# Supplementary material for: Exposure to air pollution and scarlet fever resurgence in China: a six-year surveillance study
Source: Nat Commun. 2020 Aug 25;11:4229. doi: 10.1038/s41467-020-17987-8 (PMC7447791; doi:10.1038/s41467-020-17987-8)
Supplement: Supplementary file 4 — Source Data [file 41467_2020_17987_MOESM4_ESM.zip]

Archive with 137 entries (108 files):
- FIGURE 1/
- FIGURE 1/Figure 1.xlsx
- FIGURE 2/
- FIGURE 2/BOX PLOT_2013-2018.R
- FIGURE 2/FIGURE_2A.tiff
- FIGURE 2/FIGURE_2B.tiff
- FIGURE 2/FIGURE_2C.tiff
- FIGURE 2/scarletfrver_2013-2018_newpopu_me.csv
- FIGURE 3/
- FIGURE 3/Figure 3.xlsx
- FIGURE 4/
- FIGURE 4/correlation plot 20200420.R
- FIGURE 4/correlationplot.tiff
- FIGURE 4/scarletfrver_2013-2018_newpopu.csv
- FIGURE 5/
- FIGURE 5/(A)-(D)/
- FIGURE 5/(A)-(D)/FIGURE_5A.tiff
- FIGURE 5/(A)-(D)/FIGURE_5B.tiff
- FIGURE 5/(A)-(D)/FIGURE_5C.tiff
- FIGURE 5/(A)-(D)/FIGURE_5D.tiff
- FIGURE 5/(E)-(I)/
- FIGURE 5/(E)-(I)/FIGURE_5E.tiff
- FIGURE 5/(E)-(I)/FIGURE_5F.tiff
- FIGURE 5/(E)-(I)/FIGURE_5G.tiff
- FIGURE 5/(E)-(I)/FIGURE_5H.tiff
- FIGURE 5/(E)-(I)/FIGURE_5I.tiff
- FIGURE 5/scarletfrver_2013-2018_newpopu.csv
- FIGURE 5/single varaible model.R
- FIGURE 5/weather_2004-2018newpopu.csv
- FIGURE 6/
- FIGURE 6/FIGURE_6A.tiff
- FIGURE 6/FIGURE_6B.tiff
- FIGURE 6/FIGURE_6C.tiff
- FIGURE 6/FIGURE_6D.tiff
- FIGURE 6/FIGURE_6E.tiff
- FIGURE 6/FIGURE_6F.tiff
- FIGURE 6/FIGURE_6G.tiff
- FIGURE 6/multivariate.R
- FIGURE 6/scarletfrver_2013-2018_newpopu_me.csv
- FIGURE 7/
- FIGURE 7/FIGURE 7.tiff
- FIGURE 7/multivariate_cumulative.R
- FIGURE 7/scarletfrver_2013-2018_newpopu.csv
- FIGURE 8/
- FIGURE 8/average_incidence_2013_2018.cpg
- FIGURE 8/average_incidence_2013_2018.dbf
- FIGURE 8/average_incidence_2013_2018.prj
- FIGURE 8/average_incidence_2013_2018.sbn
- FIGURE 8/average_incidence_2013_2018.sbx
- FIGURE 8/average_incidence_2013_2018.shp
- FIGURE 8/average_incidence_2013_2018.shx
- FIGURE 8/Ringmaps.cpg
- FIGURE 8/Ringmaps.dbf
- FIGURE 8/Ringmaps.sbn
- FIGURE 8/Ringmaps.sbx
- FIGURE 8/Ringmaps.shp
- FIGURE 8/Ringmaps.shx
- SUPPLEMENT 1/
- SUPPLEMENT 1/Supplement 1.docx
- SUPPLEMENT 10/
- SUPPLEMENT 10/Supplement10.xlsx
- SUPPLEMENT 11/
- SUPPLEMENT 11/boxplot_region.R
- SUPPLEMENT 11/scarletfrver_2013-2018_newpopu.csv
- SUPPLEMENT 11/SUPPLEMENT 11.tiff
- SUPPLEMENT 12/
- SUPPLEMENT 12/scarletfrver_2013-2018_newpopu.csv
- SUPPLEMENT 13/
- SUPPLEMENT 13/Supplement 13.xlsx
- SUPPLEMENT 14/
- SUPPLEMENT 14/scarletfrver_2013-2018_newpopu.csv
- SUPPLEMENT 14/SUPPLEMENT 14.R
- SUPPLEMENT 15/
- SUPPLEMENT 15/meta_air.R
- SUPPLEMENT 15/population_density2004~2020new.csv
- SUPPLEMENT 15/scarletfrver_2013-2018_newpopu.csv
- SUPPLEMENT 15/SUPPLEMENT_15A.tiff
- SUPPLEMENT 15/SUPPLEMENT_15B.tiff
- SUPPLEMENT 15/SUPPLEMENT_15C.tiff
- SUPPLEMENT 16/
- SUPPLEMENT 16/rain.R
- SUPPLEMENT 16/sunlight.R
- SUPPLEMENT 16/SUPPLEMENT_16A.tiff
- SUPPLEMENT 16/SUPPLEMENT_16B.tiff
- SUPPLEMENT 16/SUPPLEMENT_16C.tiff
- SUPPLEMENT 16/weather_2004-2018.csv
- SUPPLEMENT 16/windspeed.R
- SUPPLEMENT 17/
- SUPPLEMENT 17/2019~2020time_series.R
- SUPPLEMENT 17/scarletfrver_2013-2018_newpopu.csv
- SUPPLEMENT 17/scarletfrver_2019-2020_new.csv
- SUPPLEMENT 17/SUPPLEMENT_17.tiff
- SUPPLEMENT 2/
- SUPPLEMENT 2/population_in_2018.cpg
- SUPPLEMENT 2/population_in_2018.dbf
- SUPPLEMENT 2/population_in_2018.prj
- SUPPLEMENT 2/population_in_2018.sbn
- SUPPLEMENT 2/population_in_2018.sbx
- SUPPLEMENT 2/population_in_2018.shp
- SUPPLEMENT 2/population_in_2018.shx
- SUPPLEMENT 3/
- SUPPLEMENT 3/Supplement 3.xlsx
- SUPPLEMENT 4/
- SUPPLEMENT 4/scarletfever_heatmapdata.csv
- SUPPLEMENT 5/
- SUPPLEMENT 5/A_annual_incidence_ringmaps_2004_2018.cpg
- SUPPLEMENT 5/A_annual_incidence_ringmaps_2004_2018.dbf
- SUPPLEMENT 5/A_annual_incidence_ringmaps_2004_2018.sbn
- SUPPLEMENT 5/A_annual_incidence_ringmaps_2004_2018.sbx
- SUPPLEMENT 5/A_annual_incidence_ringmaps_2004_2018.shp
- SUPPLEMENT 5/A_annual_incidence_ringmaps_2004_2018.shx
- SUPPLEMENT 5/A_average_incidence_2004_2018.cpg
- SUPPLEMENT 5/A_average_incidence_2004_2018.dbf
- SUPPLEMENT 5/A_average_incidence_2004_2018.prj
- SUPPLEMENT 5/A_average_incidence_2004_2018.sbn
- SUPPLEMENT 5/A_average_incidence_2004_2018.sbx
- SUPPLEMENT 5/A_average_incidence_2004_2018.shp
- SUPPLEMENT 5/A_average_incidence_2004_2018.shx
- SUPPLEMENT 6/
- SUPPLEMENT 6/BOX PLOT_PRE_PRO-SURGE.R
- SUPPLEMENT 6/SUPPLEMENT_6.tiff
- SUPPLEMENT 6/weather_2004-2018.csv
- SUPPLEMENT 7/
- SUPPLEMENT 7/BOX PLOT_2004_2018.R
- SUPPLEMENT 7/SUPPLEMENT_7A.tiff
- SUPPLEMENT 7/SUPPLEMENT_7B.tiff
- SUPPLEMENT 7/weather_2004-2018.csv
- SUPPLEMENT 8/
- SUPPLEMENT 8/Supplement 8.xlsx
- SUPPLEMENT 9/
- SUPPLEMENT 9/Supplement 9.xlsx
- TABLE 1/
- TABLE 1/TABLE1.R
- TABLE 1/weather_2004-2018.csv
- TABLE 2/
- TABLE 2/scarletfrver_2013-2018_newpopu_me.csv
- TABLE 2/TABLE2.R
