# Supplementary material for: Exposure to air pollution and scarlet fever resurgence in China: a six-year surveillance study
Source: Nat Commun. 2020 Aug 25;11:4229. doi: 10.1038/s41467-020-17987-8 (PMC7447791; doi:10.1038/s41467-020-17987-8)
Supplement: Supplementary file 4 — Source Data [file 41467_2020_17987_MOESM4_ESM.zip › FIGURE 1/Figure 1.xlsx]

## Sheet: Sheet1
Figure 1. Annual incidence rate of scarlet fever in all of China, 2004-2018	Year	Number of cases	Incidence (per 100,000)	Average incidence 2004-18 (per 100,000)
	2004	18939	1.457	3.258
	2005	25068	1.9285	3.258
	2006	27620	2.1123	3.258
	2007	33488	2.5476	3.258
	2008	27782	2.10264	3.258
	2009	22068	1.6617	3.258
	2010	20876	1.564	3.258
	2011	63878	4.7638	3.258
	2012	46459	3.44818	3.258
	2013	34207	2.5263	3.258
	2014	54247	4.003	3.258
	2015	68249	5.0092	3.258
	2016	59282	4.32475	3.258
	2017	74064	5.3676	3.258
	2018	78812	5.6736	3.258
