# Supplementary material for: Exposure to air pollution and scarlet fever resurgence in China: a six-year surveillance study
Source: Nat Commun. 2020 Aug 25;11:4229. doi: 10.1038/s41467-020-17987-8 (PMC7447791; doi:10.1038/s41467-020-17987-8)
Supplement: Supplementary file 4 — Source Data [file 41467_2020_17987_MOESM4_ESM.zip › FIGURE 2/BOX PLOT_2013-2018.R]

#---------------------------------------------------------------------
#                         FIGURE 2 
#---------------------------------------------------------------------
#LOAD PACKAGES
library(ggpubr);library(ggplot2);library(reshape2)

#IMPORT DATA SET
data1 <- read.csv("E:/Scarlet fever R_code & Data_20200429/FIGURE 2/scarletfrver_2013-2018_newpopu_me.csv",header=T)
# write.csv(data1,"E:/猩紅熱R_code & Data_20190722/猩紅熱R_code & Data_20190722/sharon/revise/FIGURE 2/scarletfrver_2013-2018_newpopu_me.csv")

#BACKUP
data3<-data1
data3[,"Season"]<-NaN
data3[,"Season"]<-ifelse(data3$month %in% c(3,4,5),"Spring",
                         ifelse(data3$month %in% c(6,7,8),"Summer",
                                ifelse(data3$month %in% c(9,10,11),"Autumn",
                                       ifelse(data3$month %in% c(12,1,2),"Winter", NaN))))

#---------------------------------------------------------------------
#                         FIGURE 2 (A)	Air pollutants 
#---------------------------------------------------------------------
# AIR POLLUTANTS VARAIBEL
Pollution<-c("PM2_5" , "PM10","SO2","NO2", "O3_8h","CO")
# CREATE LONG FORMAT DATA SET
plot_data_air<-melt(data3,id=c("province","Season"), measure.vars = Pollution)

#CHANGE ORDER OF FACTOR LEVELS
plot_data_air$Season <- factor(plot_data_air$Season, levels = c("Spring","Summer","Autumn","Winter"))
#CREATE FACTOR LABEL
plot_data_air$variable <- factor(plot_data_air$variable, levels = levels(plot_data_air$variable)
                                 ,labels = c(expression(paste(PM[2.5], " (", mu, g, "/", m^3, ")", 
                                                              sep = "")),
                                             expression(paste(PM[10], " (", mu, g, "/", m^3, ")", 
                                                              sep = "")),
                                             expression(paste(SO[2], " (", mu, g, "/", m^3, ")", 
                                                              sep = "")),
                                             expression(paste(NO[2], " (", mu, g, "/", m^3, ")", 
                                                              sep = "")),
                                             expression(paste(O[3], " (", mu, g, "/", m^3, ")", 
                                                              sep = "")),
                                             expression(paste(CO, " (", m, g, "/", m^3, ")", 
                                                              sep = "")))
)
#SET WORKING DIRECTORY 
work_dir <- "E:/Scarlet fever R_code & Data_20200429/FIGURE 2"
setwd(work_dir)

#SAVE
tiff(file = "FIGURE_2A.tiff", width = 3000, height = 1000, res = 300)
#BOXPLOT 
ggplot(plot_data_air,aes(y=value, x=Season,fill=Season))+
  geom_boxplot(alpha=0.3,width=0.5,fatten = 1,aes(fill = Season))+
  scale_y_continuous(expand=c(0,0))+
  facet_wrap(~variable,nrow=1,scales='free', labeller = label_parsed)+
  stat_summary(fun.y = mean, aes(group=Season,fill=Season),position = position_dodge(0.75),
               geom = "point",  size = 1.1,
               show.legend = FALSE)+
  stat_compare_means( method = "anova",aes(label = 
                                             ifelse(p < 0.001,sprintf("   ANOVA, p < 0.001"),  sprintf("   ANOVA, p = %4.3f",as.numeric(..p.format..)))),label.y.npc =0.97,size=3)+
  theme_bw()+
  labs(size= "Nitrogen",
       y = "Concentration")+
  theme(strip.background = element_blank(),
        panel.border = element_rect(colour = "black"),
        legend.position = "none",
        axis.text.x = element_text(colour="black",size=9,angle = 30,vjust = 0.5),
        axis.text.y = element_text(colour="black",size=8 ),  
        axis.title.x = element_text(colour="black",size=8 ),
        axis.title.y = element_text(colour="black",size=8 ),
        #text=element_text(family="Times"),
        strip.text = element_text(size=12),
        legend.text=element_text(size=8)
  )
dev.off()
#---------------------------------------------------------------------
#                         FIGURE 2 (B) Meteorological conditions 
#---------------------------------------------------------------------

# Meteorological conditions 
Weather<-c("meantemp" ,"humi"  ,"airpresssure","rain","windspeed","sunlight" )
# CREATE LONG FORMAT DATA SET
plot_data_weather<-melt(data3,id=c("province","Season"), measure.vars = Weather)
#CHANGE ORDER OF FACTOR LEVELS
plot_data_weather$Season <- factor(plot_data_weather$Season, levels = c("Spring","Summer","Autumn","Winter"))
#CREATE FACTOR LABEL
plot_data_weather$variable <- factor(plot_data_weather$variable , levels = levels(plot_data_weather$variable)
                                     ,labels = c( expression("Mean temp ("*degree*C*")"),
                                                  expression("RH ("*'%'*")"),
                                                  expression("AP ("*"Pa"*")"),
                                                  expression("Precipitation ("*"mm"*")"),
                                                  expression("WS ("*"m/s"*")"),
                                                  expression("Sunlight ("*"h"*")")
                                     ))


tiff(file = "FIGURE_2B.tiff", width = 3000, height = 1000, res = 300)

ggplot(plot_data_weather,aes(y=value, x=Season,fill=Season))+
  geom_boxplot(alpha=0.3,width=0.5,fatten = 1,aes(fill = Season))+
  scale_y_continuous(expand=c(0,0))+
  facet_wrap(~variable,nrow=1,scales='free', labeller = label_parsed)+
  stat_summary(fun.y = mean, aes(group=Season,fill=Season),position = position_dodge(0.75),
               geom = "point",  size = 1,
               show.legend = FALSE)+
  stat_compare_means( method = "anova",aes(label =ifelse(p < 0.001,sprintf("   ANOVA, p < 0.001"),  sprintf("   ANOVA, p = %4.3f",as.numeric(..p.format..)))),label.y.npc =0.97,size=2.7)+
  theme_bw()+
  labs(size= "Nitrogen",
       y = "Value")+
  theme(strip.background = element_blank(),
        panel.border = element_rect(colour = "black"),
        legend.position = "none",
        axis.text.x = element_text(colour="black",size=8,angle = 30,vjust = 0.5),
        axis.text.y = element_text(colour="black",size=8),  
        axis.title.x = element_text(colour="black",size=6 ),
        axis.title.y = element_text(colour="black",size=9),
        strip.text = element_text(size=8),
        legend.text=element_text(size=6)
  )
dev.off()

#---------------------------------------------------------------------
#                         FIGURE 2 (C) Number of Scarlet fever cases  
#---------------------------------------------------------------------
#Number of Scarlet fever cases
var<-c("number" )
# CREATE LONG FORMAT DATA SET
plot_data<-melt(data3,id=c("province","Season"), measure.vars = var)
#CHANGE ORDER OF FACTOR LEVELS
plot_data$Season <- factor(plot_data$Season, levels = c("Spring","Summer","Autumn","Winter"))


#SAVE PLOT
tiff(file = "FIGURE_2C.tiff", width = 3000, height = 2000, res = 300)
ggplot(plot_data,aes(y=value, x=Season,fill=Season))+
  geom_boxplot(alpha=0.3,fatten = 1,aes(fill = Season))+
  scale_y_continuous(expand=c(0,0))+
  stat_summary(fun.y = mean, aes(group=Season,fill=Season),position = position_dodge(0.75),
               geom = "point",  size = 2,
               show.legend = FALSE)+
  stat_summary(fun.y = mean, aes(label=round(..y..),group=Season),
               hjust=1.5,
               geom = "text",  size = 7,
               show.legend = FALSE)+
  stat_compare_means(aes(label = ifelse(p < 0.001,sprintf("   Kruskal-Wallis, p < 0.001"), paste("Kruskal-Wallis p-value=",..p.format..))),label.y.npc =0.97,size=9)+
  theme_bw()+
  ggtitle("Number of Scarlet fever cases")+
  labs(size= "Nitrogen",
       y = "value")+
  theme(plot.title = element_text(hjust = 0.5,size = 20),
        strip.background = element_blank(),
        panel.border = element_rect(colour = "black"),
        legend.position = "none",
        axis.text.x = element_text(colour="black",size=20),
        axis.text.y = element_text(colour="black",size=20 ),  
        axis.title.x = element_text(colour="black",size=20 ),
        axis.title.y = element_text(colour="black",size=20 ),
        #text=element_text(family="Times"),
        strip.text = element_text(size=20),
        legend.text=element_text(size=20)
  )
dev.off()    
