# Supplementary material for: Exposure to air pollution and scarlet fever resurgence in China: a six-year surveillance study
Source: Nat Commun. 2020 Aug 25;11:4229. doi: 10.1038/s41467-020-17987-8 (PMC7447791; doi:10.1038/s41467-020-17987-8)
Supplement: Supplementary file 4 — Source Data [file 41467_2020_17987_MOESM4_ESM.zip › FIGURE 2/scarletfrver_2013-2018_newpopu_me.csv]

	X.1	name	year	month	X	province	Y	meantemp	windspeed	rain	humi	number	seq	SO2	NO2	PM10	CO	O3_8h	PM2_5	popu	rate	airpresssure	sunlight	popu_new	mintemp	maxtemp
1	1	¤W®ü	2013	1	865	Shanghai	31.196605	4.6	2.3	22.8	70	250	1	30	67	109	1.3	41	91	24256393	1.0502	1026.45	76.25	23804989.5258046	2.05	8.5
2	2	¤W®ü	2013	10	874	Shanghai	31.196605	20	2.9	291.7	72	75	10	15	32	59	0.7	95	33	24256393	0.3151	1019	136.05	23801967.629324	17.4	23.35
3	3	¤W®ü	2013	11	875	Shanghai	31.196605	13.4	2.4	20.4	67	187	11	36	64	124	1.1	77	82	24256393	0.7856	1022.25	109.65	23803462.3217923	10.45	17.75
4	4	¤W®ü	2013	12	876	Shanghai	31.196605	6.1	2.3	50.5	69	367	12	49	74	144	1.4	49	132	24256393	1.5417	1025.05	75.1	23804890.7050658	3.4	10.55
5	5	¤W®ü	2013	2	866	Shanghai	31.196605	6.8	2.9	81.5	75	53	2	19	39	72	0.9	85	59	24256393	0.222648821	1024.45	70.55	23804303.0104345	4.5	9.75
6	6	¤W®ü	2013	3	867	Shanghai	31.196605	11	2.9	58.1	65	150	3	23	52	96	1	99	63	24256393	0.630138173	1018.65	153.3	23804302.9968921	7.25	16.5
7	7	¤W®ü	2013	4	868	Shanghai	31.196605	15.3	3.3	72.5	57	179	4	25	50	94	1	117	61	24256393	0.752	1014.1	203.9	23803191.4893617	11.2	20.55
8	8	¤W®ü	2013	5	869	Shanghai	31.196605	21.3	3.1	117.7	71	213	5	16	37	74	0.9	121	57	24256393	0.8948	1009.7	156.5	23804202.0563254	18.3	25.2
9	9	¤W®ü	2013	6	870	Shanghai	31.196605	24.1	2.6	183.5	77	155	6	13	35	63	0.8	105	53	24256393	0.6511	1005.75	72.3	23805866.9943173	22.05	27.2
10	10	¤W®ü	2013	7	871	Shanghai	31.196605	32	3.4	102.1	58	54	7	15	32	72	0.7	148	43	24256393	0.2268	1004.15	263.25	23809523.8095238	28.05	36.55
11	11	¤W®ü	2013	8	872	Shanghai	31.196605	31	3.5	111.5	63	41	8	13	25	56	0.7	121	33	24256393	0.1722	1005	242.15	23809523.8095238	28	35.35
12	12	¤W®ü	2013	9	873	Shanghai	31.196605	25	2.7	61.1	74	47	9	13	30	47	0.7	97	27	24256393	0.1974	1013.3	177.05	23809523.8095238	22.85	28.75
13	13	¤W®ü	2014	1	877	Shanghai	31.196605	6.8	2.4	19.8	70	244	13	28	53	92	0.9	56	76	24256393	1.0103	1025.5	108.65	24151242.2052856	3.75	11.3
14	14	¤W®ü	2014	10	886	Shanghai	31.196605	20.2	2.6	37.3	68	134	22	15	41	69	0.8	118	38	24256393	0.5548	1018.7	183.75	24152847.8731074	17.25	24.1
15	15	¤W®ü	2014	11	887	Shanghai	31.196605	14.8	2.4	34.6	71	373	23	17	52	71	0.8	85	51	24256393	1.5444	1021.9	83.6	24151774.1517742	12.1	18.1
16	16	¤W®ü	2014	12	888	Shanghai	31.196605	5.7	2.5	5.8	60	729	24	36	69	114	1.1	48	71	24256393	3.0184	1027.75	129.45	24151868.5396236	3	9.7
17	17	¤W®ü	2014	2	878	Shanghai	31.196605	6.1	3.1	143.9	80	75	14	16	37	58	0.8	76	51	24256393	0.3105	1023.7	55.45	24154589.3719807	4.4	9.05
18	18	¤W®ü	2014	3	879	Shanghai	31.196605	11.5	2.9	59.6	69	251	15	20	51	83	0.8	105	57	24256393	1.0393	1020.5	155.35	24150870.7784085	8.55	15.6
19	19	¤W®ü	2014	4	880	Shanghai	31.196605	15.7	2.8	139.4	75	362	16	15	47	71	0.7	109	52	24256393	1.4989	1016.05	121.25	24151044.0990059	12.85	19.85
20	20	¤W®ü	2014	5	881	Shanghai	31.196605	21.7	2.7	61.5	64	640	17	17	42	103	0.7	145	63	24256393	2.6499	1010.7	182.3	24151854.7869731	18.4	26.2
21	21	¤W®ü	2014	6	882	Shanghai	31.196605	23.3	2.4	175.9	80	510	18	11	36	60	0.7	118	44	24256393	2.1117	1005.35	71.75	24151157.8349197	21.25	26.6
22	22	¤W®ü	2014	7	883	Shanghai	31.196605	27.4	2.6	192.2	81	138	19	11	32	64	0.7	110	44	24256393	0.5714	1005.35	127.5	24151207.560378	24.8	31.15
23	23	¤W®ü	2014	8	884	Shanghai	31.196605	26.3	2.3	229.3	82	47	20	12	34	53	0.7	112	37	24256393	0.1946	1006.75	81.55	24152106.8859198	24.35	29.4
24	24	¤W®ü	2014	9	885	Shanghai	31.196605	24.2	2.9	196	80	71	21	13	32	52	0.7	116	34	24256393	0.294	1011.35	103.5	24149659.8639456	22.35	27.45
25	25	¤W®ü	2015	1	889	Shanghai	31.196605	6	2.6	61.1	69	663	25	29	63	110	1.1	58	81	24256393	2.7333	1026.5	115.25	24256393.3706509	3.45	10.3
26	26	¤W®ü	2015	10	898	Shanghai	31.196605	19.6	2.3	49.1	71	237	34	16	49	73	0.8	126	47	24256393	0.977045733	1019.05	158.3	24256796.994783	16.65	23.55
27	27	¤W®ü	2015	11	899	Shanghai	31.196605	14	2.5	113.9	81	480	35	16	57	73	1.1	69	57	24256393	1.978826801	1022.8	59.6	24256796.9949382	11.8	16.85
28	28	¤W®ü	2015	12	900	Shanghai	31.196605	7.8	2.2	81.4	74	496	36	25	67	104	1.2	51	81	24256393	2.0448	1027	94.35	24256651.0172144	5.45	11.15
29	29	¤W®ü	2015	2	890	Shanghai	31.196605	6.8	2.2	81.1	71	100	26	20	47	87	0.9	83	63	24256393	0.412255583	1023.85	97.15	24256797.0268095	4.5	10.3
30	30	¤W®ü	2015	3	891	Shanghai	31.196605	10.6	2.5	96.4	73	299	27	15	48	71	0.9	104	53	24256393	1.2326	1021.85	137.9	24257666.7207529	7.8	14.75
31	31	¤W®ü	2015	4	892	Shanghai	31.196605	15.9	2.8	108.9	67	612	28	16	53	87	0.8	125	54	24256393	2.523	1015.55	173.9	24256837.098692	12.1	21.2
32	32	¤W®ü	2015	5	893	Shanghai	31.196605	20.5	2.6	131.4	71	872	29	11	37	58	0.7	126	39	24256393	3.5949	1009.35	162.65	24256585.718657	17.55	24.6
33	33	¤W®ü	2015	6	894	Shanghai	31.196605	24.2	2.5	NA	80	606	30	11	36	57	0.7	130	43	24256393	2.4983	1005.6	82.35	24256494.416203	21.75	27.75
34	34	¤W®ü	2015	7	895	Shanghai	31.196605	26.7	2.6	173.1	79	150	31	11	31	57	0.7	133	39	24256393	0.6184	1004.75	121.1	24256144.8900388	24.15	30.2
35	35	¤W®ü	2015	8	896	Shanghai	31.196605	27.8	2.7	125.6	75	66	32	12	27	57	0.7	135	39	24256393	0.2721	1006.85	161.95	24255788.3131202	25.25	31.55
36	36	¤W®ü	2015	9	897	Shanghai	31.196605	24.2	2.4	140.4	74	98	33	12	31	49	0.7	132	33	24256393	0.404	1012.8	146.1	24257425.7425743	21.8	27.75
37	37	¤W®ü	2016	1	901	Shanghai	31.196605	4.4	2.6	78.6	72	354	37	24	57	90	1	69	69	24256393	1.45940905	1027.04	NA	24256393.3668905	2.5	7.75
38	38	¤W®ü	2016	10	910	Shanghai	31.196605	20.839	2.697	9.548	79.52	117	46	11	33	37	0.6	86	21	24256393	0.482339033	1017.2	36.5	24256796.9820514	19.2	23.25
39	39	¤W®ü	2016	11	911	Shanghai	31.196605	13.6	2.4	68.1	79	265	47	15	58	62	0.9	69	44	24256393	1.092477296	1022.7	89.5	24256797.0034958	11	17.15
40	40	¤W®ü	2016	12	912	Shanghai	31.196605	9.1	2.4	48.8	75	477	48	18	64	77	1.1	64	57	24256393	1.966459133	1025.82	103	24256797.0010288	6.75	13.15
41	41	¤W®ü	2016	2	902	Shanghai	31.196605	6.9	2.5	23.1	64	114	38	19	43	77	0.8	96	54	24256393	0.469971365	1026.35	NA	24256797.0071964	3.4	11.95
42	42	¤W®ü	2016	3	903	Shanghai	31.196605	11	2.8	49.3	68	253	39	16	49	75	0.7	106	52	24256393	1.042969231	1021.5	128	24257666.7153856	7.8	15.6
43	43	¤W®ü	2016	4	904	Shanghai	31.196605	16.7	2.7	142.7	75	363	40	14	50	81	0.7	125	55	24256393	1.496485294	1013.05	119	24256837.100599	13.6	21.15
44	44	¤W®ü	2016	5	905	Shanghai	31.196605	20.6	2.6	159.5	76	464	41	12	41	76	0.7	134	50	24256393	1.912882569	1011.05	122.5	24256585.7162139	17.5	24.45
45	45	¤W®ü	2016	6	906	Shanghai	31.196605	24.2	2.4	239.2	83	291	42	10	36	53	0.7	121	39	24256393	1.199678713	1006.8	91.5	24256494.4136006	21.55	27.75
46	46	¤W®ü	2016	7	907	Shanghai	31.196605	29.9	2.3	166.8	75	76	43	10	30	59	0.8	143	38	24256393	0.313322667	1005.25	173	24256144.8642335	26.95	34.25
47	47	¤W®ü	2016	8	908	Shanghai	31.196605	29.5	2.7	32.4	71	52	44	11	22	36	0.7	104	18	24256393	0.214378667	1005.3	259	24256144.8523234	26.8	33.6
48	48	¤W®ü	2016	9	909	Shanghai	31.196605	24.9	2.5	291.6	77	96	45	11	34	45	0.7	112	32	24256393	0.395755102	1011.3	94.5	24257425.7450761	22.3	28.4
49	49	¤W®ü	2017	1	913	Shanghai	31.196605	7.14	1.55	63.85	71.59	315	49	17	47	58	0.9	73	44	24256393	1.3018	1026.52	97.2	24197265.3249347	4.71	10.29
50	50	¤W®ü	2017	10	922	Shanghai	31.196605	19.4	1.7	80.45	74.25	130	58	9	33	43	0.7	102	24	24256393	0.5373	1019.85	127.2	24195049.3206775	16.9	22.4
51	51	¤W®ü	2017	11	923	Shanghai	31.196605	13.95	1.35	77.4	71.45	434	59	13	59	70	0.8	79	42	24256393	1.7936	1023.15	107.05	24197145.4058876	11.2	17.3
52	52	¤W®ü	2017	12	924	Shanghai	31.196605	7.5	1.35	20.4	62.1	769	60	15	68	76	1	63	54	24256393	3.1781	1027.65	149.1	24196847.1728391	4.45	10.9
53	53	¤W®ü	2017	2	914	Shanghai	31.196605	7.1	1.65	19.45	64.55	112	50	14	49	60	0.8	92	50	24256393	0.4629	1025.85	108.8	24195290.5595161	3.6	11.35
54	54	¤W®ü	2017	3	915	Shanghai	31.196605	10.6	1.6	89.05	66.2	228	51	12	50	62	0.7	107	45	24256393	0.9423	1020.8	133.9	24196115.8866603	7.3	14.45
55	55	¤W®ü	2017	4	916	Shanghai	31.196605	17.45	1.53	93.3	62.95	442	52	12	51	73	0.8	131	44	24256393	1.8267	1013.87	199.8	24196638.7474681	13.39	22.33
56	56	¤W®ü	2017	5	917	Shanghai	31.196605	22.14	1.58	62.25	65.32	794	53	11	37	66	0.6	135	32	24256393	3.2814	1011.81	217.7	24196989.0900225	18.49	26.74
57	57	¤W®ü	2017	6	918	Shanghai	31.196605	24.05	1.35	176.8	77.2	610	54	9	35	47	0.7	128	38	24256393	2.521	1007.55	111.6	24196747.3224911	21.5	27.45
58	58	¤W®ü	2017	7	919	Shanghai	31.196605	31.95	1.45	54.45	65.6	166	55	10	30	57	0.7	173	33	24256393	0.686	1006.05	243.65	24198250.728863	28.4	36.45
59	59	¤W®ü	2017	8	920	Shanghai	31.196605	29.7	1.4	254.85	74.25	87	56	8	32	50	0.7	147	31	24256393	0.3595	1005.75	169.75	24200278.1641168	26.9	33.85
60	60	¤W®ü	2017	9	921	Shanghai	31.196605	24.8	1.45	315.7	77.05	109	57	9	36	43	0.7	117	26	24256393	0.4505	1011.65	112.05	24195338.5127636	22.45	27.9
61	61	¤W®ü	2018	1	925	Shanghai	31.196605	4.65	1.65	99.2	71.95	514	61	14	58	68	1	63	58	24256393	2.1254	1025.8	79.3	24183683.0714219	2.4	7.35
62	62	¤W®ü	2018	10	934	Shanghai	31.196605	19.05	1.35	32.8	62.8	178	70	9	44	51	0.6	120	27	24256393	0.736	1019.85	173.7	24184782.6086957	15.9	22.55
63	63	¤W®ü	2018	11	935	Shanghai	31.196605	14.75	1.15	99.5	78.95	494	71	7	58	53	0.7	89	42	24256393	2.0427	1022.55	99.05	24183678.464777	12	18
64	64	¤W®ü	2018	12	936	Shanghai	31.196605	8.5	1.55	146.7	78.3	888	72	9	54	54	0.7	59	37	24256393	3.672	1027.25	54.35	24183006.5359477	6.1	11.2
65	65	¤W®ü	2018	2	926	Shanghai	31.196605	5.6	1.55	60.1	65.4	123	62	14	47	63	0.8	90	44	24256393	0.5086	1024.8	131.8	24184034.6047975	2.25	9.6
66	66	¤W®ü	2018	3	927	Shanghai	31.196605	12.35	1.7	75.35	74.1	219	63	12	45	54	0.6	102	41	24256393	0.9056	1019.25	168.9	24182862.1908127	8.5	17.35
67	67	¤W®ü	2018	4	928	Shanghai	31.196605	17.81	1.67	NA	65.05	477	64	13	47	83	0.7	132	42	24256393	1.9724	1014.99	186.8	24183735.5505983	13.5	22.9
68	68	¤W®ü	2018	5	929	Shanghai	31.196605	22.45	1.52	154.35	74.34	702	65	11	41	64	0.7	137	44	24256393	2.9028	1010.39	143.7	24183546.920215	19.1	26.65
69	69	¤W®ü	2018	6	930	Shanghai	31.196605	25.35	1.35	75.5	73	472	66	10	32	45	0.6	146	35	24256393	1.9518	1006.35	172.15	24182805.6153294	22.2	29.3
70	70	¤W®ü	2018	7	931	Shanghai	31.196605	29.35	1.65	128.85	76.45	151	67	8	24	37	0.5	98	21	24256393	0.6244	1004.75	220.6	24183215.8872518	26.7	33.05
71	71	¤W®ü	2018	8	932	Shanghai	31.196605	29.5	1.85	239.95	77.7	82	68	6	20	32	0.5	100	16	24256393	0.3391	1003.5	218.75	24181657.3282218	27.1	32.7
72	72	¤W®ü	2018	9	933	Shanghai	31.196605	26.1	1.2	138.05	73.05	76	69	8	36	44	0.7	122	26	24256393	0.3143	1012.2	141.5	24180719.0582246	23.65	29.35
73	73	¤s¦è	2013	1	1513	Shanxi	37.575897	-5.615	1.785	3.385	51.89	188	1	142	41	233	2	26	154	36479128	0.5207	914.97	181.64	36105242.9421932	-11.64	2.26
74	74	¤s¦è	2013	10	1522	Shanxi	37.575897	10.833	1.641	21.185	61.48	93	10	77	51	177	1.8	64	89	36479128	0.2576	914.81	207.49	36102484.4720497	4.73	18.58
75	75	¤s¦è	2013	11	1523	Shanxi	37.575897	2.67	2.074	8.4	53.07	156	11	129	45	160	2	27	79	36479128	0.432	915.55	182.85	36111111.1111111	-2.64	9.05
76	76	¤s¦è	2013	12	1524	Shanxi	37.575897	-4.211	1.9	0.148	47.37	206	12	98	39	149	2.4	13	113	36479128	0.5705	916.16	182.43	36108676.5994741	-10.08	3.27
77	77	¤s¦è	2013	2	1514	Shanxi	37.575897	-1.144	2.093	5.333	51.78	49	2	78	30	174	1.6	52	130	36479128	0.135702898	913.46	143.67	36108292.9857548	-6.57	5.98
78	78	¤s¦è	2013	3	1515	Shanxi	37.575897	6.985	2.526	2.23	38	112	3	70	45	222	1.6	62	92	36479128	0.310178052	908.75	222.58	36108293.0522757	0.04	15.26
79	79	¤s¦è	2013	4	1516	Shanxi	37.575897	11.181	2.826	21.693	38.63	161	4	52	34	172	2.1	81	64	36479128	0.4459	907.12	247.24	36106750.3924647	3.72	19.04
80	80	¤s¦è	2013	5	1517	Shanxi	37.575897	19.13	2.415	44.5	44.78	267	5	59	45	118	1.5	124	58	36479128	0.7394	904.97	226.19	36110359.7511496	12.09	26.08
81	81	¤s¦è	2013	6	1518	Shanxi	37.575897	22.4	2.185	80.956	58.44	200	6	49	46	121	1.3	166	65	36479128	0.5539	902.12	207.76	36107600.6499368	16.43	28.26
82	82	¤s¦è	2013	7	1519	Shanxi	37.575897	23.226	1.63	192.315	75.96	91	7	32	46	94	1.3	116	46	36479128	0.252	900.52	171.81	36111111.1111111	18.69	28.17
83	83	¤s¦è	2013	8	1520	Shanxi	37.575897	23.011	1.75	80.278	70.33	45	8	40	44	98	1.6	115	48	36479128	0.1246	903.73	234.68	36115569.823435	17.64	28.87
84	84	¤s¦è	2013	9	1521	Shanxi	37.575897	17.293	1.7	66.07	68.96	40	9	51	40	114	2	81	57	36479128	0.1108	910.16	173.48	36101083.032491	11.83	23.78
85	85	¤s¦è	2014	1	1525	Shanxi	37.575897	-3.478	2.048	0.078	38.19	104	13	97	43	140	2.7	35	81	36479128	0.2865	914.17	186.55	36300174.5200698	-9.81	4.72
86	86	¤s¦è	2014	10	1534	Shanxi	37.575897	11.626	1.833	17.848	68.33	143	22	49	40	134	1.8	60	72	36479128	0.394	913.13	164.31	36294416.2436548	6.41	18.42
87	87	¤s¦è	2014	11	1535	Shanxi	37.575897	2.989	1.97	6.767	60.15	239	23	107	39	134	2	44	78	36479128	0.6584	914.72	152.79	36300121.5066829	-1.77	9.08
88	88	¤s¦è	2014	12	1536	Shanxi	37.575897	-5.059	2.354	0.578	40.67	279	24	124	36	121	2.4	39	66	36479128	0.7686	917.46	191.88	36299765.8079625	-10.67	1.49
89	89	¤s¦è	2014	2	1526	Shanxi	37.575897	-2.878	1.852	14.859	65.15	41	14	69	39	150	2.3	42	97	36479128	0.113	913.86	92.62	36283185.840708	-7.46	2.87
90	90	¤s¦è	2014	3	1527	Shanxi	37.575897	6.693	2.27	10.189	43.22	130	15	59	37	136	2.2	65	59	36479128	0.3581	910.86	222.8	36302708.7405753	-0.19	14.54
91	91	¤s¦è	2014	4	1528	Shanxi	37.575897	12.874	2.104	47.774	56.85	171	16	39	35	131	2.1	78	60	36479128	0.4711	909.48	190.59	36298025.8968372	6.67	19.88
92	92	¤s¦è	2014	5	1529	Shanxi	37.575897	17.841	2.815	48.263	43.3	398	17	37	34	135	1.4	85	52	36479128	1.0965	904.58	260.93	36297309.621523	10.57	24.73
93	93	¤s¦è	2014	6	1530	Shanxi	37.575897	21.456	2.015	61.378	57.04	425	18	30	31	97	1.5	92	49	36479128	1.1709	902.73	212.29	36296865.6588949	15.19	27.81
94	94	¤s¦è	2014	7	1531	Shanxi	37.575897	23.252	1.941	97.367	66.96	185	19	33	34	91	1.2	107	49	36479128	0.5097	902.6	230.42	36295860.3099863	17.47	29.44
95	95	¤s¦è	2014	8	1532	Shanxi	37.575897	20.544	1.719	109.463	72.04	65	20	34	32	82	1.4	91	45	36479128	0.1791	905.81	188.17	36292573.9810162	15.39	26.76
96	96	¤s¦è	2014	9	1533	Shanxi	37.575897	16.589	1.7	134.337	78.33	75	21	33	30	81	1.5	67	45	36479128	0.2066	909.12	133.84	36302032.9138432	12.38	21.98
97	97	¤s¦è	2015	1	1537	Shanxi	37.575897	-3.641	2.056	5.448	49.15	201	25	140	43	139	2.9	44	88	36479128	0.551	914.52	161.74	36479128.8566243	-9.18	3.49
98	98	¤s¦è	2015	10	1546	Shanxi	37.575897	10.478	2.13	33.848	63.48	181	34	41	39	84	1.6	68	46	36479128	0.496167803	912.86	201.49	36479593.9812322	4.77	17.54
99	99	¤s¦è	2015	11	1547	Shanxi	37.575897	3.356	1.915	49.556	79.44	288	35	84	41	102	2.2	39	68	36479128	0.789482471	913.15	89.86	36479593.9845509	-0.03	7.91
100	100	¤s¦è	2015	12	1548	Shanxi	37.575897	-2.678	2.185	2.719	61.81	378	36	115	45	152	2.5	36	99	36479128	1.0362	915.58	151.55	36479444.1227562	-7.1	3.07
101	101	¤s¦è	2015	2	1538	Shanxi	37.575897	-1.563	2.344	9.648	48.81	88	26	92	33	105	2.2	62	58	36479128	0.241230755	911.92	169.74	36479593.9887516	-7.14	5.35
102	102	¤s¦è	2015	3	1539	Shanxi	37.575897	5.719	2.485	5.281	41.96	149	27	60	32	105	2	74	50	36479128	0.4084	910.54	213.79	36483839.3731636	-0.93	13.03
103	103	¤s¦è	2015	4	1540	Shanxi	37.575897	11.893	2.711	34.985	48.41	240	28	39	28	92	1.6	82	39	36479128	0.6579	907.62	234.77	36479708.1623347	5.18	19.07
104	104	¤s¦è	2015	5	1541	Shanxi	37.575897	17.681	2.585	44.307	49.37	408	29	39	29	99	1.3	119	47	36479128	1.1184	903.03	248.75	36480686.695279	10.76	24.63
105	105	¤s¦è	2015	6	1542	Shanxi	37.575897	21.059	2.415	63.019	57.33	479	30	31	26	85	1.4	124	45	36479128	1.3131	900.91	184.87	36478562.1810982	15.31	26.91
106	106	¤s¦è	2015	7	1543	Shanxi	37.575897	23.281	2.026	57.644	63.07	201	31	29	27	84	1.3	131	51	36479128	0.551	901.38	242.1	36479128.8566243	17.29	29.91
107	107	¤s¦è	2015	8	1544	Shanxi	37.575897	21.863	1.867	62.444	64.81	80	32	27	25	71	1.3	97	38	36479128	0.2193	904.07	236.43	36479708.1623347	15.95	28.87
108	108	¤s¦è	2015	9	1545	Shanxi	37.575897	16.9	1.863	86.044	73.67	104	33	29	28	64	1.4	82	39	36479128	0.2851	908.96	166.35	36478428.6215363	12.18	22.62
109	109	¤s¦è	2016	1	1549	Shanxi	37.575897	-7.011	2.333	1.574	48	269	37	114	42	129	2.6	45	81	36479128	0.73740796	915.09	NA	36479128.866469	-12.25	-0.39
110	110	¤s¦è	2016	10	1558	Shanxi	37.575897	11.092	1.921	2.574	72.32	153	46	38	38	80	1.4	67	41	36479128	0.419412563	911.88	128.39	36479593.9600884	6.55	16.71
111	111	¤s¦è	2016	11	1559	Shanxi	37.575897	3.122	2.193	10.363	62.19	298	47	126	55	181	2.2	52	101	36479128	0.816895056	913.15	151.97	36479594.020214	-2.01	10.03
112	112	¤s¦è	2016	12	1560	Shanxi	37.575897	-1.526	1.911	8.656	61.07	355	48	171	59	188	2.7	44	126	36479128	0.973146795	914.67	145.44	36479594.0164402	-6.36	5
113	113	¤s¦è	2016	2	1550	Shanxi	37.575897	-2.73	2.637	8.485	42.81	75	38	84	30	97	2.3	68	55	36479128	0.205594393	914.86	191	36479594.07142	-8.89	4.18
114	114	¤s¦è	2016	3	1551	Shanxi	37.575897	5.5	2.337	4.537	41.52	203	39	72	40	139	1.8	91	66	36479128	0.556410738	910.58	NA	36483839.3898861	-0.92	12.86
115	115	¤s¦è	2016	4	1552	Shanxi	37.575897	13.826	2.559	33.507	46.96	229	40	35	31	103	1.4	111	46	36479128	0.62774625	904.7	199.78	36479708.1623347	6.86	21.11
116	116	¤s¦è	2016	5	1553	Shanxi	37.575897	16.904	2.567	44.756	49.52	433	41	35	29	94	1.2	121	43	36479128	1.186929412	904.71	225.38	36480686.6880471	10.23	24.05
117	117	¤s¦è	2016	6	1554	Shanxi	37.575897	21.389	2.207	71.563	59.93	421	42	32	27	79	1.3	125	40	36479128	1.154102505	901.32	221.46	36478562.1880268	15.12	27.85
118	118	¤s¦è	2016	7	1555	Shanxi	37.575897	23.333	2.056	183.192	73.7	219	43	20	22	71	1.3	110	40	36479128	0.600343284	900.79	183.49	36479128.8312305	18.48	28.53
119	119	¤s¦è	2016	8	1556	Shanxi	37.575897	23.089	1.893	89.074	73.63	57	44	25	23	63	1.2	101	33	36479128	0.156253731	904.01	185.21	36479128.9367676	18.58	28.24
120	120	¤s¦è	2016	9	1557	Shanxi	37.575897	17.707	1.833	33.507	68.78	107	45	34	34	74	1.4	90	37	36479128	0.293324038	908.13	155.67	36478428.6789342	12.01	24.6
121	121	¤s¦è	2017	1	1561	Shanxi	37.575897	-3.69	2.23	3.01	51.55	199	49	157	54	184	2.5	56	124	36479128	0.5405	914.59	160.23	36817761.3320999	-8.75	3.23
122	122	¤s¦è	2017	10	1570	Shanxi	37.575897	9.52	1.82	106.47	78.81	125	58	29	42	97	1.5	67	55	36479128	0.3395	914.48	116.47	36818851.2518409	5.75	15.02
123	123	¤s¦è	2017	11	1571	Shanxi	37.575897	2.24	2.51	0.33	50.19	216	59	58	50	134	1.7	60	67	36479128	0.5867	913.69	198.47	36816089.9948867	-3.23	9.61
124	124	¤s¦è	2017	12	1572	Shanxi	37.575897	-3.97	2.53	1.44	45.43	221	60	86	51	139	2	51	79	36479128	0.6003	915.96	196.36	36814925.8703981	-9.34	3.28
125	125	¤s¦è	2017	2	1562	Shanxi	37.575897	-0.79	2.34	10.15	48.23	112	50	118	48	141	2	81	89	36479128	0.3042	913.58	155.14	36817882.9717291	-6.63	6.98
126	126	¤s¦è	2017	3	1563	Shanxi	37.575897	4.08	2.45	12.69	47.29	166	51	65	42	109	1.4	98	61	36479128	0.4509	911.04	172.38	36815258.3721446	-1.53	10.75
127	127	¤s¦è	2017	4	1564	Shanxi	37.575897	12.23	2.63	31.29	45.43	237	52	36	40	110	1.2	118	47	36479128	0.6437	906.14	220.87	36818393.6616436	5.35	19.56
128	128	¤s¦è	2017	5	1565	Shanxi	37.575897	19.16	2.71	36.08	40.19	594	53	22	34	121	1.1	160	45	36479128	1.6134	905.38	282.12	36816660.4685757	11.45	26.78
129	129	¤s¦è	2017	6	1566	Shanxi	37.575897	21.42	2.22	63.9	55.93	552	54	24	34	86	1.2	178	43	36479128	1.4993	902.21	229.85	36817181.3512973	15.14	28.52
130	130	¤s¦è	2017	7	1567	Shanxi	37.575897	24.83	2.16	129.66	67.32	217	55	22	29	85	1.3	167	45	36479128	0.5894	900.9	218.74	36817102.1377672	19.55	31.23
131	131	¤s¦è	2017	8	1568	Shanxi	37.575897	21.89	1.94	126.64	73.29	53	56	23	31	79	1.3	142	43	36479128	0.144	903.32	197.9	36805555.5555556	17.25	27.82
132	132	¤s¦è	2017	9	1569	Shanxi	37.575897	17.92	1.93	22.99	67.77	74	57	34	43	109	1.5	124	52	36479128	0.201	907.34	197.59	36815920.3980099	12.56	24.86
133	133	¤s¦è	2018	1	1573	Shanxi	37.575897	-6.79	2.44	8.7	54.73	174	61	77	49	142	1.9	53	86	36479128	0.47	913.52	146.63	37021276.5957447	-11.41	-0.76
134	134	¤s¦è	2018	10	1582	Shanxi	37.575897	9.07	2.25	6.47	53.19	152	70	21	48	101	1.1	99	45	36479128	0.4106	913.32	231.37	37018996.5903556	2.84	16.81
135	135	¤s¦è	2018	11	1583	Shanxi	37.575897	2.69	2.05	10.87	58.11	341	71	39	56	152	1.6	60	77	36479128	0.921	913.74	162.68	37024972.8555917	-2.33	9.79
136	136	¤s¦è	2018	12	1584	Shanxi	37.575897	-5.75	2.29	1.41	41.83	389	72	55	52	148	1.6	46	69	36479128	1.0507	917.07	153.32	37022937.0895593	-10.56	0.67
137	137	¤s¦è	2018	2	1574	Shanxi	37.575897	-3.02	2.76	2.02	36.55	48	62	66	37	132	1.6	85	74	36479128	0.1296	911.82	198.87	37037037.037037	-9.21	4.94
138	138	¤s¦è	2018	3	1575	Shanxi	37.575897	8.29	2.56	9.49	46.68	87	63	37	43	148	1.4	110	75	36479128	0.235	908.41	215.72	37021276.5957447	1.69	16.64
139	139	¤s¦è	2018	4	1576	Shanxi	37.575897	13.41	2.96	NA	47.15	153	64	23	36	147	1.1	127	51	36479128	0.4133	906.58	208.08	37019114.4447133	6.81	20.52
140	140	¤s¦è	2018	5	1577	Shanxi	37.575897	18.42	2.5	53.95	51.14	395	65	21	36	120	1	152	46	36479128	1.0669	904.23	233.54	37023151.1856781	11.86	24.97
141	141	¤s¦è	2018	6	1578	Shanxi	37.575897	22.49	2.2	48.92	50.89	471	66	20	36	89	1	178	39	36479128	1.2722	901.16	232.93	37022480.7420217	15.83	29.41
142	142	¤s¦è	2018	7	1579	Shanxi	37.575897	24.12	2.14	157.47	75.52	206	67	12	23	67	1	151	41	36479128	0.5564	900.88	189.9	37023723.9396118	19.84	29.41
143	143	¤s¦è	2018	8	1580	Shanxi	37.575897	23.76	2.03	97.2	73.58	57	68	13	25	68	1.1	148	39	36479128	0.154	903.3	213.59	37012987.012987	19.28	29.62
144	144	¤s¦è	2018	9	1581	Shanxi	37.575897	15.45	2.14	69.98	69.74	88	69	14	33	66	1	102	30	36479128	0.2377	909.41	168.41	37021455.6163231	10.74	21.25
145	145	¤sªF	2013	1	1369	Shandong	36.351999	-2.496	2.613	10.217	73.91	372	1	171	84	268	2.5	32	183	97897986	0.3841	1014.28	139.32	96849778.7034626	-5.7	1.55
146	146	¤sªF	2013	10	1378	Shandong	36.351999	15.248	2.596	6.609	63.61	171	10	52	49	167	1.2	101	74	97897986	0.1766	1008.73	231.43	96828992.0724802	10.54	21.06
147	147	¤sªF	2013	11	1379	Shandong	36.351999	7.452	2.791	38.726	60.91	351	11	67	53	148	1.3	47	77	97897986	0.3624	1009.68	188.95	96854304.6357616	3.29	12.5
148	148	¤sªF	2013	12	1380	Shandong	36.351999	0.817	2.545	2.078	58.43	588	12	130	72	223	1.8	11	138	97897986	0.6071	1012.29	182.36	96853895.569099	-3.1	6.18
149	149	¤sªF	2013	2	1370	Shandong	36.351999	0.33	2.861	14.635	72.87	80	2	107	52	182	1.6	66	123	97897986	0.082603078	1012.94	124.51	96848691.2800029	-2.75	4.61
150	150	¤sªF	2013	3	1371	Shandong	36.351999	6.361	3.352	10.204	54.22	210	3	64	40	169	1.1	83	71	97897986	0.21683308	1005.88	229.46	96848691.1683402	1.83	12.49
151	151	¤sªF	2013	4	1372	Shandong	36.351999	11.352	3.445	16.813	53.7	238	4	50	36	160	0.9	108	64	97897986	0.2457	1001.27	249.5	96866096.8660969	6.49	17.37
152	152	¤sªF	2013	5	1373	Shandong	36.351999	18.987	3.091	111.374	67.17	344	5	45	36	131	1	118	69	97897986	0.3552	996.88	231.88	96846846.8468468	14.71	24.51
153	153	¤sªF	2013	6	1374	Shandong	36.351999	23.043	2.83	36.278	72.87	264	6	35	29	124	1	123	69	97897986	0.2726	993.99	210.81	96845194.4240646	19.38	28.1
154	154	¤sªF	2013	7	1375	Shandong	36.351999	26.3	2.374	244.78	84.43	88	7	35	31	118	0.9	119	66	97897986	0.0909	989.55	139.34	96809680.9680968	23.4	30.34
155	155	¤sªF	2013	8	1376	Shandong	36.351999	27.361	2.557	85.461	75.87	62	8	41	32	101	0.9	147	50	97897986	0.064	992.98	260.21	96875000	23.72	32.02
156	156	¤sªF	2013	9	1377	Shandong	36.351999	21.6	2.222	53.509	71.96	93	9	43	41	156	1	122	59	97897986	0.096	1002.4	194.32	96875000	17.66	26.76
157	157	¤sªF	2014	1	1381	Shandong	36.351999	1.026	2.459	1.574	61.74	382	13	103	62	211	1.9	42	137	97897986	0.3925	1012.69	160.34	97324840.7643312	-2.94	6.24
158	158	¤sªF	2014	10	1390	Shandong	36.351999	15.687	2.626	25.804	68.3	348	22	47	46	130	1.3	99	72	97897986	0.3575	1007.38	199.53	97342657.3426573	11.65	20.81
159	159	¤sªF	2014	11	1391	Shandong	36.351999	8.383	2.357	32.135	65.04	629	23	63	58	163	1.7	58	99	97897986	0.6462	1010.36	141	97338285.3605695	4.62	13
160	160	¤sªF	2014	12	1392	Shandong	36.351999	0.322	2.732	5.626	51.87	771	24	88	58	164	1.7	43	93	97897986	0.7921	1014.19	189.16	97336194.9248832	-3.34	5.4
161	161	¤sªF	2014	2	1382	Shandong	36.351999	0.922	2.678	16.422	66.04	152	14	73	44	136	1.5	70	94	97897986	0.1562	1014.02	133.14	97311139.5646607	-2.06	5.16
162	162	¤sªF	2014	3	1383	Shandong	36.351999	9.387	2.991	2.722	55.57	372	15	70	53	169	1.4	92	91	97897986	0.3822	1007.12	214.2	97331240.188383	4.85	15.45
163	163	¤sªF	2014	4	1384	Shandong	36.351999	14.517	2.73	43.465	63	492	16	56	46	147	1.2	110	77	97897986	0.5055	1003.99	207.03	97329376.8545994	10.18	20.16
164	164	¤sªF	2014	5	1385	Shandong	36.351999	20.643	3.155	57.178	53.61	752	17	48	39	144	1.1	138	64	97897986	0.7726	996.19	295.66	97333678.4882216	15.24	26.81
165	165	¤sªF	2014	6	1386	Shandong	36.351999	22.922	2.4	67.009	71.96	577	18	38	34	110	1.1	142	65	97897986	0.5928	993.42	181.17	97334682.8609986	19.19	27.88
166	166	¤sªF	2014	7	1387	Shandong	36.351999	25.878	2.53	123.136	74.52	296	19	35	32	108	1.1	149	60	97897986	0.3041	992.9	203.96	97336402.4991779	22.29	30.72
167	167	¤sªF	2014	8	1388	Shandong	36.351999	24.774	1.917	66.948	76.61	156	20	42	36	107	1.2	143	60	97897986	0.1603	996	207.14	97317529.6319401	21.3	29.4
168	168	¤sªF	2014	9	1389	Shandong	36.351999	20.678	2.096	93.148	77.48	209	21	41	38	103	1.3	110	58	97897986	0.2147	1001.55	147.81	97345132.7433628	17.4	25.03
169	169	¤sªF	2015	1	1393	Shandong	36.351999	0.587	2.586	8.322	59.35	666	25	67	47	140	1.6	47	90	97897986	0.6803	1014.07	161.2	97897986.1825665	-2.99	5.4
170	170	¤sªF	2015	10	1402	Shandong	36.351999	15.713	2.504	18.013	63.52	390	34	31	41	124	1.1	106	70	97897986	0.398388862	1006.87	197.31	97894303.079186	11.35	21.16
171	171	¤sªF	2015	11	1403	Shandong	36.351999	6.626	2.909	91.843	79.7	654	35	34	38	111	1.4	56	76	97897986	0.668067477	1012.19	71.17	97894302.9732309	4	9.76
172	172	¤sªF	2015	12	1404	Shandong	36.351999	1.97	2.557	4.191	67.39	947	36	59	53	181	1.9	42	120	97897986	0.9674	1014.32	134.81	97891254.9100682	-1.32	6.35
173	173	¤sªF	2015	2	1394	Shandong	36.351999	1.952	2.7	13.17	58.43	307	26	55	38	132	1.5	64	78	97897986	0.31360354	1010.9	167.67	97894303.1063999	-1.91	7.1
174	174	¤sªF	2015	3	1395	Shandong	36.351999	7.748	3.013	4.687	53.22	305	27	44	38	137	1.2	85	67	97897986	0.3116	1008.64	232.63	97881899.8716303	2.97	13.76
175	175	¤sªF	2015	4	1396	Shandong	36.351999	13.083	3.132	56.883	61.22	494	28	32	32	111	1	115	58	97897986	0.5046	1002.79	221.84	97899326.1989695	8.51	18.72
176	176	¤sªF	2015	5	1397	Shandong	36.351999	19.057	2.93	41.652	62.39	802	29	30	30	99	0.9	132	49	97897986	0.8193	996.21	247.03	97888441.352374	14.68	24.5
177	177	¤sªF	2015	6	1398	Shandong	36.351999	23.43	2.739	61.974	65.22	663	30	26	24	92	0.9	149	48	97897986	0.6773	992.63	216.8	97888675.6238004	19.27	28.75
178	178	¤sªF	2015	7	1399	Shandong	36.351999	25.709	2.283	113.709	74.3	399	31	21	23	79	0.9	132	43	97897986	0.4076	992.91	199.2	97890088.3218842	22.12	30.52
179	179	¤sªF	2015	8	1400	Shandong	36.351999	25.343	1.991	145.738	78.74	180	32	22	27	78	1	134	43	97897986	0.1839	995.22	206.05	97879282.2185971	21.9	30
180	180	¤sªF	2015	9	1401	Shandong	36.351999	21.257	2.035	40.939	73.17	244	33	26	33	80	0.9	126	42	97897986	0.2492	1002.12	193.28	97913322.6324238	17.51	26.14
181	181	¤sªF	2016	1	1405	Shandong	36.351999	-2.417	2.87	4.343	59.09	755	37	57	48	147	1.6	48	96	97897986	0.771210961	1014.94	NA	97897986.1776109	-5.97	2.3
182	182	¤sªF	2016	10	1414	Shandong	36.351999	15.568	2.445	2.207	73.85	514	46	19	34	78	0.9	85	43	97897986	0.52505609	1007.39	116.79	97894303.0638879	12.4	19.78
183	183	¤sªF	2016	11	1415	Shandong	36.351999	7.361	2.77	14.287	68.04	649	47	28	43	117	1.2	60	68	97897986	0.662959927	1011.01	142.03	97894303.0443528	3.61	12.11
184	184	¤sªF	2016	12	1416	Shandong	36.351999	2.457	2.665	24.257	69.35	890	48	37	49	145	1.6	52	96	97897986	0.909143814	1013.7	119.72	97894303.0018791	-0.99	6.85
185	185	¤sªF	2016	2	1406	Shandong	36.351999	1.674	2.826	26.057	54.13	240	38	43	35	113	1.4	73	69	97897986	0.245162377	1012.65	188.76	97894302.9256075	-2.41	7.26
186	186	¤sªF	2016	3	1407	Shandong	36.351999	8.37	3.009	5.326	50.17	526	39	35	37	135	1.1	101	65	97897986	0.537382295	1008.29	229.31	97881899.8865603	3.55	14.42
187	187	¤sªF	2016	4	1408	Shandong	36.351999	15.33	3.013	24.039	57.78	601	40	28	33	149	1	127	63	97897986	0.613895951	999.63	211.59	97899326.26547	10.82	21.21
188	188	¤sªF	2016	5	1409	Shandong	36.351999	19.078	2.65	49.391	59.52	978	41	25	31	100	0.9	141	47	97897986	0.999096509	998	218.14	97888441.3257418	14.46	24.55
189	189	¤sªF	2016	6	1410	Shandong	36.351999	23.517	2.813	107.361	67.7	969	42	18	23	74	0.8	150	38	97897986	0.9899	993.42	220.59	97888675.6238004	19.46	28.83
190	190	¤sªF	2016	7	1411	Shandong	36.351999	26.322	2.487	160.868	80.13	428	43	14	19	68	0.8	128	37	97897986	0.437225063	992.43	182.72	97890088.2450099	23.14	30.6
191	191	¤sªF	2016	8	1412	Shandong	36.351999	26.13	2.296	121.236	78.17	207	44	16	23	59	0.8	114	29	97897986	0.211461654	994.54	193.24	97890088.3845352	22.93	30.26
192	192	¤sªF	2016	9	1413	Shandong	36.351999	22.174	2.265	33.413	70.26	352	45	22	31	87	0.9	141	46	97897986	0.359501639	1000.39	163.34	97913322.7261865	18.26	27.4
193	193	¤sªF	2017	1	1417	Shandong	36.351999	0.17	2.44	22.66	66.57	584	49	42	48	158	1.8	55	103	97897986	0.5871	1014.29	139.49	99471980.9231817	-3.09	4.42
194	194	¤sªF	2017	10	1426	Shandong	36.351999	14.5	2.3	43.51	69.71	440	58	17	42	90	1	92	49	97897986	0.4424	1009.82	144.22	99457504.5207957	10.91	19.07
195	195	¤sªF	2017	11	1427	Shandong	36.351999	7.52	2.88	1.87	52.52	802	59	23	48	115	1	69	56	97897986	0.8063	1010.73	195.4	99466699.739551	3.19	12.72
196	196	¤sªF	2017	12	1428	Shandong	36.351999	1.21	2.59	2.56	53.59	1059	60	30	55	139	1.4	52	80	97897986	1.0647	1014.07	177.76	99464637.9261764	-2.69	6.31
197	197	¤sªF	2017	2	1418	Shandong	36.351999	2.68	2.95	8.19	55.66	327	50	41	42	129	1.3	81	80	97897986	0.3288	1012.16	171.67	99452554.7445256	-1.36	8.14
198	198	¤sªF	2017	3	1419	Shandong	36.351999	7.36	2.64	12.62	51.86	566	51	33	43	113	1.1	101	62	97897986	0.569	1007.98	199.13	99472759.2267135	2.77	12.91
199	199	¤sªF	2017	4	1420	Shandong	36.351999	15.24	2.79	33.72	56.18	768	52	25	38	118	1	122	55	97897986	0.7721	999.68	239.47	99468980.7019816	10.05	21.04
200	200	¤sªF	2017	5	1421	Shandong	36.351999	21.23	2.97	29.77	56.41	1318	53	23	30	136	0.8	162	53	97897986	1.3251	997.8	299.18	99464191.3817825	16	27.12
201	201	¤sªF	2017	6	1422	Shandong	36.351999	23.87	2.52	77.25	62.02	1141	54	18	28	93	0.9	173	43	97897986	1.1471	994.44	240.53	99468224.2175922	19.17	29.24
202	202	¤sªF	2017	7	1423	Shandong	36.351999	27.31	2.39	203.5	80.07	559	55	13	23	78	0.9	137	39	97897986	0.562	991.94	164.34	99466192.1708185	24.17	31.28
203	203	¤sªF	2017	8	1424	Shandong	36.351999	25.96	2.17	162.77	80.01	244	56	12	24	62	0.8	134	30	97897986	0.2453	993.61	185.24	99470036.6897676	22.8	29.98
204	204	¤sªF	2017	9	1425	Shandong	36.351999	22.54	2.18	25.53	70.85	304	57	15	32	81	0.9	146	38	97897986	0.3056	999.82	215.83	99476439.7905759	18.4	27.53
205	205	¤sªF	2018	1	1429	Shandong	36.351999	-1.93	2.67	6.99	57.26	771	61	29	50	138	1.4	56	85	97897986	0.7706	1013.35	130.51	100051907.604464	-5.24	2.36
206	206	¤sªF	2018	10	1438	Shandong	36.351999	14.4	2.24	15.33	58.15	619	70	17	48	98	0.8	116	43	97897986	0.6186	1007.7	237.67	100064662.140317	9.43	20.26
207	207	¤sªF	2018	11	1439	Shandong	36.351999	8.59	2.14	20.99	71.07	1256	71	16	52	146	1.1	77	77	97897986	1.2553	1010.94	134.38	100055763.562495	4.8	13.47
208	208	¤sªF	2018	12	1440	Shandong	36.351999	0.46	2.53	20.84	60.86	1680	72	21	53	129	1.1	51	69	97897986	1.679	1016.59	141.62	100059559.261465	-2.97	4.66
209	209	¤sªF	2018	2	1430	Shandong	36.351999	0.56	2.87	4.13	51.21	301	62	25	35	114	1.1	84	63	97897986	0.3008	1011.11	173.76	100066489.361702	-3.82	6.3
210	210	¤sªF	2018	3	1431	Shandong	36.351999	8.64	3.42	27.94	60.16	401	63	19	36	108	1	114	59	97897986	0.4008	1006.29	210.06	100049900.199601	3.98	14.46
211	211	¤sªF	2018	4	1432	Shandong	36.351999	14.63	3.5	NA	56.59	738	64	17	32	124	0.8	135	47	97897986	0.7376	1001.55	208.26	100054229.934924	9.64	20.18
212	212	¤sªF	2018	5	1433	Shandong	36.351999	19.66	2.7	99.09	65.85	1072	65	14	30	94	0.8	153	40	97897986	1.0714	997.26	222.02	100056001.493373	15.21	24.46
213	213	¤sªF	2018	6	1434	Shandong	36.351999	24.44	2.62	121.93	65.75	1006	66	12	24	79	0.7	185	36	97897986	1.0054	992.6	239.16	100059677.740203	19.93	29.72
214	214	¤sªF	2018	7	1435	Shandong	36.351999	27.29	2.64	141.68	79.58	496	67	9	20	55	0.6	134	29	97897986	0.4957	992.5	204.01	100060520.476094	24.22	31.3
215	215	¤sªF	2018	8	1436	Shandong	36.351999	27.24	2.58	237.52	78.7	257	68	10	20	53	0.7	138	26	97897986	0.2569	993.51	221	100038925.652005	24.02	31.21
216	216	¤sªF	2018	9	1437	Shandong	36.351999	21.32	2.05	49.14	67.98	308	69	13	34	69	0.7	134	29	97897986	0.3078	1001.21	203.03	100064977.25796	17.42	25.93
217	217	¤º»X¥j	2013	1	2089	Inner Mongolia	44.086396	-16.096	2.379	2.296	60.55	103	1	132	54	192	4.1	31	124	25047483	0.4137	917.41	204.33	24897268.5520909	-22.83	-10.6
218	218	¤º»X¥j	2013	10	2098	Inner Mongolia	44.086396	5.8	2.755	11.785	51.51	155	10	37	55	175	1.4	58	66	25047483	0.6225	917.35	231.18	24899598.3935743	-0.65	12.79
219	219	¤º»X¥j	2013	11	2099	Inner Mongolia	44.086396	-3.298	3.034	2.964	53.6	279	11	50	38	142	2.7	30	68	25047483	1.1205	915.61	196.24	24899598.3935743	-8.68	2.73
220	220	¤º»X¥j	2013	12	2100	Inner Mongolia	44.086396	-11.157	2.553	1.764	58.23	302	12	85	50	146	3.2	16	68	25047483	1.2129	917.33	196.09	24899002.3909638	-16.49	-5.2
221	221	¤º»X¥j	2013	2	2090	Inner Mongolia	44.086396	-13.204	2.94	2.023	51.55	41	2	71	23	122	2.7	60	51	25047483	0.164668475	916.28	230.94	24898511.9950859	-19.61	-6.77
222	222	¤º»X¥j	2013	3	2091	Inner Mongolia	44.086396	-2.917	3.394	5.688	44.38	88	3	62	30	165	1.9	70	53	25047483	0.353434776	911.27	279.31	24898511.9675943	-10.3	3.71
223	223	¤º»X¥j	2013	4	2092	Inner Mongolia	44.086396	4.623	3.7	14.418	40.83	127	4	38	30	158	1.4	78	43	25047483	0.5101	909.56	276.63	24897079.0041168	-2.41	10.59
224	224	¤º»X¥j	2013	5	2093	Inner Mongolia	44.086396	16.736	3.596	22.081	36.15	189	5	29	25	172	1.9	94	60	25047483	0.7591	906.17	296.13	24897905.4143064	8.94	23.54
225	225	¤º»X¥j	2013	6	2094	Inner Mongolia	44.086396	19.794	3.006	81.206	53.91	279	6	26	28	123	1.9	97	54	25047483	1.1205	905.38	243.99	24899598.3935743	13.37	25.68
226	226	¤º»X¥j	2013	7	2095	Inner Mongolia	44.086396	22.377	2.636	99.589	59.09	141	7	17	38	111	0.8	102	39	25047483	0.5663	902.96	267.34	24898463.7118135	16.24	27.8
227	227	¤º»X¥j	2013	8	2096	Inner Mongolia	44.086396	20.847	2.734	71.789	59	46	8	22	44	116	0.8	95	44	25047483	0.1847	905.75	252.22	24905251.7596102	14.88	26.54
228	228	¤º»X¥j	2013	9	2097	Inner Mongolia	44.086396	14.172	2.906	33.198	51.64	101	9	22	48	125	0.9	69	38	25047483	0.4056	912.25	258.73	24901380.6706114	7.18	20.96
229	229	¤º»X¥j	2014	1	2101	Inner Mongolia	44.086396	-12.564	2.781	1.598	48.87	113	13	89	46	138	2.4	39	62	25047483	0.4524	916.04	209.24	24977895.6675508	-18.98	-5.68
230	230	¤º»X¥j	2014	10	2110	Inner Mongolia	44.086396	6.655	2.819	21.364	50.68	399	22	34	40	130	1.1	73	51	25047483	1.5975	915.67	227.35	24976525.8215962	0.17	13.71
231	231	¤º»X¥j	2014	11	2111	Inner Mongolia	44.086396	-3.547	2.989	2.506	51.45	663	23	56	41	116	1.4	51	49	25047483	2.6545	915.84	207.45	24976455.0762856	-9.15	2.92
232	232	¤º»X¥j	2014	12	2112	Inner Mongolia	44.086396	-13.468	3.149	2.06	52.4	532	24	71	35	108	1.6	44	50	25047483	2.13	917.59	192.64	24976525.8215962	-18.58	-7.97
233	233	¤º»X¥j	2014	2	2102	Inner Mongolia	44.086396	-11.679	2.472	3.186	52.06	46	14	71	40	127	1.8	52	69	25047483	0.1842	918.29	196.79	24972855.5917481	-18.28	-4.43
234	234	¤º»X¥j	2014	3	2103	Inner Mongolia	44.086396	-0.421	2.804	2.152	36.89	113	15	59	37	136	1.3	71	42	25047483	0.4524	914.45	280.63	24977895.6675508	-8.34	7.14
235	235	¤º»X¥j	2014	4	2104	Inner Mongolia	44.086396	10.036	3.174	10.193	33.62	172	16	31	33	130	1.2	93	39	25047483	0.6887	913.03	279.15	24974589.8068825	1.82	17.41
236	236	¤º»X¥j	2014	5	2105	Inner Mongolia	44.086396	14.062	3.736	41.7	42.45	320	17	27	27	130	1	103	35	25047483	1.2812	906.39	262.84	24976584.4520762	6.83	20.37
237	237	¤º»X¥j	2014	6	2106	Inner Mongolia	44.086396	20.047	2.838	67.119	54	515	18	21	27	77	0.9	112	26	25047483	2.062	907.26	264.85	24975751.6973812	13.63	25.63
238	238	¤º»X¥j	2014	7	2107	Inner Mongolia	44.086396	22.557	2.891	74.674	56.34	300	19	23	29	84	1	132	34	25047483	1.2011	905.13	274.34	24977104.321039	16.05	28.38
239	239	¤º»X¥j	2014	8	2108	Inner Mongolia	44.086396	19.945	2.491	55.06	57.26	115	20	22	31	74	0.8	113	28	25047483	0.4604	909.54	264.7	24978279.7567333	13.4	26.07
240	240	¤º»X¥j	2014	9	2109	Inner Mongolia	44.086396	13.97	2.681	38.049	55.09	225	21	25	35	85	0.9	92	30	25047483	0.9009	912.82	245.84	24975024.975025	7.16	20.8
241	241	¤º»X¥j	2015	1	2113	Inner Mongolia	44.086396	-12.191	2.626	2.03	54.72	211	25	61	35	99	1.3	53	52	25047483	0.8424	918.24	199.82	25047483.3808167	-18.19	-5.48
242	242	¤º»X¥j	2015	10	2122	Inner Mongolia	44.086396	6.03	3.247	11.181	47.66	265	34	21	26	80	0.7	79	35	25047483	1.057964476	915.21	248.34	25048100.0082275	-0.44	13.01
243	243	¤º»X¥j	2015	11	2123	Inner Mongolia	44.086396	-5.506	2.528	11.985	65.45	386	35	34	30	91	1.1	53	55	25047483	1.541035049	919.49	148.09	25048099.9929548	-10.48	-0.47
244	244	¤º»X¥j	2015	12	2124	Inner Mongolia	44.086396	-11.721	2.638	4.568	65.36	383	36	45	36	103	1.3	49	63	25047483	1.5291	918.48	172.93	25047413.5112158	-16.95	-6.37
245	245	¤º»X¥j	2015	2	2114	Inner Mongolia	44.086396	-8.996	2.966	3.764	50.17	62	26	44	25	104	1	68	49	25047483	0.247523764	915.64	207.69	25048100.0280846	-15.37	-2.01
246	246	¤º»X¥j	2015	3	2115	Inner Mongolia	44.086396	-1.117	3.421	0.994	33.81	124	27	33	23	108	0.9	85	39	25047483	0.495	913.98	289	25050505.050505	-8.65	6.1
247	247	¤º»X¥j	2015	4	2116	Inner Mongolia	44.086396	7.555	3.709	20.66	38	203	28	20	21	92	0.7	100	35	25047483	0.8104	911.23	265.74	25049358.3415597	0.13	14.12
248	248	¤º»X¥j	2015	5	2117	Inner Mongolia	44.086396	14.323	3.815	24.902	36.38	274	29	15	18	90	0.6	111	32	25047483	1.0939	905.61	290.67	25047993.4180455	6.69	20.79
249	249	¤º»X¥j	2015	6	2118	Inner Mongolia	44.086396	18.943	3.215	68.755	52.68	408	30	12	18	73	0.6	120	32	25047483	1.6289	905.38	258.58	25047578.1202038	12.33	24.69
250	250	¤º»X¥j	2015	7	2119	Inner Mongolia	44.086396	22.528	2.715	52.083	53.85	278	31	15	19	72	0.6	126	34	25047483	1.1099	906.44	280.1	25047301.558699	15.84	28.5
251	251	¤º»X¥j	2015	8	2120	Inner Mongolia	44.086396	20.938	2.636	55.966	56.04	88	32	14	19	69	0.6	106	27	25047483	0.3513	909.13	268.05	25049814.9729576	14.5	26.85
252	252	¤º»X¥j	2015	9	2121	Inner Mongolia	44.086396	14.27	2.76	51.357	60.19	173	33	15	22	62	0.6	93	29	25047483	0.6907	913.67	219.79	25047053.7136239	8.17	20.54
253	253	¤º»X¥j	2016	1	2125	Inner Mongolia	44.086396	-18.05	2.928	1.585	58.04	203	37	38	26	67	1	59	38	25047483	0.810460664	919.27	217.7	25047483.3655838	-23.78	-12.75
254	254	¤º»X¥j	2016	10	2134	Inner Mongolia	44.086396	4.1	2.77	0.824	56.53	246	46	19	27	70	0.8	79	32	25047483	0.98211042	916.19	191.93	25048099.988594	-1.63	10.48
255	255	¤º»X¥j	2016	11	2135	Inner Mongolia	44.086396	-6.519	3.057	6.011	54.53	387	47	33	32	96	1	65	45	25047483	1.545027367	916.39	169.36	25048100.0055969	-12.22	-0.72
256	256	¤º»X¥j	2016	12	2136	Inner Mongolia	44.086396	-10.585	2.657	2.172	58.34	404	48	41	35	83	1.3	57	48	25047483	1.612896787	918.12	168.54	25048099.9935181	-16.34	-4.58
257	257	¤º»X¥j	2016	2	2126	Inner Mongolia	44.086396	-11.785	3.185	3.851	54.21	65	38	33	20	71	0.9	76	36	25047483	0.259500721	917.21	216.61	25048099.9626972	-18.01	-5.37
258	258	¤º»X¥j	2016	3	2127	Inner Mongolia	44.086396	-0.532	3.462	4.638	42.36	121	39	26	24	106	0.8	90	42	25047483	0.483024194	914.04	250.95	25050505.0270836	-7.46	5.94
259	259	¤º»X¥j	2016	4	2128	Inner Mongolia	44.086396	8.049	3.845	8.804	33.91	145	40	18	21	92	0.7	105	30	25047483	0.578857143	908.02	252.21	25049358.3353777	0.6	14.57
260	260	¤º»X¥j	2016	5	2129	Inner Mongolia	44.086396	14.789	4.089	26.843	35.72	268	41	14	19	95	0.6	120	34	25047483	1.069945985	906.94	271.55	25047993.4274439	7.27	21.6
261	261	¤º»X¥j	2016	6	2130	Inner Mongolia	44.086396	19.396	3.079	63.819	49.87	351	42	13	20	60	0.6	119	27	25047483	1.401333088	905.67	254.11	25047578.1244095	12.36	25.29
262	262	¤º»X¥j	2016	7	2131	Inner Mongolia	44.086396	23.528	2.904	70.353	55.51	208	43	12	20	58	0.6	129	30	25047483	0.830428777	905.75	265.28	25047301.558048	16.82	29.32
263	263	¤º»X¥j	2016	8	2132	Inner Mongolia	44.086396	21.928	2.874	51.587	54.36	74	44	11	20	53	0.7	111	23	25047483	0.295441007	909.17	264.58	25047301.5751669	15.39	27.9
264	264	¤º»X¥j	2016	9	2133	Inner Mongolia	44.086396	14.913	2.506	49.255	61.3	128	45	16	25	56	0.7	94	25	25047483	0.51103815	912.64	187.38	25047053.7277892	8.81	21.08
265	265	¤º»X¥j	2017	1	2137	Inner Mongolia	44.086396	-14.43	2.77	1.48	55.38	147	49	40	32	83	1.3	66	47	25047483	0.5833	918.5	192.13	25201440.0822904	-19.88	-7.31
266	266	¤º»X¥j	2017	10	2146	Inner Mongolia	44.086396	4.86	2.77	13.86	52.87	278	58	18	30	68	0.7	78	33	25047483	1.1032	918.52	216.27	25199419.8694706	-0.9	12.1
267	267	¤º»X¥j	2017	11	2147	Inner Mongolia	44.086396	-6.64	3.41	3.74	49.49	533	59	23	28	76	0.8	65	30	25047483	2.1151	915.4	205.06	25199754.14874	-11.97	0.15
268	268	¤º»X¥j	2017	12	2148	Inner Mongolia	44.086396	-13.81	2.92	1.71	53.15	528	60	27	30	70	1	58	34	25047483	2.0952	918.16	192.71	25200458.1901489	-18.9	-7.44
269	269	¤º»X¥j	2017	2	2138	Inner Mongolia	44.086396	-9.71	3.01	6.05	52.24	53	50	33	29	72	1.1	82	40	25047483	0.2103	917.31	189.74	25202092.2491679	-15.71	-2.12
270	270	¤º»X¥j	2017	3	2139	Inner Mongolia	44.086396	-2.26	2.87	7.59	48.2	149	51	23	26	61	0.8	97	33	25047483	0.5913	915.85	215.92	25198714.6964316	-8.53	4.66
271	271	¤º»X¥j	2017	4	2140	Inner Mongolia	44.086396	8.46	3.69	5.86	33.22	196	52	17	23	81	0.7	108	27	25047483	0.7778	908.64	281.86	25199280.0205708	1.01	15.65
272	272	¤º»X¥j	2017	5	2141	Inner Mongolia	44.086396	15.82	4.01	19	32.21	350	53	13	21	141	0.6	121	40	25047483	1.3889	907.94	311.3	25199798.4016128	8.02	23.22
273	273	¤º»X¥j	2017	6	2142	Inner Mongolia	44.086396	20.46	2.87	34.85	42.96	450	54	14	23	65	0.6	133	26	25047483	1.7857	906.96	287.86	25200201.6016128	12.86	27.47
274	274	¤º»X¥j	2017	7	2143	Inner Mongolia	44.086396	23.81	2.81	66.57	53.86	275	55	13	22	62	0.6	136	27	25047483	1.0913	905.39	275.22	25199303.5828828	17.54	30.22
275	275	¤º»X¥j	2017	8	2144	Inner Mongolia	44.086396	19.87	2.72	89.34	61.29	93	56	13	20	50	0.6	114	22	25047483	0.369	907.58	242.98	25203252.0325203	14.41	25.93
276	276	¤º»X¥j	2017	9	2145	Inner Mongolia	44.086396	14.49	3.04	23.38	50.5	157	57	17	25	63	0.6	106	23	25047483	0.623	910	257.79	25200642.0545746	7.72	22.15
277	277	¤º»X¥j	2018	1	2149	Inner Mongolia	44.086396	-17.24	3.18	2.28	54.25	236	61	24	25	64	0.9	65	29	25047483	0.9333	916.81	194.27	25286617.3791921	-22.29	-11.04
278	278	¤º»X¥j	2018	10	2158	Inner Mongolia	44.086396	4.76	2.93	7.43	50.36	269	70	16	28	66	0.7	83	30	25047483	1.0638	916.11	237.74	25286708.0278248	-1.41	12.01
279	279	¤º»X¥j	2018	11	2159	Inner Mongolia	44.086396	-4.65	2.8	2.88	52.24	394	71	23	32	95	0.9	66	39	25047483	1.5581	916.9	198.73	25287208.7799243	-10.1	2.44
280	280	¤º»X¥j	2018	12	2160	Inner Mongolia	44.086396	-14.71	3.14	0.73	47.76	393	72	23	28	84	0.9	61	35	25047483	1.5542	919.68	192.31	25286320.9368164	-19.83	-8.21
281	281	¤º»X¥j	2018	2	2150	Inner Mongolia	44.086396	-13.82	3.11	2.01	47.53	44	62	23	21	73	0.8	80	32	25047483	0.174	915.42	216.41	25287356.3218391	-19.79	-6.54
282	282	¤º»X¥j	2018	3	2151	Inner Mongolia	44.086396	-0.07	3.21	6.03	41.76	138	63	22	26	121	0.8	100	42	25047483	0.5457	913.01	257.33	25288620.1209456	-7.26	8
283	283	¤º»X¥j	2018	4	2152	Inner Mongolia	44.086396	8.28	4.04	14.92	36.38	213	64	16	21	141	0.6	116	37	25047483	0.8423	909.86	243.27	25287902.1726226	1.32	15.53
284	284	¤º»X¥j	2018	5	2153	Inner Mongolia	44.086396	16.13	3.52	24.63	36.93	396	65	13	21	104	0.5	133	31	25047483	1.566	907.87	289.17	25287356.3218391	8.17	23.25
285	285	¤º»X¥j	2018	6	2154	Inner Mongolia	44.086396	20.95	3.1	44.36	45.73	530	66	12	19	64	0.5	137	23	25047483	2.0959	904.64	278.68	25287466.0050575	14.05	27.58
286	286	¤º»X¥j	2018	7	2155	Inner Mongolia	44.086396	23.24	2.96	129.99	67.57	271	67	10	17	56	0.7	132	27	25047483	1.0717	905.28	240.59	25286927.3117477	18.14	29.03
287	287	¤º»X¥j	2018	8	2156	Inner Mongolia	44.086396	21.04	2.4	95.55	68.08	58	68	11	19	46	0.6	116	23	25047483	0.2294	909.45	246.08	25283347.863993	15.85	26.98
288	288	¤º»X¥j	2018	9	2157	Inner Mongolia	44.086396	12.55	3.16	53.05	59.44	123	69	12	21	51	0.6	95	22	25047483	0.4864	911.92	228.99	25287828.9473684	6.75	19.12
289	289	¤Ñ¬z	2013	1	1657	Tianjin	39.310401	-4.225	2.85	3.075	66.75	70	1	147	77	242	3.8	22	162	15167699	0.4953	1028.1	123.2	14132848.7785181	-7.25	-0.8
290	290	¤Ñ¬z	2013	10	1666	Tianjin	39.310401	14.475	2.9	15.25	64.25	38	10	43	59	140	1.7	70	85	15167699	0.2689	1021.6	210.9	14131647.4525846	10.05	19.9
291	291	¤Ñ¬z	2013	11	1667	Tianjin	39.310401	7.125	2.433	2.375	50.25	66	11	80	64	161	1.9	32	104	15167699	0.467	1022.65	190.65	14132762.3126338	2.8	12.3
292	292	¤Ñ¬z	2013	12	1668	Tianjin	39.310401	0.175	3.225	2.275	53.25	127	12	132	80	206	2.7	25	120	15167699	0.8987	1025.85	195.45	14131523.3114499	-4.25	5.3
293	293	¤Ñ¬z	2013	2	1658	Tianjin	39.310401	-1.275	3.075	5.95	62.25	19	2	83	45	159	2.3	53	112	15167699	0.134451336	1026.6	146.4	14131507.0309156	-4.35	3.45
294	294	¤Ñ¬z	2013	3	1659	Tianjin	39.310401	5.2	3.7	10.2	51.5	47	3	48	50	153	2	61	90	15167699	0.332590148	1018.7	220.05	14131506.9861901	1.45	11.85
295	295	¤Ñ¬z	2013	4	1660	Tianjin	39.310401	10.9	4.3	5.6	48.25	79	4	26	42	125	1.7	89	68	15167699	0.559	1014.15	254.45	14132379.2486583	7	17
296	296	¤Ñ¬z	2013	5	1661	Tianjin	39.310401	19.775	3.575	10.325	57.5	126	5	27	45	144	1.6	109	84	15167699	0.8916	1009.1	250.35	14131897.7119785	16.15	26.1
297	297	¤Ñ¬z	2013	6	1662	Tianjin	39.310401	23.275	3.525	67.175	73.75	99	6	19	45	144	1.5	137	100	15167699	0.7006	1005.35	171.3	14130745.0756494	20.7	28.85
298	298	¤Ñ¬z	2013	7	1663	Tianjin	39.310401	26.65	2.525	155.625	77.25	32	7	12	38	124	1.5	112	74	15167699	0.2264	1001.15	193.85	14134275.6183746	23.6	31.15
299	299	¤Ñ¬z	2013	8	1664	Tianjin	39.310401	27.4	2.675	85.425	73.75	22	8	18	32	131	1.6	131	77	15167699	0.1557	1004.3	222.3	14129736.6730893	24.4	32.45
300	300	¤Ñ¬z	2013	9	1665	Tianjin	39.310401	21.325	2.7	59.4	72.75	21	9	35	45	124	2	98	77	15167699	0.1486	1014.5	168.75	14131897.7119785	18	26.1
301	301	¤Ñ¬z	2014	1	1669	Tianjin	39.310401	-0.425	2.8	0	60.75	70	13	119	72	184	2.5	26	113	15167699	0.4755	1026	164.4	14721345.9516299	-4.35	4.5
302	302	¤Ñ¬z	2014	10	1678	Tianjin	39.310401	14.975	2.775	26.425	66.75	106	22	19	53	149	1.1	52	100	15167699	0.72	1020.2	146.6	14722222.2222222	11.25	19.65
303	303	¤Ñ¬z	2014	11	1679	Tianjin	39.310401	7.4	3.275	2.2	58	212	23	53	69	153	1.9	44	108	15167699	1.44	1023.5	154.8	14722222.2222222	3.35	12.3
304	304	¤Ñ¬z	2014	12	1680	Tianjin	39.310401	-0.475	2.733	1.225	43.25	268	24	77	65	151	2	36	105	15167699	1.8204	1027.5	214.25	14722039.112283	-4.6	4.35
305	305	¤Ñ¬z	2014	2	1670	Tianjin	39.310401	-0.1	2.925	3.45	63	39	14	101	61	138	2	45	95	15167699	0.2649	1028.35	123.55	14722536.806342	-3.1	4.05
306	306	¤Ñ¬z	2014	3	1671	Tianjin	39.310401	8.75	3.2	3.075	56	104	15	70	71	174	1.9	64	108	15167699	0.7064	1019.6	231	14722536.806342	4.7	15.5
307	307	¤Ñ¬z	2014	4	1672	Tianjin	39.310401	15.375	3.45	9.55	55	177	16	35	57	156	1.4	97	83	15167699	1.2023	1016.5	242.65	14721783.2487732	11.2	22.6
308	308	¤Ñ¬z	2014	5	1673	Tianjin	39.310401	20.925	4.15	37.15	51.25	359	17	28	49	132	1.4	116	68	15167699	2.4385	1007.1	298.6	14722165.2655321	16.6	28.15
309	309	¤Ñ¬z	2014	6	1674	Tianjin	39.310401	24.225	2.85	60.2	67.75	227	18	21	42	93	1.4	145	57	15167699	1.5419	1005.55	240.95	14722096.1151826	20.65	30.1
310	310	¤Ñ¬z	2014	7	1675	Tianjin	39.310401	27.425	2.875	58.575	69.5	73	19	22	39	114	1.5	158	73	15167699	0.4959	1004.2	190.95	14720709.8205283	24.6	32.5
311	311	¤Ñ¬z	2014	8	1676	Tianjin	39.310401	25.875	2.425	126.175	72	27	20	20	41	99	1.4	124	56	15167699	0.1834	1008.05	217.5	14721919.302072	22.15	30.95
312	312	¤Ñ¬z	2014	9	1677	Tianjin	39.310401	21.275	2.65	35.15	70.75	56	21	22	41	86	1.2	83	55	15167699	0.3804	1014.25	156.3	14721345.9516299	17.65	25.65
313	313	¤Ñ¬z	2015	1	1681	Tianjin	39.310401	-0.625	3.15	1.475	53.25	213	25	77	70	156	2.3	35	99	15167699	1.4043	1027.9	176.45	15167699.2095706	-4.35	4.5
314	314	¤Ñ¬z	2015	10	1690	Tianjin	39.310401	15.125	3.55	17.025	59.75	86	34	17	41	100	1.1	70	53	15167699	0.566979347	1019.5	212.9	15168100.9996295	11	20.2
315	315	¤Ñ¬z	2015	11	1691	Tianjin	39.310401	4.15	3.45	44.25	75.5	157	35	36	57	133	2	36	88	15167699	1.035066947	1027.3	51.15	15168101.0059343	1.4	6.8
316	316	¤Ñ¬z	2015	12	1692	Tianjin	39.310401	0.55	3.1	0.375	68.75	226	36	45	66	189	2.1	21	125	15167699	1.49	1027.95	120.95	15167785.2348993	-2.65	4.4
317	317	¤Ñ¬z	2015	2	1682	Tianjin	39.310401	1.125	3.35	11.15	52	55	26	61	52	144	1.7	52	80	15167699	0.362603071	1024.5	170.1	15168100.989415	-2.55	6.45
318	318	¤Ñ¬z	2015	3	1683	Tianjin	39.310401	7.65	3.775	1.125	45.25	124	27	37	52	159	1.4	62	71	15167699	0.8175	1021.3	252.2	15168195.7186544	3.25	14.65
319	319	¤Ñ¬z	2015	4	1684	Tianjin	39.310401	13.95	3.775	46.3	56.75	167	28	16	33	112	1	79	71	15167699	1.101	1015.25	237.95	15168029.0644868	9.6	20.95
320	320	¤Ñ¬z	2015	5	1685	Tianjin	39.310401	20.4	3.825	42.325	53.25	266	29	14	27	85	1	129	49	15167699	1.7537	1007.6	278.1	15167930.6608884	16.7	26.7
321	321	¤Ñ¬z	2015	6	1686	Tianjin	39.310401	24.2	3.25	32.3	63.25	220	30	15	33	84	1.3	143	57	15167699	1.4504	1004.15	216.55	15168229.4539437	20.65	30.15
322	322	¤Ñ¬z	2015	7	1687	Tianjin	39.310401	26.275	2.7	103.5	71.5	79	31	7	18	88	0.7	116	47	15167699	0.5208	1004.95	209.6	15168970.8141321	23	31.45
323	323	¤Ñ¬z	2015	8	1688	Tianjin	39.310401	26.55	2.45	64.375	72.25	47	32	11	25	93	1	110	49	15167699	0.3099	1007.15	225.5	15166182.6395611	23.05	31.3
324	324	¤Ñ¬z	2015	9	1689	Tianjin	39.310401	21.45	2.75	131.525	71.5	37	33	12	25	74	0.9	80	44	15167699	0.2439	1015.05	189.9	15170151.701517	17.8	26.05
325	325	¤Ñ¬z	2016	1	1693	Tianjin	39.310401	-4.1	3.65	1.475	50	157	37	36	58	123	1.6	34	73	15167699	1.035094366	1029.72	NA	15167699.21246	-7.85	0.3
326	326	¤Ñ¬z	2016	10	1702	Tianjin	39.310401	13.73	2.312	1.148	72.11	88	46	17	50	89	1.4	64	63	15167699	0.580164913	1020.85	114	15168101.0051016	11	18.85
327	327	¤Ñ¬z	2016	11	1703	Tianjin	39.310401	5.6	3.275	11.45	67.75	212	47	27	65	149	2	37	104	15167699	1.397670018	1024.45	98	15168101.0016486	1.85	9.75
328	328	¤Ñ¬z	2016	12	1704	Tianjin	39.310401	0.75	2.625	3.3	67.75	281	48	34	83	177	2.7	32	134	15167699	1.852572052	1027.4	95.5	15168101.0029617	-2.6	5.05
329	329	¤Ñ¬z	2016	2	1694	Tianjin	39.310401	0.75	3.725	11.925	45.75	62	38	26	41	85	1.3	52	50	15167699	0.408752552	1026.4	200	15168101.0177522	-3.5	6.25
330	330	¤Ñ¬z	2016	3	1695	Tianjin	39.310401	8.375	3.55	0	45.25	99	39	29	53	148	1.5	61	80	15167699	0.652681452	1020.85	212.5	15168195.7096584	4	15
331	331	¤Ñ¬z	2016	4	1696	Tianjin	39.310401	15.225	3.825	5.75	49.5	142	40	18	43	128	1	97	63	15167699	0.936179641	1011.9	217.3	15168029.059927	11.25	22.15
332	332	¤Ñ¬z	2016	5	1697	Tianjin	39.310401	20.833	2.867	45.933	49	304	41	16	42	93	0.9	132	50	15167699	2.004228571	1009.65	NA	15167930.6641318	15.65	27.05
333	333	¤Ñ¬z	2016	6	1698	Tianjin	39.310401	24.3	3.275	103.425	65.75	232	42	12	35	77	1	151	53	15167699	1.529512727	1004.75	216.5	15168229.4566484	20.15	30.3
334	334	¤Ñ¬z	2016	7	1699	Tianjin	39.310401	26.7	2.925	199.85	81.25	75	43	7	28	70	0.9	127	52	15167699	0.49443038	1004.35	181.05	15168970.8063651	23.95	31.25
335	335	¤Ñ¬z	2016	8	1700	Tianjin	39.310401	26.6	2.575	132.925	77.5	25	44	8	31	65	0.9	104	40	15167699	0.164810127	1007.25	191.5	15168970.7756854	23.1	30.95
336	336	¤Ñ¬z	2016	9	1701	Tianjin	39.310401	22.55	2.65	41.475	68.5	57	45	14	42	83	1.2	124	52	15167699	0.375737838	1012.95	178	15170151.6949698	18.7	27.4
337	337	¤Ñ¬z	2017	1	1705	Tianjin	39.310401	-1.36	2.42	2	58.8	153	49	31	67	141	2.4	44	108	15167699	0.9794	1028.63	130.45	15621809.2709822	-4.76	2.63
338	338	¤Ñ¬z	2017	10	1714	Tianjin	39.310401	13.8	2.05	86.9	68.15	125	58	12	54	78	1.3	63	61	15167699	0.8002	1023.35	129.55	15621094.7263184	10	18.05
339	339	¤Ñ¬z	2017	11	1715	Tianjin	39.310401	5.25	2.5	0	45.1	252	59	14	58	88	1.1	45	53	15167699	1.6132	1024.1	205.8	15621125.7128688	0.9	10.3
340	340	¤Ñ¬z	2017	12	1716	Tianjin	39.310401	0	2.5	0	43.55	405	60	18	61	101	1.5	40	68	15167699	2.5926	1027.7	190.2	15621383.938903	-3.8	4.65
341	341	¤Ñ¬z	2017	2	1706	Tianjin	39.310401	2.2	2.4	5.5	45.7	74	50	28	64	123	1.6	71	84	15167699	0.4737	1025.85	160.55	15621701.4988389	-2.45	8.15
342	342	¤Ñ¬z	2017	3	1707	Tianjin	39.310401	8.5	2.9	10.65	44.85	146	51	24	64	112	1.3	98	70	15167699	0.9346	1021.3	161.3	15621656.3235609	3.6	14.05
343	343	¤Ñ¬z	2017	4	1708	Tianjin	39.310401	16.86	2.93	2.5	42.25	235	52	19	57	131	1.2	114	64	15167699	1.5044	1011.72	242.65	15620845.5198086	11.1	23.08
344	344	¤Ñ¬z	2017	5	1709	Tianjin	39.310401	22.79	3.27	19.55	46.39	483	53	12	40	166	0.9	156	60	15167699	3.092	1009.27	322.95	15620957.309185	17.26	28.79
345	345	¤Ñ¬z	2017	6	1710	Tianjin	39.310401	25.55	3	61.05	52.05	397	54	10	36	84	1	171	46	15167699	2.5414	1006.2	268.45	15621311.0883765	20.6	31.3
346	346	¤Ñ¬z	2017	7	1711	Tianjin	39.310401	28.1	2.5	125.55	71.5	132	55	6	30	79	1.1	154	51	15167699	0.845	1003.65	191.85	15621301.7751479	24.7	32.15
347	347	¤Ñ¬z	2017	8	1712	Tianjin	39.310401	26.6	2.21	195.5	72.85	62	56	8	31	58	1.1	141	37	15167699	0.3969	1005.97	217.95	15621063.2401109	23.15	30.8
348	348	¤Ñ¬z	2017	9	1713	Tianjin	39.310401	24	2.3	0.95	61.43	91	57	13	40	92	1.2	152	54	15167699	0.5825	1011.42	236.55	15622317.5965665	19.65	28.95
349	349	¤Ñ¬z	2018	1	1717	Tianjin	39.310401	-3.5	2.7	6.8	43.9	238	61	19	56	84	1.4	47	51	15167699	1.5287	1027.6	170.25	15568783.9340616	-7.25	0.95
350	350	¤Ñ¬z	2018	10	1726	Tianjin	39.310401	14.3	2.25	14.9	49.25	130	70	13	59	77	1	90	46	15167699	0.835	1020.4	237.1	15568862.2754491	8.9	20.15
351	351	¤Ñ¬z	2018	11	1727	Tianjin	39.310401	7.15	1.85	12.4	65.35	435	71	17	70	116	1.4	50	84	15167699	2.7941	1024.35	166.9	15568519.3801224	2.95	12.3
352	352	¤Ñ¬z	2018	12	1728	Tianjin	39.310401	-1.45	2.4	2.85	42.15	755	72	17	61	100	1.2	41	54	15167699	4.8495	1030.95	175.75	15568615.3211671	-5.2	3.25
353	353	¤Ñ¬z	2018	2	1718	Tianjin	39.310401	-0.95	2.75	0	43.8	64	62	17	42	92	1.2	77	61	15167699	0.4111	1024.7	185	15567988.3240088	-5.35	4.6
354	354	¤Ñ¬z	2018	3	1719	Tianjin	39.310401	7.65	2.95	1.45	51.75	132	63	15	59	116	1.2	94	78	15167699	0.8479	1019.6	200.55	15567873.5699965	2.95	13.55
355	355	¤Ñ¬z	2018	4	1720	Tianjin	39.310401	15.68	3.39	NA	50.33	278	64	10	44	124	0.9	129	53	15167699	1.7856	1013.96	214.85	15568996.4157706	10	21.6
356	356	¤Ñ¬z	2018	5	1721	Tianjin	39.310401	22.21	2.73	18	51.55	488	65	9	41	104	0.9	151	47	15167699	3.1345	1009.05	242.35	15568671.2394321	16.9	27.65
357	357	¤Ñ¬z	2018	6	1722	Tianjin	39.310401	26.65	2.85	62.9	58.3	400	66	8	32	80	0.9	198	44	15167699	2.5693	1003.6	252.6	15568442.7665123	21.9	32
358	358	¤Ñ¬z	2018	7	1723	Tianjin	39.310401	28.35	2.6	207.7	78.3	117	67	5	26	61	0.9	154	42	15167699	0.7515	1004.15	181.75	15568862.2754491	25.35	32.05
359	359	¤Ñ¬z	2018	8	1724	Tianjin	39.310401	27.8	2.2	164.15	74.8	39	68	7	31	57	1.1	157	33	15167699	0.2505	1006.6	215.05	15568862.2754491	24.5	31.55
360	360	¤Ñ¬z	2018	9	1725	Tianjin	39.310401	21.85	2.35	16.7	57.25	74	69	9	40	60	0.8	117	32	15167699	0.4753	1013.65	227.8	15569114.2436356	17.3	26.65
361	361	¥_¨Ê	2013	1	1801	Beijing	40.184914	-6.833	1.6	4.067	62.33	203	1	72	97	205	3.9	16	187	21516298	0.981	1021.8	143.4	20693170.2344546	-10.35	-0.45
362	362	¥_¨Ê	2013	10	1810	Beijing	40.184914	11.733	1.533	17.167	64.67	122	10	15	63	114	1.2	55	92	21516298	0.5896	1015.75	189.95	20691994.5725916	7.05	19.1
363	363	¥_¨Ê	2013	11	1811	Beijing	40.184914	4.167	1.967	0.067	46	197	11	21	56	99	1.4	41	76	21516298	0.952	1016.45	195	20693277.3109244	-1	11.95
364	364	¥_¨Ê	2013	12	1812	Beijing	40.184914	-2.133	1.867	0	42	349	12	39	59	98	1.9	36	78	21516298	1.6866	1019.6	194.3	20692517.4908099	-6.85	5.45
365	365	¥_¨Ê	2013	2	1802	Beijing	40.184914	-2.933	1.933	3.6	50.67	62	2	47	59	117	1.9	51	102	21516298	0.299618315	1020.3	159.45	20692994.0180726	-7.5	3.6
366	366	¥_¨Ê	2013	3	1803	Beijing	40.184914	4.567	2.133	14.033	48	159	3	39	68	131	1.5	63	104	21516298	0.768376002	1012.3	201.15	20692994.0011323	-0.3	11.85
367	367	¥_¨Ê	2013	4	1804	Beijing	40.184914	10.933	2.533	9.067	41.67	163	4	20	45	97	0.9	96	60	21516298	0.7877	1007.85	247.9	20693157.2933858	4.65	18.25
368	368	¥_¨Ê	2013	5	1805	Beijing	40.184914	20.667	2.033	9.167	48	307	5	26	49	132	1	147	81	21516298	1.4836	1002.65	239.95	20692909.1399299	14.25	27.4
369	369	¥_¨Ê	2013	6	1806	Beijing	40.184914	22.6	1.633	145.233	74	244	6	13	47	133	1.4	137	102	21516298	1.1791	999.5	127.9	20693749.4699347	19.1	27.95
370	370	¥_¨Ê	2013	7	1807	Beijing	40.184914	26.067	1.567	178.767	74.33	106	7	7	37	87	1	146	67	21516298	0.5123	995.4	199.65	20691001.3663869	22.5	31.55
371	371	¥_¨Ê	2013	8	1808	Beijing	40.184914	25.533	1.467	123.933	73	67	8	5	38	86	0.9	153	61	21516298	0.3238	998.75	212.35	20691785.0525015	22.05	31.4
372	372	¥_¨Ê	2013	9	1809	Beijing	40.184914	19.067	1.433	60.467	73	69	9	10	51	102	1.2	100	76	21516298	0.3334	1008.8	163.95	20695860.8278344	15.5	25.3
373	373	¥_¨Ê	2014	1	1813	Beijing	40.184914	-2.633	1.7	0	43.67	237	13	53	68	130	2	33	97	21516298	1.1207	1019.7	173.55	21147497.1000268	-7.1	4.85
374	374	¥_¨Ê	2014	10	1822	Beijing	40.184914	12.233	1.367	20.733	66	274	22	9	74	159	1.4	54	120	21516298	1.2956	1014.25	117.4	21148502.6242667	8.2	18.8
375	375	¥_¨Ê	2014	11	1823	Beijing	40.184914	4.233	1.633	0.067	51	388	23	16	67	133	1.6	37	88	21516298	1.8347	1017.4	154.6	21147871.5866354	-0.55	11.95
376	376	¥_¨Ê	2014	12	1824	Beijing	40.184914	-3.133	2.133	0.133	37.33	493	24	28	55	97	1.5	43	57	21516298	2.3312	1021.3	202.7	21147906.6575154	-7.7	4.15
377	377	¥_¨Ê	2014	2	1814	Beijing	40.184914	-2.133	1.667	3.767	54.67	75	14	58	71	169	2.2	42	149	21516298	0.3546	1022.1	97.55	21150592.2165821	-5.25	3.6
378	378	¥_¨Ê	2014	3	1815	Beijing	40.184914	8	1.967	3.4	37	197	15	34	65	139	1.4	81	93	21516298	0.9315	1013.35	221.1	21148684.9168009	1.95	15.9
379	379	¥_¨Ê	2014	4	1816	Beijing	40.184914	15.733	1.867	17.867	44	381	16	17	59	148	0.9	127	89	21516298	1.8016	1010.1	208.95	21147868.5612789	9.5	23.35
380	380	¥_¨Ê	2014	5	1817	Beijing	40.184914	20.433	2.133	35.5	41.67	780	17	15	50	126	0.9	146	62	21516298	3.6883	1001.15	251.6	21147954.3421088	14.2	28.2
381	381	¥_¨Ê	2014	6	1818	Beijing	40.184914	23.533	1.633	104.367	61	622	18	6	41	83	0.8	171	53	21516298	2.9412	999.75	226.4	21147830.8173535	18.75	30.75
382	382	¥_¨Ê	2014	7	1819	Beijing	40.184914	26.6	1.667	91.667	63.33	216	19	6	40	123	0.9	170	90	21516298	1.0214	998.25	163.7	21147444.6837674	22.9	32.4
383	383	¥_¨Ê	2014	8	1820	Beijing	40.184914	24.667	1.467	84.133	63.33	97	20	5	44	97	0.9	169	64	21516298	0.4587	1002.25	218.4	21146718.9884456	20.4	31.5
384	384	¥_¨Ê	2014	9	1821	Beijing	40.184914	19.133	1.4	93.133	69.33	158	21	7	52	98	1	105	67	21516298	0.7471	1008.4	146.15	21148440.6371302	15.75	25.35
385	385	¥_¨Ê	2015	1	1825	Beijing	40.184914	-2.833	1.8	0.9	43	466	25	35	68	129	2	39	98	21516298	2.1658	1021.7	179.55	21516298.8272232	-6.95	4.4
386	386	¥_¨Ê	2015	10	1834	Beijing	40.184914	12.633	1.6	13.6	59.67	234	34	5	54	89	1	74	74	21516298	1.087562744	1013.65	209.45	21516000.0000883	7.75	19.85
387	387	¥_¨Ê	2015	11	1835	Beijing	40.184914	2.1	1.433	40.333	76.33	415	35	11	61	150	2	24	118	21516298	1.928797174	1021.3	58.35	21516000.0021858	-0.05	6.7
388	388	¥_¨Ê	2015	12	1836	Beijing	40.184914	-1.8	1.6	2.267	63.33	526	36	19	76	162	2.9	26	151	21516298	2.4447	1021.85	138.45	21515932.4252465	-4.95	4
389	389	¥_¨Ê	2015	2	1826	Beijing	40.184914	-0.633	1.9	6.5	41	105	26	26	53	131	1.5	59	94	21516298	0.488008924	1018.3	171.95	21515999.9820003	-5.2	6.7
390	390	¥_¨Ê	2015	3	1827	Beijing	40.184914	6.967	2.033	3.033	32.67	225	27	21	56	150	1.2	85	88	21516298	1.0457	1014.85	235.15	21516687.3864397	0.6	15.1
391	391	¥_¨Ê	2015	4	1828	Beijing	40.184914	14.167	2.133	36.133	44.33	307	28	9	45	121	0.8	124	72	21516298	1.4268	1008.95	219.55	21516680.6840482	8.1	21.7
392	392	¥_¨Ê	2015	5	1829	Beijing	40.184914	19.967	1.967	38.333	44.33	558	29	8	39	100	0.7	153	56	21516298	2.5934	1001.5	260	21516156.3970078	14.2	27.05
393	393	¥_¨Ê	2015	6	1830	Beijing	40.184914	23.233	1.733	65.4	58.33	530	30	6	36	82	1.2	156	61	21516298	2.4633	998.4	190.85	21515852.7178988	18.55	30.4
394	394	¥_¨Ê	2015	7	1831	Beijing	40.184914	25.333	1.5	143.967	65.33	261	31	4	36	79	0.8	176	61	21516298	1.2131	999.25	201.2	21515126.5353227	21.2	31.9
395	395	¥_¨Ê	2015	8	1832	Beijing	40.184914	24.767	1.4	82.067	67.33	92	32	3	31	68	0.8	158	44	21516298	0.4276	1001.5	238.05	21515434.9859682	21	31.4
396	396	¥_¨Ê	2015	9	1833	Beijing	40.184914	19.033	1.4	116.133	72.33	142	33	4	43	67	0.8	109	49	21516298	0.66	1009.4	187.4	21515151.5151515	15.5	25.85
397	397	¥_¨Ê	2016	1	1837	Beijing	40.184914	-6.633	2.033	0.9	41.33	260	37	20	52	82	1.6	42	67	21516298	1.208386266	1023.65	NA	21516298.8289044	-10.25	0.45
398	398	¥_¨Ê	2016	10	1846	Beijing	40.184914	11.843	1.405	2.479	73.44	158	46	4	55	111	1.2	47	84	21516298	0.734337237	1015	94	21516000.0118583	8.8	17.5
399	399	¥_¨Ê	2016	11	1847	Beijing	40.184914	2.6	1.533	10.8	62	260	47	11	67	138	1.8	27	99	21516298	1.208403049	1018.45	130	21515999.9981099	-0.9	8.9
400	400	¥_¨Ê	2016	12	1848	Beijing	40.184914	-1.667	1.5	0	54.67	320	48	17	79	158	2.5	28	132	21516298	1.487265291	1021.2	NA	21515999.9992227	-5.45	5.3
401	401	¥_¨Ê	2016	2	1838	Beijing	40.184914	-0.933	2.2	11.4	37.67	72	38	15	35	53	0.9	67	43	21516298	0.33463469	1020.4	NA	21516000.0297638	-6.35	6.65
402	402	¥_¨Ê	2016	3	1839	Beijing	40.184914	7.2	1.967	0	34.33	169	39	18	57	131	1.2	79	92	21516298	0.785436889	1014.41	NA	21516687.3833959	1	15.05
403	403	¥_¨Ê	2016	4	1840	Beijing	40.184914	15.233	2.167	9.333	37.33	231	40	10	44	118	0.8	116	68	21516298	1.073585668	1005.8	NA	21516680.6790867	8.85	22.7
404	404	¥_¨Ê	2016	5	1841	Beijing	40.184914	19.733	2.033	37.133	46.33	419	41	8	37	92	0.7	160	53	21516298	1.947373835	1003.6	NA	21516156.3983938	13.25	27.65
405	405	¥_¨Ê	2016	6	1842	Beijing	40.184914	24.133	1.733	93.033	57.67	386	42	5	35	80	0.8	182	59	21516298	1.794026038	998.8	198	21515852.7147308	19.05	31.15
406	406	¥_¨Ê	2016	7	1843	Beijing	40.184914	26.133	1.467	272	72	163	43	3	33	82	0.9	158	69	21516298	0.757606513	998.7	136.5	21515126.5469652	22.95	31.65
407	407	¥_¨Ê	2016	8	1844	Beijing	40.184914	25.833	1.4	82.733	69.67	74	44	2	35	63	0.8	135	46	21516298	0.343944061	1001.7	211	21515126.5542567	22	31.65
408	408	¥_¨Ê	2016	9	1845	Beijing	40.184914	20.033	1.3	78.3	69.67	109	45	3	44	81	0.8	107	56	21516298	0.506619718	1007.3	146.5	21515151.5283106	16.5	26.6
409	409	¥_¨Ê	2017	1	1849	Beijing	40.184914	-2.71	1.71	0.8	50.77	192	49	18	64	146	2.2	41	114	21516298	0.8836	1022.56	153.95	21729289.2711634	-7.04	2.99
410	410	¥_¨Ê	2017	10	1858	Beijing	40.184914	12.1	1.25	62.9	73.9	198	58	3	45	67	0.9	46	57	21516298	0.9112	1017.75	138.85	21729587.357331	7.8	17.4
411	411	¥_¨Ê	2017	11	1859	Beijing	40.184914	2.85	1.75	0	46.3	438	59	5	49	73	0.9	45	45	21516298	2.0157	1018.35	212.85	21729424.0214318	-2.85	9.65
412	412	¥_¨Ê	2017	12	1860	Beijing	40.184914	-2.05	1.75	0.9	42.25	646	60	8	49	66	1	42	44	21516298	2.973	1021.75	204.05	21728893.3736966	-7.15	4.35
413	413	¥_¨Ê	2017	2	1850	Beijing	40.184914	1	2	4.45	38.35	63	50	18	53	85	1.3	65	70	21516298	0.2899	1019.9	174.2	21731631.5971024	-4.7	8.15
414	414	¥_¨Ê	2017	3	1851	Beijing	40.184914	7.8	2	11.1	40.95	159	51	11	49	92	0.9	85	63	21516298	0.7317	1015.15	174.9	21730217.302173	1.5	14.7
415	415	¥_¨Ê	2017	4	1852	Beijing	40.184914	16.62	2.03	0	36.73	259	52	7	48	108	0.7	100	53	21516298	1.192	1005.63	248.8	21728187.9194631	8.66	23.78
416	416	¥_¨Ê	2017	5	1853	Beijing	40.184914	22.61	2.06	26.3	42.08	598	53	7	36	137	0.6	159	59	21516298	2.7521	1003.36	298.85	21728861.596599	14.82	29.69
417	417	¥_¨Ê	2017	6	1854	Beijing	40.184914	25.1	1.75	97.1	51.85	536	54	6	38	83	0.7	181	42	21516298	2.4667	1000.55	235	21729436.0887015	18.4	31.95
418	418	¥_¨Ê	2017	7	1855	Beijing	40.184914	27.45	1.45	179.7	73.45	284	55	3	34	77	0.8	170	52	21516298	1.307	998.15	163.95	21729150.7268554	23.35	32
419	419	¥_¨Ê	2017	8	1856	Beijing	40.184914	25.44	1.44	262.3	74.9	86	56	3	35	60	0.8	128	38	21516298	0.3958	1000.57	207.1	21728145.5280445	21.3	30.9
420	420	¥_¨Ê	2017	9	1857	Beijing	40.184914	21.7	1.35	4	65.75	176	57	4	49	98	0.9	120	57	21516298	0.81	1005.8	202.7	21728395.0617284	16.2	28
421	421	¥_¨Ê	2018	1	1861	Beijing	40.184914	-4.75	1.95	0	35.55	328	61	8	42	64	0.8	52	34	21516298	1.511	1021.7	201.5	21707478.4910655	-9.3	1.1
422	422	¥_¨Ê	2018	10	1870	Beijing	40.184914	11.75	1.45	5.25	56.25	214	70	5	49	65	0.7	76	43	21516298	0.9859	1014.9	233.7	21706055.3808703	5.3	19.6
423	423	¥_¨Ê	2018	11	1871	Beijing	40.184914	4.6	1.25	2.3	57.45	479	71	8	65	104	1.2	40	73	21516298	2.2067	1018.55	166.45	21706620.7459102	-0.8	11.4
424	424	¥_¨Ê	2018	12	1872	Beijing	40.184914	-4	1.85	0.85	38.05	616	72	8	50	81	0.9	44	40	21516298	2.8378	1025.3	184.8	21706956.0927479	-9	2.5
425	425	¥_¨Ê	2018	2	1862	Beijing	40.184914	-2.4	1.95	0	35.2	66	62	10	34	74	0.9	76	50	21516298	0.304	1018.75	204.7	21710526.3157895	-8.4	4.65
426	426	¥_¨Ê	2018	3	1863	Beijing	40.184914	7.6	1.75	3.8	42.75	157	63	10	58	138	1.1	88	90	21516298	0.7233	1013.5	211.75	21706069.40412	1.25	14.45
427	427	¥_¨Ê	2018	4	1864	Beijing	40.184914	15.12	2.14	NA	50.49	298	64	7	41	128	0.7	126	64	21516298	1.3728	1008.21	211.35	21707459.2074592	8.15	21.65
428	428	¥_¨Ê	2018	5	1865	Beijing	40.184914	21.59	1.73	11.95	51.72	523	65	5	39	118	0.7	146	57	21516298	2.4094	1003.26	223.55	21706648.9582469	14.95	27.45
429	429	¥_¨Ê	2018	6	1866	Beijing	40.184914	26.35	1.65	28.45	53.85	540	66	4	36	75	0.8	183	48	21516298	2.4877	997.8	223.55	21706797.4434216	19.9	32.6
430	430	¥_¨Ê	2018	7	1867	Beijing	40.184914	27.55	1.35	357.5	79.1	236	67	3	27	61	0.9	147	49	21516298	1.0872	998.75	155.3	21707137.6011773	23.95	31.95
431	431	¥_¨Ê	2018	8	1868	Beijing	40.184914	27.25	1.3	111.05	74.35	49	68	4	28	54	0.8	145	34	21516298	0.2257	1001.35	194.75	21710234.8249889	23.45	31.85
432	432	¥_¨Ê	2018	9	1869	Beijing	40.184914	20.15	1.65	27	61.95	124	69	4	36	51	0.6	103	31	21516298	0.5712	1008.1	212.45	21708683.4733894	14.6	26
433	433	¥|¤t	2013	1	721	Sichuan	30.615754	2.429	1.461	3.522	55.61	140	1	53	79	236	2	39	173	81423401	0.1733	814.98	164.69	80784766.3012118	-3.37	10.25
434	434	¥|¤t	2013	10	730	Sichuan	30.615754	12.466	1.185	56.256	73.49	52	10	26	64	133	1.2	82	95	81423401	0.0644	818.51	129.31	80745341.6149068	8.48	18.51
435	435	¥|¤t	2013	11	731	Sichuan	30.615754	7.578	1.29	18.739	65.66	75	11	31	64	124	1.3	42	70	81423401	0.0929	817.81	154.39	80731969.8600646	2.75	14.69
436	436	¥|¤t	2013	12	732	Sichuan	30.615754	2.454	1.195	6.917	62.22	70	12	35	61	174	1.8	18	119	81423401	0.0867	816.95	146.04	80738177.6239908	-2.5	9.71
437	437	¥|¤t	2013	2	722	Sichuan	30.615754	7	1.807	5.851	52.66	48	2	41	59	163	1.8	74	127	81423401	0.059433877	813.66	154.87	80762020.6233559	0.92	15.23
438	438	¥|¤t	2013	3	723	Sichuan	30.615754	11.137	1.761	21.734	51.63	114	3	41	71	297	1.3	114	131	81423401	0.141155459	813.2	190.58	80762019.9796878	5.16	18.83
439	439	¥|¤t	2013	4	724	Sichuan	30.615754	13.266	1.78	53.917	59.49	170	4	28	63	166	1	122	83	81423401	0.2105	811.98	182.17	80760095.0118765	7.85	20.28
440	440	¥|¤t	2013	5	725	Sichuan	30.615754	16.285	1.663	116.954	66.8	276	5	20	48	105	0.9	102	62	81423401	0.3417	811.1	167.95	80772607.5504829	11.57	22.67
441	441	¥|¤t	2013	6	726	Sichuan	30.615754	20.295	1.546	153.003	67.27	219	6	19	42	87	0.8	110	50	81423401	0.2712	809.34	185.57	80752212.3893805	15.42	26.79
442	442	¥|¤t	2013	7	727	Sichuan	30.615754	21.485	1.417	176.087	74.73	96	7	16	47	84	0.8	132	50	81423401	0.1189	808.16	153.18	80740117.746005	17.48	27.21
443	443	¥|¤t	2013	8	728	Sichuan	30.615754	21.007	1.42	117.369	68.9	59	8	19	51	104	0.8	150	63	81423401	0.0731	811.28	213.47	80711354.3091655	15.78	27.96
444	444	¥|¤t	2013	9	729	Sichuan	30.615754	16.405	1.293	144.378	76.76	54	9	20	49	88	0.9	80	63	81423401	0.0669	815.18	115.49	80717488.7892377	12.8	22.11
445	445	¥|¤t	2014	1	733	Sichuan	30.615754	3.08	1.515	4.427	58.54	49	13	40	55	197	1.9	48	145	81423401	0.0604	816.1	165.31	81125827.8145695	-2.62	11.07
446	446	¥|¤t	2014	10	742	Sichuan	30.615754	13.298	1.412	64.846	73.34	98	22	19	33	82	1	65	53	81423401	0.1209	817.34	157.23	81058726.2200166	9.04	19.8
447	447	¥|¤t	2014	11	743	Sichuan	30.615754	8.107	1.41	16.905	67.29	120	23	20	36	73	1	43	46	81423401	0.148	816.18	132.45	81081081.0810811	3.71	14.62
448	448	¥|¤t	2014	12	744	Sichuan	30.615754	3.268	1.415	6.495	60.98	139	24	29	44	117	1.1	41	75	81423401	0.1715	818.23	139.9	81049562.6822157	-1.45	10.34
449	449	¥|¤t	2014	2	734	Sichuan	30.615754	4.798	1.827	13.276	58.78	38	14	31	39	125	1.5	52	94	81423401	0.0469	811.95	130.2	81023454.1577825	-0.17	11.89
450	450	¥|¤t	2014	3	735	Sichuan	30.615754	9.141	1.823	31.293	58.78	63	15	30	44	114	1.1	71	69	81423401	0.0777	813.56	156.15	81081081.0810811	3.95	16.34
451	451	¥|¤t	2014	4	736	Sichuan	30.615754	13.924	1.922	48.061	60.27	101	16	22	34	89	0.9	88	53	81423401	0.1246	812.68	179.33	81059390.0481541	8.59	20.84
452	452	¥|¤t	2014	5	737	Sichuan	30.615754	16.607	1.837	66.79	62.66	162	17	22	33	115	0.9	97	68	81423401	0.1998	811.38	173.88	81081081.0810811	11.73	23.25
453	453	¥|¤t	2014	6	738	Sichuan	30.615754	18.844	1.607	177.013	74.83	213	18	22	30	72	0.9	88	45	81423401	0.2627	809.86	108.95	81081081.0810811	15.13	24.33
454	454	¥|¤t	2014	7	739	Sichuan	30.615754	20.849	1.52	142.932	73.1	108	19	24	31	69	0.8	101	38	81423401	0.1332	810.69	179	81081081.0810811	16.33	26.91
455	455	¥|¤t	2014	8	740	Sichuan	30.615754	19.41	1.461	173.176	77.34	59	20	21	28	61	0.8	92	37	81423401	0.0728	812.03	123.46	81043956.043956	15.74	24.83
456	456	¥|¤t	2014	9	741	Sichuan	30.615754	17.732	1.473	125.853	78.15	61	21	18	29	59	0.9	69	37	81423401	0.0752	813.47	127.57	81117021.2765957	14.17	23.54
457	457	¥|¤t	2015	1	745	Sichuan	30.615754	3.163	1.582	13.573	62.51	135	25	25	37	137	1.3	44	95	81423401	0.1658	816.4	139	81423401.6887817	-1.9	10.42
458	458	¥|¤t	2015	10	754	Sichuan	30.615754	13.417	1.524	62.21	72.17	105	34	16	32	76	0.8	76	46	81423401	0.128989464	817.98	156.27	81401997.2980119	8.99	20.03
459	459	¥|¤t	2015	11	755	Sichuan	30.615754	9.3	1.515	13.298	67.61	180	35	16	32	64	1	44	39	81423401	0.221124796	816.19	140.64	81401997.0876536	4.43	16.27
460	460	¥|¤t	2015	12	756	Sichuan	30.615754	3.471	1.52	11.602	66.71	204	36	18	38	94	1.1	42	61	81423401	0.2506	817.43	123.65	81404628.8906624	-0.9	9.76
461	461	¥|¤t	2015	2	746	Sichuan	30.615754	5.673	1.888	7.059	56.02	73	26	20	29	103	1.1	63	68	81423401	0.08967839	813.8	142.38	81401996.6237128	-0.11	13.28
462	462	¥|¤t	2015	3	747	Sichuan	30.615754	10.693	2.085	17.768	54.98	119	27	21	30	84	1	81	50	81423401	0.1462	813.49	183.82	81395348.8372093	4.96	18.46
463	463	¥|¤t	2015	4	748	Sichuan	30.615754	13.363	2.039	57.471	61.93	157	28	19	28	72	0.8	102	40	81423401	0.1929	813.13	177.93	81389320.8916537	8.08	20.33
464	464	¥|¤t	2015	5	749	Sichuan	30.615754	17.249	1.968	90.802	62.37	315	29	17	25	72	0.8	110	41	81423401	0.387	810.89	191.86	81395348.8372093	11.94	24.21
465	465	¥|¤t	2015	6	750	Sichuan	30.615754	19.798	1.778	150.708	72.05	363	30	15	23	54	0.8	93	31	81423401	0.4459	809.26	141.34	81408387.5308365	15.76	25.73
466	466	¥|¤t	2015	7	751	Sichuan	30.615754	19.551	1.644	130.672	71.46	134	31	16	26	59	0.7	117	34	81423401	0.1646	811.24	191.16	81409477.5212637	14.65	25.91
467	467	¥|¤t	2015	8	752	Sichuan	30.615754	19.095	1.539	176.017	76.41	61	32	15	25	54	0.7	102	32	81423401	0.0749	812.57	135.9	81441922.5634179	15.01	24.9
468	468	¥|¤t	2015	9	753	Sichuan	30.615754	17.38	1.534	163.507	80.39	75	33	14	25	47	0.8	73	28	81423401	0.0921	814.37	104.29	81433224.7557003	14.06	22.94
469	469	¥|¤t	2016	1	757	Sichuan	30.615754	2.015	1.717	13.168	61.68	141	37	17	36	101	1.2	48	68	81423401	0.173168889	815.13	NA	81423401.6365376	-2.77	8.61
470	470	¥|¤t	2016	10	766	Sichuan	30.615754	13.829	1.628	2.167	73.92	134	46	16	28	60	0.8	70	36	81423401	0.164615126	815.42	129.63	81401997.0436982	9.88	20.08
471	471	¥|¤t	2016	11	767	Sichuan	30.615754	8.434	1.605	28.09	67.49	143	47	19	36	94	1	56	57	81423401	0.175671366	816.97	128.39	81401996.9537893	3.71	15.55
472	472	¥|¤t	2016	12	768	Sichuan	30.615754	4.932	1.541	7.72	65.02	191	48	19	41	121	1.2	44	78	81423401	0.234637978	817.52	130.19	81401997.0799441	0.07	12.24
473	473	¥|¤t	2016	2	758	Sichuan	30.615754	4.615	1.854	15.402	57.29	53	38	15	34	99	1.1	70	65	81423401	0.065108968	816.94	133	81401996.7264725	-0.5	11.81
474	474	¥|¤t	2016	3	759	Sichuan	30.615754	9.627	2.007	34.671	58.63	127	39	17	35	91	1	87	54	81423401	0.156028571	813.53	NA	81395349.060782	4.29	16.97
475	475	¥|¤t	2016	4	760	Sichuan	30.615754	13.402	1.915	69.005	66.95	150	40	15	29	66	0.9	90	38	81423401	0.184299363	811.24	NA	81389320.9169692	8.67	19.95
476	476	¥|¤t	2016	5	761	Sichuan	30.615754	16.741	1.971	99.137	64.95	244	41	14	25	71	0.8	106	41	81423401	0.299771429	811.21	172	81395348.7208416	11.48	23.65
477	477	¥|¤t	2016	6	762	Sichuan	30.615754	19.493	1.761	158.895	71.2	270	42	16	23	50	0.8	111	29	81423401	0.331661157	810.9	145.74	81408387.5369222	14.88	25.7
478	478	¥|¤t	2016	7	763	Sichuan	30.615754	21	1.654	188.256	75.88	121	43	16	22	42	0.7	103	24	81423401	0.148631343	809.77	148.49	81409477.6765894	16.64	26.83
479	479	¥|¤t	2016	8	764	Sichuan	30.615754	21.732	1.663	96.724	71.15	59	44	16	23	51	0.8	113	31	81423401	0.072473134	811.52	198.85	81409477.8901103	16.69	28.57
480	480	¥|¤t	2016	9	765	Sichuan	30.615754	16.72	1.488	153.937	80.44	86	45	17	27	56	0.8	88	36	81423401	0.105608	814.93	74.93	81433224.7557003	13.53	21.87
481	481	¥|¤t	2017	1	769	Sichuan	30.615754	4.16	1.75	5.02	55.63	150	49	20	40	130	1.2	55	88	81423401	0.1816	815.5	141.1	82599118.9427313	-1.33	11.61
482	482	¥|¤t	2017	10	778	Sichuan	30.615754	13.36	1.59	81.13	77.99	100	58	12	27	41	0.7	55	24	81423401	0.121	817.22	103.83	82644628.0991736	10.03	18.87
483	483	¥|¤t	2017	11	779	Sichuan	30.615754	8.07	1.59	13.23	67.82	169	59	14	36	77	0.9	61	48	81423401	0.2046	817.42	145.69	82600195.5034213	3.6	14.95
484	484	¥|¤t	2017	12	780	Sichuan	30.615754	4.36	1.49	2.82	61.43	167	60	16	45	120	1.1	54	76	81423401	0.2021	818.21	152.59	82632360.217714	-0.64	11.99
485	485	¥|¤t	2017	2	770	Sichuan	30.615754	5.62	1.86	14.7	57.55	71	50	17	35	94	1	68	61	81423401	0.0859	815.45	117.53	82654249.1268917	0.37	12.77
486	486	¥|¤t	2017	3	771	Sichuan	30.615754	8.26	2.03	33.2	60.64	131	51	15	35	72	0.8	79	42	81423401	0.1586	812.95	122.27	82597730.1387137	3.64	14.7
487	487	¥|¤t	2017	4	772	Sichuan	30.615754	13.13	2.03	68.45	62.12	215	52	15	32	62	0.7	105	33	81423401	0.2602	812.33	164.26	82628747.1176018	7.89	20.16
488	488	¥|¤t	2017	5	773	Sichuan	30.615754	16.13	1.93	82.99	63.3	329	53	15	31	68	0.7	118	38	81423401	0.3982	813.45	180.12	82621798.0914114	11.05	22.81
489	489	¥|¤t	2017	6	774	Sichuan	30.615754	18.51	1.76	164.17	72.28	354	54	13	27	51	0.7	105	29	81423401	0.4285	810.45	130.04	82613768.9614936	14.54	24.27
490	490	¥|¤t	2017	7	775	Sichuan	30.615754	20.87	1.7	149.07	71.72	167	55	13	24	45	0.7	129	25	81423401	0.2021	810.94	200.01	82632360.217714	16.17	27.49
491	491	¥|¤t	2017	8	776	Sichuan	30.615754	21.14	1.68	159.32	73.81	80	56	10	21	36	0.6	112	20	81423401	0.0968	810.86	168.42	82644628.0991736	17.05	27.49
492	492	¥|¤t	2017	9	777	Sichuan	30.615754	17.97	1.57	126.87	77.86	75	57	12	25	42	0.7	79	24	81423401	0.0908	813.97	117.4	82599118.9427313	14.53	23.66
493	493	¥|¤t	2018	1	781	Sichuan	30.615754	2.95	1.94	8.56	55.33	109	61	15	41	98	1.1	62	64	81423401	0.1313	812.2	150.48	83015993.907083	-2.15	10.08
494	494	¥|¤t	2018	10	790	Sichuan	30.615754	11.17	1.6	52.28	75.46	137	70	11	31	56	0.7	63	35	81423401	0.165	817.11	117.17	83030303.030303	7.66	16.8
495	495	¥|¤t	2018	11	791	Sichuan	30.615754	6.71	1.72	17.28	66.63	203	71	11	34	70	0.8	57	46	81423401	0.2445	816.21	147.77	83026584.8670757	2.09	13.65
496	496	¥|¤t	2018	12	792	Sichuan	30.615754	3.39	1.8	12.4	62.23	251	72	11	34	85	1	43	55	81423401	0.3023	815.61	134.15	83030102.5471386	-1.18	10.09
497	497	¥|¤t	2018	2	782	Sichuan	30.615754	5.17	2.09	9.05	55	46	62	14	32	96	1	82	62	81423401	0.0554	813.03	133.41	83032490.9747292	0.06	12.06
498	498	¥|¤t	2018	3	783	Sichuan	30.615754	10.13	2.07	38.17	59.46	90	63	14	35	74	0.8	102	44	81423401	0.1084	812.23	177.57	83025830.2583026	4.82	17.36
499	499	¥|¤t	2018	4	784	Sichuan	30.615754	13.86	2.17	116.8	58.28	163	64	13	32	74	0.7	124	36	81423401	0.1963	811.87	178.1	83036169.1288844	8.06	21.27
500	500	¥|¤t	2018	5	785	Sichuan	30.615754	16.92	2.07	120.2	64.82	267	65	13	28	65	0.6	122	33	81423401	0.3216	810.45	156.78	83022388.0597015	11.98	23.28
501	501	¥|¤t	2018	6	786	Sichuan	30.615754	18.91	1.76	168.09	74.63	268	66	12	25	42	0.7	109	23	81423401	0.3228	809	125.77	83023543.9900867	14.95	24.84
502	502	¥|¤t	2018	7	787	Sichuan	30.615754	21.02	1.74	217.66	77.39	143	67	11	21	36	0.7	106	20	81423401	0.1722	807.81	137.33	83042973.2868757	17.28	26.8
503	503	¥|¤t	2018	8	788	Sichuan	30.615754	20.9	1.73	136.9	73.47	69	68	12	24	46	0.7	125	27	81423401	0.0831	809.8	195.25	83032490.9747293	16.64	27.55
504	504	¥|¤t	2018	9	789	Sichuan	30.615754	17.35	1.63	124.62	78.99	77	69	11	23	37	0.7	83	22	81423401	0.0927	813.93	104	83063646.1704423	14.11	22.81
505	505	¥ÌµÂ	2013	1	1585	Gansu	37.820789	-6.731	2.145	1.464	49.24	43	1	70	52	140	2	16	97	25898078	0.1668	824.84	212.31	25779376.498801	-12.15	2.34
506	506	¥ÌµÂ	2013	10	1594	Gansu	37.820789	9.186	2.103	11.234	52.38	86	10	27	39	135	1	44	63	25898078	0.3337	827.58	221.65	25771651.1836979	3.66	16.84
507	507	¥ÌµÂ	2013	11	1595	Gansu	37.820789	0.276	2.224	5.031	52.24	138	11	40	40	202	1.3	48	99	25898078	0.5354	828.28	191.07	25775121.4045573	-4.3	7.7
508	508	¥ÌµÂ	2013	12	1596	Gansu	37.820789	-5.71	1.983	0.693	52.76	113	12	49	35	144	1.7	19	82	25898078	0.4384	827.15	209.04	25775547.4452555	-10.72	2.44
509	509	¥ÌµÂ	2013	2	1586	Gansu	37.820789	-2.048	2.431	4.028	43.07	11	2	49	33	129	0.8	54	70	25898078	0.042676175	823.57	194.06	25775505.8882386	-7.11	6.48
510	510	¥ÌµÂ	2013	3	1587	Gansu	37.820789	6.969	2.714	0.869	29.17	49	3	35	41	300	0.7	84	109	25898078	0.190102961	822.38	260.98	25775505.937543	0.2	15.64
511	511	¥ÌµÂ	2013	4	1588	Gansu	37.820789	10.69	2.928	16.345	33.62	81	4	22	29	166	0.3	81	77	25898078	0.3143	821.48	265.68	25771555.838371	3.46	18.25
512	512	¥ÌµÂ	2013	5	1589	Gansu	37.820789	15.945	2.603	43.028	43.52	141	5	19	25	151	0.4	59	65	25898078	0.547	820.69	243.15	25776965.2650823	9.06	22.15
513	513	¥ÌµÂ	2013	6	1590	Gansu	37.820789	19.424	2.569	52.897	54.76	234	6	20	30	142	0.6	90	56	25898078	0.9078	818.14	234.78	25776602.7759418	13.2	25.33
514	514	¥ÌµÂ	2013	7	1591	Gansu	37.820789	20.438	2.162	91.874	63.83	160	7	29	55	129	1.1	119	57	25898078	0.6207	817.66	179.86	25777348.1553085	15.19	25.32
515	515	¥ÌµÂ	2013	8	1592	Gansu	37.820789	20.655	2.334	45.055	59.31	52	8	23	28	111	0.9	89	50	25898078	0.2017	819.65	260.09	25780862.6673277	14.82	27.14
516	516	¥ÌµÂ	2013	9	1593	Gansu	37.820789	14.741	2.159	45.031	58.97	54	9	19	19	99	0.5	51	44	25898078	0.2095	824.24	190.2	25775656.3245823	9.49	21.1
517	517	¥ÌµÂ	2014	1	1597	Gansu	37.820789	-5.121	2.138	0.166	36.59	54	13	73	40	123	1.7	64	60	25898078	0.2091	825.26	224.33	25824964.1319943	-10.95	4.44
518	518	¥ÌµÂ	2014	10	1606	Gansu	37.820789	9.2	2.069	23.89	60.97	91	22	28	30	94	1.1	77	36	25898078	0.3524	826.73	196.83	25822928.4903519	4.4	16.28
519	519	¥ÌµÂ	2014	11	1607	Gansu	37.820789	0.607	2.093	4.107	60.45	127	23	43	39	105	1.6	62	47	25898078	0.4918	826.42	171.02	25823505.4900366	-3.31	7.29
520	520	¥ÌµÂ	2014	12	1608	Gansu	37.820789	-6.686	2.314	1.714	51.48	81	24	65	40	134	1.5	62	59	25898078	0.3137	828.69	208.88	25820847.9438954	-11.2	1.65
521	521	¥ÌµÂ	2014	2	1598	Gansu	37.820789	-3.848	2.252	7.241	51.59	19	14	55	30	135	1.4	75	53	25898078	0.0736	822.08	151.2	25815217.3913043	-8.08	2.88
522	522	¥ÌµÂ	2014	3	1599	Gansu	37.820789	4.379	2.493	4.355	38.66	41	15	46	36	168	1.4	96	50	25898078	0.1588	823.1	249.14	25818639.7984887	-1.57	12.37
523	523	¥ÌµÂ	2014	4	1600	Gansu	37.820789	10.314	2.683	39.786	48.69	66	16	31	35	216	1.1	113	63	25898078	0.2556	822.54	208.3	25821596.2441315	4.26	16.88
524	524	¥ÌµÂ	2014	5	1601	Gansu	37.820789	14.621	2.786	18.872	38.52	106	17	29	32	152	1	134	49	25898078	0.4105	820.99	264.85	25822168.0876979	7.51	21.48
525	525	¥ÌµÂ	2014	6	1602	Gansu	37.820789	18.952	2.517	48.224	53.21	157	18	29	23	95	1.2	113	37	25898078	0.608	819.48	213.99	25822368.4210526	13	24.87
526	526	¥ÌµÂ	2014	7	1603	Gansu	37.820789	21.193	2.345	49.617	56.24	94	19	22	29	78	1	108	29	25898078	0.364	819.15	263.76	25824175.8241758	14.78	27.21
527	527	¥ÌµÂ	2014	8	1604	Gansu	37.820789	18.659	2.331	57.159	61.45	33	20	25	28	74	1.1	105	30	25898078	0.1278	821.59	224.74	25821596.2441315	12.89	24.65
528	528	¥ÌµÂ	2014	9	1605	Gansu	37.820789	14.966	2.059	68.531	63.38	53	21	25	27	108	1.2	87	38	25898078	0.2053	823.23	170.1	25815879.201169	10.12	20.94
529	529	¥ÌµÂ	2015	1	1609	Gansu	37.820789	-5.034	2.2	2.976	49.76	31	25	79	46	147	1.9	59	78	25898078	0.1197	825.79	199.56	25898078.5296575	-9.97	3.42
530	530	¥ÌµÂ	2015	10	1618	Gansu	37.820789	8.645	2.176	16.41	52.79	118	34	19	31	69	0.9	82	28	25898078	0.45546129	827.88	216.92	25907799.9801037	3.24	16.53
531	531	¥ÌµÂ	2015	11	1619	Gansu	37.820789	2.686	2.128	9.969	64.66	184	35	38	37	78	1.3	57	38	25898078	0.710210825	825.11	167.06	25907799.9831951	-1.29	9.54
532	532	¥ÌµÂ	2015	12	1620	Gansu	37.820789	-4.845	2.066	3.772	58.55	185	36	55	41	89	1.6	56	49	25898078	0.7141	827.49	200.32	25906735.7512953	-9.42	2.84
533	533	¥ÌµÂ	2015	2	1610	Gansu	37.820789	-2.266	2.5	2.441	47.62	20	26	56	32	132	1.5	77	63	25898078	0.077196829	823.71	192.62	25907799.9175329	-7.25	5.58
534	534	¥ÌµÂ	2015	3	1611	Gansu	37.820789	4.238	2.517	7.29	41.03	48	27	38	31	157	1.3	94	57	25898078	0.1853	823.36	224.36	25903939.5574744	-1.46	11.88
535	535	¥ÌµÂ	2015	4	1612	Gansu	37.820789	10.355	2.783	25.624	46.24	57	28	19	27	129	1	115	44	25898078	0.22	822.92	232.08	25909090.9090909	3.84	17.41
536	536	¥ÌµÂ	2015	5	1613	Gansu	37.820789	15.452	2.61	32.959	45.83	123	29	15	26	102	0.8	117	38	25898078	0.4748	820.62	254.72	25905644.4818871	8.5	22.16
537	537	¥ÌµÂ	2015	6	1614	Gansu	37.820789	18.614	2.51	43.269	54.24	183	30	14	26	78	0.7	113	32	25898078	0.7064	819.17	203.2	25906002.2650057	12.79	24.2
538	538	¥ÌµÂ	2015	7	1615	Gansu	37.820789	20.866	2.421	37.321	53.48	101	31	13	23	60	0.8	117	26	25898078	0.3898	819.59	281.59	25910723.447922	13.81	27.52
539	539	¥ÌµÂ	2015	8	1616	Gansu	37.820789	19.931	2.397	32.724	50.38	51	32	14	24	66	0.8	111	25	25898078	0.1969	821.53	273.89	25901472.8288471	13.01	26.83
540	540	¥ÌµÂ	2015	9	1617	Gansu	37.820789	14.293	2.286	47.138	65.38	94	33	13	25	54	0.8	92	23	25898078	0.3628	824.43	168.64	25909592.061742	9.61	20.26
541	541	¥ÌµÂ	2016	1	1621	Gansu	37.820789	-8.076	2.262	3.669	56.52	112	37	52	36	92	1.5	62	49	25898078	0.432464516	825.66	NA	25898078.5373846	-12.6	-0.1
542	542	¥ÌµÂ	2016	10	1630	Gansu	37.820789	8.335	2.173	0.93	62.12	130	46	17	30	75	1	82	32	25898078	0.501779387	825.31	155.8	25907799.9949807	4.06	14.93
543	543	¥ÌµÂ	2016	11	1631	Gansu	37.820789	1.11	2.39	0.876	49.9	158	47	40	43	155	1.3	73	60	25898078	0.609854947	826.34	195.92	25907800.0067449	-3.74	9.51
544	544	¥ÌµÂ	2016	12	1632	Gansu	37.820789	-2.738	2.19	0.734	53.72	148	48	44	49	123	1.5	65	63	25898078	0.571256533	826.14	190.72	25907799.9900966	-7.83	5.63
545	545	¥ÌµÂ	2016	2	1622	Gansu	37.820789	-3.79	2.579	3.317	43.72	34	38	43	28	118	1.1	74	43	25898078	0.131234609	827.54	209.28	25907799.9767577	-9.47	4.59
546	546	¥ÌµÂ	2016	3	1623	Gansu	37.820789	4.686	2.71	13.121	46.14	53	39	28	31	125	1	94	42	25898078	0.204602083	822.79	212.22	25903939.5996765	-1.12	12.22
547	547	¥ÌµÂ	2016	4	1624	Gansu	37.820789	11.514	2.597	18.672	43.62	58	40	16	26	70	0.8	108	25	25898078	0.223859649	820.4	196.24	25909090.9233044	5.04	18.36
548	548	¥ÌµÂ	2016	5	1625	Gansu	37.820789	14.155	2.738	44.724	48.76	179	41	14	21	89	0.8	115	33	25898078	0.690969106	820.74	232.56	25905644.4703043	7.45	21.14
549	549	¥ÌµÂ	2016	6	1626	Gansu	37.820789	19.855	2.579	43.197	49.07	270	42	12	22	74	0.7	122	31	25898078	1.042229508	819.57	240.68	25906002.2698954	12.82	26.23
550	550	¥ÌµÂ	2016	7	1627	Gansu	37.820789	22.083	2.552	60.593	56.52	166	43	11	21	62	0.8	120	28	25898078	0.640661386	817.78	249.99	25910723.4535281	15.57	28.06
551	551	¥ÌµÂ	2016	8	1628	Gansu	37.820789	21.569	2.514	62.641	64.34	39	44	11	19	61	0.8	108	31	25898078	0.150516832	820.23	208.64	25910723.393381	16.59	27.44
552	552	¥ÌµÂ	2016	9	1629	Gansu	37.820789	15.903	2.107	34.293	59.55	82	45	13	28	56	0.8	105	26	25898078	0.316485106	824.02	170.32	25909592.0930952	10.06	22.34
553	553	¥ÌµÂ	2017	1	1633	Gansu	37.820789	-4.71	2.13	1.19	47.07	67	49	45	38	151	1.3	73	65	25898078	0.2567	824.83	189.45	26100506.4277367	-10.37	2.99
554	554	¥ÌµÂ	2017	10	1642	Gansu	37.820789	7.78	2.12	44.12	71.08	108	58	14	27	67	0.7	75	27	25898078	0.4138	826.79	156.38	26099565.0072499	3.56	13.87
555	555	¥ÌµÂ	2017	11	1643	Gansu	37.820789	1.52	2.07	1.15	53.84	209	59	27	39	101	1	72	43	25898078	0.8008	826.44	206.1	26098901.0989011	-3.7	9.13
556	556	¥ÌµÂ	2017	12	1644	Gansu	37.820789	-4.52	2.02	0.25	48.2	152	60	35	43	153	1.4	66	59	25898078	0.5824	827.64	213.6	26098901.0989011	-10.36	3.69
557	557	¥ÌµÂ	2017	2	1634	Gansu	37.820789	-1.06	2.33	6.78	47.81	30	50	37	32	120	1.1	88	52	25898078	0.1149	824.26	168.3	26109660.5744125	-6.95	6.75
558	558	¥ÌµÂ	2017	3	1635	Gansu	37.820789	2.45	2.47	19.48	53	50	51	25	30	93	0.8	101	38	25898078	0.1916	822.48	180.02	26096033.4029228	-2.63	8.9
559	559	¥ÌµÂ	2017	4	1636	Gansu	37.820789	9.95	2.59	23.86	50.78	82	52	14	25	86	0.6	111	30	25898078	0.3142	820.23	214.18	26098026.734564	3.97	16.93
560	560	¥ÌµÂ	2017	5	1637	Gansu	37.820789	14.87	2.63	42.32	46.35	176	53	12	24	114	0.5	126	37	25898078	0.6743	822.1	264.35	26101141.9249592	8.12	22.14
561	561	¥ÌµÂ	2017	6	1638	Gansu	37.820789	18.47	2.32	59.6	55.76	260	54	11	22	76	0.6	131	26	25898078	0.9962	818.79	244.2	26099176.872114	12.54	24.95
562	562	¥ÌµÂ	2017	7	1639	Gansu	37.820789	22.33	2.51	55.16	55.58	174	55	11	20	58	0.5	128	20	25898078	0.6667	818.19	280.24	26098695.0652467	16.1	29.22
563	563	¥ÌµÂ	2017	8	1640	Gansu	37.820789	18.86	2.2	107.59	68.03	52	56	12	20	47	0.5	111	18	25898078	0.1992	820.19	186.25	26104417.6706827	14.24	24.72
564	564	¥ÌµÂ	2017	9	1641	Gansu	37.820789	15.42	2.09	36.26	65.6	104	57	13	26	63	0.6	98	23	25898078	0.3985	822.73	179.86	26097867.0012547	10.58	21.89
565	565	¥ÌµÂ	2018	1	1645	Gansu	37.820789	-7.58	2.24	6.64	56.49	58	61	30	34	115	1.2	70	52	25898078	0.2209	823.11	172.46	26256224.5359891	-12.6	-0.8
566	566	¥ÌµÂ	2018	10	1654	Gansu	37.820789	7.21	2.1	9.58	59.5	126	70	16	31	98	0.7	95	38	25898078	0.4799	826.76	218.8	26255469.8895603	1.72	14.78
567	567	¥ÌµÂ	2018	11	1655	Gansu	37.820789	0.54	2.13	14.9	60.61	169	71	24	36	146	1	73	54	25898078	0.6436	825.75	180.47	26258545.6805469	-4.35	7.69
568	568	¥ÌµÂ	2018	12	1656	Gansu	37.820789	-7.01	2.07	2.93	58.97	164	72	28	35	143	1.1	64	61	25898078	0.6246	826.21	170.64	26256804.3547871	-11.69	-0.26
569	569	¥ÌµÂ	2018	2	1646	Gansu	37.820789	-4.28	2.25	3.78	47.31	23	62	25	28	111	1	91	44	25898078	0.0876	823.66	207.56	26255707.7625571	-10.68	3.99
570	570	¥ÌµÂ	2018	3	1647	Gansu	37.820789	6.93	2.6	7.63	43.73	56	63	17	30	166	0.8	105	49	25898078	0.2133	821.08	239.08	26254102.2034693	0.14	15.32
571	571	¥ÌµÂ	2018	4	1648	Gansu	37.820789	10.55	2.74	NA	45.58	102	64	12	26	132	0.6	116	39	25898078	0.3885	821.78	222.8	26254826.2548263	3.72	18.13
572	572	¥ÌµÂ	2018	5	1649	Gansu	37.820789	15.32	2.74	46.56	49.44	260	65	11	21	113	0.5	127	36	25898078	0.9902	819.96	253.46	26257321.7531812	8.54	22.2
573	573	¥ÌµÂ	2018	6	1650	Gansu	37.820789	19.35	2.39	64.28	55.35	336	66	12	21	64	0.5	134	26	25898078	1.2797	817.99	225.03	26256153.7860436	13.34	26.04
574	574	¥ÌµÂ	2018	7	1651	Gansu	37.820789	20.96	2.44	117.41	68.34	192	67	10	19	56	0.5	120	24	25898078	0.7312	816.46	210.11	26258205.6892779	16.1	26.98
575	575	¥ÌµÂ	2018	8	1652	Gansu	37.820789	20.33	2.27	106.04	71.36	51	68	11	18	54	0.6	114	25	25898078	0.1942	819.34	206.08	26261585.9938208	15.92	26.28
576	576	¥ÌµÂ	2018	9	1653	Gansu	37.820789	13.66	2.16	58.2	68.88	73	69	12	22	58	0.6	101	23	25898078	0.278	824.43	166.45	26258992.8057554	9.31	19.66
577	577	¦NªL	2013	1	2017	Jilin	43.664405	-17.569	1.697	4.903	68.41	104	1	95	73	269	2.1	49	223	27524068	0.3781	985.27	146.49	27505950.8066649	-23.21	-10.76
578	578	¦NªL	2013	10	2026	Jilin	43.664405	6.87	2.157	45.94	67.17	131	10	26	55	174	1.2	70	115	27524068	0.4763	981.95	183.77	27503674.1549444	1.39	14.4
579	579	¦NªL	2013	11	2027	Jilin	43.664405	-1.666	2.624	37.697	67.1	241	11	61	45	127	1.1	43	74	27524068	0.8762	978.07	135.93	27505135.8137412	-6.07	3.33
580	580	¦NªL	2013	12	2028	Jilin	43.664405	-11.917	1.766	7.014	70.17	302	12	102	58	146	1.4	29	106	27524068	1.098	981.81	144.85	27504553.7340619	-17.23	-6.12
581	581	¦NªL	2013	2	2018	Jilin	43.664405	-13.779	2.359	19.2	62.52	23	2	61	39	100	1.3	80	73	27524068	0.08362417	983.51	180.01	27504009.9052702	-20	-6.95
582	582	¦NªL	2013	3	2019	Jilin	43.664405	-4.117	3.183	18.055	58.9	71	3	43	39	88	1	85	46	27524068	0.258144176	976.49	221.8	27504010.007183	-9.56	1.58
583	583	¦NªL	2013	4	2020	Jilin	43.664405	3.817	2.872	39.069	59.17	90	4	18	37	140	1.1	86	49	27524068	0.3272	972.37	190.47	27506112.4694377	-1.09	9.17
584	584	¦NªL	2013	5	2021	Jilin	43.664405	15.88	2.962	55.047	57.97	157	5	14	36	130	0.9	115	50	27524068	0.5708	969.9	242.12	27505255.7813595	9.72	23.03
585	585	¦NªL	2013	6	2022	Jilin	43.664405	19.967	2.393	103.143	68.43	204	6	8	39	89	0.7	114	40	27524068	0.7417	969.44	216.64	27504381.8255359	15.13	26.19
586	586	¦NªL	2013	7	2023	Jilin	43.664405	22.273	2.18	194.465	80.23	95	7	4	30	67	0.6	87	28	27524068	0.3454	965.06	187.38	27504342.790967	18.78	27.27
587	587	¦NªL	2013	8	2024	Jilin	43.664405	21.31	2.069	168.139	79.8	54	8	6	25	89	0.7	94	39	27524068	0.1963	967.81	192.97	27508914.9261335	17.61	26.76
588	588	¦NªL	2013	9	2025	Jilin	43.664405	14.7	2.133	39.49	69.73	86	9	11	35	86	0.7	83	33	27524068	0.3127	977.12	228.98	27502398.4649824	9.04	22.06
589	589	¦NªL	2014	1	2029	Jilin	43.664405	-13.817	2.248	4.876	60.52	118	13	66	45	134	1.5	49	94	27524068	0.4289	983.44	178.72	27512240.6155281	-20.1	-6.76
590	590	¦NªL	2014	10	2038	Jilin	43.664405	7.217	2.386	24.143	56.6	380	22	23	55	189	1.2	96	129	27524068	1.3812	981.13	186.47	27512308.1378511	1.12	15.08
591	591	¦NªL	2014	11	2039	Jilin	43.664405	-0.897	2.345	8.341	57.21	640	23	46	46	135	1.1	56	83	27524068	2.3262	981.1	175.5	27512681.6266873	-6.4	5.84
592	592	¦NªL	2014	12	2040	Jilin	43.664405	-13.831	2.372	10.314	66.62	563	24	62	39	103	1	49	72	27524068	2.0463	981.62	136.45	27513072.3745296	-18.92	-8.41
593	593	¦NªL	2014	2	2030	Jilin	43.664405	-11.076	1.903	2.797	57.86	71	14	67	47	139	1.8	70	93	27524068	0.2581	987.48	179.89	27508717.5513367	-17.8	-3.93
594	594	¦NªL	2014	3	2031	Jilin	43.664405	0.19	2.238	16.69	53.21	142	15	43	42	111	1.2	86	63	27524068	0.5161	979.17	225.9	27514047.6651812	-5.99	6.44
595	595	¦NªL	2014	4	2032	Jilin	43.664405	9.917	2.607	8.786	41.76	234	16	23	43	122	0.9	104	53	27524068	0.8505	977.33	250.98	27513227.5132275	2	17.43
596	596	¦NªL	2014	5	2033	Jilin	43.664405	13.687	2.607	95.683	64.7	454	17	12	37	73	0.8	100	32	27524068	1.6501	968.63	186.44	27513484.0312708	8.37	20.26
597	597	¦NªL	2014	6	2034	Jilin	43.664405	20.283	2.02	122.39	70.23	573	18	10	42	76	0.8	110	35	27524068	2.0827	968.7	207.94	27512363.7585826	15.69	26.43
598	598	¦NªL	2014	7	2035	Jilin	43.664405	22.037	2.323	111.15	75.53	269	19	7	30	84	0.9	117	49	27524068	0.9777	967.98	221.8	27513552.2143807	17.59	27.94
599	599	¦NªL	2014	8	2036	Jilin	43.664405	21.003	1.747	76.027	75	128	20	10	37	77	0.8	126	35	27524068	0.4652	971.71	243.47	27515047.2914875	16.09	27.82
600	600	¦NªL	2014	9	2037	Jilin	43.664405	14.24	2.02	47.153	68.93	191	21	11	37	67	0.7	89	26	27524068	0.6942	976.6	239.35	27513684.8170556	8.2	22.22
601	601	¦NªL	2015	1	2041	Jilin	43.664405	-13.321	2.041	6.186	65.86	223	25	65	44	115	1.4	50	81	27524068	0.8102	984.6	153.1	27524068.1313256	-19.12	-6.48
602	602	¦NªL	2015	10	2050	Jilin	43.664405	6.443	2.683	33.813	58.97	178	34	17	32	91	0.9	75	61	27524068	0.646713074	978.17	206.11	27523797.980308	0.62	13.95
603	603	¦NªL	2015	11	2051	Jilin	43.664405	-3.955	2.124	27.786	69.38	276	35	36	38	128	1.1	56	100	27524068	1.002768586	987.57	104.36	27523797.9981954	-8.06	1
604	604	¦NªL	2015	12	2052	Jilin	43.664405	-10.972	1.966	16.959	73.76	291	36	62	44	119	1.3	44	92	27524068	1.0573	984.81	128.02	27522935.7798165	-16.13	-5.07
605	605	¦NªL	2015	2	2042	Jilin	43.664405	-8.931	2.403	16.466	63.14	68	26	44	35	110	1.3	69	70	27524068	0.247058927	981.03	170.13	27523797.9965808	-15.16	-1.81
606	606	¦NªL	2015	3	2043	Jilin	43.664405	-0.738	3.066	14.89	53.62	151	27	28	30	92	1.1	94	49	27524068	0.5486	979.19	222.97	27524608.0933285	-6.86	5.67
607	607	¦NªL	2015	4	2044	Jilin	43.664405	8.983	3.19	31.707	46.45	196	28	15	27	93	0.8	111	46	27524068	0.7121	975.16	234.24	27524224.125825	1.85	15.99
608	608	¦NªL	2015	5	2045	Jilin	43.664405	14.64	3.5	70.927	54.23	336	29	9	22	79	0.6	115	32	27524068	1.2208	967.35	232.32	27522935.7798165	8.7	21.67
609	609	¦NªL	2015	6	2046	Jilin	43.664405	19.393	2.513	104.943	70.17	418	30	9	26	55	0.6	117	31	27524068	1.5187	967.92	219.72	27523539.8696253	14.45	25.96
610	610	¦NªL	2015	7	2047	Jilin	43.664405	22.223	2.023	102	73.37	256	31	8	22	57	0.7	112	31	27524068	0.9301	969.03	241.68	27523922.1589076	17.53	28.39
611	611	¦NªL	2015	8	2048	Jilin	43.664405	20.877	2.007	142.352	81.77	121	32	8	19	45	0.7	90	27	27524068	0.4396	970.67	178.33	27525022.7479527	17.28	26.6
612	612	¦NªL	2015	9	2049	Jilin	43.664405	15.143	1.93	29.76	73	131	33	12	27	56	0.8	84	28	27524068	0.476	977.3	220.97	27521008.4033613	9.53	22.88
613	613	¦NªL	2016	1	2053	Jilin	43.664405	-16.883	2.169	3.066	62.79	143	37	54	36	90	1.1	56	65	27524068	0.519545291	984.97	NA	27524068.1567452	-22.18	-10.42
614	614	¦NªL	2016	10	2062	Jilin	43.664405	5.672	2.391	1.414	68.06	143	46	13	31	68	1	67	42	27524068	0.519550391	981.53	NA	27523797.9755461	0.23	12.03
615	615	¦NªL	2016	11	2063	Jilin	43.664405	-5.821	2.314	22.89	71.1	209	47	31	32	82	1.2	59	60	27524068	0.759342878	983.52	NA	27523798.0173694	-10.86	-0.67
616	616	¦NªL	2016	12	2064	Jilin	43.664405	-10.493	2.21	18.003	72.41	285	48	48	39	96	1.5	50	71	27524068	1.035467562	984.46	NA	27523797.9883719	-15.91	-4.55
617	617	¦NªL	2016	2	2054	Jilin	43.664405	-9.928	2.541	13.052	58.83	53	38	39	27	73	1.1	72	49	27524068	0.192560634	981.99	183.72	27523798.0365187	-16.31	-3.24
618	618	¦NªL	2016	3	2055	Jilin	43.664405	0.521	2.993	14.124	53.59	126	39	26	28	95	1	93	51	27524068	0.457772185	979.17	195.01	27524608.1192111	-5.56	6.71
619	619	¦NªL	2016	4	2056	Jilin	43.664405	8.283	3.362	41.352	48.48	129	40	12	23	83	0.8	105	33	27524068	0.468678061	972.39	193.73	27524224.1390087	1.96	14.43
620	620	¦NªL	2016	5	2057	Jilin	43.664405	15.203	3.466	126.277	57.83	296	41	9	22	65	0.8	132	30	27524068	1.075466667	969.49	208.26	27522935.771286	9.22	22.23
621	621	¦NªL	2016	6	2058	Jilin	43.664405	19.037	2.483	136.753	70.97	388	42	8	24	46	0.7	127	27	27524068	1.409702392	968.13	197.22	27523539.8763514	14.09	25.38
622	622	¦NªL	2016	7	2059	Jilin	43.664405	22.597	2.07	133.78	77.87	189	43	7	21	50	0.8	112	28	27524068	0.686675391	969.63	180.6	27523922.1438766	18.41	28.2
623	623	¦NªL	2016	8	2060	Jilin	43.664405	21.657	2.04	127.979	77.07	69	44	8	22	47	0.8	99	23	27524068	0.250691016	969.97	NA	27523922.1177356	17.19	27.71
624	624	¦NªL	2016	9	2061	Jilin	43.664405	15.59	1.96	103.32	80.97	84	45	8	24	50	0.9	81	27	27524068	0.305221374	976.01	NA	27521008.4074911	11.4	22.09
625	625	¦NªL	2017	1	2065	Jilin	43.664405	-13.69	2.2	7.93	66.25	116	49	52	38	102	1.4	58	77	27524068	0.4244	984.46	154.82	27332704.9952875	-19.41	-7.03
626	626	¦NªL	2017	10	2074	Jilin	43.664405	6.55	2.34	15.69	57.82	259	58	16	35	82	1	79	50	27524068	0.9477	983.5	195.46	27329323.6256199	0.01	13.93
627	627	¦NªL	2017	11	2075	Jilin	43.664405	-4.24	3.01	19.5	59.67	478	59	19	27	75	0.9	59	47	27524068	1.749	980.44	150.84	27329902.8016009	-9.23	1.29
628	628	¦NªL	2017	12	2076	Jilin	43.664405	-13.46	2.18	6.71	63.58	626	60	32	35	77	1.2	51	54	27524068	2.2905	983.37	148.41	27330277.2320454	-18.86	-7.39
629	629	¦NªL	2017	2	2066	Jilin	43.664405	-9.23	2.55	15.24	62.52	66	50	39	32	73	1.2	78	51	27524068	0.2415	981.75	146.01	27329192.5465838	-15.35	-2.57
630	630	¦NªL	2017	3	2067	Jilin	43.664405	-0.62	2.26	4.59	56.47	136	51	29	33	83	1.1	97	54	27524068	0.4976	979.36	193.04	27331189.7106109	-6.54	5.72
631	631	¦NªL	2017	4	2068	Jilin	43.664405	9.16	3.16	27.99	46.53	192	52	15	27	84	1	107	42	27524068	0.7025	970.91	232.26	27330960.8540925	2.16	16.31
632	632	¦NªL	2017	5	2069	Jilin	43.664405	15.52	3.23	80.96	54.97	305	53	10	22	93	0.8	122	29	27524068	1.116	970.52	256.81	27329749.1039427	8.74	22.45
633	633	¦NªL	2017	6	2070	Jilin	43.664405	19.16	2.28	49.06	66.62	473	54	10	27	47	0.8	119	23	27524068	1.7307	969.29	215.94	27329982.0881724	13.32	25.3
634	634	¦NªL	2017	7	2071	Jilin	43.664405	23.8	2.19	187.13	75.38	185	55	8	20	44	0.8	126	24	27524068	0.6769	968.34	234.21	27330477.1753583	18.94	29.39
635	635	¦NªL	2017	8	2072	Jilin	43.664405	21.27	2.15	156.53	78.87	60	56	7	17	33	0.8	84	16	27524068	0.2195	969.93	194	27334851.9362187	17.07	26.61
636	636	¦NªL	2017	9	2073	Jilin	43.664405	15.14	2.33	37.54	69.56	125	57	10	23	43	0.8	87	20	27524068	0.4574	973.95	223.29	27328377.7874945	8.79	22.33
637	637	¦NªL	2018	1	2077	Jilin	43.664405	-16.72	2.2	6.29	61.96	307	61	31	35	71	1.1	60	49	27524068	1.1297	982.81	179.49	27175356.2892803	-22.47	-10.09
638	638	¦NªL	2018	10	2086	Jilin	43.664405	6.87	2.21	41.07	66.28	177	70	9	27	49	0.8	67	23	27524068	0.6514	978.99	192.1	27172244.3966841	1.01	14.03
639	639	¦NªL	2018	11	2087	Jilin	43.664405	-1.97	2.2	20.2	63.66	316	71	14	30	60	0.9	54	34	27524068	1.1629	983.58	170.15	27173445.6961046	-7.39	4.46
640	640	¦NªL	2018	12	2088	Jilin	43.664405	-11.64	2.5	6.62	55.54	440	72	18	28	65	0.9	53	40	27524068	1.6192	986.38	174.87	27173913.0434783	-16.71	-5.55
641	641	¦NªL	2018	2	2078	Jilin	43.664405	-13.34	2.4	9.35	56.45	87	62	28	28	72	1	77	47	27524068	0.3202	981.77	178.17	27170518.4259838	-19.85	-6.4
642	642	¦NªL	2018	3	2079	Jilin	43.664405	-0.94	2.82	24.11	55.3	128	63	20	28	85	1	111	52	27524068	0.471	979.8	223.46	27176220.8067941	-7.74	6.29
643	643	¦NªL	2018	4	2080	Jilin	43.664405	9.64	3.46	26.68	44.22	202	64	11	22	87	0.7	123	39	27524068	0.7433	973.87	194.07	27176106.5518633	2.84	16.38
644	644	¦NªL	2018	5	2081	Jilin	43.664405	15.54	2.76	77.6	56.16	490	65	8	21	64	0.6	123	26	27524068	1.8032	971.2	216.14	27173913.0434783	8.87	22.01
645	645	¦NªL	2018	6	2082	Jilin	43.664405	20.37	2.58	118.73	69.49	456	66	7	20	44	0.7	131	23	27524068	1.6781	967.38	195.33	27173589.1782373	15.42	26.06
646	646	¦NªL	2018	7	2083	Jilin	43.664405	24.6	2.33	116.09	79.24	249	67	6	17	38	0.7	97	19	27524068	0.9163	969.84	184.51	27174506.1661028	20.55	29.43
647	647	¦NªL	2018	8	2084	Jilin	43.664405	21.6	1.87	217.97	81.91	52	68	6	17	30	0.7	81	14	27524068	0.1914	971.23	161.7	27168234.0647858	17.65	26.59
648	648	¦NªL	2018	9	2085	Jilin	43.664405	14.6	2.08	70.21	76.09	81	69	7	21	36	0.7	75	16	27524068	0.2981	974.95	192.94	27172089.9027172	9.19	21.31
649	649	¦wÀ²	2013	1	1009	Anhui	31.825786	2.392	1.921	20.5	72.75	24	1	36	53	153	1.6	35	143	60829135	0.0401	1009.22	118	59850374.0648379	-1.44	6.95
650	650	¦wÀ²	2013	10	1018	Anhui	31.825786	17.438	2.042	23.942	68.71	26	10	21	37	143	0.9	69	102	60829135	0.0434	1003.29	195.18	59907834.1013825	12.47	23.07
651	651	¦wÀ²	2013	11	1019	Anhui	31.825786	10.892	1.929	32.288	70.5	28	11	27	40	155	1.1	43	113	60829135	0.0468	1005.85	160.96	59829059.8290598	6.35	16.25
652	652	¦wÀ²	2013	12	1020	Anhui	31.825786	3.575	1.817	20.912	64.92	54	12	44	46	198	1.9	33	164	60829135	0.0902	1008.74	151.19	59866962.3059867	-1.16	9.32
653	653	¦wÀ²	2013	2	1010	Anhui	31.825786	5.458	2.404	79.542	78.33	11	2	20	32	96	1	54	87	60829135	0.018370076	1006.95	87.16	59879991.7866426	2.02	9.34
654	654	¦wÀ²	2013	3	1011	Anhui	31.825786	11.246	2.967	78.871	64.83	48	3	21	41	109	0.9	61	70	60829135	0.080160331	1001.06	168.94	59879992.262008	6.46	17.24
655	655	¦wÀ²	2013	4	1012	Anhui	31.825786	15.758	2.688	63.708	59.04	39	4	18	38	112	0.7	76	63	60829135	0.0651	996.92	212.11	59907834.1013825	10.06	21.89
656	656	¦wÀ²	2013	5	1013	Anhui	31.825786	21.588	2.279	158.014	72.83	48	5	15	33	110	0.8	86	71	60829135	0.0802	992.09	170.47	59850374.0648379	16.99	26.55
657	657	¦wÀ²	2013	6	1014	Anhui	31.825786	24.762	2.283	115.55	76.38	49	6	16	25	96	0.7	82	72	60829135	0.0818	989.06	165.22	59902200.4889976	20.96	29.06
658	658	¦wÀ²	2013	7	1015	Anhui	31.825786	29.354	2.575	163.074	72.58	23	7	13	18	77	0.4	77	36	60829135	0.0384	986.58	235.94	59895833.3333333	25.73	33.63
659	659	¦wÀ²	2013	8	1016	Anhui	31.825786	29.679	2.342	111.683	70	12	8	16	21	102	0.6	85	46	60829135	0.02	988.24	235.1	6e+07	25.6	34.53
660	660	¦wÀ²	2013	9	1017	Anhui	31.825786	22.762	1.988	113.708	76.33	15	9	15	27	96	0.7	76	63	60829135	0.0251	997.21	159.62	59760956.1752988	18.92	27.29
661	661	¦wÀ²	2014	1	1021	Anhui	31.825786	4.912	2.196	21.804	66.71	37	13	41	44	172	1.6	49	139	60829135	0.0614	1007.86	155.9	60260586.3192182	0.04	10.91
662	662	¦wÀ²	2014	10	1030	Anhui	31.825786	17.983	2.117	62.567	76.54	28	22	23	36	104	1.2	56	63	60829135	0.0464	1002.19	187.75	60344827.5862069	13.56	23.26
663	663	¦wÀ²	2014	11	1031	Anhui	31.825786	11.138	2.033	97.054	80	60	23	24	39	90	1.5	38	69	60829135	0.0995	1005.49	110.52	60301507.5376884	7.45	15.35
664	664	¦wÀ²	2014	12	1032	Anhui	31.825786	3.775	2.262	5.129	62.17	100	24	32	40	90	1.2	33	59	60829135	0.1658	1010.86	190.2	60313630.880579	-0.88	9.38
665	665	¦wÀ²	2014	2	1022	Anhui	31.825786	4.104	2.583	104.033	82.96	13	14	29	28	93	1.1	52	74	60829135	0.0216	1007.17	69.97	60185185.1851852	1.26	7.32
666	666	¦wÀ²	2014	3	1023	Anhui	31.825786	11.625	2.508	78.604	71.75	23	15	23	30	107	1.1	52	84	60829135	0.0381	1002.61	168.16	60367454.0682415	6.84	17.16
667	667	¦wÀ²	2014	4	1024	Anhui	31.825786	16.108	2.229	146.479	78.88	56	16	18	25	97	1	58	59	60829135	0.0929	998.73	147.57	60279870.8288482	11.92	20.65
668	668	¦wÀ²	2014	5	1025	Anhui	31.825786	21.783	2.321	101.809	70.12	68	17	22	27	149	1.1	69	79	60829135	0.1128	992.95	201.14	60283687.9432624	16.74	27.1
669	669	¦wÀ²	2014	6	1026	Anhui	31.825786	24.617	1.954	127.965	78	69	18	34	22	115	1.2	84	85	60829135	0.1144	988.51	133.19	60314685.3146853	20.77	28.94
670	670	¦wÀ²	2014	7	1027	Anhui	31.825786	26.788	1.933	169.093	83.29	47	19	20	20	85	1	66	59	60829135	0.0779	988.59	172.2	60333761.2323492	23.18	31.21
671	671	¦wÀ²	2014	8	1028	Anhui	31.825786	24.9	1.804	168.2	86.83	22	20	13	18	73	1	53	49	60829135	0.0365	991.2	108.54	60273972.6027397	22.05	28.62
672	672	¦wÀ²	2014	9	1029	Anhui	31.825786	22.512	2.192	136.213	87.29	26	21	17	24	78	1.1	58	49	60829135	0.0431	995.46	86.11	60324825.9860789	19.58	26.07
673	673	¦wÀ²	2015	1	1033	Anhui	31.825786	4.408	2.283	30.929	71.42	157	25	30	38	108	1.4	55	78	60829135	0.2581	1009.15	121.09	60829135.9938009	0.21	9.41
674	674	¦wÀ²	2015	10	1042	Anhui	31.825786	17.583	2.121	62.567	74.42	72	34	22	37	99	0.9	86	64	60829135	0.118364586	1002.19	171.66	60829005.0539272	12.89	23.01
675	675	¦wÀ²	2015	11	1043	Anhui	31.825786	10.238	2.225	124.371	86.79	100	35	22	35	75	1.1	58	53	60829135	0.164395258	1006.32	63.86	60829005.1772661	7.25	13.51
676	676	¦wÀ²	2015	12	1044	Anhui	31.825786	5.375	2.046	28.262	76.46	103	36	29	46	119	1.3	53	85	60829135	0.1693	1010.02	110.28	60838747.784997	1.85	9.28
677	677	¦wÀ²	2015	2	1034	Anhui	31.825786	5.838	2.458	83.438	74.5	64	26	25	25	90	1.2	60	64	60829135	0.105212965	1005.96	118.04	60829005.2466443	1.74	10.41
678	678	¦wÀ²	2015	3	1035	Anhui	31.825786	10.475	2.504	83.762	77	75	27	21	25	70	1.1	61	47	60829135	0.1233	1003.62	142.66	60827250.6082725	6.19	15.15
679	679	¦wÀ²	2015	4	1036	Anhui	31.825786	15.421	2.525	138.167	75.75	104	28	23	27	77	1	71	48	60829135	0.171	998.25	186.09	60818713.4502924	10.35	20.72
680	680	¦wÀ²	2015	5	1037	Anhui	31.825786	21.35	2.304	131.19	78.42	180	29	23	28	90	0.8	87	59	60829135	0.2959	991.81	158.69	60831361.9466036	16.96	25.96
681	681	¦wÀ²	2015	6	1038	Anhui	31.825786	24.133	2.329	238.767	81.04	103	30	19	25	66	0.8	84	41	60829135	0.1693	988.38	110.34	60838747.784997	20.51	28.18
682	682	¦wÀ²	2015	7	1039	Anhui	31.825786	25.767	2.258	168.686	83.08	57	31	17	22	55	0.7	72	35	60829135	0.0937	988.31	151.26	60832443.9701174	22.56	29.64
683	683	¦wÀ²	2015	8	1040	Anhui	31.825786	26.221	2.154	128.609	81.04	27	32	18	25	65	0.7	80	39	60829135	0.0444	990.27	196.16	60810810.8108108	22.51	30.59
684	684	¦wÀ²	2015	9	1041	Anhui	31.825786	22.404	2.104	52.492	78.62	34	33	18	27	69	0.8	83	42	60829135	0.0559	996.64	164.18	60822898.0322004	18.45	27.07
685	685	¦wÀ²	2016	1	1045	Anhui	31.825786	2.529	2.388	57.975	78.08	106	37	26	44	107	1.2	52	81	60829135	0.174258599	1009.82	NA	60829135.8981946	-0.76	6.04
686	686	¦wÀ²	2016	10	1054	Anhui	31.825786	17.458	2.347	7.444	87.69	49	46	17	34	59	0.8	64	38	60829135	0.080553677	1001.25	38.35	60829004.7392871	15.09	20.04
687	687	¦wÀ²	2016	11	1055	Anhui	31.825786	10.579	2.283	66.796	83.71	72	47	21	46	95	1	63	62	60829135	0.118364586	1005.99	101.67	60829005.0539272	7.09	14.72
688	688	¦wÀ²	2016	12	1056	Anhui	31.825786	6.479	2.279	63.675	79	80	48	24	56	126	1.3	59	92	60829135	0.131516207	1008.6	121.88	60829004.8997535	2.61	11.19
689	689	¦wÀ²	2016	2	1046	Anhui	31.825786	5.912	2.325	27.888	65.38	34	38	25	37	91	1.1	68	65	60829135	0.055894388	1008.55	155.56	60829004.8725464	0.79	11.95
690	690	¦wÀ²	2016	3	1047	Anhui	31.825786	10.954	2.533	52.212	68.96	82	39	24	42	98	1	81	69	60829135	0.134808	1003.39	136.38	60827250.6082725	6.26	16.36
691	691	¦wÀ²	2016	4	1048	Anhui	31.825786	17.15	2.312	134.194	80.62	94	40	19	36	79	0.9	98	48	60829135	0.154557692	994.98	137.03	60818713.5713698	12.84	22.2
692	692	¦wÀ²	2016	5	1049	Anhui	31.825786	19.975	2.408	147.9	79.67	106	41	19	31	77	0.8	107	47	60829135	0.174252222	993.74	138.15	60831362.0241812	15.74	24.81
693	693	¦wÀ²	2016	6	1050	Anhui	31.825786	24.075	2.167	204.412	84.71	85	42	19	29	52	0.7	99	33	60829135	0.139713592	989.45	126.47	60838747.8864619	20.45	28.35
694	694	¦wÀ²	2016	7	1051	Anhui	31.825786	27.854	2.192	197.1	84.21	54	43	17	27	45	0.7	95	28	60829135	0.088768421	987.89	171.59	60832444.0061855	24.51	31.81
695	695	¦wÀ²	2016	8	1052	Anhui	31.825786	28.138	2.204	69.371	77.62	29	44	19	27	51	0.8	116	29	60829135	0.04767193	988.99	214.2	60832443.7462465	24.18	32.87
696	696	¦wÀ²	2016	9	1053	Anhui	31.825786	23.371	2.308	145.067	75.88	23	45	20	32	65	0.8	121	39	60829135	0.037814706	994.95	130	60822897.8429715	19.1	28.49
697	697	¦wÀ²	2017	1	1057	Anhui	31.825786	4.5	2.25	61.22	76.62	83	49	22	46	121	1.2	60	88	60829135	0.134	1009.02	114.27	61940298.5074627	1.32	8.74
698	698	¦wÀ²	2017	10	1066	Anhui	31.825786	15.91	2.15	118.12	82.54	63	58	17	40	77	0.8	94	46	60829135	0.1017	1004.13	115.91	61946902.6548673	12.71	20.28
699	699	¦wÀ²	2017	11	1067	Anhui	31.825786	11.11	2.1	24.03	71.07	110	59	18	53	112	0.9	76	68	60829135	0.1775	1005.98	140.46	61971830.9859155	6.88	16.36
700	700	¦wÀ²	2017	12	1068	Anhui	31.825786	4.62	2.07	16.64	67.96	170	60	20	58	130	1.1	58	92	60829135	0.2744	1009.91	144.51	61953352.7696793	0.45	10.15
701	701	¦wÀ²	2017	2	1058	Anhui	31.825786	5.79	2.34	35.67	71.32	39	50	22	43	113	1	84	82	60829135	0.0629	1007.84	118.55	62003179.6502385	1.41	11.82
702	702	¦wÀ²	2017	3	1059	Anhui	31.825786	9.72	2.43	89.52	70.42	86	51	19	43	100	0.8	96	64	60829135	0.1388	1003.16	122.53	61959654.1786743	5.45	14.86
703	703	¦wÀ²	2017	4	1060	Anhui	31.825786	17.13	2.36	104.85	70.31	110	52	17	37	96	0.9	120	53	60829135	0.1775	996.34	199.98	61971830.9859155	12.13	22.8
704	704	¦wÀ²	2017	5	1061	Anhui	31.825786	22.1	2.21	103.22	71.26	206	53	15	31	99	0.8	148	51	60829135	0.3325	994	214.96	61954887.2180451	17.11	27.72
705	705	¦wÀ²	2017	6	1062	Anhui	31.825786	24.38	2.22	159.59	78.28	202	54	14	26	71	0.7	145	42	60829135	0.326	989.74	144.58	61963190.1840491	20.7	28.85
706	706	¦wÀ²	2017	7	1063	Anhui	31.825786	29.26	2.31	122.23	78.24	73	55	14	24	55	0.6	112	30	60829135	0.1178	988.44	228.71	61969439.7283531	25.55	33.78
707	707	¦wÀ²	2017	8	1064	Anhui	31.825786	27.05	2.13	247.44	84.48	41	56	14	24	52	0.7	109	28	60829135	0.0662	988.8	160.13	61933534.7432024	24.05	31.32
708	708	¦wÀ²	2017	9	1065	Anhui	31.825786	22.42	1.91	176.94	86.33	44	57	14	31	61	0.8	106	35	60829135	0.071	995.1	109.66	61971830.9859155	19.45	26.36
709	709	¦wÀ²	2018	1	1069	Anhui	31.825786	1.12	2.41	84.82	79.39	119	61	17	48	115	1.1	64	92	60829135	0.1903	1008.42	89.6	62532842.8796637	-1.85	4.84
710	710	¦wÀ²	2018	10	1078	Anhui	31.825786	16.36	2.01	12.99	68.59	84	70	14	41	82	0.7	123	46	60829135	0.1343	1003.1	196.73	62546537.6023827	11.54	22.26
711	711	¦wÀ²	2018	11	1079	Anhui	31.825786	11.26	2.06	76.84	82.26	168	71	11	44	93	1	77	65	60829135	0.2686	1005.44	116.56	62546537.6023827	7.69	16.02
712	712	¦wÀ²	2018	12	1080	Anhui	31.825786	4.49	2.25	115.75	80.69	201	72	12	47	94	1	51	66	60829135	0.3214	1010.8	65.73	62538892.3459863	1.94	7.75
713	713	¦wÀ²	2018	2	1070	Anhui	31.825786	4.11	2.39	45.58	70.41	41	62	16	39	101	0.9	78	68	60829135	0.0655	1006.65	130.86	62595419.8473282	0.05	9.35
714	714	¦wÀ²	2018	3	1071	Anhui	31.825786	11.84	2.56	102.64	76.41	67	63	14	38	81	0.8	101	53	60829135	0.1071	1001.13	157.72	62558356.6760037	7.21	17.6
715	715	¦wÀ²	2018	4	1072	Anhui	31.825786	17.23	2.61	NA	72.08	108	64	13	35	103	0.8	126	48	60829135	0.1727	997.21	177.36	62536189.924725	12.05	23.03
716	716	¦wÀ²	2018	5	1073	Anhui	31.825786	21.71	2.3	214.29	80.96	188	65	11	28	75	0.7	123	41	60829135	0.3006	992.87	132.44	62541583.4996673	18.05	26.08
717	717	¦wÀ²	2018	6	1074	Anhui	31.825786	25.45	2.24	122.93	75.52	159	66	12	24	61	0.7	157	35	60829135	0.2542	988.48	198.13	62549173.8788356	21.04	30.42
718	718	¦wÀ²	2018	7	1075	Anhui	31.825786	28.46	2.29	182.66	81.46	99	67	10	21	46	0.6	113	24	60829135	0.1583	986.97	214.69	62539481.9962097	24.99	33.04
719	719	¦wÀ²	2018	8	1076	Anhui	31.825786	27.94	2.41	246.81	82.3	37	68	11	21	47	0.7	121	26	60829135	0.0592	986.92	204.44	62500000	24.72	32.15
720	720	¦wÀ²	2018	9	1077	Anhui	31.825786	23.06	2.04	79.26	79.34	68	69	12	29	62	0.7	124	32	60829135	0.1087	996.21	157.93	62557497.700092	19.56	27.82
721	721	¦¿¦è	2013	1	505	Jiangxi	27.613663	6.208	1.512	25.327	80.92	3	1	76	65	188	1.7	44	130	45454545	0.0067	1000.29	92.76	44776119.4029851	3.06	10.6
722	722	¦¿¦è	2013	10	514	Jiangxi	27.613663	19.808	1.785	23.865	66.15	10	10	45	45	132	1.1	102	79	45454545	0.0222	994.14	185.64	45045045.045045	15.47	25.38
723	723	¦¿¦è	2013	11	515	Jiangxi	27.613663	14.292	1.573	92.369	74	10	11	46	54	138	1.3	64	77	45454545	0.0222	997.55	157.18	45045045.045045	10.17	20.03
724	724	¦¿¦è	2013	12	516	Jiangxi	27.613663	7	1.504	83.035	66.92	28	12	58	60	161	1.4	40	120	45454545	0.0622	1000.14	167.38	45016077.170418	2.87	12.68
725	725	¦¿¦è	2013	2	506	Jiangxi	27.613663	9.792	1.708	85.842	87.35	3	2	34	35	102	1.3	46	75	45454545	0.006660893	1001.49	40.86	45039006.0311733	7.17	13.43
726	726	¦¿¦è	2013	3	507	Jiangxi	27.613663	14.746	1.838	174.884	78.46	1	3	40	44	137	1.3	82	83	45454545	0.002220298	992.71	125.27	45038999.2694674	10.47	20.61
727	727	¦¿¦è	2013	4	508	Jiangxi	27.613663	17.512	1.692	197.004	78.42	4	4	44	42	122	1.3	93	70	45454545	0.0089	989.41	103.4	44943820.2247191	13.89	22.53
728	728	¦¿¦è	2013	5	509	Jiangxi	27.613663	23.354	1.577	219.214	81.15	5	5	31	32	87	1.4	113	55	45454545	0.0111	984.96	132.45	45045045.045045	19.92	27.96
729	729	¦¿¦è	2013	6	510	Jiangxi	27.613663	26.335	1.758	185.819	81.42	4	6	26	26	68	1.3	103	42	45454545	0.0089	982	151.78	44943820.2247191	23.02	30.67
730	730	¦¿¦è	2013	7	511	Jiangxi	27.613663	29.562	2.2	81.046	69.81	8	7	32	24	76	1.2	110	42	45454545	0.0178	982.08	272.75	44943820.2247191	25.62	34.33
731	731	¦¿¦è	2013	8	512	Jiangxi	27.613663	29.696	1.958	108.431	69.81	7	8	33	25	84	1	100	40	45454545	0.0155	981.58	229.98	45161290.3225806	25.75	34.87
732	732	¦¿¦è	2013	9	513	Jiangxi	27.613663	24.923	1.819	47.777	74.65	10	9	32	33	85	1.1	97	46	45454545	0.0222	988.18	162.87	45045045.045045	21.22	29.67
733	733	¦¿¦è	2014	1	517	Jiangxi	27.613663	7.965	1.5	18.473	67.08	15	13	46	47	149	1.3	38	98	45454545	0.0332	999.49	162.18	45180722.8915663	3.47	14.44
734	734	¦¿¦è	2014	10	526	Jiangxi	27.613663	20.977	1.715	25.519	69.58	1	22	36	36	114	0.9	113	65	45454545	0.0022	993.48	217.19	45454545.4545455	16.44	26.86
735	735	¦¿¦è	2014	11	527	Jiangxi	27.613663	14.696	1.631	89.204	79.19	10	23	39	37	92	1	52	53	45454545	0.0221	996.47	88.24	45248868.7782805	11.91	18.49
736	736	¦¿¦è	2014	12	528	Jiangxi	27.613663	7.169	1.7	23.465	64.12	12	24	52	41	65	0.9	46	42	45454545	0.0265	1002.33	159.56	45283018.8679245	3.37	12.31
737	737	¦¿¦è	2014	2	518	Jiangxi	27.613663	7.619	1.724	121.1	81.73	6	14	21	25	55	0.9	34	37	45454545	0.0133	996.86	64.76	45112781.9548872	4.77	11.36
738	738	¦¿¦è	2014	3	519	Jiangxi	27.613663	13.288	1.688	208.71	82.62	7	15	26	31	77	0.9	50	40	45454545	0.0155	994.44	86.64	45161290.3225806	10.14	17.59
739	739	¦¿¦è	2014	4	520	Jiangxi	27.613663	19.323	1.688	137.642	80.46	13	16	21	32	69	1	61	36	45454545	0.0287	990.17	105.23	45296167.2473868	15.98	23.68
740	740	¦¿¦è	2014	5	521	Jiangxi	27.613663	22.35	1.662	281.086	81.42	7	17	26	30	103	0.9	70	51	45454545	0.0155	985.93	108.19	45161290.3225806	19.11	26.69
741	741	¦¿¦è	2014	6	522	Jiangxi	27.613663	25.938	1.592	200.808	81.77	7	18	25	25	83	1.1	106	50	45454545	0.0155	980.86	117.86	45161290.3225806	22.85	30.05
742	742	¦¿¦è	2014	7	523	Jiangxi	27.613663	28.408	1.665	160.047	79.65	16	19	23	23	65	0.9	86	34	45454545	0.0354	981.66	210.82	45197740.1129944	24.73	33.5
743	743	¦¿¦è	2014	8	524	Jiangxi	27.613663	26.954	1.562	162.556	83.08	7	20	20	23	67	0.8	90	32	45454545	0.0155	983.39	163.69	45161290.3225806	23.88	31.54
744	744	¦¿¦è	2014	9	525	Jiangxi	27.613663	26.173	1.762	60.069	79.5	7	21	25	26	81	0.8	98	43	45454545	0.0155	986.72	169.58	45161290.3225806	22.67	30.92
745	745	¦¿¦è	2015	1	529	Jiangxi	27.613663	8.185	1.604	43.723	73.38	11	25	48	43	104	1.3	52	68	45454545	0.0242	999.99	112.32	45454545.4545455	4.53	12.96
746	746	¦¿¦è	2015	10	538	Jiangxi	27.613663	20.281	1.592	103.173	76.92	5	34	33	26	80	0.9	94	50	45454545	0.011007978	993.54	161.93	45421602.405092	16.44	25.18
747	747	¦¿¦è	2015	11	539	Jiangxi	27.613663	14.35	1.481	205.264	88.19	7	35	25	27	54	1.1	38	36	45454545	0.015411169	997.09	51.31	45421602.9945554	11.91	17.42
748	748	¦¿¦è	2015	12	540	Jiangxi	27.613663	8.562	1.508	155.292	82.5	6	36	27	32	81	1.1	39	54	45454545	0.0132	1001.09	57	45454545.4545455	6.32	11.25
749	749	¦¿¦è	2015	2	530	Jiangxi	27.613663	9.662	1.665	116.162	78.27	3	26	24	28	82	1.2	60	56	45454545	0.006604787	996.81	82.99	45421601.0296774	6.33	14.03
750	750	¦¿¦è	2015	3	531	Jiangxi	27.613663	12.965	1.623	179.138	83.92	4	27	25	25	57	1	56	35	45454545	0.0088	995.03	69.32	45454545.4545455	10.04	16.66
751	751	¦¿¦è	2015	4	532	Jiangxi	27.613663	18.473	1.877	134.288	75.35	8	28	32	25	73	1	87	43	45454545	0.0176	990.41	131.33	45454545.4545455	14.37	23.46
752	752	¦¿¦è	2015	5	533	Jiangxi	27.613663	23.165	1.615	260.729	84.27	5	29	28	19	74	1	93	47	45454545	0.011	984.36	88.26	45454545.4545455	20.06	27.28
753	753	¦¿¦è	2015	6	534	Jiangxi	27.613663	26.623	1.815	192.338	82.04	6	30	25	15	50	0.9	75	30	45454545	0.0132	981.87	143.42	45454545.4545455	23.48	30.82
754	754	¦¿¦è	2015	7	535	Jiangxi	27.613663	26.619	1.785	198.312	81.19	4	31	21	14	53	0.9	80	32	45454545	0.0088	980.94	142.82	45454545.4545455	23.52	30.66
755	755	¦¿¦è	2015	8	536	Jiangxi	27.613663	27.085	1.646	172.3	79.08	5	32	25	15	60	0.8	92	36	45454545	0.011	982.69	178.62	45454545.4545455	23.66	31.71
756	756	¦¿¦è	2015	9	537	Jiangxi	27.613663	24.038	1.577	131.777	81.04	2	33	27	18	61	0.8	95	39	45454545	0.0044	987.99	134.73	45454545.4545455	20.84	28.29
757	757	¦¿¦è	2016	1	541	Jiangxi	27.613663	6.631	1.688	149.554	84.35	4	37	24	32	82	1.1	43	54	45454545	0.0088	1000.25	NA	45454545.4545455	4.44	9.26
758	758	¦¿¦è	2016	10	550	Jiangxi	27.613663	21.123	1.827	2.766	85.19	0	46	20	21	62	1	66	38	45454545	0	991.26	48.72	45454545.4545455	18.67	24.19
759	759	¦¿¦è	2016	11	551	Jiangxi	27.613663	13.923	1.677	140.431	87.08	5	47	24	31	77	1	49	48	45454545	0.011007978	996.87	70.78	45421602.405092	11.07	17.72
760	760	¦¿¦è	2016	12	552	Jiangxi	27.613663	10.015	1.573	38.612	78.81	5	48	32	41	116	1.2	63	76	45454545	0.011007978	999.59	128.33	45421602.405092	6.41	14.91
761	761	¦¿¦è	2016	2	542	Jiangxi	27.613663	8.542	1.685	71.869	72.38	0	38	22	23	93	1	82	59	45454545	0	1000.65	128.28	45454545.4545455	4.36	14.04
762	762	¦¿¦è	2016	3	543	Jiangxi	27.613663	12.842	1.662	141.861	77.27	6	39	31	33	90	1	89	57	45454545	0.0132	994.64	88.29	45454545.4545455	9.18	17.58
763	763	¦¿¦è	2016	4	544	Jiangxi	27.613663	19.412	1.654	267.65	86.38	7	40	25	23	59	1	86	37	45454545	0.0154	987.21	57.32	45454545.4545455	16.39	23.48
764	764	¦¿¦è	2016	5	545	Jiangxi	27.613663	22.312	1.658	237.854	83.46	6	41	24	20	61	1	94	37	45454545	0.0132	986.12	106.11	45454545.4545455	18.76	26.76
765	765	¦¿¦è	2016	6	546	Jiangxi	27.613663	26.55	1.738	287.586	81.12	4	42	23	15	51	1	98	30	45454545	0.0088	982.83	154.52	45454545.4545455	22.94	31.01
766	766	¦¿¦è	2016	7	547	Jiangxi	27.613663	29.054	1.835	193.846	76.96	5	43	21	15	51	1	88	29	45454545	0.011	981.73	196.59	45454545.4545455	25.46	33.68
767	767	¦¿¦è	2016	8	548	Jiangxi	27.613663	28.785	1.731	97.123	75.15	2	44	19	15	56	1	102	32	45454545	0.0044	980.88	202.37	45454545.4545455	25.16	33.67
768	768	¦¿¦è	2016	9	549	Jiangxi	27.613663	24.712	1.842	161.432	77.35	2	45	25	20	72	1.1	110	43	45454545	0.0044	985.86	123.18	45454545.4545455	21.17	29.16
769	769	¦¿¦è	2017	1	553	Jiangxi	27.613663	8.98	1.65	51.04	78.64	7	49	25	33	112	1.2	65	79	45454545	0.0152	999.23	89.55	46052631.5789474	6.13	13.35
770	770	¦¿¦è	2017	10	562	Jiangxi	27.613663	19.43	2.04	68.95	79.09	0	58	21	24	66	0.9	94	41	45454545	0	993.89	136.75	45454545.4545455	16.37	23.77
771	771	¦¿¦è	2017	11	563	Jiangxi	27.613663	13.86	1.63	107.27	80.67	7	59	27	37	92	1.1	67	61	45454545	0.0152	996.87	79.41	46052631.5789474	11.01	17.84
772	772	¦¿¦è	2017	12	564	Jiangxi	27.613663	8.02	1.59	32.18	71.81	8	60	31	42	106	1.1	63	70	45454545	0.0174	1001.02	135.32	45977011.4942529	4.54	12.85
773	773	¦¿¦è	2017	2	554	Jiangxi	27.613663	9.42	1.73	51.16	73.75	4	50	22	29	92	1.1	84	63	45454545	0.0087	998.75	92.98	45977011.4942529	5.69	14.84
774	774	¦¿¦è	2017	3	555	Jiangxi	27.613663	11.78	1.62	290.86	83.69	11	51	21	31	71	1	74	45	45454545	0.024	994.32	56.67	45833333.3333333	9.27	15.55
775	775	¦¿¦è	2017	4	556	Jiangxi	27.613663	18.65	1.72	159.23	75.99	11	52	26	27	77	0.9	109	43	45454545	0.024	989.18	145.74	45833333.3333333	14.4	24.19
776	776	¦¿¦è	2017	5	557	Jiangxi	27.613663	23.12	1.55	142.01	74.98	15	53	25	24	78	0.9	129	46	45454545	0.0327	986.88	171.31	45871559.6330275	18.91	28.47
777	777	¦¿¦è	2017	6	558	Jiangxi	27.613663	24.18	1.59	468.6	89.21	8	54	18	18	45	0.9	80	28	45454545	0.0174	982.59	59.99	45977011.4942529	21.87	27.81
778	778	¦¿¦è	2017	7	559	Jiangxi	27.613663	29.17	1.86	157.38	74.88	3	55	18	17	53	0.8	87	28	45454545	0.0065	982.63	235.46	46153846.1538462	25.28	34.11
779	779	¦¿¦è	2017	8	560	Jiangxi	27.613663	28.59	1.77	215.29	79.89	4	56	18	16	48	0.8	90	26	45454545	0.0087	982.02	217.48	45977011.4942529	25.11	33.66
780	780	¦¿¦è	2017	9	561	Jiangxi	27.613663	26.09	1.66	75.08	79.91	1	57	20	19	62	0.9	107	37	45454545	0.0022	986.58	166.24	45454545.4545455	22.74	30.97
781	781	¦¿¦è	2018	1	565	Jiangxi	27.613663	5.68	1.81	95.32	81.12	23	61	24	37	88	1.2	47	60	45454545	0.0498	998.2	70.85	46184738.9558233	3.15	9.51
782	782	¦¿¦è	2018	10	574	Jiangxi	27.613663	18.15	1.64	85.63	73.19	8	70	20	28	71	0.9	117	39	45454545	0.0173	994.44	164.01	46242774.566474	14.41	23.25
783	783	¦¿¦è	2018	11	575	Jiangxi	27.613663	13.83	1.55	136.83	85.21	8	71	18	32	63	1	62	38	45454545	0.0173	996.34	98.51	46242774.566474	10.97	18.2
784	784	¦¿¦è	2018	12	576	Jiangxi	27.613663	7.7	1.86	108.34	87.43	8	72	15	32	63	1.1	39	42	45454545	0.0173	1000.46	35.53	46242774.566474	5.82	10.59
785	785	¦¿¦è	2018	2	566	Jiangxi	27.613663	7.96	1.73	44.37	71.4	6	62	16	27	87	1	76	57	45454545	0.013	997.71	116.02	46153846.1538462	4.39	13.04
786	786	¦¿¦è	2018	3	567	Jiangxi	27.613663	14.48	1.81	137.64	79.1	6	63	20	31	71	1	83	42	45454545	0.013	992.63	134.26	46153846.1538462	10.47	20.33
787	787	¦¿¦è	2018	4	568	Jiangxi	27.613663	19.3	1.82	NA	76.36	6	64	20	26	84	0.9	102	42	45454545	0.013	989.68	113.88	46153846.1538462	15.27	24.62
788	788	¦¿¦è	2018	5	569	Jiangxi	27.613663	24.76	1.97	204.37	79.92	16	65	17	18	58	0.9	108	32	45454545	0.0346	985.41	141.29	46242774.566474	21.42	29.58
789	789	¦¿¦è	2018	6	570	Jiangxi	27.613663	25.64	1.66	242.04	81.28	6	66	13	16	47	0.8	106	27	45454545	0.013	981.49	143.07	46153846.1538462	22.44	29.97
790	790	¦¿¦è	2018	7	571	Jiangxi	27.613663	28.99	1.75	168.48	76.99	6	67	15	15	46	0.8	94	23	45454545	0.013	979.7	237.4	46153846.1538462	25.14	34.18
791	791	¦¿¦è	2018	8	572	Jiangxi	27.613663	28.17	1.83	165.36	79.12	3	68	14	14	47	0.8	113	24	45454545	0.0065	978.87	208.59	46153846.1538462	24.79	33.38
792	792	¦¿¦è	2018	9	573	Jiangxi	27.613663	25.49	1.84	98.58	76.67	2	69	17	17	56	0.9	119	29	45454545	0.0043	987.24	168.47	46511627.9069767	22.06	30.51
793	793	¦¿Ä¬	2013	1	1081	Jiangsu	32.973388	1.722	1.978	11.57	74.35	142	1	51	61	160	1.7	35	119	79598804	0.1793	1025.62	146.7	79196876.742889	-1.27	6.32
794	794	¦¿Ä¬	2013	10	1090	Jiangsu	32.973388	17.496	2.104	68.323	72.61	56	10	27	38	101	0.9	96	59	79598804	0.0707	1018.98	212.05	79207920.7920792	13.74	22.61
795	795	¦¿Ä¬	2013	11	1091	Jiangsu	32.973388	10.874	1.991	22.639	68.61	125	11	40	51	151	1.2	59	90	79598804	0.1578	1021.28	170.57	79214195.1837769	7.22	16.05
796	796	¦¿Ä¬	2013	12	1092	Jiangsu	32.973388	3.635	1.839	8.709	65.87	228	12	60	64	214	1.7	42	152	79598804	0.2879	1024.34	163.93	79194164.6405002	0.07	9.01
797	797	¦¿Ä¬	2013	2	1082	Jiangsu	32.973388	4.322	2.474	63.157	78.57	40	2	28	30	106	1.2	77	81	79598804	0.050505164	1023.73	96.34	79199822.0221599	1.57	8.01
798	798	¦¿Ä¬	2013	3	1083	Jiangsu	32.973388	9.496	3.07	36.283	64.35	116	3	36	41	122	1.1	85	68	79598804	0.146464976	1017.47	196.9	79199821.805863	5.27	15.64
799	799	¦¿Ä¬	2013	4	1084	Jiangsu	32.973388	14.391	2.939	32.174	58.48	196	4	35	40	117	1	111	62	79598804	0.2475	1012.73	246.76	79191919.1919192	9.1	20.43
800	800	¦¿Ä¬	2013	5	1085	Jiangsu	32.973388	20.448	2.7	127.452	75.57	233	5	26	33	101	1	111	60	79598804	0.2942	1008.02	177.71	79197824.6091094	16.71	25.09
801	801	¦¿Ä¬	2013	6	1086	Jiangsu	32.973388	23.861	2.491	115.026	78.7	160	6	22	29	105	0.9	116	68	79598804	0.202	1004.77	152.21	79207920.7920792	20.67	27.83
802	802	¦¿Ä¬	2013	7	1087	Jiangsu	32.973388	30.161	2.474	144.386	73.65	57	7	23	28	76	0.8	110	38	79598804	0.072	1001.64	240.34	79166666.6666667	26.83	34.23
803	803	¦¿Ä¬	2013	8	1088	Jiangsu	32.973388	29.817	2.474	74.665	73.39	31	8	25	26	77	0.8	116	39	79598804	0.0391	1003.55	271.04	79283887.4680307	26.46	34.29
804	804	¦¿Ä¬	2013	9	1089	Jiangsu	32.973388	23.03	1.93	103.087	78.26	39	9	23	30	75	0.9	95	45	79598804	0.0492	1012.77	180.51	79268292.6829268	19.89	27.41
805	805	¦¿Ä¬	2014	1	1093	Jiangsu	32.973388	4.3	2.026	15.509	69.74	206	13	43	49	159	1.4	49	109	79598804	0.2595	1024.42	169.12	79383429.672447	0.58	9.7
806	806	¦¿Ä¬	2014	10	1102	Jiangsu	32.973388	17.952	1.978	43.274	75.96	128	22	24	37	93	0.8	106	51	79598804	0.1612	1017.99	217.31	79404466.5012407	14.17	22.87
807	807	¦¿Ä¬	2014	11	1103	Jiangsu	32.973388	11.722	1.904	66.404	75.26	223	23	31	47	114	1.1	72	69	79598804	0.2809	1021.23	140.24	79387682.4492702	8.42	16.28
808	808	¦¿Ä¬	2014	12	1104	Jiangsu	32.973388	3.317	2.087	3.883	60.74	320	24	45	49	132	1.2	50	76	79598804	0.403	1026.82	201.57	79404466.5012407	-0.23	8.64
809	809	¦¿Ä¬	2014	2	1094	Jiangsu	32.973388	3.826	2.778	87.348	79.13	75	14	28	33	98	1.1	70	76	79598804	0.0945	1023.82	96.07	79365079.3650794	1.32	7.33
810	810	¦¿Ä¬	2014	3	1095	Jiangsu	32.973388	10.804	2.474	49.87	67.87	155	15	34	43	127	1.1	86	76	79598804	0.1952	1019.11	192.16	79405737.704918	6.58	15.85
811	811	¦¿Ä¬	2014	4	1096	Jiangsu	32.973388	15.509	2.409	92.674	75.04	237	16	26	37	99	1	105	61	79598804	0.2985	1014.9	182.57	79396984.9246231	11.6	20.01
812	812	¦¿Ä¬	2014	5	1097	Jiangsu	32.973388	21.826	2.548	66.148	63.7	441	17	31	39	142	1	144	71	79598804	0.5555	1008.64	248.53	79387938.7938794	17.02	27.03
813	813	¦¿Ä¬	2014	6	1098	Jiangsu	32.973388	23.778	2.057	112.361	78.65	334	18	23	32	107	0.9	136	71	79598804	0.4207	1003.96	135.97	79391490.3731875	20.72	27.61
814	814	¦¿Ä¬	2014	7	1099	Jiangsu	32.973388	26.843	2.078	198.435	82.48	121	19	19	27	86	0.9	121	54	79598804	0.1524	1003.85	168.13	79396325.4593176	23.82	30.56
815	815	¦¿Ä¬	2014	8	1100	Jiangsu	32.973388	25.191	1.748	193.818	86.35	68	20	19	28	70	0.9	107	45	79598804	0.0856	1006.15	126.53	79439252.3364486	22.72	28.71
816	816	¦¿Ä¬	2014	9	1101	Jiangsu	32.973388	22.491	2.1	134.926	85.26	48	21	20	28	63	0.8	100	37	79598804	0.0605	1011.02	117.1	79338842.9752066	20.09	26.07
817	817	¦¿Ä¬	2015	1	1105	Jiangsu	32.973388	3.852	2.074	25.491	69.74	373	25	36	50	138	1.3	53	93	79598804	0.4686	1025.68	131.21	79598804.9509176	0.61	8.53
818	818	¦¿Ä¬	2015	10	1114	Jiangsu	32.973388	17.783	1.757	44.757	74.3	174	34	25	43	99	0.9	116	55	79598804	0.218591339	1018.05	204.77	79600592.043585	13.81	22.95
819	819	¦¿Ä¬	2015	11	1115	Jiangsu	32.973388	11.035	2.165	130.33	83.26	263	35	22	41	85	1.1	62	56	79598804	0.330399553	1022.25	79.87	79600591.9535854	8.48	14.58
820	820	¦¿Ä¬	2015	12	1116	Jiangsu	32.973388	5.243	1.878	26.778	74.96	359	36	30	52	133	1.3	50	91	79598804	0.451	1026.17	131.39	79600886.9179601	2.48	9.33
821	821	¦¿Ä¬	2015	2	1106	Jiangsu	32.973388	5.213	2.139	35.2	70.35	162	26	24	34	109	1.1	74	71	79598804	0.203516074	1022.68	132.24	79600592.137995	1.91	9.57
822	822	¦¿Ä¬	2015	3	1107	Jiangsu	32.973388	9.63	2.365	64.743	72.17	227	27	24	38	96	1	88	57	79598804	0.2852	1020.48	166.75	79593267.8821879	5.68	14.27
823	823	¦¿Ä¬	2015	4	1108	Jiangsu	32.973388	14.63	2.509	81.465	70.91	332	28	27	40	97	1	121	54	79598804	0.4171	1014.29	196.72	79597218.892352	10.12	19.94
824	824	¦¿Ä¬	2015	5	1109	Jiangsu	32.973388	20.183	2.291	93.257	73.83	571	29	22	34	83	0.8	130	45	79598804	0.7173	1007.82	190.03	79604070.8211348	16.27	24.85
825	825	¦¿Ä¬	2015	6	1110	Jiangsu	32.973388	23.983	2.191	203.831	77	451	30	19	31	78	0.8	123	44	79598804	0.5666	1003.98	135.21	79597599.7176138	20.71	27.88
826	826	¦¿Ä¬	2015	7	1111	Jiangsu	32.973388	26.243	2.078	133.274	82.65	184	31	17	27	63	0.7	114	39	79598804	0.2312	1003.72	158.01	79584775.0865052	23.38	29.78
827	827	¦¿Ä¬	2015	8	1112	Jiangsu	32.973388	26.752	2.057	171.932	81.7	83	32	19	26	63	0.8	125	36	79598804	0.1043	1005.73	208.69	79578139.9808245	23.72	30.67
828	828	¦¿Ä¬	2015	9	1113	Jiangsu	32.973388	22.787	1.791	89.391	79.57	88	33	20	29	60	0.8	126	34	79598804	0.1106	1012.2	195.03	79566003.6166365	19.49	26.99
829	829	¦¿Ä¬	2016	1	1117	Jiangsu	32.973388	1.943	2.239	36.457	70.74	251	37	29	46	114	1.2	60	78	79598804	0.315331367	1026.44	NA	79598805.0246838	-0.76	6.07
830	830	¦¿Ä¬	2016	10	1126	Jiangsu	32.973388	17.997	2.055	9.304	85.88	135	46	14	30	49	0.8	74	27	79598804	0.169596729	1017.13	53.67	79600591.8250935	16	20.9
831	831	¦¿Ä¬	2016	11	1127	Jiangsu	32.973388	10.674	2.048	57.048	80.57	175	47	20	45	87	1	64	52	79598804	0.219847611	1022.1	122.33	79600592.0664746	7.64	15.06
832	832	¦¿Ä¬	2016	12	1128	Jiangsu	32.973388	6.252	2.061	50.252	77.83	256	48	23	51	110	1.1	62	74	79598804	0.321605648	1025.02	141.33	79600592.0891041	3.13	10.92
833	833	¦¿Ä¬	2016	2	1118	Jiangsu	32.973388	5.087	2.226	19.365	64.39	103	38	24	37	106	1.1	82	68	79598804	0.129396023	1024.87	NA	79600591.7430708	1	10.77
834	834	¦¿Ä¬	2016	3	1119	Jiangsu	32.973388	10.065	2.439	29.561	66.13	189	39	25	44	110	1.1	92	65	79598804	0.237457269	1020.14	NA	79593267.7891617	5.88	15.22
835	835	¦¿Ä¬	2016	4	1120	Jiangsu	32.973388	16.509	2.43	107.257	75.3	277	40	21	40	92	1	119	49	79598804	0.348002108	1011.29	NA	79597218.9915585	12.48	21.42
836	836	¦¿Ä¬	2016	5	1121	Jiangsu	32.973388	19.913	2.391	127.217	74.22	336	41	18	32	83	0.9	126	44	79598804	0.422088967	1009.56	160	79604070.7692793	16.02	24.43
837	837	¦¿Ä¬	2016	6	1122	Jiangsu	32.973388	24.104	2.083	217.695	81.35	269	42	15	27	60	0.8	119	35	79598804	0.337949889	1005.07	134.08	79597599.7494705	20.88	28.04
838	838	¦¿Ä¬	2016	7	1123	Jiangsu	32.973388	28.374	2.165	213.347	81.78	90	43	15	24	58	0.8	120	34	79598804	0.113086957	1003.48	183.67	79584774.7499298	25.44	32.22
839	839	¦¿Ä¬	2016	8	1124	Jiangsu	32.973388	28.487	2.17	69.613	76.7	63	44	16	21	47	0.7	126	24	79598804	0.07916087	1004.38	261.92	79584774.6493943	25.27	32.67
840	840	¦¿Ä¬	2016	9	1125	Jiangsu	32.973388	23.704	2.03	153.514	77.83	91	45	17	29	62	0.8	126	35	79598804	0.114370455	1010.64	130.25	79566003.3004153	20.29	28.05
841	841	¦¿Ä¬	2017	1	1129	Jiangsu	32.973388	4.46	2.22	56.64	75.61	180	49	20	42	101	1.1	69	69	79598804	0.225	1025.74	125.3	8e+07	1.53	8.28
842	842	¦¿Ä¬	2017	10	1138	Jiangsu	32.973388	16.88	2.24	95.33	80.53	107	58	13	36	63	0.8	92	37	79598804	0.1338	1019.85	143.27	79970104.6337818	13.72	20.93
843	843	¦¿Ä¬	2017	11	1139	Jiangsu	32.973388	11.42	2.13	20.7	70.27	259	59	17	53	101	1	71	56	79598804	0.3238	1022.28	162.65	79987646.695491	7.43	16.17
844	844	¦¿Ä¬	2017	12	1140	Jiangsu	32.973388	4.84	1.93	8.87	65.86	461	60	20	61	126	1.2	54	81	79598804	0.5764	1026.42	172.02	79979181.1242193	1.04	9.61
845	845	¦¿Ä¬	2017	2	1130	Jiangsu	32.973388	5.5	2.38	26.87	67.77	74	50	21	45	103	1.1	91	72	79598804	0.0925	1024.52	137.03	8e+07	1.59	10.72
846	846	¦¿Ä¬	2017	3	1131	Jiangsu	32.973388	9.34	2.5	41.77	66.75	173	51	19	45	92	0.9	109	55	79598804	0.2163	1019.65	152.62	79981507.1659732	5.27	14.17
847	847	¦¿Ä¬	2017	4	1132	Jiangsu	32.973388	16.91	2.57	73.01	65.23	270	52	19	42	98	1	140	50	79598804	0.3376	1012.07	220.29	79976303.3175355	12.18	22.24
848	848	¦¿Ä¬	2017	5	1133	Jiangsu	32.973388	22.1	2.53	56.74	66.55	405	53	17	35	97	0.8	159	44	79598804	0.5063	1009.84	235.52	79992099.5457239	17.34	27.39
849	849	¦¿Ä¬	2017	6	1134	Jiangsu	32.973388	24.44	2.43	126.32	74.22	393	54	14	29	72	0.8	155	40	79598804	0.4913	1005.72	179.98	79991858.3350295	20.88	28.67
850	850	¦¿Ä¬	2017	7	1135	Jiangsu	32.973388	30.38	2.13	149.16	76.89	130	55	13	27	57	0.7	127	30	79598804	0.1625	1003.82	235.56	8e+07	26.98	34.33
851	851	¦¿Ä¬	2017	8	1136	Jiangsu	32.973388	28.11	2.17	203.23	82.69	82	56	11	25	52	0.8	122	28	79598804	0.1025	1004.13	193.1	8e+07	25.17	32.04
852	852	¦¿Ä¬	2017	9	1137	Jiangsu	32.973388	23.2	2.06	188.69	84.22	91	57	12	32	59	0.8	113	34	79598804	0.1138	1010.69	141.48	79964850.6151142	20.11	26.88
853	853	¦¿Ä¬	2018	1	1141	Jiangsu	32.973388	1.67	2.33	69.36	75.72	304	61	17	51	120	1.2	59	89	79598804	0.3786	1025.12	109.43	80295826.7300581	-1.04	5.13
854	854	¦¿Ä¬	2018	10	1150	Jiangsu	32.973388	16.95	1.92	13.12	68.28	233	70	12	43	74	0.7	122	43	79598804	0.2902	1018.52	216.49	80289455.547898	12.38	22.17
855	855	¦¿Ä¬	2018	11	1151	Jiangsu	32.973388	11.88	1.97	80.55	84.12	572	71	11	49	92	1	81	65	79598804	0.7124	1021.77	118.12	80291970.8029197	8.53	16
856	856	¦¿Ä¬	2018	12	1152	Jiangsu	32.973388	5.23	2.36	93.17	77.77	823	72	12	48	90	0.9	52	56	79598804	1.025	1027.21	90.96	80292682.9268293	2.63	8.61
857	857	¦¿Ä¬	2018	2	1142	Jiangsu	32.973388	3.88	2.42	31.2	67.29	86	62	15	39	96	1	79	62	79598804	0.1071	1023.38	152.36	80298786.1811391	0.03	8.7
858	858	¦¿Ä¬	2018	3	1143	Jiangsu	32.973388	11.07	2.72	80.99	75.88	155	63	14	46	90	0.9	101	58	79598804	0.193	1017.72	172.12	80310880.8290155	6.78	16.44
859	859	¦¿Ä¬	2018	4	1144	Jiangsu	32.973388	16.78	2.67	NA	67.94	330	64	14	43	113	0.8	137	55	79598804	0.411	1013.29	195.73	80291970.8029197	11.98	22.28
860	860	¦¿Ä¬	2018	5	1145	Jiangsu	32.973388	21.16	2.39	160.85	78.74	575	65	11	33	80	0.8	134	45	79598804	0.7161	1008.71	154.46	80296048.0379835	17.56	25.48
861	861	¦¿Ä¬	2018	6	1146	Jiangsu	32.973388	25.37	2.39	72.83	73.7	536	66	11	27	64	0.7	165	38	79598804	0.6676	1004.33	218.18	80287597.3636908	21.38	29.92
862	862	¦¿Ä¬	2018	7	1147	Jiangsu	32.973388	28.74	2.72	214.63	83.38	167	67	9	22	48	0.6	121	26	79598804	0.208	1002.79	232.96	80288461.5384615	25.79	32.58
863	863	¦¿Ä¬	2018	8	1148	Jiangsu	32.973388	28.72	2.92	204.17	84.12	108	68	8	19	42	0.6	119	23	79598804	0.1345	1000.71	235.66	80297397.7695167	25.65	32.31
864	864	¦¿Ä¬	2018	9	1149	Jiangsu	32.973388	24.07	1.91	88.82	79.23	102	69	11	31	55	0.7	128	30	79598804	0.127	1011.5	177.89	80314960.6299213	20.88	28.01
865	865	¦èÂÃ	2013	1	937	Tibet	31.690039	-4.938	1.879	3.79	28.64	4	1	35	31	91	2	65	43	317460	0.1299	647.73	230.28	3079291.76289453	-11.95	4.94
866	866	¦èÂÃ	2013	10	946	Tibet	31.690039	5.456	1.818	43.241	57.64	3	10	8	19	52	0.6	97	21	317460	0.0974	654.17	208.16	3080082.13552361	0.93	13.72
867	867	¦èÂÃ	2013	11	947	Tibet	31.690039	-0.041	1.949	2.305	37.44	8	11	9	23	55	0.9	83	25	317460	0.2597	652.35	240.92	3080477.47400847	-6.45	10.09
868	868	¦èÂÃ	2013	12	948	Tibet	31.690039	-3.626	2.062	0.746	32.13	7	12	11	24	91	1.4	85	34	317460	0.2273	648.96	233.86	3079630.44434668	-10.06	6.47
869	869	¦èÂÃ	2013	2	938	Tibet	31.690039	-1.99	2.062	10.913	38.08	2	2	7	18	47	1.2	93	26	317460	0.064935107	649.95	201.61	3079998.00477729	-8.59	6.97
870	870	¦èÂÃ	2013	3	939	Tibet	31.690039	1.541	1.867	12.174	40.67	0	3	10	19	59	1.4	100	23	317460	0	650.84	222.17	3079998.00477729	-4.36	10.15
871	871	¦èÂÃ	2013	4	940	Tibet	31.690039	4.718	2.095	22.687	49.56	3	4	9	20	68	1.4	133	25	317460	0.0974	649.83	213.76	3080082.13552361	-0.43	12.84
872	872	¦èÂÃ	2013	5	941	Tibet	31.690039	8.903	2.121	46.026	52.64	4	5	8	18	72	1.1	141	29	317460	0.1299	650.03	240.13	3079291.76289453	3.83	17.18
873	873	¦èÂÃ	2013	6	942	Tibet	31.690039	13.569	2.159	87.395	56.1	4	6	8	15	45	1.3	127	22	317460	0.1299	650.41	220.26	3079291.76289453	8.8	21.62
874	874	¦èÂÃ	2013	7	943	Tibet	31.690039	14.031	2.049	112.659	66.64	6	7	10	13	36	1.9	93	15	317460	0.1948	650.13	174.13	3080082.13552361	10.65	21.43
875	875	¦èÂÃ	2013	8	944	Tibet	31.690039	13.115	1.905	74.177	61.26	6	8	10	14	45	1.8	116	21	317460	0.1948	652.13	234.82	3080082.13552361	8.44	21.73
876	876	¦èÂÃ	2013	9	945	Tibet	31.690039	10.218	1.874	67.441	63.87	1	9	10	16	43	1.2	99	18	317460	0.0325	653.01	203.2	3076923.07692308	6.18	18.19
877	877	¦èÂÃ	2014	1	949	Tibet	31.690039	-3.926	2.264	2.305	33.13	1	13	11	19	52	1.5	77	24	317460	0.032	649.83	223.02	3125000	-10.38	5.63
878	878	¦èÂÃ	2014	10	958	Tibet	31.690039	5.3	2.072	10.185	48.97	3	22	9	27	55	0.9	109	24	317460	0.0961	654.13	244.98	3121748.17898023	-0.15	14.48
879	879	¦èÂÃ	2014	11	959	Tibet	31.690039	1.138	2.179	1.226	35.85	7	23	10	33	75	0.9	91	32	317460	0.2243	651.3	234.1	3120820.32991529	-5.2	11.3
880	880	¦èÂÃ	2014	12	960	Tibet	31.690039	-2.159	2.259	3.672	32.79	4	24	14	32	75	1.5	83	40	317460	0.1282	650.56	225.4	3120124.8049922	-8.77	8.12
881	881	¦èÂÃ	2014	2	950	Tibet	31.690039	-1.705	3.026	5.476	32.95	2	14	9	14	74	1.1	95	23	317460	0.0641	646.15	192.2	3120124.8049922	-7.86	6.74
882	882	¦èÂÃ	2014	3	951	Tibet	31.690039	1.11	2.662	12.633	38.64	0	15	9	13	53	1	103	21	317460	0	649.51	219.56	3120124.8049922	-4.57	9.26
883	883	¦èÂÃ	2014	4	952	Tibet	31.690039	4.695	2.813	17.997	43.18	1	16	12	15	76	1.2	128	29	317460	0.032	650.85	217.24	3125000	-0.73	12.8
884	884	¦èÂÃ	2014	5	953	Tibet	31.690039	9.456	2.715	35.887	48.9	10	17	13	15	62	1.1	135	25	317460	0.3205	650.42	232.51	3120124.8049922	4.17	17.25
885	885	¦èÂÃ	2014	6	954	Tibet	31.690039	13.682	2.61	61.297	52.59	13	18	11	16	49	0.7	125	20	317460	0.4166	649.33	233.2	3120499.27988478	8.37	21.81
886	886	¦èÂÃ	2014	7	955	Tibet	31.690039	13.69	2.146	130.321	67.67	7	19	9	16	32	0.6	96	14	317460	0.2243	651.17	175.17	3120820.32991529	10.18	21.06
887	887	¦èÂÃ	2014	8	956	Tibet	31.690039	12.821	2.074	122.554	68.44	2	20	8	19	36	0.7	100	16	317460	0.0641	651.63	177.45	3120124.8049922	9.51	20.03
888	888	¦èÂÃ	2014	9	957	Tibet	31.690039	10.974	2.103	54.477	62.77	4	21	10	19	38	0.7	94	16	317460	0.1282	652.55	195.81	3120124.8049922	7.09	18.93
889	889	¦èÂÃ	2015	1	961	Tibet	31.690039	-5.295	2.308	7.826	36.62	0	25	14	17	55	1.4	72	32	317460	0	650.05	217.25	3120124.8049922	-11.37	4.09
890	890	¦èÂÃ	2015	10	970	Tibet	31.690039	5.9	2.015	9.928	46.13	19	34	10	15	59	0.9	80	26	317460	0.59833116	654.52	242.98	3175498.99958411	0.24	15.23
891	891	¦èÂÃ	2015	11	971	Tibet	31.690039	1.267	1.972	2.705	37	9	35	13	20	75	1.3	73	34	317460	0.283420023	652.87	229.95	3175499.0013532	-5.15	11.61
892	892	¦èÂÃ	2015	12	972	Tibet	31.690039	-2.949	2.259	1.051	32.54	3	36	15	21	77	1.3	72	37	317460	0.0945	649.17	217.8	3174603.17460317	-9.05	6.57
893	893	¦èÂÃ	2015	2	962	Tibet	31.690039	-2.715	2.262	6.769	33.97	0	26	13	14	46	1.7	73	23	317460	0	649.5	202.67	3120124.8049922	-9.4	6.73
894	894	¦èÂÃ	2015	3	963	Tibet	31.690039	1.982	2.762	12.926	36.13	2	27	13	12	49	1.3	87	20	317460	0.063	650.98	233.89	3174603.17460317	-4.25	10.44
895	895	¦èÂÃ	2015	4	964	Tibet	31.690039	4.674	2.556	33.828	50.49	10	28	12	13	48	1.1	105	20	317460	0.3149	650.57	203.96	3175611.30517625	-0.1	12.46
896	896	¦èÂÃ	2015	5	965	Tibet	31.690039	9.172	2.572	35.187	49.62	17	29	10	13	48	1	105	21	317460	0.5353	651.02	247.96	3175789.27704091	3.82	17.41
897	897	¦èÂÃ	2015	6	966	Tibet	31.690039	13.203	2.623	64.146	54.36	8	30	10	10	47	0.5	94	19	317460	0.2519	650.15	225.17	3175863.43787217	8.29	20.83
898	898	¦èÂÃ	2015	7	967	Tibet	31.690039	13.418	2.269	57.631	54.38	13	31	9	14	52	0.5	101	21	317460	0.4094	651.63	239.71	3175378.60283341	8.24	21.8
899	899	¦èÂÃ	2015	8	968	Tibet	31.690039	12.895	2.046	122.61	65.41	7	32	9	11	39	0.6	85	16	317460	0.2204	652.27	184.88	3176043.55716878	8.96	20.41
900	900	¦èÂÃ	2015	9	969	Tibet	31.690039	12.305	2.208	39.941	58.05	18	33	9	12	38	0.7	77	17	317460	0.5668	652.74	221.91	3175723.3592096	7.37	20.4
901	901	¦èÂÃ	2016	1	973	Tibet	31.690039	-5.508	2.079	4.413	35.49	2	37	16	18	58	1	70	33	317460	0.63	644.84	NA	317460.317460317	-11.54	4.26
902	902	¦èÂÃ	2016	10	982	Tibet	31.690039	6.333	2.335	0.612	49.87	9	46	9	17	82	0.6	76	26	317460	0.283420023	652.49	210.43	3175499.0013532	1.8	15.77
903	903	¦èÂÃ	2016	11	983	Tibet	31.690039	1.372	2.018	1.679	32.85	12	47	14	29	77	0.9	73	37	317460	0.377893364	648.77	228.17	3175499.0013532	-5.53	12.21
904	904	¦èÂÃ	2016	12	984	Tibet	31.690039	-1.146	2.028	0.692	30.41	1	48	16	28	82	1	70	42	317460	0.031491114	652.12	210.74	3175498.96774055	-8.22	10
905	905	¦èÂÃ	2016	2	974	Tibet	31.690039	0.2	2.779	4.877	29.9	2	38	13	11	61	0.7	78	28	317460	0.63	644.76	NA	317460.317460317	-6.89	9.22
906	906	¦èÂÃ	2016	3	975	Tibet	31.690039	2.254	2.626	13.721	38.95	7	39	11	14	52	0.7	89	25	317460	0.2205	650.4	194.27	3174603.17460317	-3.51	10.71
907	907	¦èÂÃ	2016	4	976	Tibet	31.690039	6.09	2.762	23.171	44.51	7	40	10	15	74	0.8	102	26	317460	0.22043	649.9	169.86	3175611.30517625	0.66	14.18
908	908	¦èÂÃ	2016	5	977	Tibet	31.690039	9.038	2.454	44.644	49.92	4	41	9	14	61	0.7	112	24	317460	0.125952941	650.73	220.86	3175789.28149046	3.84	17.41
909	909	¦èÂÃ	2016	6	978	Tibet	31.690039	12.574	2.251	106.385	62.28	15	42	8	14	36	0.7	88	17	317460	0.4723125	651.84	166.44	3175863.43787217	8.65	20.13
910	910	¦èÂÃ	2016	7	979	Tibet	31.690039	13.61	2.085	142.423	67.9	8	43	9	11	37	0.4	65	15	317460	0.251938462	651.37	146.13	3175378.59701628	10.18	20.8
911	911	¦èÂÃ	2016	8	980	Tibet	31.690039	13.756	2.054	56.218	61.26	5	44	10	15	40	0.4	77	16	317460	0.157461538	652.47	217.33	3175378.61214083	9.09	22.28
912	912	¦èÂÃ	2016	9	981	Tibet	31.690039	10.9	1.964	94.828	66.64	7	45	9	13	45	0.6	73	16	317460	0.220422222	652.98	129.06	3175723.36241125	7.45	18.1
913	913	¦èÂÃ	2017	1	985	Tibet	31.690039	-3.17	2.3	3.63	33.51	2	49	14	17	47	0.8	82	22	317460	0.0604	648.72	197.53	3311258.2781457	-10.34	5.1
914	914	¦èÂÃ	2017	10	994	Tibet	31.690039	8.34	2.06	24.35	48.34	26	58	7	17	39	0.6	87	15	317460	0.7855	652.52	231.4	3309993.63462763	2.12	16.39
915	915	¦èÂÃ	2017	11	995	Tibet	31.690039	1.59	1.99	2.83	37.89	15	59	8	22	49	0.8	80	21	317460	0.4532	651.73	225.35	3309796.99911739	-5.55	10.54
916	916	¦èÂÃ	2017	12	996	Tibet	31.690039	-0.33	1.97	0.12	31.59	9	60	9	23	66	1.2	75	31	317460	0.2719	651.61	235.6	3310040.45605002	-8.15	9.89
917	917	¦èÂÃ	2017	2	986	Tibet	31.690039	0.64	2.56	5.52	31.46	1	50	13	15	52	0.8	92	21	317460	0.0302	649.37	187.11	3311258.2781457	-6.8	9.09
918	918	¦èÂÃ	2017	3	987	Tibet	31.690039	1.83	2.78	22.39	39.48	1	51	13	15	50	0.8	100	20	317460	0.0302	647.33	179.99	3311258.2781457	-4.45	8.98
919	919	¦èÂÃ	2017	4	988	Tibet	31.690039	6.42	2.57	40.38	43.97	1	52	12	14	62	0.7	113	22	317460	0.0302	650.02	220.38	3311258.2781457	0.25	14
920	920	¦èÂÃ	2017	5	989	Tibet	31.690039	9.66	2.38	47.84	52.45	4	53	9	12	53	0.6	117	19	317460	0.1208	651.31	215.43	3311258.2781457	4.1	16.85
921	921	¦èÂÃ	2017	6	990	Tibet	31.690039	13.17	2.39	82.43	56.4	10	54	7	12	45	0.5	110	14	317460	0.3021	650.18	202.57	3310162.1979477	7.95	19.96
922	922	¦èÂÃ	2017	7	991	Tibet	31.690039	14.31	2.04	121.8	65.95	8	55	6	12	41	0.5	82	12	317460	0.2417	651.42	181.11	3309888.29127017	9.8	21
923	923	¦èÂÃ	2017	8	992	Tibet	31.690039	14.48	1.95	102.79	65.63	4	56	6	12	33	0.5	81	11	317460	0.1208	651.63	183.93	3311258.2781457	9.9	21.13
924	924	¦èÂÃ	2017	9	993	Tibet	31.690039	13.09	1.98	32.92	59.05	13	57	6	14	36	0.5	82	12	317460	0.3928	652.68	208.53	3309572.30142566	7.74	20.31
925	925	¦èÂÃ	2018	1	997	Tibet	31.690039	-1.7	2.33	1.59	27.23	5	61	7	17	63	0.8	85	26	317460	0.1483	645.96	227.85	3371544.16722859	-9.83	8
926	926	¦èÂÃ	2018	10	1006	Tibet	31.690039	5.09	2.17	15.58	46.86	15	70	5	12	46	0.5	94	18	317460	0.4449	652.68	227.53	3371544.16722859	-0.63	12.6
927	927	¦èÂÃ	2018	11	1007	Tibet	31.690039	1.04	2.11	6.83	37.59	12	71	6	15	64	0.7	77	25	317460	0.3559	651.61	213.93	3371733.63304299	-5.57	9.66
928	928	¦èÂÃ	2018	12	1008	Tibet	31.690039	-4.03	1.97	8.5	38.86	16	72	7	18	58	0.9	77	28	317460	0.4746	649.56	210.77	3371260.00842815	-10.53	4.35
929	929	¦èÂÃ	2018	2	998	Tibet	31.690039	0.45	2.68	7.71	34.79	1	62	8	10	47	0.7	92	18	317460	0.0297	647.66	178.2	3367003.36700337	-6.37	7.93
930	930	¦èÂÃ	2018	3	999	Tibet	31.690039	2.08	2.38	18.7	40.9	3	63	7	12	42	0.6	102	19	317460	0.089	649.45	209.2	3370786.51685393	-4.37	9.72
931	931	¦èÂÃ	2018	4	1000	Tibet	31.690039	6.17	2.4	19	45.33	1	64	6	12	52	0.6	118	20	317460	0.0297	650.52	205.35	3367003.36700337	0.03	13.76
932	932	¦èÂÃ	2018	5	1001	Tibet	31.690039	9.98	2.52	30.2	47.21	2	65	6	11	51	0.6	125	19	317460	0.0593	650.3	224.03	3372681.28161889	3.87	17.14
933	933	¦èÂÃ	2018	6	1002	Tibet	31.690039	14.47	2.32	55.7	52.8	11	66	6	10	33	0.5	118	13	317460	0.3263	649.35	212.99	3371130.8611707	8.83	21.67
934	934	¦èÂÃ	2018	7	1003	Tibet	31.690039	14.9	2.05	139.41	65.61	7	67	6	10	29	0.5	86	11	317460	0.2076	649.79	162.26	3371868.97880539	10.55	21.36
935	935	¦èÂÃ	2018	8	1004	Tibet	31.690039	14.15	1.88	115.01	69.23	3	68	4	9	29	0.5	74	11	317460	0.089	650.93	151.51	3370786.51685393	10.19	20.54
936	936	¦èÂÃ	2018	9	1005	Tibet	31.690039	12.57	1.96	54.64	61.13	5	69	4	10	38	0.5	87	13	317460	0.1483	652.77	206.42	3371544.16722859	7.48	19.77
937	937	ªe¥_	2013	1	1729	Hebei	39.545742	-7.565	1.94	3.235	69.05	133	1	171	78	315	3.8	26	225	73835863	0.1825	990.24	146.72	72876712.3287671	-11.92	-2.03
938	938	ªe¥_	2013	10	1738	Hebei	39.545742	11.33	1.78	24.73	65.35	130	10	49	62	211	1.7	75	112	73835863	0.1784	985.97	203.47	72869955.1569507	5.86	18.29
939	939	ªe¥_	2013	11	1739	Hebei	39.545742	3.595	2.21	2.715	51.15	229	11	73	62	198	1.8	39	99	73835863	0.3142	986.1	202.88	72883513.6855506	-1.67	10.12
940	940	ªe¥_	2013	12	1740	Hebei	39.545742	-3.295	2.055	0.45	50.65	316	12	116	75	249	2.7	32	157	73835863	0.4336	988.51	199.07	72878228.7822878	-8.39	3.32
941	941	ªe¥_	2013	2	1730	Hebei	39.545742	-3.73	2.315	4.045	60.75	43	2	107	49	215	2.3	55	141	73835863	0.059005066	988.95	160.35	72875098.5550969	-8.18	1.84
942	942	ªe¥_	2013	3	1731	Hebei	39.545742	4.28	2.78	7.525	49.35	75	3	82	48	201	1.8	69	98	73835863	0.102915812	981.78	225.65	72875099.1149931	-1.44	11.07
943	943	ªe¥_	2013	4	1732	Hebei	39.545742	9.895	3.155	12.435	45.35	129	4	56	41	152	1.4	89	66	73835863	0.177	978.05	257.28	72881355.9322034	3.65	16.35
944	944	ªe¥_	2013	5	1733	Hebei	39.545742	19.735	2.705	16.375	50.1	245	5	59	42	174	1.3	122	81	73835863	0.3362	973.94	258.72	72873289.7085068	13.32	26.19
945	945	ªe¥_	2013	6	1734	Hebei	39.545742	22.57	2.3	100.145	68.6	211	6	39	38	163	1.2	136	97	73835863	0.2895	971.09	179.72	72884283.2469776	18.04	28.04
946	946	ªe¥_	2013	7	1735	Hebei	39.545742	25.14	1.865	176.13	75	95	7	29	32	124	1.2	125	68	73835863	0.1304	967.63	204.38	72852760.7361963	20.88	30.06
947	947	ªe¥_	2013	8	1736	Hebei	39.545742	24.985	1.86	116.03	73.05	78	8	36	34	134	1.2	135	69	73835863	0.107	970.84	221.23	72897196.2616822	20.46	30.53
948	948	ªe¥_	2013	9	1737	Hebei	39.545742	18.65	1.805	63.445	71.7	86	9	42	48	162	1.5	102	87	73835863	0.118	979.85	184.3	72881355.9322034	13.79	24.71
949	949	ªe¥_	2014	1	1741	Hebei	39.545742	-3.475	1.945	0.415	51.8	156	13	120	69	246	2.6	33	156	73835863	0.2127	988.39	174.75	73342736.248237	-8.66	3.23
950	950	ªe¥_	2014	10	1750	Hebei	39.545742	12.4	1.675	24.1	66.3	310	22	38	57	189	1.5	70	111	73835863	0.4228	984.44	162.87	73320719.0160833	7.38	18.79
951	951	ªe¥_	2014	11	1751	Hebei	39.545742	3.91	1.845	3.7	55.9	515	23	56	63	183	1.9	44	107	73835863	0.7023	986.95	166.07	73330485.5474868	-1.19	10.48
952	952	ªe¥_	2014	12	1752	Hebei	39.545742	-3.97	2.375	2.205	44.8	430	24	88	58	168	2.4	37	99	73835863	0.5864	989.95	204.92	73328785.8117326	-8.96	2.17
953	953	ªe¥_	2014	2	1742	Hebei	39.545742	-2.625	1.94	6.36	59.1	80	14	95	58	226	2.2	53	154	73835863	0.1091	990.41	126.78	73327222.731439	-6.84	2.77
954	954	ªe¥_	2014	3	1743	Hebei	39.545742	7.18	2.295	4.365	45	131	15	69	57	195	1.7	79	103	73835863	0.1787	983.24	235.93	73307218.8024622	0.71	14.43
955	955	ªe¥_	2014	4	1744	Hebei	39.545742	14.455	2.335	20.25	49.8	209	16	44	45	169	1.1	112	80	73835863	0.285	980.83	235.09	73333333.3333333	7.98	21.43
956	956	ªe¥_	2014	5	1745	Hebei	39.545742	19.67	2.9	46.14	46.35	396	17	40	40	150	1	139	59	73835863	0.5401	972.58	277.86	73319755.6008147	13	26.43
957	957	ªe¥_	2014	6	1746	Hebei	39.545742	22.89	1.975	83.485	63.35	421	18	30	34	108	1	147	61	73835863	0.5741	971.47	231.51	73332172.0954538	17.45	28.89
958	958	ªe¥_	2014	7	1747	Hebei	39.545742	25.74	1.99	69.705	67.45	250	19	26	33	120	1	140	72	73835863	0.3409	970.44	199.85	73335288.9410384	20.91	31.24
959	959	ªe¥_	2014	8	1748	Hebei	39.545742	23.66	1.655	80.535	69.6	136	20	25	34	104	1	130	58	73835863	0.1855	974.16	227.73	73315363.8814016	18.51	29.78
960	960	ªe¥_	2014	9	1749	Hebei	39.545742	18.435	1.635	68.87	72.25	190	21	25	37	106	1.1	91	60	73835863	0.2591	979.47	170.34	73330760.3241992	13.78	24.33
961	961	ªe¥_	2015	1	1753	Hebei	39.545742	-3.555	1.995	2.1	50.7	287	25	92	63	189	2.6	38	116	73835863	0.3887	989.66	185	73835863.133522	-8.57	2.86
962	962	ªe¥_	2015	10	1762	Hebei	39.545742	12.245	2.27	16.71	58.65	358	34	28	51	118	1.2	75	58	73835863	0.484848472	983.49	216.83	73837501.9566938	6.75	18.78
963	963	ªe¥_	2015	11	1763	Hebei	39.545742	1.425	1.985	45.44	76.1	498	35	42	57	137	1.8	40	92	73835863	0.674454019	989.47	72.57	73837502.0343677	-1.74	5.28
964	964	ªe¥_	2015	12	1764	Hebei	39.545742	-2.65	1.955	0.87	66.95	559	36	65	71	212	3	29	142	73835863	0.7571	989.94	151.85	73834367.9830934	-6.69	2.58
965	965	ªe¥_	2015	2	1754	Hebei	39.545742	-1.335	2.26	8.855	48.2	134	26	68	46	165	1.9	60	96	73835863	0.181479596	986.45	183.68	73837501.8203148	-6.68	5.29
966	966	ªe¥_	2015	3	1755	Hebei	39.545742	6.165	2.65	3.37	37.15	146	27	50	48	176	1.4	88	79	73835863	0.1977	983.93	262.24	73849266.5655033	-0.54	13.31
967	967	ªe¥_	2015	4	1756	Hebei	39.545742	12.915	2.755	39.515	49.85	261	28	32	40	135	1.1	115	65	73835863	0.3535	979.02	239.63	73833097.5954738	6.5	19.63
968	968	ªe¥_	2015	5	1757	Hebei	39.545742	18.89	2.82	48.915	49.3	555	29	27	36	114	0.9	134	55	73835863	0.7517	972.34	275.3	73832646.0023946	12.64	25.11
969	969	ªe¥_	2015	6	1758	Hebei	39.545742	22.635	2.31	66.68	60	600	30	23	32	104	0.9	137	56	73835863	0.8126	969.6	206.03	73837066.207236	17.15	28.51
970	970	ªe¥_	2015	7	1759	Hebei	39.545742	24.855	2.01	119.54	68.55	398	31	20	30	103	0.9	131	60	73835863	0.539	970.48	206.19	73840445.2690167	19.85	30.53
971	971	ªe¥_	2015	8	1760	Hebei	39.545742	23.98	1.735	84.99	72.35	169	32	19	35	96	1	122	53	73835863	0.2289	972.83	235.83	73831367.4093491	19.11	29.88
972	972	ªe¥_	2015	9	1761	Hebei	39.545742	18.705	1.82	82.985	73.05	227	33	22	41	86	1	102	44	73835863	0.3074	979.76	190.89	73845152.8952505	14.01	24.64
973	973	ªe¥_	2016	1	1765	Hebei	39.545742	-7.765	2.355	2.29	51.7	316	37	62	61	141	2.2	43	92	73835863	0.427976307	991.03	NA	73835863.0679992	-12.55	-1.69
974	974	ªe¥_	2016	10	1774	Hebei	39.545742	11.744	2.11	1.632	71.45	300	46	23	55	120	1.3	67	67	73835863	0.406297602	984.36	129.98	73837501.999335	7.3	17.41
975	975	ªe¥_	2016	11	1775	Hebei	39.545742	2.29	2.11	9.37	66.55	429	47	39	64	175	1.9	38	101	73835863	0.581005571	986.48	133.81	73837501.981543	-2.34	8.15
976	976	ªe¥_	2016	12	1776	Hebei	39.545742	-2.335	1.77	3.45	65.25	432	48	53	76	222	2.9	32	151	73835863	0.585068547	989.43	134.9	73837501.9841906	-6.75	3.44
977	977	ªe¥_	2016	2	1766	Hebei	39.545742	-2.215	2.565	10.45	46.65	95	38	48	45	97	1.6	70	61	73835863	0.128660907	988.46	208.59	73837502.1715026	-7.81	4.24
978	978	ªe¥_	2016	3	1767	Hebei	39.545742	6.485	2.54	1.18	40.95	174	39	44	56	148	1.4	90	72	73835863	0.235615068	983.81	216.38	73849266.7200724	-0.01	13.58
979	979	ªe¥_	2016	4	1768	Hebei	39.545742	14.225	2.875	12.4	44.2	278	40	28	44	131	1	120	55	73835863	0.376524904	975.77	NA	73833097.637547	7.72	21.05
980	980	ªe¥_	2016	5	1769	Hebei	39.545742	18.825	2.835	38.405	49.25	554	41	25	40	97	0.9	146	45	73835863	0.750345586	974.3	254.28	73832645.9616169	12.06	25.56
981	981	ªe¥_	2016	6	1770	Hebei	39.545742	23.215	2.375	90.485	59.15	626	42	22	36	86	1	157	47	73835863	0.847812667	970.04	221.06	73837066.1782056	17.34	29.44
982	982	ªe¥_	2016	7	1771	Hebei	39.545742	25.235	2.01	201.588	75.7	301	43	17	32	90	1	137	56	73835863	0.407635678	970	170.71	73840445.3400176	20.99	30.21
983	983	ªe¥_	2016	8	1772	Hebei	39.545742	24.605	1.87	121.25	75.05	163	44	15	33	65	1	109	35	73835863	0.220746231	973.02	216.28	73840445.3211253	20.07	29.72
984	984	ªe¥_	2016	9	1773	Hebei	39.545742	19.61	1.79	40.98	70.1	201	45	20	44	95	1	121	51	73835863	0.272191189	977.89	180.81	73845153.01118	14.6	25.74
985	985	ªe¥_	2017	1	1777	Hebei	39.545742	-4.81	1.99	4.06	60.43	238	49	55	65	200	2.7	43	131	73835863	0.3186	990.26	146.4	74701820.4645323	-9.47	1.11
986	986	ªe¥_	2017	10	1786	Hebei	39.545742	10.89	1.76	72.36	72.48	319	58	14	48	104	1.1	65	61	73835863	0.427	987.13	145.85	74707259.9531616	6.42	16.57
987	987	ªe¥_	2017	11	1787	Hebei	39.545742	1.95	2.28	0.48	48.98	553	59	23	53	117	1.2	52	62	73835863	0.7402	986.76	214.93	74709537.9627128	-3.46	8.62
988	988	ªe¥_	2017	12	1788	Hebei	39.545742	-3.57	2.23	0.16	47.54	624	60	33	57	127	1.6	45	77	73835863	0.8352	989.76	201.06	74712643.6781609	-8.51	2.88
989	989	ªe¥_	2017	2	1778	Hebei	39.545742	-0.89	2.25	5.77	48.7	117	50	50	58	148	1.8	74	95	73835863	0.1566	988.12	176.68	74712643.6781609	-6.6	6.29
990	990	ªe¥_	2017	3	1779	Hebei	39.545742	5.57	2.46	7.71	46.61	199	51	33	51	113	1.2	98	62	73835863	0.2664	984.28	184.73	74699699.6996997	-0.4	12.35
991	991	ªe¥_	2017	4	1780	Hebei	39.545742	14.54	2.79	5.42	40.79	338	52	28	45	123	1	111	54	73835863	0.4524	976.05	251.26	74712643.6781609	7.38	21.61
992	992	ªe¥_	2017	5	1781	Hebei	39.545742	20.73	2.85	33.13	45.48	708	53	24	38	156	1	161	53	73835863	0.9477	974.27	311.58	74707185.8182969	13.46	27.9
993	993	ªe¥_	2017	6	1782	Hebei	39.545742	23.37	2.37	69.97	54.73	702	54	20	38	96	0.9	183	47	73835863	0.9397	971.64	253.93	74704692.9871235	17.13	30.12
994	994	ªe¥_	2017	7	1783	Hebei	39.545742	26.11	2.07	126.71	73.97	384	55	14	30	86	0.9	158	49	73835863	0.514	969.63	184.46	74708171.2062257	21.74	31.29
995	995	ªe¥_	2017	8	1784	Hebei	39.545742	24	1.93	155.03	76.16	202	56	15	33	73	0.9	136	40	73835863	0.2704	971.84	209.67	74704142.0118343	19.7	29.49
996	996	ªe¥_	2017	9	1785	Hebei	39.545742	20.43	1.96	18.8	65.06	193	57	21	45	108	1	143	52	73835863	0.2583	976.65	238.4	74719318.6217577	14.61	27.08
997	997	ªe¥_	2018	1	1789	Hebei	39.545742	-6.99	2.31	1.79	47.21	397	61	32	53	123	1.6	51	75	73835863	0.528	989.23	184.87	75189393.9393939	-11.79	-0.95
998	998	ªe¥_	2018	10	1798	Hebei	39.545742	10.53	1.94	10.21	55.32	413	70	19	55	100	1	92	50	73835863	0.5492	984.48	238.18	75200291.3328478	4.11	18.2
999	999	ªe¥_	2018	11	1799	Hebei	39.545742	3.49	1.69	4.68	61.78	853	71	22	62	157	1.5	52	86	73835863	1.1344	987.29	168.85	75193935.1198872	-1.71	10.4
1000	1000	ªe¥_	2018	12	1800	Hebei	39.545742	-5.34	2.01	2.52	45.82	890	72	26	57	132	1.5	44	70	73835863	1.1836	992.71	186.23	75194322.4062183	-10.27	0.94
1001	1001	ªe¥_	2018	2	1790	Hebei	39.545742	-3.75	2.62	0.47	40.86	139	62	31	41	127	1.4	82	76	73835863	0.1849	986.56	200.49	75175770.6868578	-9.64	3.35
1002	1002	ªe¥_	2018	3	1791	Hebei	39.545742	6.47	2.52	3.13	46.2	169	63	22	48	152	1.3	106	80	73835863	0.2247	982.43	216.48	75211392.9684023	0.18	14.1
1003	1003	ªe¥_	2018	4	1792	Hebei	39.545742	13.61	3.05	NA	50.87	298	64	19	38	131	1	133	52	73835863	0.3963	978.05	216	75195558.9200101	7.01	20.39
1004	1004	ªe¥_	2018	5	1793	Hebei	39.545742	19.91	2.47	29.76	53.5	606	65	18	35	111	0.9	153	44	73835863	0.8059	974	240.71	75195433.6766348	13.54	26.14
1005	1005	ªe¥_	2018	6	1794	Hebei	39.545742	24.71	2.35	58.91	55.99	800	66	16	32	86	0.9	194	39	73835863	1.0639	969.27	250.15	75195037.1275496	18.68	31.18
1006	1006	ªe¥_	2018	7	1795	Hebei	39.545742	26.39	2.07	191.1	78.89	405	67	11	25	67	0.8	148	38	73835863	0.5386	970.04	184.56	75194949.8700334	22.63	30.99
1007	1007	ªe¥_	2018	8	1796	Hebei	39.545742	25.54	1.86	164.53	77.16	160	68	12	29	59	0.8	144	31	73835863	0.2128	972.59	217.12	75187969.924812	21.43	30.52
1008	1008	ªe¥_	2018	9	1797	Hebei	39.545742	18.27	2.01	26.23	64.99	177	69	15	40	69	0.8	114	34	73835863	0.2354	978.61	211.89	75191163.9762107	12.87	24.48
1009	1009	ªe«n	2013	1	1153	Henan	33.882592	0.205	1.558	8.674	65.58	104	1	96	69	294	4.8	23	205	94373219	0.1106	1011.07	85.99	94032549.7287523	-3.37	5.19
1010	1010	ªe«n	2013	10	1162	Henan	33.882592	16.505	1.589	20.889	62.16	48	10	63	53	197	3.2	76	148	94373219	0.051	1005.46	173.23	94117647.0588235	11.79	23.23
1011	1011	ªe«n	2013	11	1163	Henan	33.882592	9.016	1.605	36.121	65.74	79	11	82	58	134	2.7	33	80	94373219	0.084	1008.11	156.37	94047619.047619	5.23	14.69
1012	1012	ªe«n	2013	12	1164	Henan	33.882592	2.779	1.574	0.253	57.42	103	12	93	62	172	2.4	11	113	94373219	0.1095	1010.61	137.03	94063926.9406393	-1.41	9.14
1013	1013	ªe«n	2013	2	1154	Henan	33.882592	3.595	1.884	18.126	71.42	44	2	64	45	219	3.3	47	149	94373219	0.046778659	1009.01	70.28	94059985.7725721	0.17	8.32
1014	1014	ªe«n	2013	3	1155	Henan	33.882592	11.011	2.526	12.289	52.89	73	3	51	47	159	2.4	57	82	94373219	0.077610048	1002.25	153.25	94059985.6348498	6.54	17.32
1015	1015	ªe«n	2013	4	1156	Henan	33.882592	15.653	2.274	31.789	52.32	88	4	47	44	139	2.4	82	76	94373219	0.0936	998.37	209.85	94017094.017094	10.21	22.21
1016	1016	ªe«n	2013	5	1157	Henan	33.882592	22.005	2.037	125.432	64.21	73	5	44	53	150	1.9	100	87	94373219	0.0776	993.42	166.93	94072164.9484536	17.53	27.61
1017	1017	ªe«n	2013	6	1158	Henan	33.882592	26.063	1.889	34.742	64.74	77	6	30	43	154	1.8	101	88	94373219	0.0819	989.87	183.21	94017094.017094	21.7	31.69
1018	1018	ªe«n	2013	7	1159	Henan	33.882592	28.684	1.853	133.658	75.58	39	7	19	36	130	1.8	63	74	94373219	0.0415	986.33	165.41	93975903.6144578	25.35	33.39
1019	1019	ªe«n	2013	8	1160	Henan	33.882592	28.774	1.9	111.674	68.21	27	8	26	36	102	1.9	94	59	94373219	0.0287	989.59	248.11	94076655.0522648	24.84	34.22
1020	1020	ªe«n	2013	9	1161	Henan	33.882592	22.184	1.663	40.542	71.11	28	9	36	47	132	2.6	82	86	94373219	0.0298	998.91	144.6	93959731.5436242	18.28	27.85
1021	1021	ªe«n	2014	1	1165	Henan	33.882592	3.689	1.932	2.963	53.32	57	13	90	62	204	2.6	38	147	94373219	0.0606	1007.73	126.55	94059405.9405941	-0.73	9.82
1022	1022	ªe«n	2014	10	1174	Henan	33.882592	16.895	1.805	48.847	73.16	97	22	45	47	130	1.5	62	80	94373219	0.103	1002.66	136.79	94174757.2815534	13.35	22.31
1023	1023	ªe«n	2014	11	1175	Henan	33.882592	9.479	1.758	41.858	71.11	161	23	59	57	165	1.8	43	110	94373219	0.171	1006.27	116.72	94152046.7836257	6.15	14.27
1024	1024	ªe«n	2014	12	1176	Henan	33.882592	3.237	2.068	0.542	47.05	210	24	90	56	131	1.8	44	74	94373219	0.2231	1011.08	173.63	94128193.6351412	-0.82	9.37
1025	1025	ªe«n	2014	2	1166	Henan	33.882592	2.311	2.1	37.316	74.58	35	14	71	42	165	2.1	56	125	94373219	0.0372	1008.45	54.14	94086021.5053764	-0.28	6.08
1026	1026	ªe«n	2014	3	1167	Henan	33.882592	12.079	2.211	9.016	57.89	62	15	58	46	160	1.6	84	90	94373219	0.0659	1002.2	178.17	94081942.3368741	7.13	18.35
1027	1027	ªe«n	2014	4	1168	Henan	33.882592	16.063	2.026	89.174	69.89	89	16	39	42	139	1.8	93	77	94373219	0.0945	999.01	149.87	94179894.1798942	11.71	21.6
1028	1028	ªe«n	2014	5	1169	Henan	33.882592	22.042	2.268	53.805	56.79	132	17	39	40	138	1.4	117	62	94373219	0.1402	992.27	214.48	94151212.553495	16.91	28.55
1029	1029	ªe«n	2014	6	1170	Henan	33.882592	25.358	1.858	61.153	66.32	154	18	34	35	120	1.4	137	72	94373219	0.1636	988.65	159.51	94132029.3398533	21.19	30.96
1030	1030	ªe«n	2014	7	1171	Henan	33.882592	27.442	2.1	71.416	70.16	113	19	26	31	101	1.1	133	55	94373219	0.12	988.06	228.2	94166666.6666667	23.2	33.1
1031	1031	ªe«n	2014	8	1172	Henan	33.882592	24.732	1.753	107.468	77.05	74	20	29	33	96	1.1	107	52	94373219	0.0786	991.67	142.95	94147582.697201	21.33	29.83
1032	1032	ªe«n	2014	9	1173	Henan	33.882592	20.653	1.726	200.118	84	88	21	26	36	87	1.3	78	51	94373219	0.0935	996.51	101.29	94117647.0588235	17.82	25.07
1033	1033	ªe«n	2015	1	1177	Henan	33.882592	3.126	2.005	12.758	59.26	265	25	70	61	183	2	45	122	94373219	0.2808	1009.64	116.79	94373219.3732194	-0.86	8.67
1034	1034	ªe«n	2015	10	1186	Henan	33.882592	16.474	1.916	44.3	64.95	158	34	38	48	128	1.4	86	69	94373219	0.167443836	1002.97	156.25	94359997.8204035	12.09	22.84
1035	1035	ªe«n	2015	11	1187	Henan	33.882592	7.232	2.021	71.421	84.47	177	35	34	45	116	1.7	43	77	94373219	0.187579487	1007.49	46.83	94359997.9031822	4.79	10.47
1036	1036	ªe«n	2015	12	1188	Henan	33.882592	3.642	1.884	3.289	63.79	196	36	55	62	214	2.4	43	135	94373219	0.2077	1010.63	115.83	94366875.3009148	0.13	8.8
1037	1037	ªe«n	2015	2	1178	Henan	33.882592	4.868	2.089	11.174	59.26	121	26	53	43	168	1.7	69	103	94373219	0.128232305	1006.32	122.63	94359997.6620556	0.69	10.65
1038	1038	ªe«n	2015	3	1179	Henan	33.882592	10.337	2.3	34.637	62.58	127	27	39	42	152	1.3	81	82	94373219	0.1346	1003.61	145.96	94353640.4160475	6.01	15.99
1039	1039	ªe«n	2015	4	1180	Henan	33.882592	15.147	2.379	85.668	66.32	213	28	33	37	133	1.1	106	68	94373219	0.2257	998.59	198.75	94373061.5861763	10.27	21.05
1040	1040	ªe«n	2015	5	1181	Henan	33.882592	21.068	2.168	92.495	67.84	289	29	32	33	136	1.1	133	76	94373219	0.3063	991.91	197.97	94351942.5399935	16.49	26.81
1041	1041	ªe«n	2015	6	1182	Henan	33.882592	24.374	2.074	140.25	68.47	232	30	26	30	118	1.1	131	62	94373219	0.2459	988.31	124.72	94347295.6486377	20.72	29.82
1042	1042	ªe«n	2015	7	1183	Henan	33.882592	26.426	1.868	90.005	74.68	146	31	18	27	98	1	120	58	94373219	0.1547	988.23	191.43	94376212.0232708	22.55	31.77
1043	1043	ªe«n	2015	8	1184	Henan	33.882592	25.689	1.768	117.511	77.53	76	32	19	27	89	1	121	49	94373219	0.0805	990.83	188.73	94409937.8881987	22.01	31.22
1044	1044	ªe«n	2015	9	1185	Henan	33.882592	21.611	1.7	43.295	74.95	85	33	24	35	99	1.2	107	55	94373219	0.0901	997.58	137.41	94339622.6415094	18.01	27.05
1045	1045	ªe«n	2016	1	1189	Henan	33.882592	0.316	2.084	6.837	61.53	178	37	58	59	208	2.4	44	136	94373219	0.18861283	1010.79	NA	94373219.4676258	-3.08	5.2
1046	1046	ªe«n	2016	10	1198	Henan	33.882592	15.67	1.784	4.489	79.76	103	46	20	41	80	1.2	66	44	94373219	0.109156425	1002.74	69.87	94359997.5906136	13.21	19.59
1047	1047	ªe«n	2016	11	1199	Henan	33.882592	8.595	1.895	35.5	76.95	152	47	28	51	161	1.6	49	96	94373219	0.161085209	1006.67	101.67	94359998.0057759	5.14	13.43
1048	1048	ªe«n	2016	12	1200	Henan	33.882592	4.953	1.916	24.168	71.32	130	48	37	59	201	2.1	47	142	94373219	0.137770245	1009.17	100.07	94359997.6903576	1.51	9.82
1049	1049	ªe«n	2016	2	1190	Henan	33.882592	5.032	2.242	16.574	46.89	55	38	53	42	151	1.9	76	84	94373219	0.058287411	1009.01	172.27	94359998.2507372	0.32	11.53
1050	1050	ªe«n	2016	3	1191	Henan	33.882592	11.179	2.326	13.979	51.68	119	39	45	48	174	1.5	102	81	94373219	0.12612126	1003.33	NA	94353640.2982336	6.36	17.06
1051	1051	ªe«n	2016	4	1192	Henan	33.882592	17.632	2.147	56.968	66.11	167	40	34	42	146	1.3	120	67	94373219	0.176957277	994.91	165.4	94373061.5836725	13.03	23.27
1052	1052	ªe«n	2016	5	1193	Henan	33.882592	20.395	2.311	77.384	61.58	192	41	25	32	97	1	137	45	94373219	0.203493426	993.82	175.47	94351942.3570961	15.88	26.17
1053	1053	ªe«n	2016	6	1194	Henan	33.882592	25.3	2.074	129.442	68.05	135	42	19	30	84	1.1	151	43	94373219	0.143088362	988.68	190.57	94347295.694111	20.86	31.19
1054	1054	ªe«n	2016	7	1195	Henan	33.882592	27.5	1.974	179.071	78.16	117	43	12	23	70	1.1	123	40	94373219	0.123971918	987.08	176.2	94376211.8772737	24.13	32.19
1055	1055	ªe«n	2016	8	1196	Henan	33.882592	26.926	1.916	77.147	77.21	64	44	15	24	67	1.1	124	38	94373219	0.067813699	990.17	165.47	94376211.5085331	23.57	32
1056	1056	ªe«n	2016	9	1197	Henan	33.882592	23.195	1.705	56.242	65.89	69	45	25	39	100	1.3	139	52	94373219	0.07314	995.82	121.47	94339622.6415094	19	29.35
1057	1057	ªe«n	2017	1	1201	Henan	33.882592	2.82	2.02	24.96	67.08	97	49	35	54	198	2.4	51	134	94373219	0.1018	1009.95	102.36	95284872.2986248	-0.54	7.27
1058	1058	ªe«n	2017	10	1210	Henan	33.882592	14.74	1.83	122.73	81.41	118	58	15	42	89	1.1	74	51	94373219	0.1238	1005.74	89.52	95315024.2326333	11.79	18.89
1059	1059	ªe«n	2017	11	1211	Henan	33.882592	9.85	2.07	6.29	56.37	220	59	22	55	136	1.2	66	75	94373219	0.2308	1006.66	156.75	95320623.9168111	5.35	15.69
1060	1060	ªe«n	2017	12	1212	Henan	33.882592	4.02	2.12	1.62	48.96	398	60	24	57	148	1.5	57	94	94373219	0.4175	1010.53	169.46	95329341.3173653	-0.65	10.27
1061	1061	ªe«n	2017	2	1202	Henan	33.882592	5.31	2.23	17.75	60.89	72	50	34	47	154	1.7	80	100	94373219	0.0755	1008.07	125.27	95364238.410596	0.63	11.72
1062	1062	ªe«n	2017	3	1203	Henan	33.882592	9.74	2.26	19.66	57.47	108	51	29	46	126	1.2	95	73	94373219	0.1133	1003.87	142.28	95322153.5745808	5.15	15.19
1063	1063	ªe«n	2017	4	1204	Henan	33.882592	17.27	2.38	45.6	60.33	145	52	23	38	115	1.2	115	54	94373219	0.1521	996.27	200.97	95332018.4089415	11.75	23.31
1064	1064	ªe«n	2017	5	1205	Henan	33.882592	23.09	2.35	67	56.62	297	53	20	33	135	1	162	52	94373219	0.3116	993.89	250.88	95314505.7766367	17.17	29.54
1065	1065	ªe«n	2017	6	1206	Henan	33.882592	25.29	2.01	90.43	65.42	262	54	14	31	94	1	177	47	94373219	0.2749	989.71	190.62	95307384.5034558	20.53	30.77
1066	1066	ªe«n	2017	7	1207	Henan	33.882592	28.71	2.38	136.51	73.65	170	55	9	22	70	1	141	37	94373219	0.1783	987.37	216.69	95344924.2849131	24.79	33.49
1067	1067	ªe«n	2017	8	1208	Henan	33.882592	26.97	2.03	144.38	77.07	93	56	12	26	72	1.1	140	39	94373219	0.0976	989.35	181.76	95286885.2459016	23.28	31.7
1068	1068	ªe«n	2017	9	1209	Henan	33.882592	22.24	1.75	154.69	78.96	78	57	16	36	85	1.1	125	43	94373219	0.0818	995.65	132.8	95354523.2273839	18.64	27.01
1069	1069	ªe«n	2018	1	1213	Henan	33.882592	-0.19	2.3	38.9	64.45	254	61	21	51	155	1.6	59	111	94373219	0.2657	1009.6	106.45	95596537.4482499	-3.44	4.09
1070	1070	ªe«n	2018	10	1222	Henan	33.882592	16.39	1.9	3.61	53.43	180	70	18	53	111	1	121	57	94373219	0.1883	1003.85	208.22	95592140.2018056	10.93	23.07
1071	1071	ªe«n	2018	11	1223	Henan	33.882592	9.58	1.99	38.65	72.41	361	71	16	53	155	1.3	68	97	94373219	0.3776	1006.51	117.76	95603813.559322	5.75	14.82
1072	1072	ªe«n	2018	12	1224	Henan	33.882592	2.45	2.05	22.41	60.64	486	72	20	57	163	1.4	41	102	94373219	0.5084	1012.41	86.88	95594020.4563336	-0.67	6.43
1073	1073	ªe«n	2018	2	1214	Henan	33.882592	4.22	2.37	11.82	50.81	88	62	20	39	144	1.3	84	86	94373219	0.0921	1006.85	153.75	95548317.0466884	-0.55	10.5
1074	1074	ªe«n	2018	3	1215	Henan	33.882592	11.68	2.67	34.56	65.51	103	63	15	39	124	1.1	109	75	94373219	0.1078	1001.39	176.3	95547309.8330241	6.9	17.47
1075	1075	ªe«n	2018	4	1216	Henan	33.882592	17.29	2.7	NA	63.94	171	64	16	35	145	1	123	52	94373219	0.1789	997.16	185.36	95584125.2096143	11.89	23.25
1076	1076	ªe«n	2018	5	1217	Henan	33.882592	21.9	2.27	139.73	68.31	208	65	14	30	105	0.9	147	46	94373219	0.2176	992.88	166.59	95588235.2941177	17.55	26.74
1077	1077	ªe«n	2018	6	1218	Henan	33.882592	26.85	2.2	83.53	61.06	252	66	12	28	79	0.9	188	37	94373219	0.2636	987.99	221.38	95599393.0197269	21.67	32.65
1078	1078	ªe«n	2018	7	1219	Henan	33.882592	28.53	2.15	138.58	77.37	126	67	9	22	62	0.8	136	33	94373219	0.1318	987.01	198.53	95599393.0197269	25.01	32.89
1079	1079	ªe«n	2018	8	1220	Henan	33.882592	28.08	2.25	128.89	75.47	98	68	11	23	66	1	148	35	94373219	0.1025	988.67	221.52	95609756.097561	24.37	32.75
1080	1080	ªe«n	2018	9	1221	Henan	33.882592	21.87	1.97	65.78	69.66	99	69	13	36	75	1	124	34	94373219	0.1036	997.56	150.41	95559845.5598456	17.86	27.14
1081	1081	«C®ü	2013	1	1297	Qinghai	35.749287	-11.05	1.671	1.526	38.74	5	1	47	44	154	2.8	20	89	5830903	0.0872	672.3	213.87	5733944.95412844	-18.1	-0.5
1082	1082	«C®ü	2013	10	1306	Qinghai	35.749287	2.735	1.75	14.853	51.06	34	10	47	49	109	1.5	62	50	5830903	0.5932	683.89	237.71	5731625.0842886	-3.24	11.07
1083	1083	«C®ü	2013	11	1307	Qinghai	35.749287	-5.724	1.788	3.462	48.38	25	11	56	60	130	2.3	38	66	5830903	0.4362	677.87	227.23	5731315.91013297	-11.75	3.68
1084	1084	«C®ü	2013	12	1308	Qinghai	35.749287	-10.709	1.529	1.215	44.91	20	12	96	66	136	3	27	82	5830903	0.3489	674.69	225.87	5732301.5190599	-17.35	-0.31
1085	1085	«C®ü	2013	2	1298	Qinghai	35.749287	-5.021	2.329	4.303	36.21	1	2	42	31	196	2.2	41	84	5830903	0.017446828	672.21	208.59	5731700.91434386	-12.45	4.89
1086	1086	«C®ü	2013	3	1299	Qinghai	35.749287	-0.094	2.132	1.947	27.71	6	3	39	32	405	1.9	52	116	5830903	0.104680966	674.83	264.82	5731701.02385184	-8.63	9.62
1087	1087	«C®ü	2013	4	1300	Qinghai	35.749287	3.809	2.426	13.226	36.71	12	4	31	31	237	1	107	73	5830903	0.2094	674.34	255.06	5730659.02578797	-3.63	11.74
1088	1088	«C®ü	2013	5	1301	Qinghai	35.749287	8.024	2.303	56.868	52.91	37	5	25	31	124	1.1	85	53	5830903	0.6455	675.61	218.5	5731990.70487994	1.97	14.53
1089	1089	«C®ü	2013	6	1302	Qinghai	35.749287	13.197	2.359	52.147	52.18	41	6	38	29	109	1.4	92	48	5830903	0.7153	675.48	260.26	5731860.75772403	6.31	20.25
1090	1090	«C®ü	2013	7	1303	Qinghai	35.749287	14.076	2.076	92.782	62.76	19	7	26	39	111	1.3	72	54	5830903	0.3315	675.69	186.82	5731523.3785822	8.81	20.1
1091	1091	«C®ü	2013	8	1304	Qinghai	35.749287	14.768	2.068	43.168	54.09	18	8	52	33	112	1.3	97	56	5830903	0.314	677.41	287.06	5732484.07643312	7.28	22.84
1092	1092	«C®ü	2013	9	1305	Qinghai	35.749287	8.332	1.938	47.482	58.59	27	9	41	42	102	1.3	81	54	5830903	0.4711	679.21	195.64	5731267.24686903	2.94	15.39
1093	1093	«C®ü	2014	1	1309	Qinghai	35.749287	-9.818	1.824	1.097	35.71	1	13	87	52	163	2.5	35	89	5830903	0.0173	674.11	224.25	5780346.82080925	-16.98	0.82
1094	1094	«C®ü	2014	10	1318	Qinghai	35.749287	3.482	1.785	21.003	58.41	30	22	28	40	92	1.1	59	51	5830903	0.5192	679.42	221.84	5778120.18489985	-1.97	11.49
1095	1095	«C®ü	2014	11	1319	Qinghai	35.749287	-4.103	2.053	3.406	47.91	24	23	40	49	100	1.6	44	71	5830903	0.4154	676.01	211.94	5777563.79393356	-9.64	5.03
1096	1096	«C®ü	2014	12	1320	Qinghai	35.749287	-9.853	1.832	2.288	41.32	15	24	57	49	107	2.1	45	59	5830903	0.2596	675.89	217.08	5778120.18489985	-15.85	0.37
1097	1097	«C®ü	2014	2	1310	Qinghai	35.749287	-6.309	2.3	5.703	40	2	14	44	30	148	1.6	58	81	5830903	0.0346	669.56	187.36	5780346.82080925	-12.88	2.43
1098	1098	«C®ü	2014	3	1311	Qinghai	35.749287	-0.982	2.282	7.65	37.91	7	15	33	37	157	1.3	50	63	5830903	0.1212	673.3	234.91	5775577.55775578	-7.9	7.48
1099	1099	«C®ü	2014	4	1312	Qinghai	35.749287	3.703	2.45	21.753	45.79	12	16	36	28	156	1.1	66	67	5830903	0.2077	674.9	233.71	5777563.79393356	-3.08	11.37
1100	1100	«C®ü	2014	5	1313	Qinghai	35.749287	7.612	2.612	27.159	41.79	26	17	41	28	153	1	78	62	5830903	0.45	675.43	248.59	5777777.77777778	0.71	15.13
1101	1101	«C®ü	2014	6	1314	Qinghai	35.749287	11.453	2.285	94.518	59.44	27	18	29	30	85	0.9	68	50	5830903	0.4673	675.95	177	5777872.88679649	6.26	17.42
1102	1102	«C®ü	2014	7	1315	Qinghai	35.749287	14.297	2.1	65.532	57.12	16	19	32	32	86	1	75	48	5830903	0.2769	676.92	244.26	5778259.29938606	7.8	20.89
1103	1103	«C®ü	2014	8	1316	Qinghai	35.749287	12.268	1.997	82.65	61.59	5	20	33	35	91	1	83	53	5830903	0.0865	677.88	198.46	5780346.82080925	6.86	18.68
1104	1104	«C®ü	2014	9	1317	Qinghai	35.749287	9.303	1.794	66.603	62.76	17	21	30	36	90	0.9	74	50	5830903	0.2942	678.38	181.04	5778382.05302515	4.27	16.09
1105	1105	«C®ü	2015	1	1321	Qinghai	35.749287	-10.047	1.815	4.359	44.32	2	25	30	23	98	1.2	77	48	5830903	0.0343	674.42	221.34	5830903.79008746	-16.84	-0.19
1106	1106	«C®ü	2015	10	1330	Qinghai	35.749287	3.494	2.018	10.838	47.56	45	34	19	24	79	0.8	83	38	5830903	0.771313447	680.25	250.51	5834204.00292853	-3.09	12.51
1107	1107	«C®ü	2015	11	1331	Qinghai	35.749287	-1.853	1.918	3.994	46.21	64	35	27	26	89	1.1	68	46	5830903	1.096979125	676.69	217.72	5834204.00091934	-8.57	7.57
1108	1108	«C®ü	2015	12	1332	Qinghai	35.749287	-9.903	1.741	1.209	43.53	68	36	31	25	86	1.2	69	47	5830903	1.1655	675.31	214.17	5834405.83440583	-16.25	-0.34
1109	1109	«C®ü	2015	2	1322	Qinghai	35.749287	-6	2.4	2.238	36.79	1	26	25	17	97	0.9	96	46	5830903	0.017140299	672.42	198.94	5834203.94241664	-13.31	3.48
1110	1110	«C®ü	2015	3	1323	Qinghai	35.749287	-0.309	2.479	4.556	34.26	7	27	22	17	141	0.8	109	50	5830903	0.12	674.04	228.59	5833333.33333333	-7.36	8.67
1111	1111	«C®ü	2015	4	1324	Qinghai	35.749287	3.697	2.494	22.674	44.79	32	28	19	18	105	0.6	121	46	5830903	0.5485	675.73	239.07	5834092.98085688	-2.88	11.09
1112	1112	«C®ü	2015	5	1325	Qinghai	35.749287	8.118	2.576	41.806	50.59	54	29	15	17	102	0.8	129	40	5830903	0.9256	676.04	237.38	5834053.58686258	1.59	15.07
1113	1113	«C®ü	2015	6	1326	Qinghai	35.749287	11.426	2.312	78.503	59.65	90	30	16	20	72	0.7	127	38	5830903	1.5426	675.84	200.23	5834305.7176196	6.08	17.81
1114	1114	«C®ü	2015	7	1327	Qinghai	35.749287	13.003	2.271	51.9	55.85	48	31	16	20	59	0.7	111	33	5830903	0.8227	677.96	278.6	5834447.55074754	5.8	19.84
1115	1115	«C®ü	2015	8	1328	Qinghai	35.749287	12.703	2.165	49.241	55.21	17	32	16	20	66	0.7	111	36	5830903	0.2914	678.48	245.09	5833905.28483185	6.04	19.91
1116	1116	«C®ü	2015	9	1329	Qinghai	35.749287	9.344	1.985	61.512	63.76	16	33	17	21	57	0.7	91	32	5830903	0.2742	678.51	185.35	5835156.81983953	4.62	16.63
1117	1117	«C®ü	2016	1	1333	Qinghai	35.749287	-10.959	2.159	2.068	40.85	38	37	28	20	88	1.1	70	41	5830903	0.6517	672.76	NA	5830903.79008746	-17.75	-1.56
1118	1118	«C®ü	2016	10	1342	Qinghai	35.749287	3.548	1.962	0.957	55.78	39	46	16	23	68	0.9	84	30	5830903	0.668471654	678.15	196.55	5834204.00351037	-1.64	11.33
1119	1119	«C®ü	2016	11	1343	Qinghai	35.749287	-3.029	2.018	1.668	42.12	39	47	27	29	103	1.2	74	41	5830903	0.668471654	670.75	205.58	5834204.00351037	-9.06	6.33
1120	1120	«C®ü	2016	12	1344	Qinghai	35.749287	-7.115	1.818	1.568	41.06	27	48	39	29	79	1.2	73	38	5830903	0.462788068	676.53	206.79	5834204.00544986	-13.87	3.49
1121	1121	«C®ü	2016	2	1334	Qinghai	35.749287	-7.406	2.488	1.774	32.56	9	38	23	15	99	1	69	41	5830903	0.154262689	675.41	206.93	5834204.0180565	-14.62	2.16
1122	1122	«C®ü	2016	3	1335	Qinghai	35.749287	-0.75	2.656	11.818	36.94	12	39	18	17	124	0.9	89	47	5830903	0.205714286	674.39	192.15	5833333.32523148	-8.61	8.18
1123	1123	«C®ü	2016	4	1336	Qinghai	35.749287	4.276	2.576	22.75	46.5	27	40	16	17	87	0.7	99	33	5830903	0.462796875	674.51	197.63	5834092.98085688	-2.26	11.75
1124	1124	«C®ü	2016	5	1337	Qinghai	35.749287	8.279	2.691	50.621	50.82	42	41	14	17	90	0.7	104	36	5830903	0.719911111	675.7	216.63	5834053.587763	1.7	15.72
1125	1125	«C®ü	2016	6	1338	Qinghai	35.749287	12.503	2.388	48.456	52.03	54	42	15	19	59	0.8	117	28	5830903	0.92556	677.71	235.54	5834305.7176196	5.73	19.26
1126	1126	«C®ü	2016	7	1339	Qinghai	35.749287	14.8	2.206	79.25	57.41	51	43	15	17	62	0.8	112	30	5830903	0.87411875	676.73	222.07	5834447.55074754	8.25	21.23
1127	1127	«C®ü	2016	8	1340	Qinghai	35.749287	15.938	2.141	83.094	60.88	16	44	14	18	57	0.9	106	30	5830903	0.274233333	677.87	232.13	5834447.55783937	9.5	23.2
1128	1128	«C®ü	2016	9	1341	Qinghai	35.749287	8.744	1.879	51.012	64.85	28	45	13	19	41	0.8	89	20	5830903	0.47985	679.73	154.06	5835156.81983953	3.91	15.11
1129	1129	«C®ü	2017	1	1345	Qinghai	35.749287	-9.09	1.92	2.71	45.47	10	49	35	26	119	1.2	81	44	5830903	0.1686	673.66	192.61	5931198.10201661	-16.36	0.16
1130	1130	«C®ü	2017	10	1354	Qinghai	35.749287	4.05	1.94	35	61.6	42	58	15	23	53	0.9	82	27	5830903	0.7083	679.09	200.55	5929690.80897925	-0.93	11.38
1131	1131	«C®ü	2017	11	1355	Qinghai	35.749287	-3.8	1.86	2.74	47.79	41	59	22	27	66	1.1	78	33	5830903	0.6914	677.57	221.87	5929997.10731848	-9.97	4.78
1132	1132	«C®ü	2017	12	1356	Qinghai	35.749287	-7.39	1.98	1.31	39.25	31	60	31	32	96	1.2	75	47	5830903	0.5228	676.8	229.47	5929609.79342005	-14.75	2.82
1133	1133	«C®ü	2017	2	1346	Qinghai	35.749287	-4.81	2.31	5	40.46	7	50	30	22	102	1.1	92	39	5830903	0.118	674.02	168.07	5932203.38983051	-12.05	4.17
1134	1134	«C®ü	2017	3	1347	Qinghai	35.749287	-2.66	2.47	12.11	46.79	12	51	24	20	76	1	110	33	5830903	0.2024	665.78	195.4	5928853.75494071	-8.26	4.92
1135	1135	«C®ü	2017	4	1348	Qinghai	35.749287	3.93	2.67	21.25	46.35	21	52	20	20	85	0.9	114	30	5830903	0.3541	675.02	224.51	5930528.09940695	-2.55	11.61
1136	1136	«C®ü	2017	5	1349	Qinghai	35.749287	7.32	2.52	47.9	49.72	37	53	15	18	58	0.7	127	24	5830903	0.6239	677.78	247.62	5930437.57012342	0.98	14.58
1137	1137	«C®ü	2017	6	1350	Qinghai	35.749287	10.6	2.25	68.09	61.97	64	54	13	18	44	0.7	123	21	5830903	1.0793	676.61	189.62	5929769.29491337	5.45	16.81
1138	1138	«C®ü	2017	7	1351	Qinghai	35.749287	14.87	2.25	54.49	57.12	56	55	13	17	48	0.8	126	24	5830903	0.9444	677.55	256.16	5929690.80897925	8.38	22.16
1139	1139	«C®ü	2017	8	1352	Qinghai	35.749287	13.32	2.04	103.85	65.72	27	56	10	16	37	0.8	104	21	5830903	0.4553	677.81	190.04	5930155.94113771	8.37	19.91
1140	1140	«C®ü	2017	9	1353	Qinghai	35.749287	9.52	1.82	66.22	68.3	39	57	13	20	38	0.8	94	22	5830903	0.6577	679.05	176.85	5929755.20754143	4.91	16.28
1141	1141	«C®ü	2018	1	1357	Qinghai	35.749287	-8.84	2.3	2.42	38.01	17	61	29	27	89	1.1	84	43	5830903	0.2841	670.72	208.55	5983808.51812742	-16.24	0.18
1142	1142	«C®ü	2018	10	1366	Qinghai	35.749287	1.32	1.75	18.14	60	63	70	14	22	55	0.8	93	27	5830903	1.0528	679.23	215.03	5984042.55319149	-3.81	8.71
1143	1143	«C®ü	2018	11	1367	Qinghai	35.749287	-4.53	1.93	13.01	58.01	60	71	19	27	78	1	84	33	5830903	1.0027	676.76	191.67	5983843.62222001	-10.1	3.18
1144	1144	«C®ü	2018	12	1368	Qinghai	35.749287	-8.99	1.98	3.19	49.48	72	72	20	29	87	1.2	82	41	5830903	1.2032	674.13	207.07	5984042.55319149	-15.16	-0.71
1145	1145	«C®ü	2018	2	1358	Qinghai	35.749287	-6.63	2.5	3.23	36.64	9	62	24	20	91	1.1	98	36	5830903	0.1504	672.24	190.23	5984042.55319149	-14.06	2.16
1146	1146	«C®ü	2018	3	1359	Qinghai	35.749287	-0.24	2.26	11.53	41.91	19	63	19	22	92	1	106	34	5830903	0.3175	674.53	231.22	5984251.96850394	-7.29	8.2
1147	1147	«C®ü	2018	4	1360	Qinghai	35.749287	3.99	2.43	NA	45.39	29	64	15	20	111	0.8	110	39	5830903	0.4846	676.02	221.98	5984316.96244325	-2.88	11.85
1148	1148	«C®ü	2018	5	1361	Qinghai	35.749287	8.52	2.4	46.5	53.47	60	65	12	18	79	0.7	118	32	5830903	1.0027	675.83	225.78	5983843.62222001	2.21	15.49
1149	1149	«C®ü	2018	6	1362	Qinghai	35.749287	11.94	2.16	87.47	62.73	78	66	12	18	43	0.8	124	23	5830903	1.3035	676.03	185.08	5983889.52819332	6.69	18.38
1150	1150	«C®ü	2018	7	1363	Qinghai	35.749287	14.41	2.11	101.6	64.83	56	67	12	17	40	0.8	119	22	5830903	0.9359	675.72	218.16	5983545.25056096	8.85	21.07
1151	1151	«C®ü	2018	8	1364	Qinghai	35.749287	13.84	2.04	115.14	69.3	21	68	11	18	35	0.8	102	20	5830903	0.3509	677.45	188.02	5984611.00028498	9.27	20.41
1152	1152	«C®ü	2018	9	1365	Qinghai	35.749287	9.3	1.78	72.79	68.31	12	69	12	19	42	0.8	103	21	5830903	0.2005	679.37	157.8	5985037.40648379	4.9	15.84
1153	1153	­«¼y	2013	1	649	Chongqing	30.058649	6.85	1.15	9.15	76.33	22	1	43	50	185	1.2	22	60	29912325	0.0747	978.74	60.88	29451137.8848728	4.18	10.94
1154	1154	­«¼y	2013	10	658	Chongqing	30.058649	18.6	1.158	75.158	77.75	14	10	32	45	118	1.4	62	83	29912325	0.0475	975.56	122.8	29473684.2105263	15.22	23.96
1155	1155	­«¼y	2013	11	659	Chongqing	30.058649	13.725	1.183	60.817	84.5	32	11	30	31	90	1.3	18	53	29912325	0.1087	977.52	46.2	29438822.4471021	11.92	17.46
1156	1156	­«¼y	2013	12	660	Chongqing	30.058649	8.042	1.067	17.792	80.58	17	12	49	38	141	1.3	17	102	29912325	0.0577	980.08	59.24	29462738.3015598	5.92	12.16
1157	1157	­«¼y	2013	2	650	Chongqing	30.058649	10.375	1.317	15.25	76.5	13	2	27	29	123	1	51	89	29912325	0.044142642	975.12	39.48	29449981.7206229	7.62	13.76
1158	1158	­«¼y	2013	3	651	Chongqing	30.058649	16.133	1.558	38.092	66.83	28	3	42	31	150	1	66	86	29912325	0.095076459	971.26	124.86	29449981.9350655	11.62	21.68
1159	1159	­«¼y	2013	4	652	Chongqing	30.058649	18.658	1.55	102.508	68.92	51	4	35	27	84	0.9	79	54	29912325	0.1732	968.48	130.02	29445727.482679	14.28	24.46
1160	1160	­«¼y	2013	5	653	Chongqing	30.058649	21.817	1.367	178.056	76.58	80	5	24	43	68	0.8	82	45	29912325	0.2716	964.9	114.96	29455081.0014728	18.2	27.34
1161	1161	­«¼y	2013	6	654	Chongqing	30.058649	26.808	1.5	161.683	69.75	45	6	23	40	74	0.8	132	44	29912325	0.1528	960.9	190.54	29450261.7801047	22.12	32.64
1162	1162	­«¼y	2013	7	655	Chongqing	30.058649	30.1	1.767	110.442	64.92	21	7	24	36	62	0.7	139	36	29912325	0.0713	958.52	193.5	29453015.42777	25.58	35.4
1163	1163	­«¼y	2013	8	656	Chongqing	30.058649	29.033	1.625	89.042	65.58	12	8	29	40	71	0.9	155	43	29912325	0.0407	961.42	205.8	29484029.4840295	24.72	35.54
1164	1164	­«¼y	2013	9	657	Chongqing	30.058649	22.392	1.3	179.008	78.75	6	9	20	46	79	1.1	86	53	29912325	0.0204	969.5	109.15	29411764.7058824	19.48	27.02
1165	1165	­«¼y	2014	1	661	Chongqing	30.058649	7.5	1.142	7.617	79.5	12	13	47	48	188	1.6	23	135	29912325	0.0404	978.7	62.62	29702970.2970297	5.02	12.18
1166	1166	­«¼y	2014	10	670	Chongqing	30.058649	19.175	1.425	113.458	81.33	42	22	18	45	108	1.1	62	72	29912325	0.1414	974.08	114.26	29702970.2970297	16.24	23.98
1167	1167	­«¼y	2014	11	671	Chongqing	30.058649	13.108	1.3	69.9	85.33	59	23	17	43	127	1.1	16	89	29912325	0.1987	976.62	26.22	29693004.5294414	11.42	15.74
1168	1168	­«¼y	2014	12	672	Chongqing	30.058649	8.125	1.358	14.267	78.42	64	24	24	43	123	1.4	17	98	29912325	0.2155	981.92	53.02	29698375.8700696	6.18	11.88
1169	1169	­«¼y	2014	2	662	Chongqing	30.058649	7.808	1.492	15.642	75.75	12	14	35	34	120	1.4	33	87	29912325	0.0404	975.66	17.8	29702970.2970297	5.62	10.36
1170	1170	­«¼y	2014	3	663	Chongqing	30.058649	13.5	1.5	102.25	75.67	19	15	39	40	91	1.2	60	57	29912325	0.064	973.54	60.5	29687500	10.22	18.38
1171	1171	­«¼y	2014	4	664	Chongqing	30.058649	18.533	1.55	98.458	80.42	30	16	26	36	71	1.1	67	43	29912325	0.101	969.58	47.98	29702970.2970297	15.42	22.48
1172	1172	­«¼y	2014	5	665	Chongqing	30.058649	20.092	1.383	132.664	81.25	31	17	21	37	87	1.1	78	49	29912325	0.1044	966.68	52.52	29693486.5900383	17.2	24.44
1173	1173	­«¼y	2014	6	666	Chongqing	30.058649	23.458	1.342	199.625	85.75	72	18	13	35	60	1.1	78	37	29912325	0.2424	962.38	39.96	29702970.2970297	21.28	27.42
1174	1174	­«¼y	2014	7	667	Chongqing	30.058649	28.142	1.592	104.042	72.83	16	19	17	31	62	0.9	136	32	29912325	0.0539	961.64	202.52	29684601.1131725	23.64	33.84
1175	1175	­«¼y	2014	8	668	Chongqing	30.058649	26.367	1.6	204.2	76.75	20	20	16	32	60	0.9	116	33	29912325	0.0673	963.78	133.04	29717682.0208024	22.96	31.46
1176	1176	­«¼y	2014	9	669	Chongqing	30.058649	23.892	1.558	180.22	82.58	24	21	14	33	69	1.1	77	40	29912325	0.0808	967.04	85.02	29702970.2970297	21.34	28.42
1177	1177	­«¼y	2015	1	673	Chongqing	30.058649	8.592	1.525	23.833	78.42	58	25	27	53	176	1.5	21	127	29912325	0.1939	979.08	33.16	29912325.9412068	6.9	12.16
1178	1178	­«¼y	2015	10	682	Chongqing	30.058649	19.358	1.567	74.417	79.5	45	34	15	48	77	1.1	59	48	29912325	0.150431246	974.36	101.92	29913998.0533034	16.84	24.52
1179	1179	­«¼y	2015	11	683	Chongqing	30.058649	14.667	1.633	27.267	82.92	60	35	17	40	69	1.3	20	46	29912325	0.200574995	975.36	29.02	29913998.0035896	12.72	17.62
1180	1180	­«¼y	2015	12	684	Chongqing	30.058649	8.608	1.475	33.983	81.92	66	36	22	48	88	1.2	19	65	29912325	0.2206	980.68	37.06	29918404.3517679	7.18	11.8
1181	1181	­«¼y	2015	2	674	Chongqing	30.058649	9.942	1.692	18.758	75.58	25	26	18	46	118	1.2	44	85	29912325	0.083572915	975.78	31.88	29913997.8544484	7.46	13.36
1182	1182	­«¼y	2015	3	675	Chongqing	30.058649	14.7	1.833	31.95	70.42	67	27	18	48	88	1.1	71	53	29912325	0.224	973.32	76.52	29910714.2857143	11.36	19.08
1183	1183	­«¼y	2015	4	676	Chongqing	30.058649	19.208	1.908	85.7	70.33	110	28	16	49	82	1	106	47	29912325	0.3677	969.54	134.38	29915692.1403318	14.98	24.96
1184	1184	­«¼y	2015	5	677	Chongqing	30.058649	21.708	1.708	151.617	77	145	29	13	45	75	0.9	90	41	29912325	0.4847	964.88	90.28	29915411.5948009	18.74	26.84
1185	1185	­«¼y	2015	6	678	Chongqing	30.058649	24.592	1.667	209.66	82.08	146	30	9	37	61	1	72	36	29912325	0.4881	961.28	62.5	29911903.2985044	22.14	29.16
1186	1186	­«¼y	2015	7	679	Chongqing	30.058649	26.692	1.658	178.25	73.75	50	31	13	40	80	1	100	47	29912325	0.1671	962.06	181.44	29922202.2740874	22.84	32.54
1187	1187	­«¼y	2015	8	680	Chongqing	30.058649	26.408	1.717	150.367	75.17	13	32	11	38	69	1	102	42	29912325	0.0435	964.12	166.16	29885057.4712644	23	32.52
1188	1188	­«¼y	2015	9	681	Chongqing	30.058649	22.875	1.7	199.209	81.25	31	33	11	40	53	1.1	68	34	29912325	0.1036	968.96	65.48	29922779.9227799	20.74	27.28
1189	1189	­«¼y	2016	1	685	Chongqing	30.058649	6.733	1.625	40.358	81.67	43	37	19	49	91	1.3	24	70	29912325	0.143753448	979.24	NA	29912325.9986084	5.46	9.6
1190	1190	­«¼y	2016	10	694	Chongqing	30.058649	19.091	1.58	2.967	82.95	23	46	11	43	62	1	50	39	29912325	0.076887081	972.06	56.2	29913998.1656996	17.1	22.92
1191	1191	­«¼y	2016	11	695	Chongqing	30.058649	12.883	1.475	87.275	85	35	47	15	51	82	1.1	23	53	29912325	0.11700208	976.96	28	29913998.1101191	11.16	16.44
1192	1192	­«¼y	2016	12	696	Chongqing	30.058649	9.575	1.408	16.7	83.25	32	48	14	56	105	1.2	24	74	29912325	0.106973331	979.18	52.4	29913997.9103764	7.62	13.02
1193	1193	­«¼y	2016	2	686	Chongqing	30.058649	8.65	1.558	25.633	74.33	18	38	15	47	90	1	57	70	29912325	0.060172499	980.23	70.2	29913997.7550209	5.5	14.18
1194	1194	­«¼y	2016	3	687	Chongqing	30.058649	14.083	1.85	84.817	72.75	41	39	18	55	85	1	77	57	29912325	0.137074627	973.46	62.16	29910714.2564028	10.36	18.48
1195	1195	­«¼y	2016	4	688	Chongqing	30.058649	18.4	1.592	128.933	81.67	42	40	11	50	66	0.8	69	44	29912325	0.140394545	967.2	64.6	29915692.2371877	15.56	23.22
1196	1196	­«¼y	2016	5	689	Chongqing	30.058649	21.625	1.875	143.508	76.17	88	41	10	43	77	0.8	107	48	29912325	0.294162759	965.68	90.6	29915411.5562263	17.94	27
1197	1197	­«¼y	2016	6	690	Chongqing	30.058649	24.942	1.717	321.2	79.67	87	42	8	38	63	0.8	114	42	29912325	0.29085411	962.56	114.4	29911903.2562407	21.46	30.54
1198	1198	­«¼y	2016	7	691	Chongqing	30.058649	28.692	1.858	132.875	72.83	39	43	10	35	57	0.7	111	33	29912325	0.130338	960.06	188.8	29922202.2740874	24.52	34.48
1199	1199	­«¼y	2016	8	692	Chongqing	30.058649	28.533	1.808	98.125	70.5	11	44	11	35	63	0.8	108	41	29912325	0.036762	962.26	178.8	29922202.2740874	24.74	34.52
1200	1200	­«¼y	2016	9	693	Chongqing	30.058649	23.067	1.492	91.025	79.25	25	45	10	49	93	1	74	69	29912325	0.083548387	968.46	77.68	29922779.9574395	20.6	29.08
1201	1201	­«¼y	2017	1	697	Chongqing	30.058649	8.9	1.32	11.62	76.06	27	49	17	53	121	1.3	29	88	29912325	0.0886	978.38	25.64	30474040.6320542	7.11	11.63
1202	1202	­«¼y	2017	10	706	Chongqing	30.058649	17.94	1.26	164.3	84.44	39	58	9	39	43	0.9	40	26	29912325	0.1279	974.94	46.02	30492572.3221267	15.9	21.44
1203	1203	­«¼y	2017	11	707	Chongqing	30.058649	13.56	1.2	28.22	78.1	55	59	13	54	88	1	39	55	29912325	0.1804	977.24	68.52	30487804.8780488	11.12	17.34
1204	1204	­«¼y	2017	12	708	Chongqing	30.058649	9.02	1.2	5.04	75.22	53	60	13	58	123	1.2	24	82	29912325	0.1739	980.92	53.08	30477285.7964347	6.78	12.46
1205	1205	­«¼y	2017	2	698	Chongqing	30.058649	8.94	1.28	39.26	78.62	10	50	13	50	89	1.2	40	63	29912325	0.0328	977.98	45.42	30487804.8780488	6.36	13.06
1206	1206	­«¼y	2017	3	699	Chongqing	30.058649	12.15	1.38	79.34	75.62	34	51	15	54	75	1	49	45	29912325	0.1115	973.85	46.94	30493273.5426009	9.54	16.18
1207	1207	­«¼y	2017	4	700	Chongqing	30.058649	18.01	1.43	133.8	75.42	53	52	13	48	64	0.9	82	35	29912325	0.1739	968.7	112.26	30477285.7964347	14.43	23.66
1208	1208	­«¼y	2017	5	701	Chongqing	30.058649	21.32	1.32	159.9	75.19	100	53	12	47	65	0.9	110	36	29912325	0.328	967.91	139.06	30487804.8780488	17.54	27.11
1209	1209	­«¼y	2017	6	702	Chongqing	30.058649	23.94	1.26	198	80.46	104	54	10	44	59	0.9	107	34	29912325	0.3412	962.8	84.9	30480656.5064478	20.98	28.52
1210	1210	­«¼y	2017	7	703	Chongqing	30.058649	28.87	1.42	152.94	70.53	37	55	11	36	52	0.8	142	26	29912325	0.1214	961.3	217.5	30477759.4728171	24.48	34.88
1211	1211	­«¼y	2017	8	704	Chongqing	30.058649	28.96	1.58	153.7	70.46	20	56	10	33	45	0.8	135	22	29912325	0.0656	961.38	191.06	30487804.8780488	25	34.82
1212	1212	­«¼y	2017	9	705	Chongqing	30.058649	23.46	1.36	252.4	82.9	23	57	9	38	43	0.9	70	23	29912325	0.0754	967.2	61.62	30503978.7798408	21.12	27.26
1213	1213	­«¼y	2018	1	709	Chongqing	30.058649	6.16	1.38	38.16	77.36	32	61	12	54	86	1.2	26	59	29912325	0.1041	977.3	45	30739673.3909702	4.18	9.18
1214	1214	­«¼y	2018	10	718	Chongqing	30.058649	17.16	1.18	69.88	80.84	44	70	9	50	68	1	36	43	29912325	0.1431	976.32	53.12	30747728.8609364	14.96	20.88
1215	1215	­«¼y	2018	11	719	Chongqing	30.058649	12.54	1.24	77.42	82.76	75	71	10	49	75	1	31	49	29912325	0.2439	977.04	47.64	30750307.503075	10.58	15.76
1216	1216	­«¼y	2018	12	720	Chongqing	30.058649	7.78	1.44	32.32	77.44	71	72	10	45	80	1	18	55	29912325	0.2309	980.18	18.2	30749242.0961455	6.34	9.88
1217	1217	­«¼y	2018	2	710	Chongqing	30.058649	8.26	1.24	17.34	74.34	9	62	10	45	86	1.1	51	60	29912325	0.0293	977.16	34.2	30716723.5494881	5.7	12.22
1218	1218	­«¼y	2018	3	711	Chongqing	30.058649	14.8	1.44	81.8	76.98	41	63	10	49	62	1	66	35	29912325	0.1333	971.48	91.96	30757689.4223556	11.56	20.12
1219	1219	­«¼y	2018	4	712	Chongqing	30.058649	19.4	1.34	136.8	72.78	79	64	10	44	64	0.9	107	30	29912325	0.2569	968.69	134.58	30751265.0836902	15.16	25.6
1220	1220	­«¼y	2018	5	713	Chongqing	30.058649	22.29	1.44	240.98	78.75	127	65	9	44	58	0.9	111	29	29912325	0.413	965.26	85.96	30750605.3268765	19.08	27.02
1221	1221	­«¼y	2018	6	714	Chongqing	30.058649	25.46	1.34	114.9	76.14	126	66	8	41	50	0.8	113	29	29912325	0.4097	961.84	113.7	30754210.3978521	21.88	30.6
1222	1222	­«¼y	2018	7	715	Chongqing	30.058649	29.34	1.48	165.16	70.3	63	67	8	31	46	0.7	127	26	29912325	0.2049	959	190.38	30746705.7101025	25.38	34.86
1223	1223	­«¼y	2018	8	716	Chongqing	30.058649	28.9	1.44	113.68	68.28	27	68	8	39	53	0.8	156	30	29912325	0.0878	960.99	237.42	30751708.428246	24.46	35.52
1224	1224	­«¼y	2018	9	717	Chongqing	30.058649	23.08	1.36	183.28	79.82	27	69	7	39	47	0.8	68	29	29912325	0.0878	969.04	67.04	30751708.428246	20.72	27.18
1225	1225	®ý¦¿	2013	1	577	Zhejiang	29.179512	5.542	2.429	29.325	75.04	144	1	40	65	134	1.5	35	104	55077452	0.2629	1018.51	107.37	54773678.2046405	2.94	10.16
1226	1226	®ý¦¿	2013	10	586	Zhejiang	29.179512	19.917	2.545	152.428	69.17	41	10	22	38	81	0.8	101	49	55077452	0.0749	1010.86	178.28	54739652.870494	16.92	24.44
1227	1227	®ý¦¿	2013	11	587	Zhejiang	29.179512	14.075	2.283	47.412	68.54	116	11	31	55	122	1.1	66	75	55077452	0.2118	1014.92	149.49	54768649.6694995	10.92	18.99
1228	1228	®ý¦¿	2013	12	588	Zhejiang	29.179512	7.133	2.404	92.879	65.29	151	12	49	69	173	1.6	54	126	55077452	0.2757	1017.24	146.66	54769677.1853464	4.07	12.47
1229	1229	®ý¦¿	2013	2	578	Zhejiang	29.179512	8.058	2.487	90.546	81.08	47	2	16	33	76	1	64	57	55077452	0.085813387	1016.16	47.62	54770009.2527521	5.94	11.93
1230	1230	®ý¦¿	2013	3	579	Zhejiang	29.179512	12.108	2.717	120.038	72	88	3	29	48	100	0.8	86	61	55077452	0.160671874	1011.12	149.74	54770009.0931908	8.17	17.85
1231	1231	®ý¦¿	2013	4	580	Zhejiang	29.179512	16.038	2.488	121.154	66.58	132	4	28	46	99	0.8	114	60	55077452	0.241	1007.17	154.56	54771784.2323651	12.03	21.07
1232	1232	®ý¦¿	2013	5	581	Zhejiang	29.179512	22.046	2.375	120.071	76.54	176	5	22	34	74	0.7	112	46	55077452	0.3213	1002.81	143.13	54777466.5421724	18.9	25.81
1233	1233	®ý¦¿	2013	6	582	Zhejiang	29.179512	24.758	2.233	241.512	81.79	158	6	21	31	62	0.7	102	37	55077452	0.2885	998.94	98.52	54766031.1958406	22.37	28.43
1234	1234	®ý¦¿	2013	7	583	Zhejiang	29.179512	30.183	2.759	30.825	66.17	76	7	17	24	52	0.6	114	27	55077452	0.1388	998.99	299.64	54755043.2276657	26.23	34.71
1235	1235	®ý¦¿	2013	8	584	Zhejiang	29.179512	29.954	2.921	141.99	68.62	46	8	16	25	51	0.7	107	28	55077452	0.084	998.52	245.83	54761904.7619048	26.4	34.5
1236	1236	®ý¦¿	2013	9	585	Zhejiang	29.179512	25.225	2.671	48.883	70.92	42	9	18	31	63	0.7	108	38	55077452	0.0767	1005.59	193.78	54758800.5215124	22.29	29.53
1237	1237	®ý¦¿	2014	1	589	Zhejiang	29.179512	7.45	2.379	20.696	69.58	116	13	33	55	127	1.2	59	93	55077452	0.211	1017.57	171.86	54976303.3175355	3.71	13.25
1238	1238	®ý¦¿	2014	10	598	Zhejiang	29.179512	20.442	2.725	19.596	70.92	96	22	21	38	80	0.8	124	49	55077452	0.1746	1010.72	206.96	54982817.8694158	16.97	25.22
1239	1239	®ý¦¿	2014	11	599	Zhejiang	29.179512	15.233	2.438	61.621	77.33	227	23	24	48	87	1	77	58	55077452	0.4129	1013.77	110.84	54976992.0077501	12.69	19.61
1240	1240	®ý¦¿	2014	12	600	Zhejiang	29.179512	6.988	2.65	21.229	62.46	296	24	37	58	110	1	57	66	55077452	0.5384	1019.56	159.63	54977711.7384844	3.74	12.12
1241	1241	®ý¦¿	2014	2	590	Zhejiang	29.179512	7.154	2.713	129.712	81.62	47	14	19	37	69	1	64	54	55077452	0.0855	1014.87	68.72	54970760.2339181	5.03	10.98
1242	1242	®ý¦¿	2014	3	591	Zhejiang	29.179512	12.175	2.692	121.129	75.29	128	15	24	44	83	0.9	92	55	55077452	0.2328	1012.73	136.56	54982817.8694158	8.72	16.79
1243	1243	®ý¦¿	2014	4	592	Zhejiang	29.179512	16.638	2.483	101.504	78.46	183	16	21	42	78	0.9	101	50	55077452	0.3328	1008.27	117.31	54987980.7692308	13.56	20.82
1244	1244	®ý¦¿	2014	5	593	Zhejiang	29.179512	21.175	2.421	172.974	77.25	302	17	19	37	88	0.9	126	53	55077452	0.5493	1003.7	117.96	54979064.2636082	17.91	25.15
1245	1245	®ý¦¿	2014	6	594	Zhejiang	29.179512	24.183	2.267	218.723	82.54	210	18	15	29	62	0.8	123	42	55077452	0.382	997.96	107.03	54973821.9895288	21.44	27.6
1246	1246	®ý¦¿	2014	7	595	Zhejiang	29.179512	28.175	2.567	161.7	81.46	129	19	12	25	55	0.7	110	34	55077452	0.2346	998.27	198.22	54987212.2762148	25.12	32.33
1247	1247	®ý¦¿	2014	8	596	Zhejiang	29.179512	26.975	2.158	203.567	85.08	65	20	15	29	53	0.8	108	36	55077452	0.1182	999.5	123.61	54991539.7631134	24.68	30.71
1248	1248	®ý¦¿	2014	9	597	Zhejiang	29.179512	25.154	2.625	180.95	83.58	54	21	16	28	56	0.8	112	38	55077452	0.0982	1003.42	118.38	54989816.700611	22.74	28.89
1249	1249	®ý¦¿	2015	1	601	Zhejiang	29.179512	7.371	2.575	57.767	70.21	416	25	29	56	124	1.2	59	82	55077452	0.7553	1018.21	123.52	55077452.6678141	4.44	12.32
1250	1250	®ý¦¿	2015	10	610	Zhejiang	29.179512	20.029	2.346	74.312	78.04	182	34	17	38	77	0.8	113	45	55077452	0.330428456	1011.06	140.52	55080001.947532	17.28	24.19
1251	1251	®ý¦¿	2015	11	611	Zhejiang	29.179512	15.133	2.317	181.746	86.71	227	35	16	44	64	1.1	52	42	55077452	0.412127799	1014.56	53.05	55080002.0165589	13.44	18.41
1252	1252	®ý¦¿	2015	12	612	Zhejiang	29.179512	9.175	2.404	137.121	79.29	312	36	20	51	103	1.1	51	68	55077452	0.5664	1018.6	77.51	55084745.7627119	7.26	12.64
1253	1253	®ý¦¿	2015	2	602	Zhejiang	29.179512	8.162	2.454	102.692	75.88	198	26	13	34	84	0.9	74	57	55077452	0.359477111	1015.52	98.45	55080002.0199339	5.47	12.3
1254	1254	®ý¦¿	2015	3	603	Zhejiang	29.179512	11.75	2.483	120.829	78.12	230	27	15	39	70	0.9	83	45	55077452	0.4176	1013.67	111.88	55076628.3524904	8.88	15.89
1255	1255	®ý¦¿	2015	4	604	Zhejiang	29.179512	16.992	2.625	99.004	73.12	437	28	19	41	78	0.8	111	48	55077452	0.7934	1007.98	147.81	55079405.0920091	13.12	22.28
1256	1256	®ý¦¿	2015	5	605	Zhejiang	29.179512	21.271	2.383	158.657	79.5	651	29	15	32	70	0.8	123	45	55077452	1.1819	1002.2	112.87	55080802.0983163	18.13	25.15
1257	1257	®ý¦¿	2015	6	606	Zhejiang	29.179512	24.971	2.254	163.91	85.5	439	30	12	28	58	0.7	107	36	55077452	0.797	998.71	96.28	55081555.8343789	22.28	28.9
1258	1258	®ý¦¿	2015	7	607	Zhejiang	29.179512	26.338	2.652	214.513	84.17	180	31	12	23	47	0.6	107	29	55077452	0.3268	997.31	153.37	55079559.3635251	23.65	30.08
1259	1259	®ý¦¿	2015	8	608	Zhejiang	29.179512	27.296	2.562	198.405	81.46	104	32	12	24	53	0.7	116	33	55077452	0.1888	999.56	178.37	55084745.7627119	24.47	31.29
1260	1260	®ý¦¿	2015	9	609	Zhejiang	29.179512	23.779	2.258	139.291	81.46	114	33	15	31	59	0.8	127	38	55077452	0.207	1005.1	122.56	55072463.7681159	21.27	27.51
1261	1261	®ý¦¿	2016	1	613	Zhejiang	29.179512	6.262	2.662	127.488	80.79	306	37	16	47	91	1.1	56	60	55077452	0.55558125	1018.17	NA	55077452.6678141	4.38	9.73
1262	1262	®ý¦¿	2016	10	622	Zhejiang	29.179512	21.713	2.566	4.774	84.29	91	46	45	31	49	0.8	70	28	55077452	0.165214228	1008.67	50.22	55080001.947532	20.02	25.01
1263	1263	®ý¦¿	2016	11	623	Zhejiang	29.179512	14.604	2.525	80.583	82.79	140	47	14	42	71	0.9	57	44	55077452	0.254175735	1014.39	75.28	55080002.0308784	12.29	18.68
1264	1264	®ý¦¿	2016	12	624	Zhejiang	29.179512	10.546	2.475	39.642	77.83	206	48	16	49	91	1	57	58	55077452	0.374001439	1017.42	109.33	55080001.9782812	7.81	15.34
1265	1265	®ý¦¿	2016	2	614	Zhejiang	29.179512	7.946	2.617	51.221	70.12	102	38	12	30	83	0.8	87	53	55077452	0.185185178	1018.48	140.06	55080002.1371041	4.42	13.11
1266	1266	®ý¦¿	2016	3	615	Zhejiang	29.179512	11.838	2.558	68.712	73.46	226	39	16	43	93	0.8	98	56	55077452	0.410337391	1013.45	130.39	55076628.3933408	8.29	16.45
1267	1267	®ý¦¿	2016	4	616	Zhejiang	29.179512	17.092	2.312	206.405	85.62	392	40	12	38	67	0.8	103	40	55077452	0.711699771	1005.52	82.67	55079405.1049371	14.22	21.02
1268	1268	®ý¦¿	2016	5	617	Zhejiang	29.179512	21.446	2.325	209.59	83.38	450	41	11	31	65	0.8	115	39	55077452	0.816981567	1003.61	114.44	55080802.0861993	18.36	25.52
1269	1269	®ý¦¿	2016	6	618	Zhejiang	29.179512	24.983	2.308	258.085	87.83	294	42	10	25	49	0.7	107	29	55077452	0.533753986	999.85	104.09	55081555.8686994	22.17	28.93
1270	1270	®ý¦¿	2016	7	619	Zhejiang	29.179512	29.554	2.6	76.858	79.96	128	43	10	21	45	0.7	108	26	55077452	0.232391111	998.65	216.5	55079559.3898598	26.25	33.74
1271	1271	®ý¦¿	2016	8	620	Zhejiang	29.179512	29.308	2.508	96.133	75.46	70	44	9	18	40	0.6	117	23	55077452	0.127088889	997.82	241.39	55079559.3153702	25.92	33.54
1272	1272	®ý¦¿	2016	9	621	Zhejiang	29.179512	24.783	2.729	264.11	81.62	68	45	13	23	47	0.7	106	30	55077452	0.123473684	1003.11	88.94	55072463.8620161	22.17	28.61
1273	1273	®ý¦¿	2017	1	625	Zhejiang	29.179512	8.95	2.64	48.51	76.47	158	49	12	37	73	0.9	64	50	55077452	0.2826	1017.74	101.71	55909412.5973107	6.24	12.97
1274	1274	®ý¦¿	2017	10	634	Zhejiang	29.179512	20.49	3.4	129.05	75.28	128	58	10	29	51	0.7	100	29	55077452	0.229	1011.14	147.89	55895196.5065502	17.71	24.23
1275	1275	®ý¦¿	2017	11	635	Zhejiang	29.179512	14.65	2.51	126.68	78.25	186	59	12	45	72	0.9	68	43	55077452	0.3327	1014.73	86.76	55906221.8214608	11.97	18.27
1276	1276	®ý¦¿	2017	12	636	Zhejiang	29.179512	8.56	2.5	30.88	69.04	289	60	15	54	102	1	59	66	55077452	0.517	1019.11	130.27	55899419.729207	5.35	12.68
1277	1277	®ý¦¿	2017	2	626	Zhejiang	29.179512	8.47	2.71	24.61	69.48	73	50	12	36	74	0.8	87	53	55077452	0.1306	1017.53	115.79	55895865.237366	4.93	13.56
1278	1278	®ý¦¿	2017	3	627	Zhejiang	29.179512	11.25	2.48	165.74	77.04	169	51	13	40	69	0.7	97	44	55077452	0.3023	1012.69	99.35	55904730.4002646	8.34	15.23
1279	1279	®ý¦¿	2017	4	628	Zhejiang	29.179512	17.54	2.45	140.95	74.19	248	52	13	38	72	0.8	129	41	55077452	0.4436	1006.63	171.71	55906221.8214608	13.49	22.92
1280	1280	®ý¦¿	2017	5	629	Zhejiang	29.179512	22.06	2.38	84.53	76.84	364	53	11	29	59	0.7	137	33	55077452	0.6512	1004.51	183.58	55896805.8968059	18.42	26.75
1281	1281	®ý¦¿	2017	6	630	Zhejiang	29.179512	23.49	2.11	340.93	88.32	317	54	8	27	43	0.7	106	27	55077452	0.5671	1000.31	62.2	55898430.611885	21.27	26.76
1282	1282	®ý¦¿	2017	7	631	Zhejiang	29.179512	29.89	2.68	73.76	75.38	167	55	9	22	44	0.6	122	25	55077452	0.2987	999.87	270.73	55908938.7345162	26.29	34.76
1283	1283	®ý¦¿	2017	8	632	Zhejiang	29.179512	29.51	2.53	95.9	78.19	103	56	8	21	40	0.7	119	24	55077452	0.1843	998.94	238.46	55887140.5317417	26.26	34.25
1284	1284	®ý¦¿	2017	9	633	Zhejiang	29.179512	25.89	2.72	119.91	79.44	85	57	8	26	45	0.7	115	26	55077452	0.1521	1003.64	147.97	55884286.6535174	22.93	29.93
1285	1285	®ý¦¿	2018	1	637	Zhejiang	29.179512	6.36	2.81	100.16	78.23	213	61	12	45	77	1	54	54	55077452	0.3765	1016.76	81.21	56573705.1792829	3.95	9.65
1286	1286	®ý¦¿	2018	10	646	Zhejiang	29.179512	18.86	2.5	47.56	70.42	139	70	10	37	58	0.7	116	32	55077452	0.2457	1011.84	170.97	56573056.5730566	15.47	23.29
1287	1287	®ý¦¿	2018	11	647	Zhejiang	29.179512	15.44	2.29	91.92	81.95	259	71	8	43	56	0.8	67	33	55077452	0.4578	1014.32	89.67	56574923.5474006	12.89	19.12
1288	1288	®ý¦¿	2018	12	648	Zhejiang	29.179512	9.57	3	104.36	82.18	378	72	9	46	65	0.9	43	39	55077452	0.6682	1018.44	44.21	56569889.2547142	7.37	12.56
1289	1289	®ý¦¿	2018	2	638	Zhejiang	29.179512	6.87	2.59	42.51	72.41	51	62	10	31	73	0.9	82	49	55077452	0.0902	1016.47	122.34	56541019.9556541	3.63	11.24
1290	1290	®ý¦¿	2018	3	639	Zhejiang	29.179512	13.17	2.56	80.06	78.64	83	63	9	37	59	0.8	94	37	55077452	0.1467	1011.37	142.93	56578050.4430811	9.67	18.37
1291	1291	®ý¦¿	2018	4	640	Zhejiang	29.179512	18.33	2.55	NA	74.21	224	64	11	36	80	0.8	124	39	55077452	0.396	1007.7	147.27	56565656.5656566	14.44	23.45
1292	1292	®ý¦¿	2018	5	641	Zhejiang	29.179512	23.02	2.49	160.61	80.34	367	65	8	27	56	0.8	128	32	55077452	0.6488	1003.18	137.32	56565967.9408138	20.01	27.47
1293	1293	®ý¦¿	2018	6	642	Zhejiang	29.179512	24.85	2.27	170.97	82.08	275	66	8	24	43	0.7	125	26	55077452	0.4861	999.13	140.44	56572721.6622094	21.87	28.71
1294	1294	®ý¦¿	2018	7	643	Zhejiang	29.179512	28.67	2.64	159.82	80.27	153	67	7	18	36	0.6	99	21	55077452	0.2705	997.64	228.59	56561922.3659889	25.66	32.87
1295	1295	®ý¦¿	2018	8	644	Zhejiang	29.179512	28.94	2.91	243.97	79.44	97	68	6	17	34	0.6	105	19	55077452	0.1715	996.02	228.98	56559766.7638484	26	32.94
1296	1296	®ý¦¿	2018	9	645	Zhejiang	29.179512	25.72	2.6	165.54	78.57	80	69	8	25	44	0.7	119	24	55077452	0.1414	1004.46	167.45	56577086.2800566	22.84	29.86
1297	1297	®ü«n	2013	1	1	Hainan	19.195534	20.011	3.356	9.456	81.44	1	1	8	21	65	0.9	73	47	9036144	0.0113	1006.18	101.66	8849557.52212389	16.02	22.38
1298	1298	®ü«n	2013	10	10	Hainan	19.195534	25.211	3.289	155.033	79.89	0	10	10	17	77	0.9	106	49	9036144	0	1001.16	161	8849557.52212389	22.26	28.72
1299	1299	®ü«n	2013	11	11	Hainan	19.195534	23.6	3.475	156.588	83.11	1	11	8	15	57	0.8	76	30	9036144	0.0113	1003.14	80.44	8849557.52212389	20.8	25.76
1300	1300	®ü«n	2013	12	12	Hainan	19.195534	18.867	3.5	102.089	75.11	0	12	15	23	91	1	77	64	9036144	0	1006.18	132.2	8849557.52212389	14.48	20.9
1301	1301	®ü«n	2013	2	2	Hainan	19.195534	22.533	3.111	19.533	83.89	0	2	5	16	40	0.8	67	24	9036144	0	1003.82	126.02	8849557.52212389	19.24	26.16
1302	1302	®ü«n	2013	3	3	Hainan	19.195534	24.2	2.722	55.167	81.11	0	3	4	14	44	0.7	59	22	9036144	0	1000.96	179.8	8849557.52212389	20.64	28.78
1303	1303	®ü«n	2013	4	4	Hainan	19.195534	26.089	2.756	77.211	82.56	2	4	5	16	41	0.8	51	21	9036144	0.0226	998.02	159.36	8849557.52212389	22.7	29.9
1304	1304	®ü«n	2013	5	5	Hainan	19.195534	28.311	2.622	138.289	80.67	0	5	5	16	34	0.7	57	14	9036144	0	995.2	234.88	8849557.52212389	25.04	33.02
1305	1305	®ü«n	2013	6	6	Hainan	19.195534	28.4	2.811	174.367	79.22	0	6	6	15	31	0.7	50	14	9036144	0	992.3	229	8849557.52212389	25.3	32.82
1306	1306	®ü«n	2013	7	7	Hainan	19.195534	27.678	2.533	217.333	82.89	1	7	4	13	21	0.6	32	8	9036144	0.0113	993.34	200	8849557.52212389	24.86	32.06
1307	1307	®ü«n	2013	8	8	Hainan	19.195534	27.844	3.2	203.04	82.89	0	8	5	14	29	0.6	35	11	9036144	0	991.94	206.54	8849557.52212389	25.06	32.12
1308	1308	®ü«n	2013	9	9	Hainan	19.195534	26.789	3	176.05	86.11	0	9	4	12	35	0.7	46	18	9036144	0	995.46	131.56	8849557.52212389	24.42	30.44
1309	1309	®ü«n	2014	1	13	Hainan	19.195534	19.1	3.211	4.211	77	2	13	8	17	75	0.8	99	50	9036144	0.0223	1007.38	187.9	8968609.86547085	14.58	22.86
1310	1310	®ü«n	2014	10	22	Hainan	19.195534	26.133	2.856	128.083	81.44	0	22	5	16	54	0.7	102	30	9036144	0	1001.54	200.16	8928571.42857143	23.06	30.08
1311	1311	®ü«n	2014	11	23	Hainan	19.195534	24.622	3.144	92.722	84.44	0	23	4	16	40	0.7	73	21	9036144	0	1003.2	147.66	8928571.42857143	21.82	27.64
1312	1312	®ü«n	2014	12	24	Hainan	19.195534	19.944	3.525	80.1	83.22	0	24	5	15	49	0.8	80	29	9036144	0	1007.44	60.76	8928571.42857143	16.02	20.96
1313	1313	®ü«n	2014	2	14	Hainan	19.195534	19.6	2.778	18.656	85.11	0	14	3	14	34	0.8	52	19	9036144	0	1003.36	119.6	8968609.86547085	15.38	23.1
1314	1314	®ü«n	2014	3	15	Hainan	19.195534	23.556	2.933	15.422	85.89	1	15	3	14	39	0.7	53	19	9036144	0.0112	1002.08	151.76	8928571.42857143	20.28	27.7
1315	1315	®ü«n	2014	4	16	Hainan	19.195534	26.544	2.467	93.489	84.67	0	16	3	11	34	0.6	52	18	9036144	0	999.04	164.78	8928571.42857143	23.6	30.56
1316	1316	®ü«n	2014	5	17	Hainan	19.195534	28.8	2.856	135.144	81.11	2	17	3	13	27	0.6	61	13	9036144	0.0223	995.84	267	8968609.86547085	25.76	33.66
1317	1317	®ü«n	2014	6	18	Hainan	19.195534	29.244	2.678	147.622	81.44	1	18	4	16	29	0.6	60	13	9036144	0.0112	991.36	236.5	8928571.42857143	26.3	33.7
1318	1318	®ü«n	2014	7	19	Hainan	19.195534	28.556	2.5	223.85	83.44	0	19	4	15	25	0.6	48	11	9036144	0	992.52	257.96	8928571.42857143	25.58	33.26
1319	1319	®ü«n	2014	8	20	Hainan	19.195534	28.333	2.7	176.567	82.89	1	20	4	15	25	0.6	43	10	9036144	0.0112	994.5	224.94	8928571.42857143	25.46	32.84
1320	1320	®ü«n	2014	9	21	Hainan	19.195534	27.522	2.3	231.067	84.67	0	21	4	16	30	0.6	56	15	9036144	0	995.78	228.48	8928571.42857143	24.64	31.88
1321	1321	®ü«n	2015	1	25	Hainan	19.195534	19.211	3.167	16.033	79.89	3	25	5	18	57	0.8	93	35	9036144	0.0332	1007.16	187.56	9036144.57831325	14.98	22.62
1322	1322	®ü«n	2015	10	34	Hainan	19.195534	25.922	2.456	201.45	82.44	0	34	5	17	47	0.7	103	29	9036144	0	1001.46	191.34	9009009.00900901	22.64	29.84
1323	1323	®ü«n	2015	11	35	Hainan	19.195534	25.633	3.122	101.5	83.44	1	35	4	9	31	0.6	73	14	9036144	0.011068315	1003.54	191.44	9034798.88311816	22.6	29.02
1324	1324	®ü«n	2015	12	36	Hainan	19.195534	21.944	3.333	57.967	84.56	2	36	4	15	35	0.8	79	19	9036144	0.0221	1006.64	102.54	9049773.75565611	18.44	23.86
1325	1325	®ü«n	2015	2	26	Hainan	19.195534	21.344	2.878	4.689	82.56	4	26	3	9	51	0.7	75	34	9036144	0.044273259	1004.78	120.98	9034799.08718714	18.24	24.96
1326	1326	®ü«n	2015	3	27	Hainan	19.195534	24.478	3	14.756	82.44	0	27	3	10	34	0.6	60	17	9036144	0	1002.58	180.44	9034799.08718714	21.38	28.88
1327	1327	®ü«n	2015	4	28	Hainan	19.195534	25.644	3.022	71.878	79.56	1	28	3	13	37	0.7	71	19	9036144	0.0111	1000.32	216	9009009.00900901	22.1	30.14
1328	1328	®ü«n	2015	5	29	Hainan	19.195534	29.322	3.167	71.411	79.67	0	29	3	12	29	0.6	58	14	9036144	0	994.98	283.92	9009009.00900901	26.18	34.66
1329	1329	®ü«n	2015	6	30	Hainan	19.195534	29.522	3.267	138.6	78.56	0	30	3	12	25	0.5	52	10	9036144	0	993.64	281.32	9009009.00900901	26.46	34.54
1330	1330	®ü«n	2015	7	31	Hainan	19.195534	28.144	3.056	184.1	81.56	1	31	5	15	30	0.6	66	14	9036144	0.0111	992.5	179.12	9009009.00900901	25.74	31.98
1331	1331	®ü«n	2015	8	32	Hainan	19.195534	28.789	2.4	75.178	81	1	32	4	14	28	0.6	65	13	9036144	0.0111	994.4	271.82	9009009.00900901	25.58	33.72
1332	1332	®ü«n	2015	9	33	Hainan	19.195534	28.078	2.367	218.733	84	0	33	4	13	28	0.7	68	14	9036144	0	997.1	213.84	9009009.00900901	25.26	32.38
1333	1333	®ü«n	2016	1	37	Hainan	19.195534	20.578	2.956	89.3	88.11	0	37	4	18	32	0.8	72	18	9036144	0	1005.98	NA	9049773.75565611	17.06	22.28
1334	1334	®ü«n	2016	10	46	Hainan	19.195534	26.389	2.594	16.777	86.39	0	46	4	12	33	0.6	74	18	9036144	0	997.42	153	9009009.00900901	24.16	29.92
1335	1335	®ü«n	2016	11	47	Hainan	19.195534	24.211	3.4	139.844	86	2	47	3	11	30	0.6	70	14	9036144	0.02213663	1003.32	112.16	9034798.88311816	21.08	26.58
1336	1336	®ü«n	2016	12	48	Hainan	19.195534	22.122	3.4	55	82.22	2	48	5	12	49	0.7	100	27	9036144	0.02213663	1005.58	97.6	9034798.88311816	18.94	24
1337	1337	®ü«n	2016	2	38	Hainan	19.195534	18.822	3.289	14.589	81.56	1	38	5	13	40	0.8	85	25	9036144	0.011068315	1008.46	110.6	9034798.88311816	14.06	21.3
1338	1338	®ü«n	2016	3	39	Hainan	19.195534	22.244	2.667	22.189	82.33	0	39	4	16	38	0.7	81	20	9036144	0	1003.15	152.2	9034798.88311816	18.08	26.16
1339	1339	®ü«n	2016	4	40	Hainan	19.195534	27.056	2.744	56.667	81.11	0	40	4	15	39	0.6	71	20	9036144	0	997.24	NA	9034798.88311816	23.72	32.46
1340	1340	®ü«n	2016	5	41	Hainan	19.195534	28.544	2.533	107.5	81.22	0	41	4	13	29	0.6	70	14	9036144	0	996.26	NA	9034798.88311816	25.34	33.22
1341	1341	®ü«n	2016	6	42	Hainan	19.195534	29.222	2.656	156.3	81.89	0	42	4	14	24	0.6	62	9	9036144	0	994.84	252	9034798.88311816	26.16	34.14
1342	1342	®ü«n	2016	7	43	Hainan	19.195534	28.967	2.633	152.578	81.67	0	43	3	12	26	0.5	51	10	9036144	0	994.32	267	9034798.88311816	26.08	33.8
1343	1343	®ü«n	2016	8	44	Hainan	19.195534	28.267	2.722	194.925	85.78	1	44	3	15	28	0.5	56	12	9036144	0.0111	990.96	188	9009009.00900901	25.44	32.36
1344	1344	®ü«n	2016	9	45	Hainan	19.195534	27.711	2.333	226.4	86.11	0	45	5	14	31	0.6	67	15	9036144	0	995.34	152.22	9009009.00900901	25.16	31.72
1345	1345	®ü«n	2017	1	49	Hainan	19.195534	20.4	2.11	53.28	86.85	1	49	4	11	38	0.6	89	22	9036144	0.0109	1005.61	96.18	9174311.9266055	18.37	23.79
1346	1346	®ü«n	2017	10	58	Hainan	19.195534	25.22	2.16	329.04	81.62	0	58	6	12	38	0.6	94	23	9036144	0	999.96	156.38	9174311.9266055	22.9	28.84
1347	1347	®ü«n	2017	11	59	Hainan	19.195534	22.36	2.44	220.1	86.9	3	59	4	13	38	0.7	86	22	9036144	0.0327	1002.96	81.08	9174311.9266055	20.56	25.1
1348	1348	®ü«n	2017	12	60	Hainan	19.195534	19.14	2.26	24.82	80.3	2	60	6	13	48	0.6	99	29	9036144	0.0218	1006.92	89.5	9174311.9266055	17.24	22.14
1349	1349	®ü«n	2017	2	50	Hainan	19.195534	19.08	2.22	29.82	84.72	0	50	4	11	34	0.6	87	22	9036144	0	1006.4	105.58	9174311.9266055	16.56	23.12
1350	1350	®ü«n	2017	3	51	Hainan	19.195534	23.38	2.2	80.78	83.62	2	51	4	13	42	0.6	78	22	9036144	0.0218	1001.73	124.52	9174311.9266055	20.54	27.98
1351	1351	®ü«n	2017	4	52	Hainan	19.195534	25.44	2.18	102.04	80.37	4	52	4	12	35	0.6	84	18	9036144	0.0436	999.57	193.72	9174311.9266055	22.36	30.11
1352	1352	®ü«n	2017	5	53	Hainan	19.195534	27.34	1.87	282.08	82.93	2	53	4	11	27	0.6	76	13	9036144	0.0218	997.34	196.28	9174311.9266055	24.58	31.75
1353	1353	®ü«n	2017	6	54	Hainan	19.195534	29.42	2.32	128.4	78.34	2	54	4	12	25	0.5	60	11	9036144	0.0218	993.84	250.48	9174311.9266055	26.56	33.68
1354	1354	®ü«n	2017	7	55	Hainan	19.195534	27.96	1.92	334.02	84.22	0	55	4	12	20	0.5	50	9	9036144	0	993.7	199.98	9174311.9266055	25.34	32.1
1355	1355	®ü«n	2017	8	56	Hainan	19.195534	28.82	2.06	152.44	80.34	1	56	4	12	23	0.6	53	10	9036144	0.0109	994	237.44	9174311.9266055	25.94	33.34
1356	1356	®ü«n	2017	9	57	Hainan	19.195534	28.32	1.88	206.76	81.78	0	57	4	12	26	0.6	52	12	9036144	0	996.4	222.14	9174311.9266055	25.54	32.86
1357	1357	®ü«n	2018	1	61	Hainan	19.195534	18.68	2.28	36.96	86.24	7	61	4	14	36	0.6	70	19	9036144	0.0698	1004.18	91.78	10028653.2951289	16.48	22.12
1358	1358	®ü«n	2018	10	70	Hainan	19.195534	25.64	2.12	146.68	78.6	2	70	5	12	44	0.7	118	24	9036144	0.02	1002.74	222.96	1e+07	22.78	29.9
1359	1359	®ü«n	2018	11	71	Hainan	19.195534	24.04	2.08	41.44	82.66	1	71	4	12	34	0.6	86	18	9036144	0.01	1003.8	144.54	1e+07	21.74	27.64
1360	1360	®ü«n	2018	12	72	Hainan	19.195534	20.74	2.4	68.86	87.76	1	72	6	12	32	0.7	69	17	9036144	0.01	1005.82	99.68	1e+07	18.66	23.84
1361	1361	®ü«n	2018	2	62	Hainan	19.195534	18.24	2.02	8.02	79.2	0	62	5	13	46	0.6	78	30	9036144	0	1005.98	123.08	10028653.2951289	15.56	22.3
1362	1362	®ü«n	2018	3	63	Hainan	19.195534	22.6	2.1	38.54	78.1	2	63	4	12	36	0.6	74	18	9036144	0.02	1002.38	228.7	1e+07	19.38	27.48
1363	1363	®ü«n	2018	4	64	Hainan	19.195534	24.51	2.16	155.7	80.56	8	64	4	11	36	0.6	64	18	9036144	0.0798	1000.53	181.04	10025062.6566416	21.26	29.5
1364	1364	®ü«n	2018	5	65	Hainan	19.195534	28.5	2.16	107.26	77.14	6	65	4	12	24	0.5	60	12	9036144	0.0599	997.59	286.54	10016694.490818	24.84	33.4
1365	1365	®ü«n	2018	6	66	Hainan	19.195534	28.3	2.24	381.58	81.2	2	66	4	14	26	0.6	66	12	9036144	0.02	992.64	183.14	1e+07	25.62	32.24
1366	1366	®ü«n	2018	7	67	Hainan	19.195534	27.82	2.3	362.62	83.48	1	67	4	12	22	0.6	53	9	9036144	0.01	990.4	173.88	1e+07	25.54	31.74
1367	1367	®ü«n	2018	8	68	Hainan	19.195534	27.4	2.1	570.3	85.58	0	68	4	14	26	0.6	64	11	9036144	0	990.3	157.56	1e+07	25.08	31.3
1368	1368	®ü«n	2018	9	69	Hainan	19.195534	27.32	1.8	122.38	83.32	0	69	5	12	30	0.6	78	16	9036144	0	996.78	196.58	1e+07	24.64	31.5
1369	1369	°¢¦è	2013	1	1225	Shaanxi	35.195169	-1.249	1.623	1.985	53.29	143	1	110	80	301	4	29	218	37755102	0.381	921.5	192.12	37532808.3989501	-6.52	6.07
1370	1370	°¢¦è	2013	10	1234	Shaanxi	35.195169	13.58	1.569	29.031	68.2	67	10	34	65	188	2	66	114	37755102	0.1785	920.53	199.22	37535014.0056022	8.8	20.64
1371	1371	°¢¦è	2013	11	1235	Shaanxi	35.195169	5.423	1.623	24.657	67.51	86	11	45	52	132	1.8	27	68	37755102	0.2291	922.77	155.31	37538192.928852	1.39	11.31
1372	1372	°¢¦è	2013	12	1236	Shaanxi	35.195169	-0.431	1.606	0.449	57	109	12	92	69	254	2.9	11	176	37755102	0.2904	923.34	187	37534435.261708	-5.46	6.71
1373	1373	°¢¦è	2013	2	1226	Shaanxi	35.195169	2.654	1.751	8.971	62.23	42	2	71	60	259	3.6	55	203	37755102	0.111907806	919.52	127.94	37530893.9574778	-1.78	8.8
1374	1374	°¢¦è	2013	3	1227	Shaanxi	35.195169	10.477	2.309	7.503	43.29	111	3	50	68	327	2.2	66	121	37755102	0.295756344	915.37	218.8	37530894.0118627	4.52	18.45
1375	1375	°¢¦è	2013	4	1228	Shaanxi	35.195169	13.569	2.257	36.66	50	141	4	29	58	181	2.2	81	80	37755102	0.3757	913.7	236.79	37529944.1043386	7.29	21.47
1376	1376	°¢¦è	2013	5	1229	Shaanxi	35.195169	18.786	1.92	107.443	63.49	208	5	19	47	117	1.3	88	54	37755102	0.5542	911.12	188.43	37531577.0479971	13.59	25.17
1377	1377	°¢¦è	2013	6	1230	Shaanxi	35.195169	23.16	2.131	68.949	63.69	171	6	17	37	88	1.1	105	42	37755102	0.4556	907.54	217.67	37532923.6172081	17.94	29.46
1378	1378	°¢¦è	2013	7	1231	Shaanxi	35.195169	24.117	1.749	170.804	79.37	61	7	14	35	93	1.4	108	50	37755102	0.1625	905.84	146.66	37538461.5384615	20.52	29.27
1379	1379	°¢¦è	2013	8	1232	Shaanxi	35.195169	24.346	1.877	78.56	73	31	8	21	38	110	1.1	121	58	37755102	0.0826	908.99	242.51	37530266.3438257	19.86	30.31
1380	1380	°¢¦è	2013	9	1233	Shaanxi	35.195169	18.629	1.64	78.1	74.17	37	9	27	50	135	1.5	100	80	37755102	0.0986	915.55	146.9	37525354.969574	14.6	24.55
1381	1381	°¢¦è	2014	1	1237	Shaanxi	35.195169	0.283	1.831	1.046	44.4	61	13	98	59	203	2.5	39	127	37755102	0.1621	921.31	188.08	37631091.9185688	-5.28	7.78
1382	1382	°¢¦è	2014	10	1246	Shaanxi	35.195169	13.394	1.723	38.906	74.69	64	22	18	46	135	1.4	63	72	37755102	0.17	919.57	139.13	37647058.8235294	9.54	19.23
1383	1383	°¢¦è	2014	11	1247	Shaanxi	35.195169	6.063	1.746	23.051	70.86	88	23	33	45	133	1.6	37	78	37755102	0.2338	921.42	128.63	37639007.6988879	2.54	10.95
1384	1384	°¢¦è	2014	12	1248	Shaanxi	35.195169	-0.929	2.029	1.097	49.54	103	24	52	44	123	2.1	34	62	37755102	0.2736	925.23	181.86	37646198.8304094	-5.54	5.5
1385	1385	°¢¦è	2014	2	1238	Shaanxi	35.195169	0.323	1.786	17.317	71.51	35	14	64	44	208	2.6	55	153	37755102	0.093	919.67	79.8	37634408.6021505	-2.8	4.69
1386	1386	°¢¦è	2014	3	1239	Shaanxi	35.195169	8.777	1.971	24.046	53.89	63	15	39	47	164	2.2	79	74	37755102	0.1674	917.39	187.55	37634408.6021505	3.39	15.71
1387	1387	°¢¦è	2014	4	1240	Shaanxi	35.195169	13.571	1.871	77.609	68.97	75	16	19	39	131	1.6	84	60	37755102	0.1993	915.4	146.55	37631710.9884596	8.98	19.47
1388	1388	°¢¦è	2014	5	1241	Shaanxi	35.195169	17.497	2.177	56.011	57.31	136	17	18	37	139	1.3	100	66	37755102	0.3613	911.9	223.22	37641848.8790479	11.72	24.23
1389	1389	°¢¦è	2014	6	1242	Shaanxi	35.195169	22.174	1.786	61.614	64.86	130	18	12	34	91	1.3	115	43	37755102	0.3454	908.73	202.79	37637521.7139548	16.98	28.67
1390	1390	°¢¦è	2014	7	1243	Shaanxi	35.195169	24.771	2.077	81.526	65.86	67	19	11	31	76	0.9	120	35	37755102	0.178	908.16	264.2	37640449.4382022	19.63	31.43
1391	1391	°¢¦è	2014	8	1244	Shaanxi	35.195169	21.78	1.803	118.911	73.09	26	20	11	33	80	1	104	41	37755102	0.0691	911.36	193.61	37626628.0752533	17.68	27.78
1392	1392	°¢¦è	2014	9	1245	Shaanxi	35.195169	17.986	1.64	195.425	83.49	42	21	10	33	69	1.2	70	37	37755102	0.1116	914.5	105.4	37634408.6021505	15.06	22.38
1393	1393	°¢¦è	2015	1	1249	Shaanxi	35.195169	-0.103	1.871	7.817	58.83	111	25	50	48	147	2.6	43	94	37755102	0.294	922.39	149.69	37755102.0408163	-4.72	6.23
1394	1394	°¢¦è	2015	10	1258	Shaanxi	35.195169	12.454	1.726	60.094	71.89	216	34	15	39	97	1.3	74	47	37755102	0.572167227	920.56	152.7	37751201.0138253	8.16	18.7
1395	1395	°¢¦è	2015	11	1259	Shaanxi	35.195169	6.734	1.72	45.854	83.14	303	35	21	40	89	1.7	36	50	37755102	0.802623472	920.12	74.97	37751200.9765894	4.12	10.48
1396	1396	°¢¦è	2015	12	1260	Shaanxi	35.195169	0.62	1.751	5.849	66.4	397	36	35	51	166	2	42	104	37755102	1.0516	923.89	149.83	37751996.9570179	-3.36	6.02
1397	1397	°¢¦è	2015	2	1250	Shaanxi	35.195169	2.38	2.149	6.726	56.23	39	26	35	34	121	1.9	70	68	37755102	0.103307972	919.59	153.79	37751200.8463393	-2.22	8.72
1398	1398	°¢¦è	2015	3	1251	Shaanxi	35.195169	8.103	2.003	27.963	59.09	115	27	25	36	110	1.6	80	57	37755102	0.3046	917.9	166.91	37754432.0420223	3.29	14.36
1399	1399	°¢¦è	2015	4	1252	Shaanxi	35.195169	13.357	2.206	77.491	61.71	150	28	17	32	92	1.5	102	37	37755102	0.3973	915.1	212.71	37754845.2051347	7.83	20.28
1400	1400	°¢¦è	2015	5	1253	Shaanxi	35.195169	18.131	2.063	67.634	61.23	284	29	16	31	90	1.3	114	41	37755102	0.7523	910.96	229.94	37750897.2484381	12.26	25.27
1401	1401	°¢¦è	2015	6	1254	Shaanxi	35.195169	21.197	1.934	118.124	68.14	304	30	11	26	70	1	108	34	37755102	0.8053	908.31	154.06	37749906.8670061	16.73	26.77
1402	1402	°¢¦è	2015	7	1255	Shaanxi	35.195169	24.154	1.943	42.791	64.37	193	31	11	26	71	0.9	128	36	37755102	0.5112	908.24	263.5	37754303.599374	18.72	31.11
1403	1403	°¢¦è	2015	8	1256	Shaanxi	35.195169	22.603	1.749	80.226	69.31	75	32	10	27	69	0.9	111	32	37755102	0.1987	910.92	226.09	37745344.7408153	17.71	29.47
1404	1404	°¢¦è	2015	9	1257	Shaanxi	35.195169	18.251	1.731	109.629	77.34	146	33	11	29	70	1.1	96	40	37755102	0.3867	915.62	132.08	37755365.9167313	14.67	23.23
1405	1405	°¢¦è	2016	1	1261	Shaanxi	35.195169	-2.4	1.829	4.231	58.89	366	37	36	50	152	2.1	52	98	37755102	0.969405405	923.1	NA	37755102.0566055	-6.61	3.5
1406	1406	°¢¦è	2016	10	1270	Shaanxi	35.195169	12.678	1.684	2.906	79.33	176	46	13	36	74	1.1	64	41	37755102	0.466210333	918.91	86.39	37751201.0228225	9.53	17.15
1407	1407	°¢¦è	2016	11	1271	Shaanxi	35.195169	6.126	1.717	16.463	68.11	262	47	27	52	157	1.6	45	83	37755102	0.694017655	921.24	127.24	37751201.0123143	2.07	12.19
1408	1408	°¢¦è	2016	12	1272	Shaanxi	35.195169	2.249	1.757	5.466	64.91	334	48	34	59	160	2	41	109	37755102	0.884740064	922.47	136.89	37751201.01264	-2.02	8.27
1409	1409	°¢¦è	2016	2	1262	Shaanxi	35.195169	1.249	2.123	8.686	48.46	95	38	29	36	123	1.8	78	60	37755102	0.251647623	923.43	169	37751201.0117417	-4.2	8.46
1410	1410	°¢¦è	2016	3	1263	Shaanxi	35.195169	8.311	2.057	15.726	52.37	175	39	25	45	149	1.4	97	68	37755102	0.463521739	917.73	NA	37754432.0526464	3.22	14.94
1411	1411	°¢¦è	2016	4	1264	Shaanxi	35.195169	15.009	2.037	35.043	58.51	281	40	15	38	101	1.1	113	44	37755102	0.744275333	912.34	172.18	37754845.2220437	9.32	21.87
1412	1412	°¢¦è	2016	5	1265	Shaanxi	35.195169	17.074	2.166	70.977	60.97	446	41	13	30	85	0.9	127	39	37755102	1.181428873	912.29	187.54	37750897.256089	11.7	23.77
1413	1413	°¢¦è	2016	6	1266	Shaanxi	35.195169	22.634	1.986	83.62	63.51	485	42	11	26	63	0.8	145	29	37755102	1.284771382	908.57	219.69	37749906.8546345	17.01	29.6
1414	1414	°¢¦è	2016	7	1267	Shaanxi	35.195169	24.723	2.06	143.717	71.66	218	43	8	23	54	0.8	125	27	37755102	0.577417617	907.13	195.25	37754303.5719328	20.34	30.75
1415	1415	°¢¦è	2016	8	1268	Shaanxi	35.195169	24.929	1.954	71.637	71.94	94	44	10	23	61	0.9	123	33	37755102	0.248978238	909.92	199.08	37754303.6512292	20.9	30.78
1416	1416	°¢¦è	2016	9	1269	Shaanxi	35.195169	19.117	1.566	59.057	72.71	128	45	13	37	77	1	108	42	37755102	0.339024658	915.13	112.28	37755365.8648628	14.89	25.25
1417	1417	°¢¦è	2017	1	1273	Shaanxi	35.195169	0.08	1.9	5.81	58.65	197	49	36	53	167	2	54	112	37755102	0.5166	922.46	133.61	38133952.7680991	-4.12	5.8
1418	1418	°¢¦è	2017	10	1282	Shaanxi	35.195169	11.41	1.73	132.37	84.7	158	58	11	36	69	1.1	52	39	37755102	0.4144	921.43	58.64	38127413.1274131	8.93	15.25
1419	1419	°¢¦è	2017	11	1283	Shaanxi	35.195169	6.01	1.93	5.73	63.92	210	59	22	54	122	1.5	49	69	37755102	0.5507	921.92	151.17	38133284.9101144	1.81	12.07
1420	1420	°¢¦è	2017	12	1284	Shaanxi	35.195169	0.18	1.9	0.69	52.17	232	60	33	61	153	1.7	46	88	37755102	0.6084	924.59	184.06	38132807.3635766	-4.69	7.04
1421	1421	°¢¦è	2017	2	1274	Shaanxi	35.195169	2.6	2.05	14.17	57.43	102	50	31	51	135	1.7	78	88	37755102	0.2675	921.29	136.25	38130841.1214953	-2.49	9.41
1422	1422	°¢¦è	2017	3	1275	Shaanxi	35.195169	6.47	2.06	36.76	57.98	157	51	21	45	93	1.2	91	52	37755102	0.4117	918.45	139.34	38134564.0029147	1.94	12.28
1423	1423	°¢¦è	2017	4	1276	Shaanxi	35.195169	13.97	2.2	43.54	58.23	331	52	14	41	96	1	107	41	37755102	0.8681	913.88	193.19	38129247.7825135	8.19	21.01
1424	1424	°¢¦è	2017	5	1277	Shaanxi	35.195169	18.65	2.14	57	55.41	543	53	13	38	102	0.9	130	43	37755102	1.424	913.47	228.19	38132022.4719101	12.27	26.1
1425	1425	°¢¦è	2017	6	1278	Shaanxi	35.195169	22.21	1.97	104.06	63.43	474	54	12	32	67	0.9	149	32	37755102	1.2431	909.06	209.06	38130480.2509854	16.88	28.59
1426	1426	°¢¦è	2017	7	1279	Shaanxi	35.195169	26.4	2.07	115.9	63.88	227	55	11	29	64	1	147	30	37755102	0.5953	907.34	252.24	38132034.2684361	20.99	33.1
1427	1427	°¢¦è	2017	8	1280	Shaanxi	35.195169	23.17	1.89	139.21	73.69	82	56	10	29	59	1	125	28	37755102	0.215	909.92	167.15	38139534.8837209	19.14	28.75
1428	1428	°¢¦è	2017	9	1281	Shaanxi	35.195169	18.74	1.63	106.5	78.7	127	57	11	36	74	1.1	93	35	37755102	0.3331	914.42	124.87	38126688.6820775	15.24	23.76
1429	1429	°¢¦è	2018	1	1285	Shaanxi	35.195169	-2.96	2.1	18.27	63.55	152	61	31	54	139	1.7	58	94	37755102	0.3963	921.88	126.1	38354781.7310119	-6.76	2.44
1430	1430	°¢¦è	2018	10	1294	Shaanxi	35.195169	11.58	1.97	11.73	62.68	246	70	12	47	84	0.9	89	42	37755102	0.6414	921.29	184.36	38353601.4967259	6.53	18.48
1431	1431	°¢¦è	2018	11	1295	Shaanxi	35.195169	5.37	1.86	21.99	66.91	478	71	17	54	127	1.3	52	65	37755102	1.2463	921.85	126.66	38353526.4382572	1.2	11.22
1432	1432	°¢¦è	2018	12	1296	Shaanxi	35.195169	-1.28	1.99	3.54	53.53	745	72	24	54	146	1.4	43	75	37755102	1.9424	925.02	104.87	38354612.8500824	-4.8	3.54
1433	1433	°¢¦è	2018	2	1286	Shaanxi	35.195169	1.12	2.04	4.17	48.48	75	62	28	43	126	1.4	84	69	37755102	0.1955	920.61	185.21	38363171.3554987	-4.3	8.32
1434	1434	°¢¦è	2018	3	1287	Shaanxi	35.195169	10.64	2.26	22.21	58.6	119	63	19	46	129	1.2	101	64	37755102	0.3103	915.82	200.94	38349983.8865614	4.84	18.21
1435	1435	°¢¦è	2018	4	1288	Shaanxi	35.195169	14.91	2.34	NA	57.33	203	64	14	39	129	0.9	112	44	37755102	0.5293	914.37	188.25	38352541.0920083	9.09	21.86
1436	1436	°¢¦è	2018	5	1289	Shaanxi	35.195169	18.52	2.2	63.8	62.53	327	65	11	34	103	0.8	123	38	37755102	0.8526	911.98	184.54	38353272.3434201	13.23	24.55
1437	1437	°¢¦è	2018	6	1290	Shaanxi	35.195169	22.69	1.98	93.17	62.98	346	66	11	31	67	0.8	145	30	37755102	0.9021	908.56	202.55	38354949.5621328	17.2	29.26
1438	1438	°¢¦è	2018	7	1291	Shaanxi	35.195169	24.78	2.11	173.19	77.73	162	67	8	23	53	0.9	120	27	37755102	0.4224	907.02	166.34	38352272.7272727	21.16	29.66
1439	1439	°¢¦è	2018	8	1292	Shaanxi	35.195169	24.96	1.9	96.43	73.44	70	68	9	25	60	0.9	144	30	37755102	0.1825	909.37	220.38	38356164.3835616	20.65	31.1
1440	1440	°¢¦è	2018	9	1293	Shaanxi	35.195169	17.28	1.86	85.11	74.85	104	69	10	32	54	0.8	97	24	37755102	0.2712	916.81	123.54	38348082.5958702	13.73	22.39
1441	1441	´ò¥_	2013	1	793	Hubei	30.975994	3.994	1.326	14.5	73.65	30	1	57	92	223	2.1	26	200	58154235	0.0519	1000.54	116.63	57803468.2080925	-0.02	9.49
1442	1442	´ò¥_	2013	10	802	Hubei	30.975994	18.197	1.426	22.474	69.61	21	10	46	78	184	1.4	128	117	58154235	0.0363	995.64	174.55	57851239.6694215	13.49	24.46
1443	1443	´ò¥_	2013	11	803	Hubei	30.975994	12.048	1.455	46.481	75.16	35	11	49	74	167	1.5	57	106	58154235	0.0606	998.45	129.77	57755775.5775578	8.34	17.21
1444	1444	´ò¥_	2013	12	804	Hubei	30.975994	5.961	1.306	6.471	65.45	59	12	90	88	242	2.1	39	177	58154235	0.1021	1001	137.85	57786483.8393732	1.35	12.01
1445	1445	´ò¥_	2013	2	794	Hubei	30.975994	6.248	1.565	33.468	82.52	15	2	44	48	122	1.6	53	116	58154235	0.025956046	998.08	61.01	57790003.9166212	3.05	10.35
1446	1446	´ò¥_	2013	3	795	Hubei	30.975994	12.903	1.855	65	69.55	38	3	50	57	150	1.3	80	93	58154235	0.065755315	992.71	152.8	57790005.2642132	8.25	19.24
1447	1447	´ò¥_	2013	4	796	Hubei	30.975994	17.042	1.865	97.161	67.65	48	4	44	54	123	1.1	116	74	58154235	0.0831	989	183.77	57761732.8519856	11.73	23.74
1448	1448	´ò¥_	2013	5	797	Hubei	30.975994	22.019	1.606	180.22	76.58	46	5	36	53	107	1.1	134	69	58154235	0.0796	984.44	152.65	57788944.7236181	17.73	27.56
1449	1449	´ò¥_	2013	6	798	Hubei	30.975994	25.855	1.69	166.079	77.16	38	6	27	39	76	0.9	133	44	58154235	0.0658	980.88	199.15	57750759.8784195	21.68	31.19
1450	1450	´ò¥_	2013	7	799	Hubei	30.975994	29.59	2.071	132.139	75.03	23	7	30	30	64	0.6	116	29	58154235	0.0398	978.12	231.16	57788944.7236181	25.7	34.32
1451	1451	´ò¥_	2013	8	800	Hubei	30.975994	29.3	1.935	113.513	71.32	13	8	32	34	83	0.8	141	37	58154235	0.0225	980.72	239.24	57777777.7777778	24.88	34.91
1452	1452	´ò¥_	2013	9	801	Hubei	30.975994	22.268	1.435	142.49	79.84	12	9	39	52	104	1.2	127	63	58154235	0.0208	989.45	142.88	57692307.6923077	18.64	27.36
1453	1453	´ò¥_	2014	1	805	Hubei	30.975994	6.365	1.51	21.642	65.39	47	13	79	60	266	2.2	54	196	58154235	0.081	998.58	134.51	58024691.3580247	1.69	12.34
1454	1454	´ò¥_	2014	10	814	Hubei	30.975994	18.487	1.526	111.032	76.03	28	22	39	49	147	1.3	94	90	58154235	0.0483	993.58	156.43	57971014.4927536	14.56	23.75
1455	1455	´ò¥_	2014	11	815	Hubei	30.975994	11.842	1.5	91.826	78.52	60	23	39	49	112	1.2	52	78	58154235	0.1035	996.85	86.88	57971014.4927536	9.02	15.71
1456	1456	´ò¥_	2014	12	816	Hubei	30.975994	5.884	1.584	3.319	63.55	100	24	48	52	143	1.3	49	92	58154235	0.1724	1002.16	147.25	58004640.3712297	1.99	11.24
1457	1457	´ò¥_	2014	2	806	Hubei	30.975994	4.861	1.89	62.094	78.42	15	14	55	35	150	1.7	59	120	58154235	0.0259	997.58	47.12	57915057.9150579	2.31	8.27
1458	1458	´ò¥_	2014	3	807	Hubei	30.975994	12.8	1.787	54.452	70.74	46	15	53	47	154	1.4	78	95	58154235	0.0793	993.21	136.11	58007566.2042875	8.52	18.67
1459	1459	´ò¥_	2014	4	808	Hubei	30.975994	17.045	1.69	141.374	77	49	16	43	46	112	1.1	96	68	58154235	0.0845	989.66	108.15	57988165.6804734	13.42	21.68
1460	1460	´ò¥_	2014	5	809	Hubei	30.975994	21.032	1.632	117.135	73.9	65	17	36	46	150	1.1	99	80	58154235	0.1121	984.78	130.57	57983942.9081177	16.96	26.16
1461	1461	´ò¥_	2014	6	810	Hubei	30.975994	24.987	1.465	99.087	76.68	96	18	28	39	127	1.1	122	79	58154235	0.1655	980.35	110.16	58006042.2960725	21.52	29.44
1462	1462	´ò¥_	2014	7	811	Hubei	30.975994	27.158	1.652	148.913	78.29	48	19	27	31	89	1	100	49	58154235	0.0828	980.09	214.25	57971014.4927536	23.21	32.49
1463	1463	´ò¥_	2014	8	812	Hubei	30.975994	25.358	1.561	156.037	80.97	11	20	28	30	79	1	103	48	58154235	0.019	982.88	140.84	57894736.8421053	22.07	30.04
1464	1464	´ò¥_	2014	9	813	Hubei	30.975994	22.813	1.603	141.91	83.16	24	21	29	32	88	1.1	78	54	58154235	0.0414	986.86	108.86	57971014.4927536	19.69	26.94
1465	1465	´ò¥_	2015	1	817	Hubei	30.975994	6.139	1.548	25.681	70.32	138	25	40	52	179	1.8	51	125	58154235	0.2373	1000.02	96.83	58154235.1453856	2.45	10.87
1466	1466	´ò¥_	2015	10	826	Hubei	30.975994	18.648	1.516	69.777	73.26	89	34	21	34	107	1.2	112	66	58154235	0.153026137	993.95	163.85	58159999.1640644	14.51	24.24
1467	1467	´ò¥_	2015	11	827	Hubei	30.975994	10.897	1.597	79.023	86.68	127	35	14	31	71	1.3	42	49	58154235	0.21836314	997.25	51.14	58159998.9815131	8.53	13.99
1468	1468	´ò¥_	2015	12	828	Hubei	30.975994	6.494	1.455	19.406	75.9	190	36	21	40	126	1.3	42	87	58154235	0.3267	1001.47	88.12	58157330.8846036	3.55	10.46
1469	1469	´ò¥_	2015	2	818	Hubei	30.975994	7.165	1.594	80.519	74.61	45	26	27	37	144	1.6	66	101	58154235	0.077372766	996.75	87.26	58159999.0880512	3.65	12.07
1470	1470	´ò¥_	2015	3	819	Hubei	30.975994	11.932	1.732	61.59	74.19	60	27	22	32	111	1.3	76	69	58154235	0.1032	994.32	116.98	58139534.8837209	8.24	17.06
1471	1471	´ò¥_	2015	4	820	Hubei	30.975994	16.552	1.845	140.226	73.58	107	28	20	30	94	1.2	101	53	58154235	0.184	989.64	165.09	58152173.9130435	11.88	22.18
1472	1472	´ò¥_	2015	5	821	Hubei	30.975994	21.987	1.71	166.2	76.29	132	29	17	25	100	1.2	118	62	58154235	0.227	983.52	157.78	58149779.7356828	17.86	27.35
1473	1473	´ò¥_	2015	6	822	Hubei	30.975994	24.281	1.584	188.505	82.9	118	30	13	21	72	1.1	100	43	58154235	0.2029	980.24	94.45	58156727.4519468	21.02	28.47
1474	1474	´ò¥_	2015	7	823	Hubei	30.975994	26.335	1.635	136.7	78.23	63	31	11	18	63	0.9	107	38	58154235	0.1083	980.24	201.78	58171745.1523546	22.48	31.56
1475	1475	´ò¥_	2015	8	824	Hubei	30.975994	26.842	1.713	90.729	74.74	28	32	12	18	67	1	118	41	58154235	0.0481	982.35	235.27	58212058.2120582	22.69	32.52
1476	1476	´ò¥_	2015	9	825	Hubei	30.975994	23.194	1.565	102.981	76.42	46	33	14	23	79	1.1	125	51	58154235	0.0791	988.28	133.31	58154235.1453856	19.7	28.07
1477	1477	´ò¥_	2016	1	829	Hubei	30.975994	3.826	1.768	35.629	76.35	138	37	21	40	137	1.5	46	97	58154235	0.2373	999.68	NA	58154235.1453856	1.05	7.47
1478	1478	´ò¥_	2016	10	838	Hubei	30.975994	17.685	1.711	4.43	82.69	49	46	10	28	56	1.1	63	36	58154235	0.084250345	991.71	63.12	58159999.2261159	15.1	21.01
1479	1479	´ò¥_	2016	11	839	Hubei	30.975994	11.19	1.671	71.113	83.29	104	47	14	36	88	1.2	49	59	58154235	0.178817059	996.33	69.94	58159999.1531009	8.15	15.44
1480	1480	´ò¥_	2016	12	840	Hubei	30.975994	7.577	1.568	36.952	78.06	95	48	17	47	127	1.4	50	92	58154235	0.163342506	998.72	102.75	58159999.0880512	3.94	12.26
1481	1481	´ò¥_	2016	2	830	Hubei	30.975994	7.61	1.829	27.513	62.77	44	38	19	32	115	1.2	81	71	58154235	0.075653371	998.98	142.35	58159999.2418051	2.77	13.82
1482	1482	´ò¥_	2016	3	831	Hubei	30.975994	12.242	1.861	63.51	68.74	79	39	20	36	118	1.2	97	71	58154235	0.13588	993.02	99.17	58139534.8837209	7.85	17.75
1483	1483	´ò¥_	2016	4	832	Hubei	30.975994	18.329	1.745	155.668	78.35	104	40	14	29	76	1.1	105	42	58154235	0.178841121	985.22	125.01	58152174.0741046	14.25	23.71
1484	1484	´ò¥_	2016	5	833	Hubei	30.975994	20.555	1.955	139.184	76.35	151	41	12	23	78	1	112	42	58154235	0.259674242	984.28	136.23	58149779.8306849	16.41	25.91
1485	1485	´ò¥_	2016	6	834	Hubei	30.975994	24.542	1.784	240.261	80.13	124	42	10	20	57	1	106	32	58154235	0.213216949	980.09	145.79	58156727.493554	20.64	29.87
1486	1486	´ò¥_	2016	7	835	Hubei	30.975994	28.145	1.832	204.636	80.13	46	43	9	16	48	0.9	97	27	58154235	0.07907619	977.96	203.19	58171745.5026602	24.42	33.08
1487	1487	´ò¥_	2016	8	836	Hubei	30.975994	28.135	1.729	115.152	76.32	36	44	10	18	63	0.9	122	36	58154235	0.061885714	980.12	196.24	58171745.4209222	24.18	33.35
1488	1488	´ò¥_	2016	9	837	Hubei	30.975994	24.368	1.761	56.781	68.03	41	45	15	28	83	1	135	49	58154235	0.070502174	984.94	120	58154235.0736589	19.96	30.06
1489	1489	´ò¥_	2017	1	841	Hubei	30.975994	6.11	1.65	34.63	73.96	53	49	17	41	130	1.5	55	96	58154235	0.0901	998.79	77.57	58823529.4117647	3.2	10.21
1490	1490	´ò¥_	2017	10	850	Hubei	30.975994	16.22	1.71	163.16	86.31	30	58	10	28	55	1	74	34	58154235	0.051	994.65	76.65	58823529.4117647	13.65	20.21
1491	1491	´ò¥_	2017	11	851	Hubei	30.975994	11.74	1.62	21.18	74.52	109	59	15	45	105	1.2	69	69	58154235	0.1852	996.44	112.8	58855291.5766739	7.98	16.98
1492	1492	´ò¥_	2017	12	852	Hubei	30.975994	6.56	1.55	4.53	65.76	118	60	18	53	125	1.3	54	89	58154235	0.2005	1000.34	132.97	58852867.8304239	2.59	12.22
1493	1493	´ò¥_	2017	2	842	Hubei	30.975994	7.2	1.8	41.11	72.41	47	50	17	36	100	1.3	70	71	58154235	0.0799	997.65	93.28	58823529.4117647	3.1	12.92
1494	1494	´ò¥_	2017	3	843	Hubei	30.975994	10.91	1.8	90.81	72.67	61	51	16	38	94	1.2	83	59	58154235	0.1037	993.32	95.89	58823529.4117647	7.28	15.85
1495	1495	´ò¥_	2017	4	844	Hubei	30.975994	17.28	1.9	131.32	73.7	88	52	15	32	79	1.2	104	43	58154235	0.1495	987.07	159.29	58862876.2541806	12.52	23.36
1496	1496	´ò¥_	2017	5	845	Hubei	30.975994	21.96	1.77	113.99	71.74	124	53	13	29	86	1.1	128	44	58154235	0.2107	985.22	198.05	58851447.5557665	17.02	28.36
1497	1497	´ò¥_	2017	6	846	Hubei	30.975994	24.35	1.66	175.03	80.36	109	54	10	23	61	1	119	37	58154235	0.1852	980.36	124.78	58855291.5766739	20.79	29.22
1498	1498	´ò¥_	2017	7	847	Hubei	30.975994	28.8	2	141.68	76.65	62	55	9	18	52	0.9	105	29	58154235	0.1054	978.79	236.02	58823529.4117647	24.74	34.29
1499	1499	´ò¥_	2017	8	848	Hubei	30.975994	27.53	1.76	163.34	81.01	39	56	9	19	49	1	106	29	58154235	0.0663	979.7	173.51	58823529.4117647	24.16	32.76
1500	1500	´ò¥_	2017	9	849	Hubei	30.975994	22.49	1.51	188.58	86.69	28	57	10	25	54	1	97	32	58154235	0.0476	985.84	92.69	58823529.4117647	19.75	26.56
1501	1501	´ò¥_	2018	1	853	Hubei	30.975994	2.49	1.84	65.61	79.09	107	61	13	41	109	1.4	54	84	58154235	0.1813	1001.02	86.61	59018201.8753447	-0.22	6.55
1502	1502	´ò¥_	2018	10	862	Hubei	30.975994	17.1	1.55	25.69	68.26	122	70	13	37	72	0.9	114	40	58154235	0.2067	996.74	160.38	59022738.2680213	12.59	23.13
1503	1503	´ò¥_	2018	11	863	Hubei	30.975994	11.61	1.61	73.89	80.51	276	71	12	40	88	1.1	70	57	58154235	0.4676	998.56	105.36	59024807.5278015	8.22	16.39
1504	1504	´ò¥_	2018	12	864	Hubei	30.975994	5.17	1.82	47.71	77.11	367	72	12	40	108	1.2	41	73	58154235	0.6218	1003.72	44.84	59022193.6313927	3.05	8.17
1505	1505	´ò¥_	2018	2	854	Hubei	30.975994	6.19	1.72	30.22	69.01	32	62	13	36	109	1.2	74	72	58154235	0.0542	999.31	120.88	59040590.4059041	2.18	11.79
1506	1506	´ò¥_	2018	3	855	Hubei	30.975994	12.97	1.99	98.65	78.11	56	63	12	34	77	1.1	88	50	58154235	0.0949	993.65	130.72	59009483.6670179	8.99	18.74
1507	1507	´ò¥_	2018	4	856	Hubei	30.975994	18.32	2.03	NA	72.98	150	64	12	30	101	1	110	44	58154235	0.2542	989.95	163.02	59008654.6026751	13.42	24.56
1508	1508	´ò¥_	2018	5	857	Hubei	30.975994	22.08	1.86	210.76	79.5	218	65	9	25	72	0.9	110	35	58154235	0.3694	985.98	114.73	59014618.2999459	18.63	26.69
1509	1509	´ò¥_	2018	6	858	Hubei	30.975994	26.01	1.71	109.81	74.82	214	66	10	23	54	0.9	135	30	58154235	0.3626	981.62	190.28	59018201.8753447	21.77	31.38
1510	1510	´ò¥_	2018	7	859	Hubei	30.975994	28.66	1.76	146.96	79.36	107	67	9	19	45	0.9	113	25	58154235	0.1813	979.69	198.78	59018201.8753447	25.01	33.71
1511	1511	´ò¥_	2018	8	860	Hubei	30.975994	28.59	1.94	85.09	74.32	51	68	8	18	48	0.9	128	27	58154235	0.0864	980.97	248.94	59027777.7777778	24.48	34.35
1512	1512	´ò¥_	2018	9	861	Hubei	30.975994	23.14	1.68	97.46	76.68	58	69	10	26	57	1	118	30	58154235	0.0983	989.82	123.16	59003051.8819939	19.71	28.14
1513	1513	´ò«n	2013	1	433	Hunan	27.606976	5.791	1.529	27.954	75.31	15	1	53	77	173	2.2	22	176	67384370	0.0226	1001.38	72.3	66371681.4159292	2.79	9.85
1514	1514	´ò«n	2013	10	442	Hunan	27.606976	18.831	1.634	23.811	69.69	15	10	37	49	144	1.3	115	134	67384370	0.0226	995.98	145.76	66371681.4159292	15.35	24.32
1515	1515	´ò«n	2013	11	443	Hunan	27.606976	13.68	1.614	102.551	75.83	40	11	31	58	100	1.3	51	94	67384370	0.0603	998.95	121.11	66334991.708126	10.44	18.49
1516	1516	´ò«n	2013	12	444	Hunan	27.606976	7.403	1.529	43.886	65.49	56	12	54	65	157	1.7	20	128	67384370	0.0844	1001.71	127.85	66350710.9004739	3.87	12.45
1517	1517	´ò«n	2013	2	434	Hunan	27.606976	7.811	1.849	52.009	83.11	13	2	23	35	81	1.6	37	88	67384370	0.019581556	998.7	28.68	66389004.0199053	5.37	10.78
1518	1518	´ò«n	2013	3	435	Hunan	27.606976	14.46	1.98	145.7	71.71	24	3	35	50	125	1.3	74	92	67384370	0.036150565	993.7	110.58	66389003.8786392	10.53	20.1
1519	1519	´ò«n	2013	4	436	Hunan	27.606976	17.1	1.857	169.406	74.17	36	4	33	51	103	1.2	72	68	67384370	0.0542	990.29	106.4	66420664.2066421	13.58	22.26
1520	1520	´ò«n	2013	5	437	Hunan	27.606976	22.431	1.609	200.46	76.49	51	5	25	40	82	1.2	97	54	67384370	0.0768	985.68	126.06	66406250	18.98	27.32
1521	1521	´ò«n	2013	6	438	Hunan	27.606976	26.283	1.846	154.588	76.09	43	6	21	33	64	0.8	95	38	67384370	0.0648	982.15	183.29	66358024.691358	22.95	31.09
1522	1522	´ò«n	2013	7	439	Hunan	27.606976	30.106	2.432	27.166	63.2	37	7	26	28	56	0.7	101	27	67384370	0.0557	980.99	308.07	66427289.048474	26.25	35.22
1523	1523	´ò«n	2013	8	440	Hunan	27.606976	29.263	2.223	118.409	66.83	18	8	24	27	58	0.8	100	34	67384370	0.0271	981.74	223.41	66420664.2066421	25.83	34.64
1524	1524	´ò«n	2013	9	441	Hunan	27.606976	22.917	1.751	140.269	77.91	19	9	23	34	80	1	94	59	67384370	0.0286	989.59	136.9	66433566.4335664	19.82	27.57
1525	1525	´ò«n	2014	1	445	Hunan	27.606976	8.294	1.58	24.029	65.63	41	13	50	51	204	1.8	58	155	67384370	0.0613	1000.51	130.51	66884176.182708	4.35	13.9
1526	1526	´ò«n	2014	10	454	Hunan	27.606976	20.351	1.646	88.92	71.74	48	22	26	36	123	1.4	88	79	67384370	0.0717	994.85	170.13	66945606.6945607	16.63	25.75
1527	1527	´ò«n	2014	11	455	Hunan	27.606976	13.351	1.623	117.357	79.43	84	23	29	36	95	1.3	42	61	67384370	0.1255	998.24	63.34	66932270.9163347	11.26	16.6
1528	1528	´ò«n	2014	12	456	Hunan	27.606976	7.446	1.556	22.414	64.46	118	24	37	44	114	1.4	43	68	67384370	0.1764	1003.92	121.49	66893424.0362812	4.28	12.05
1529	1529	´ò«n	2014	2	446	Hunan	27.606976	5.854	1.794	97.283	81.66	23	14	27	28	102	1.5	43	77	67384370	0.0344	998.82	39.95	66860465.1162791	3.79	8.82
1530	1530	´ò«n	2014	3	447	Hunan	27.606976	12.806	1.734	130.071	81.31	48	15	33	32	111	1.2	57	65	67384370	0.0717	995.43	66.18	66945606.6945607	10.12	16.92
1531	1531	´ò«n	2014	4	448	Hunan	27.606976	17.923	1.734	121.82	81.03	56	16	29	32	91	1.1	78	56	67384370	0.0837	991.41	72.45	66905615.2927121	15.06	21.95
1532	1532	´ò«n	2014	5	449	Hunan	27.606976	21.437	1.591	217.121	80.51	121	17	31	28	106	1.2	73	59	67384370	0.1809	986.71	94.17	66887783.3056938	18.45	25.81
1533	1533	´ò«n	2014	6	450	Hunan	27.606976	24.969	1.551	158.6	83.6	94	18	25	24	99	1.3	87	66	67384370	0.1405	982.07	69.77	66903914.5907473	22.51	28.86
1534	1534	´ò«n	2014	7	451	Hunan	27.606976	27.689	1.591	187.579	79.11	49	19	21	21	72	1.1	81	43	67384370	0.0732	982.41	196.79	66939890.7103825	24.5	32.52
1535	1535	´ò«n	2014	8	452	Hunan	27.606976	26.069	1.597	154.626	80.83	29	20	19	20	70	1.2	77	42	67384370	0.0433	984.61	146.23	66974595.8429561	23.25	30.56
1536	1536	´ò«n	2014	9	453	Hunan	27.606976	24.337	1.766	65.94	79.57	24	21	20	25	75	1.2	73	46	67384370	0.0359	988.21	128.78	66852367.6880223	21.38	28.84
1537	1537	´ò«n	2015	1	457	Hunan	27.606976	7.94	1.666	31.969	75.26	169	25	44	43	146	1.7	53	97	67384370	0.2508	1001.2	69.55	67384370.015949	5.16	11.81
1538	1538	´ò«n	2015	10	466	Hunan	27.606976	19.5	1.569	97.263	76.94	57	34	24	31	97	1	111	58	67384370	0.084604378	994.99	154.47	67372400.0429387	16.11	24.72
1539	1539	´ò«n	2015	11	467	Hunan	27.606976	12.52	1.609	158.935	89	65	35	19	27	59	1.1	43	37	67384370	0.096478677	998.52	35.32	67372399.8101674	10.36	15.25
1540	1540	´ò«n	2015	12	468	Hunan	27.606976	7.531	1.594	105.829	83.06	127	36	22	33	97	1.1	45	64	67384370	0.1885	1002.88	45.81	67374005.3050398	5.67	10.25
1541	1541	´ò«n	2015	2	458	Hunan	27.606976	8.989	1.717	79.157	79.4	55	26	26	31	117	1.6	64	78	67384370	0.081635803	997.96	67.95	67372400.318032	6.14	12.74
1542	1542	´ò«n	2015	3	459	Hunan	27.606976	12.451	1.706	91.337	84.23	79	27	23	29	84	1.3	58	52	67384370	0.1173	995.82	52.57	67348678.6018755	9.84	16.12
1543	1543	´ò«n	2015	4	460	Hunan	27.606976	17.809	2.049	109.309	77.06	102	28	26	27	80	1.1	92	47	67384370	0.1514	991.2	118.42	67371202.1136063	14.1	22.61
1544	1544	´ò«n	2015	5	461	Hunan	27.606976	22.537	1.711	203.934	83.94	135	29	23	22	85	1.1	94	54	67384370	0.2004	985.02	91.74	67365269.4610778	19.61	26.74
1545	1545	´ò«n	2015	6	462	Hunan	27.606976	25.943	1.824	209.95	82.49	87	30	21	16	55	0.9	83	31	67384370	0.1291	982.03	128.76	67389620.4492641	23	30.05
1546	1546	´ò«n	2015	7	463	Hunan	27.606976	25.937	1.754	172.524	81.66	55	31	20	17	59	0.9	96	35	67384370	0.0816	982.04	138.68	67401960.7843137	23.15	30.27
1547	1547	´ò«n	2015	8	464	Hunan	27.606976	26.6	1.717	137.151	78.77	27	32	19	18	61	0.9	107	36	67384370	0.0401	984.09	189.1	67331670.8229426	23.52	31.59
1548	1548	´ò«n	2015	9	465	Hunan	27.606976	23.863	1.603	113.197	81.11	19	33	19	20	77	1	111	46	67384370	0.0282	989.2	106.39	67375886.5248227	21.13	28.37
1549	1549	´ò«n	2016	1	469	Hunan	27.606976	5.537	1.791	84.831	84.11	79	37	22	33	102	1.2	49	71	67384370	0.11723787	1001.03	NA	67384369.9139194	3.64	7.99
1550	1550	´ò«n	2016	10	478	Hunan	27.606976	18.891	1.923	2.915	82.75	54	46	15	23	63	1	74	38	67384370	0.080151516	992.44	53.64	67372400.0429387	16.54	22
1551	1551	´ò«n	2016	11	479	Hunan	27.606976	12.434	1.829	106.277	87.54	70	47	18	28	78	1.1	52	48	67384370	0.103900113	997.63	58.77	67372400.2590834	9.82	16
1552	1552	´ò«n	2016	12	480	Hunan	27.606976	8.96	1.574	54.086	81.23	79	48	24	41	120	1.4	59	78	67384370	0.117258699	1000.2	98.86	67372400.2344594	5.97	13.28
1553	1553	´ò«n	2016	2	470	Hunan	27.606976	8.554	1.886	43.006	69.57	37	38	20	27	100	1.1	81	63	67384370	0.054918631	1000.91	116.55	67372400.4518612	4.61	14.1
1554	1554	´ò«n	2016	3	471	Hunan	27.606976	12.749	1.794	146.997	80.31	62	39	24	33	97	1.1	85	60	67384370	0.092058228	994.75	83.1	67348678.4907483	9.57	17.4
1555	1555	´ò«n	2016	4	472	Hunan	27.606976	18.66	1.78	235.08	87.34	81	40	21	25	64	1	85	39	67384370	0.120229412	987.04	62.98	67371201.981758	15.85	22.77
1556	1556	´ò«n	2016	5	473	Hunan	27.606976	20.871	1.897	207.129	84.17	107	41	18	22	63	0.9	98	36	67384370	0.158835556	986.18	97.73	67365269.2725803	17.68	25.14
1557	1557	´ò«n	2016	6	474	Hunan	27.606976	25.857	2.089	173.627	81.09	93	42	16	17	50	0.9	96	27	67384370	0.138003448	982.42	139.99	67389620.5839726	22.44	30.27
1558	1558	´ò«n	2016	7	475	Hunan	27.606976	28.646	1.956	194.916	78.77	54	43	15	17	49	0.9	88	26	67384370	0.080116364	980.67	191.77	67401960.4783862	25.47	33.2
1559	1559	´ò«n	2016	8	476	Hunan	27.606976	27.709	1.803	148.843	79.8	28	44	15	18	59	1	107	34	67384370	0.041541818	981.12	172.34	67401961.0793153	24.66	32.88
1560	1560	´ò«n	2016	9	477	Hunan	27.606976	24.32	1.823	82.12	75.23	33	45	19	24	84	1	129	50	67384370	0.048978947	986.8	125.24	67375887.0316261	20.87	29.42
1561	1561	´ò«n	2017	1	481	Hunan	27.606976	8	1.84	52.5	79.07	66	49	20	33	132	1.4	60	92	67384370	0.0967	1000.02	53.26	68252326.7838676	5.75	11.33
1562	1562	´ò«n	2017	10	490	Hunan	27.606976	17.78	2.11	52.35	83.9	55	58	11	24	64	1	86	39	67384370	0.0806	995.33	81.2	68238213.3995037	15.37	21.55
1563	1563	´ò«n	2017	11	491	Hunan	27.606976	12.95	1.73	66.2	79.47	94	59	16	39	101	1.1	70	66	67384370	0.1378	997.7	76.43	68214804.0638607	10.13	17.04
1564	1564	´ò«n	2017	12	492	Hunan	27.606976	8.19	1.71	23.72	70.44	143	60	20	47	119	1.2	64	79	67384370	0.2096	1001.78	114.21	68225190.8396946	4.99	12.75
1565	1565	´ò«n	2017	2	482	Hunan	27.606976	8.5	1.82	69.22	77.15	57	50	17	28	89	1.2	74	59	67384370	0.0836	999.39	65.61	68181818.1818182	5.23	13.23
1566	1566	´ò«n	2017	3	483	Hunan	27.606976	11.27	1.8	220.01	84.91	97	51	15	30	72	1	70	43	67384370	0.1422	994.85	42.51	68213783.4036568	9.02	14.61
1567	1567	´ò«n	2017	4	484	Hunan	27.606976	18.13	2.25	138.93	77.58	145	52	16	26	68	1	101	37	67384370	0.2125	989.17	122.06	68235294.1176471	14.19	23.61
1568	1568	´ò«n	2017	5	485	Hunan	27.606976	22.48	1.87	159.73	76.35	270	53	11	23	69	0.9	119	35	67384370	0.3958	987.17	164.98	68216270.8438605	18.45	27.91
1569	1569	´ò«n	2017	6	486	Hunan	27.606976	24	1.87	425.88	89.03	238	54	10	17	41	1	88	23	67384370	0.3489	982.34	64.48	68214388.0768128	21.59	27.66
1570	1570	´ò«n	2017	7	487	Hunan	27.606976	28.98	2.35	125.61	76.08	122	55	12	16	44	1	94	23	67384370	0.1788	981.67	241.93	68232662.1923937	25.32	33.85
1571	1571	´ò«n	2017	8	488	Hunan	27.606976	28.42	2.2	182.38	79.58	64	56	12	16	44	1	94	24	67384370	0.0938	981.62	193.72	68230277.1855011	25.25	33.18
1572	1572	´ò«n	2017	9	489	Hunan	27.606976	24.89	1.87	91.4	82.69	72	57	13	20	61	1	113	36	67384370	0.1055	987.02	122.21	68246445.4976303	22	29.37
1573	1573	´ò«n	2018	1	493	Hunan	27.606976	4.16	1.91	70.4	83.86	109	61	15	35	93	1.2	54	67	67384370	0.1589	999.55	52.31	68596601.6362492	2.08	7.43
1574	1574	´ò«n	2018	10	502	Hunan	27.606976	17.71	1.6	105.75	76.32	130	70	12	31	68	1	112	40	67384370	0.1895	995.62	138.12	68601583.1134565	14.47	22.37
1575	1575	´ò«n	2018	11	503	Hunan	27.606976	12.78	1.63	141.55	84.51	236	71	11	33	65	1.1	69	43	67384370	0.344	997.32	101.48	68604651.1627907	9.9	16.99
1576	1576	´ò«n	2018	12	504	Hunan	27.606976	6.23	1.97	87.44	86.07	296	72	10	33	88	1.2	44	62	67384370	0.4315	1002.04	28.39	68597914.2526072	4.62	8.73
1577	1577	´ò«n	2018	2	494	Hunan	27.606976	8.13	1.92	31.42	70	38	62	13	31	106	1.1	78	67	67384370	0.0554	998.35	87.28	68592057.7617329	4.77	12.72
1578	1578	´ò«n	2018	3	495	Hunan	27.606976	14.13	2.04	112.1	81.21	73	63	12	31	69	1	83	41	67384370	0.1064	992.89	111.07	68609022.556391	10.55	19.62
1579	1579	´ò«n	2018	4	496	Hunan	27.606976	19.17	2.27	NA	76.53	167	64	13	26	84	1	100	38	67384370	0.2434	989.69	118.95	68611339.3590797	15.29	24.37
1580	1580	´ò«n	2018	5	497	Hunan	27.606976	24.03	2.34	197.8	81.27	242	65	11	18	63	0.9	102	31	67384370	0.3528	985.4	131.46	68594104.30839	20.89	28.61
1581	1581	´ò«n	2018	6	498	Hunan	27.606976	25.95	1.84	94.72	79.73	180	66	11	18	46	0.9	109	25	67384370	0.2624	981.49	160.89	68597560.9756097	22.63	30.3
1582	1582	´ò«n	2018	7	499	Hunan	27.606976	29.1	1.91	141.12	78.06	156	67	11	16	42	0.9	97	22	67384370	0.2274	979.34	225.35	68601583.1134565	25.59	34
1583	1583	´ò«n	2018	8	500	Hunan	27.606976	28.07	1.88	163.17	79.79	69	68	10	17	45	1	112	24	67384370	0.1006	979.79	200.99	68588469.1848907	24.77	33.18
1584	1584	´ò«n	2018	9	501	Hunan	27.606976	24.33	2.01	117.53	79.99	81	69	11	20	54	1	110	30	67384370	0.1181	988.21	136.32	68585944.1151567	21.39	28.85
1585	1585	¶Q¦{	2013	1	361	Guizhou	26.815182	5.494	1.474	12.649	80.26	40	1	85	41	116	1.1	36	85	35087719	0.1148	908.45	53.31	34843205.5749129	3.19	9.69
1586	1586	¶Q¦{	2013	10	370	Guizhou	26.815182	15.786	1.263	60.609	78.43	42	10	22	41	91	0.9	77	67	35087719	0.1206	908.37	108.87	34825870.6467662	12.52	20.75
1587	1587	¶Q¦{	2013	11	371	Guizhou	26.815182	12.863	1.446	42.094	80.69	53	11	28	34	69	0.9	51	47	35087719	0.1521	908.76	69.21	34845496.3839579	10.54	16.98
1588	1588	¶Q¦{	2013	12	372	Guizhou	26.815182	6.286	1.309	35.226	75.57	37	12	61	44	119	1	45	94	35087719	0.1062	909.88	63.81	34839924.6704331	3.88	10.36
1589	1589	¶Q¦{	2013	2	362	Guizhou	26.815182	9.766	1.843	16.711	79.71	18	2	37	24	59	1	47	44	35087719	0.051664746	905.74	77.49	34840004.826502	6.99	15.1
1590	1590	¶Q¦{	2013	3	363	Guizhou	26.815182	15.003	1.86	66.583	71.17	36	3	32	36	109	0.9	80	73	35087719	0.103329491	903.76	130.91	34840005.1636759	11.12	21.31
1591	1591	¶Q¦{	2013	4	364	Guizhou	26.815182	16.246	1.694	100.18	77.31	57	4	20	31	79	0.8	65	52	35087719	0.1636	901.72	101.68	34841075.794621	12.81	21.73
1592	1592	¶Q¦{	2013	5	365	Guizhou	26.815182	20.306	1.58	174.397	78.31	62	5	16	31	63	0.7	76	42	35087719	0.178	899.31	126.71	34831460.6741573	16.79	25.72
1593	1593	¶Q¦{	2013	6	366	Guizhou	26.815182	23.643	1.626	158.197	75.8	58	6	16	31	57	0.7	85	35	35087719	0.1665	897.09	170.86	34834834.8348348	19.74	28.91
1594	1594	¶Q¦{	2013	7	367	Guizhou	26.815182	25.823	2.171	42.591	71.29	36	7	10	21	36	0.5	54	16	35087719	0.1033	896.4	181.52	34849951.5972895	22.17	30.35
1595	1595	¶Q¦{	2013	8	368	Guizhou	26.815182	24.657	1.757	130.914	74.83	22	8	13	27	54	0.6	65	29	35087719	0.0631	898.08	166.85	34865293.18542	21.08	29.92
1596	1596	¶Q¦{	2013	9	369	Guizhou	26.815182	20.486	1.486	105.836	78.66	21	9	18	31	66	0.7	82	44	35087719	0.0603	903.38	130.76	34825870.6467662	17.13	25.55
1597	1597	¶Q¦{	2014	1	373	Guizhou	26.815182	7.254	1.5	12.529	73.23	31	13	69	47	136	1.2	65	103	35087719	0.0885	908.7	112.71	35028248.5875706	3.84	13.08
1598	1598	¶Q¦{	2014	10	382	Guizhou	26.815182	18.131	1.374	88.406	79.57	38	22	14	32	92	0.7	80	60	35087719	0.1085	906.98	130.71	35023041.4746544	15.04	23.36
1599	1599	¶Q¦{	2014	11	383	Guizhou	26.815182	11.734	1.4	68.586	85.89	51	23	18	29	65	0.7	40	39	35087719	0.1456	907.73	35.41	35027472.5274725	10.04	14.94
1600	1600	¶Q¦{	2014	12	384	Guizhou	26.815182	6.577	1.466	13.023	75.06	70	24	45	40	112	0.9	55	70	35087719	0.1999	911.49	64.54	35017508.7543772	4.26	10.86
1601	1601	¶Q¦{	2014	2	374	Guizhou	26.815182	5.983	1.643	33.249	80.17	12	14	34	26	69	0.9	57	55	35087719	0.0343	905.27	51.17	34985422.7405248	3.81	10.15
1602	1602	¶Q¦{	2014	3	375	Guizhou	26.815182	12.017	1.637	78.72	80.14	34	15	30	33	86	0.9	70	53	35087719	0.0971	904.92	80.18	35015447.9917611	9.19	17.25
1603	1603	¶Q¦{	2014	4	376	Guizhou	26.815182	17.34	1.706	85.477	80.51	50	16	17	29	84	0.7	75	48	35087719	0.1428	902.45	93.46	35014005.6022409	14.62	22.08
1604	1604	¶Q¦{	2014	5	377	Guizhou	26.815182	19.42	1.511	152.543	80.23	65	17	16	32	90	0.7	73	51	35087719	0.1856	900.06	83.13	35021551.7241379	16.44	24.37
1605	1605	¶Q¦{	2014	6	378	Guizhou	26.815182	22.194	1.331	187.197	85.29	76	18	12	28	69	0.7	68	44	35087719	0.217	897.14	50.65	35023041.4746544	19.91	26.15
1606	1606	¶Q¦{	2014	7	379	Guizhou	26.815182	24.223	1.36	218.159	81.86	44	19	11	24	56	0.5	71	30	35087719	0.1256	898.02	159.71	35031847.133758	20.96	29.08
1607	1607	¶Q¦{	2014	8	380	Guizhou	26.815182	23.643	1.491	167.964	79.46	24	20	10	23	60	0.5	78	32	35087719	0.0685	899.49	155.72	35036496.350365	20.31	28.57
1608	1608	¶Q¦{	2014	9	381	Guizhou	26.815182	22.446	1.603	131.53	79.71	24	21	11	23	59	0.6	73	35	35087719	0.0685	901.76	140.08	35036496.350365	19.39	27.33
1609	1609	¶Q¦{	2015	1	385	Guizhou	26.815182	7.409	1.468	33.679	80.44	62	25	36	30	82	1.2	56	55	35087719	0.1767	908.5	53.54	35087719.2982456	5.25	11.42
1610	1610	¶Q¦{	2015	10	394	Guizhou	26.815182	17.594	1.374	107.274	81	52	34	17	24	59	0.7	80	33	35087719	0.148231344	907.07	122.79	35080299.8858325	14.49	22.75
1611	1611	¶Q¦{	2015	11	395	Guizhou	26.815182	13.774	1.635	51.6	83.68	76	35	19	21	45	0.8	52	26	35087719	0.21664581	906.81	81.69	35080299.960567	11.47	17.87
1612	1612	¶Q¦{	2015	12	396	Guizhou	26.815182	7.118	1.415	59.132	84.09	64	36	28	24	55	0.8	49	35	35087719	0.1824	910.12	36.14	35087719.2982456	5.47	10.29
1613	1613	¶Q¦{	2015	2	386	Guizhou	26.815182	9.135	1.674	22.756	78.38	38	26	28	22	63	1.1	65	41	35087719	0.108322905	905.62	72.09	35080299.960567	6.43	13.8
1614	1614	¶Q¦{	2015	3	387	Guizhou	26.815182	12.812	1.726	32.882	79.29	70	27	26	21	57	0.8	73	35	35087719	0.1995	904.65	85.39	35087719.2982456	10.04	17.88
1615	1615	¶Q¦{	2015	4	388	Guizhou	26.815182	17.562	1.829	65.55	70.74	74	28	23	22	60	0.7	90	32	35087719	0.2109	902.44	137.28	35087719.2982456	13.61	23.41
1616	1616	¶Q¦{	2015	5	389	Guizhou	26.815182	20.988	1.647	186.084	79.18	129	29	17	19	49	0.7	79	27	35087719	0.3677	898.46	119.69	35082948.05548	17.91	26.13
1617	1617	¶Q¦{	2015	6	390	Guizhou	26.815182	23.435	1.662	186.065	82.21	99	30	14	16	35	0.6	67	18	35087719	0.2822	896.51	98.84	35081502.4805103	20.73	27.6
1618	1618	¶Q¦{	2015	7	391	Guizhou	26.815182	23.109	1.357	155.283	78.57	62	31	15	21	51	0.6	90	27	35087719	0.1767	897.65	122.88	35087719.2982456	19.66	27.89
1619	1619	¶Q¦{	2015	8	392	Guizhou	26.815182	22.703	1.379	191.311	81.97	27	32	14	21	45	0.6	77	24	35087719	0.077	899.52	122.29	35064935.0649351	19.7	27.38
1620	1620	¶Q¦{	2015	9	393	Guizhou	26.815182	20.853	1.338	130.273	85.82	47	33	15	20	42	0.6	67	25	35087719	0.134	902.76	56.12	35074626.8656716	18.71	24.71
1621	1621	¶Q¦{	2016	1	397	Guizhou	26.815182	5.697	1.591	31.256	83.79	50	37	22	23	56	1	50	36	35087719	0.1425	908.15	NA	35087719.2982456	3.92	9.34
1622	1622	¶Q¦{	2016	10	406	Guizhou	26.815182	18.011	1.551	3.228	80.63	64	46	14	21	51	0.7	64	28	35087719	0.182438577	904.77	83.79	35080299.9302061	15.3	22.54
1623	1623	¶Q¦{	2016	11	407	Guizhou	26.815182	12.321	1.468	58.721	83.38	66	47	18	24	53	0.9	49	30	35087719	0.188139782	907.65	71.59	35080300.0292623	9.84	17.01
1624	1624	¶Q¦{	2016	12	408	Guizhou	26.815182	8.868	1.368	20.512	80.18	82	48	26	31	81	1.1	51	50	35087719	0.233749426	909.09	66.41	35080300.0474534	6.39	13.45
1625	1625	¶Q¦{	2016	2	398	Guizhou	26.815182	7.309	1.603	14.679	70.97	34	38	23	22	65	0.9	74	46	35087719	0.096920494	909.92	81.94	35080299.941517	3.76	12.69
1626	1626	¶Q¦{	2016	3	399	Guizhou	26.815182	12.297	1.641	69.774	78.26	57	39	19	25	63	0.8	75	39	35087719	0.16245	904.85	68.71	35087719.2982456	9.27	17.43
1627	1627	¶Q¦{	2016	4	400	Guizhou	26.815182	17.45	1.562	146.133	81.56	87	40	14	24	51	0.8	73	27	35087719	0.24795	900.01	81.59	35087719.2982456	14.48	22.57
1628	1628	¶Q¦{	2016	5	401	Guizhou	26.815182	20.118	1.671	174.382	79.47	81	41	12	19	53	0.7	85	27	35087719	0.230881395	899.66	NA	35082948.1084866	16.83	25.17
1629	1629	¶Q¦{	2016	6	402	Guizhou	26.815182	23.485	1.656	217.742	80.21	91	42	11	17	40	0.6	76	20	35087719	0.25939596	897.96	111.48	35081502.4258666	20.25	28.22
1630	1630	¶Q¦{	2016	7	403	Guizhou	26.815182	25.418	1.715	166.421	77.56	38	43	10	17	34	0.6	74	16	35087719	0.1083	897.01	171.09	35087719.2982456	21.78	30.25
1631	1631	¶Q¦{	2016	8	404	Guizhou	26.815182	24.129	1.376	188.685	81.12	36	44	14	21	43	0.7	86	23	35087719	0.1026	897.88	145.63	35087719.2982456	20.93	29.31
1632	1632	¶Q¦{	2016	9	405	Guizhou	26.815182	21.288	1.356	62.756	77.06	39	45	16	23	60	0.7	97	35	35087719	0.111191489	902.39	80.29	35074626.9797682	18.03	26.3
1633	1633	¶Q¦{	2017	1	409	Guizhou	26.815182	8.24	1.56	18.61	80.74	42	49	19	24	67	1.1	50	45	35087719	0.1181	907.99	34.89	35563082.1337849	6.12	11.8
1634	1634	¶Q¦{	2017	10	418	Guizhou	26.815182	17.14	1.48	76.7	82.99	55	58	13	18	42	0.7	63	25	35087719	0.1547	907.12	80.98	35552682.6115061	14.84	21.05
1635	1635	¶Q¦{	2017	11	419	Guizhou	26.815182	12.36	1.39	11.68	77.83	80	59	19	27	71	0.9	65	41	35087719	0.225	908.2	87.15	35555555.5555556	9.57	16.86
1636	1636	¶Q¦{	2017	12	420	Guizhou	26.815182	7.54	1.31	11.16	75.91	64	60	28	33	83	1	63	49	35087719	0.18	910.61	74.43	35555555.5555556	4.87	11.76
1637	1637	¶Q¦{	2017	2	410	Guizhou	26.815182	8.51	1.57	27.58	75.9	47	50	19	22	58	1	63	38	35087719	0.1322	907.76	56.3	35552193.6459909	5.67	13.25
1638	1638	¶Q¦{	2017	3	411	Guizhou	26.815182	10.91	1.57	51.21	80.46	69	51	20	25	52	0.8	64	30	35087719	0.1941	904.5	44.38	35548686.244204	8.44	15.04
1639	1639	¶Q¦{	2017	4	412	Guizhou	26.815182	17.55	1.69	63.1	72.19	112	52	13	22	57	0.8	92	28	35087719	0.315	901.57	114.69	35555555.5555556	13.81	23.1
1640	1640	¶Q¦{	2017	5	413	Guizhou	26.815182	20.11	1.55	100.22	72.55	117	53	10	21	46	0.6	97	23	35087719	0.3291	901.66	147.45	35551504.1020966	16.12	25.87
1641	1641	¶Q¦{	2017	6	414	Guizhou	26.815182	21.62	1.26	329.63	84.19	95	54	8	19	33	0.7	71	17	35087719	0.2672	897.61	69.9	35553892.2155689	19.2	25.53
1642	1642	¶Q¦{	2017	7	415	Guizhou	26.815182	24.68	1.39	134.16	76.92	64	55	8	17	39	0.6	74	17	35087719	0.18	898.14	178.44	35555555.5555556	21	29.92
1643	1643	¶Q¦{	2017	8	416	Guizhou	26.815182	24.83	1.49	171.81	79.08	42	56	9	16	39	0.6	76	17	35087719	0.1181	897.75	175.59	35563082.1337849	21.58	30.03
1644	1644	¶Q¦{	2017	9	417	Guizhou	26.815182	22.62	1.47	146.86	81.5	57	57	11	16	43	0.7	72	22	35087719	0.1603	901.69	109.42	35558328.1347473	19.91	27.32
1645	1645	¶Q¦{	2018	1	421	Guizhou	26.815182	5.62	1.58	37.82	81.05	47	61	20	25	59	1.1	51	37	35087719	0.1313	906.34	41.79	35795887.2810358	3.48	9.25
1646	1646	¶Q¦{	2018	10	430	Guizhou	26.815182	15.15	1.22	62.59	84.87	40	70	15	22	45	0.7	71	25	35087719	0.1117	908.05	44.34	35810205.908684	13.09	18.56
1647	1647	¶Q¦{	2018	11	431	Guizhou	26.815182	11.77	1.38	36.69	82.31	47	71	15	25	51	0.8	64	30	35087719	0.1313	907.65	97.57	35795887.2810358	8.88	16.6
1648	1648	¶Q¦{	2018	12	432	Guizhou	26.815182	6.68	1.63	36.14	82.66	75	72	19	24	52	1	46	33	35087719	0.2095	909.22	43.81	35799522.673031	4.66	10.05
1649	1649	¶Q¦{	2018	2	422	Guizhou	26.815182	7.67	1.49	7.01	72.45	17	62	18	22	77	1	76	48	35087719	0.0475	906.83	60.8	35789473.6842105	4.68	12.4
1650	1650	¶Q¦{	2018	3	423	Guizhou	26.815182	14.4	1.61	74.54	75.09	26	63	13	24	64	0.8	87	37	35087719	0.0726	903.46	116.06	35812672.1763085	10.84	20.14
1651	1651	¶Q¦{	2018	4	424	Guizhou	26.815182	17.91	1.69	NA	73.73	44	64	10	20	65	0.7	101	32	35087719	0.1229	902.27	129.71	35801464.6053702	13.95	23.8
1652	1652	¶Q¦{	2018	5	425	Guizhou	26.815182	21.59	1.8	175.48	77.5	75	65	9	17	49	0.6	96	24	35087719	0.2095	899.67	129.77	35799522.673031	18.21	26.47
1653	1653	¶Q¦{	2018	6	426	Guizhou	26.815182	22.5	1.38	192.02	82.02	55	66	9	18	36	0.6	86	18	35087719	0.1536	897.09	94.35	35807291.6666667	19.48	26.91
1654	1654	¶Q¦{	2018	7	427	Guizhou	26.815182	25.5	1.55	111.07	76.63	46	67	7	15	33	0.6	80	16	35087719	0.1285	895.63	181.86	35797665.3696498	21.91	30.62
1655	1655	¶Q¦{	2018	8	428	Guizhou	26.815182	24.21	1.32	156.45	79.78	19	68	10	17	39	0.7	92	21	35087719	0.0531	896.89	172.72	35781544.2561205	20.85	29.86
1656	1656	¶Q¦{	2018	9	429	Guizhou	26.815182	21.11	1.44	144.42	82.73	27	69	10	16	34	0.7	76	19	35087719	0.0754	902.69	97.64	35809018.5676393	18.54	25.56
1657	1657	¶³«n	2013	1	217	Yunnan	24.976003	10.012	1.753	7.947	64.81	80	1	38	63	130	2	35	67	47134935	0.1717	840.77	213.99	46592894.583576	3.87	17.65
1658	1658	¶³«n	2013	10	226	Yunnan	24.976003	16.647	1.303	104.857	78	82	10	24	43	76	1.2	70	41	47134935	0.176	842.96	137.94	46590909.0909091	12.61	22.1
1659	1659	¶³«n	2013	11	227	Yunnan	24.976003	13.938	1.475	5.603	71.66	91	11	27	44	94	1.2	51	41	47134935	0.1953	842.65	211.04	46594982.078853	8.42	21.31
1660	1660	¶³«n	2013	12	228	Yunnan	24.976003	8.969	1.481	43.719	72.66	91	12	27	43	97	1.7	32	58	47134935	0.1953	841.73	180.21	46594982.078853	3.94	15.79
1661	1661	¶³«n	2013	2	218	Yunnan	24.976003	14.688	2.069	9.553	55.03	47	2	37	31	60	1.5	88	36	47134935	0.100880004	840.43	232.06	46590006.0828705	7.27	23.49
1662	1662	¶³«n	2013	3	219	Yunnan	24.976003	16.612	2.056	22.634	54.84	96	3	34	39	99	1.7	110	55	47134935	0.206052774	839.43	241.54	46590006.1117352	9.75	24.61
1663	1663	¶³«n	2013	4	220	Yunnan	24.976003	18.753	2.156	40.466	57.56	222	4	29	44	100	1.7	115	53	47134935	0.4765	837.72	220.31	46589716.6841553	12.36	25.72
1664	1664	¶³«n	2013	5	221	Yunnan	24.976003	20.647	1.788	118.219	69.06	224	5	20	34	60	1	99	27	47134935	0.4808	836.76	194.29	46589018.3028286	15.8	26.53
1665	1665	¶³«n	2013	6	222	Yunnan	24.976003	22.638	1.678	120.841	69.66	193	6	21	33	54	0.9	96	27	47134935	0.4143	835.17	189.88	46584600.5310162	17.93	28.6
1666	1666	¶³«n	2013	7	223	Yunnan	24.976003	22.119	1.572	142.064	79.69	118	7	15	27	42	0.8	52	20	47134935	0.2533	834.96	115.27	46585076.9838137	18.98	26.74
1667	1667	¶³«n	2013	8	224	Yunnan	24.976003	21.475	1.388	190.796	79.44	49	8	22	33	54	0.8	67	30	47134935	0.1052	836.6	157.83	46577946.7680608	17.87	27.07
1668	1668	¶³«n	2013	9	225	Yunnan	24.976003	20.084	1.322	115.977	79.03	72	9	24	38	72	0.9	80	40	47134935	0.1545	839.52	135.81	46601941.7475728	16.42	25.42
1669	1669	¶³«n	2014	1	229	Yunnan	24.976003	9.897	1.788	5.994	65.34	66	13	31	30	82	1.9	77	46	47134935	0.1408	841.72	231.76	46875000	3.33	18.27
1670	1670	¶³«n	2014	10	238	Yunnan	24.976003	17.647	1.494	47.841	75.75	97	22	22	23	62	1.1	68	36	47134935	0.207	842.31	188.18	46859903.3816425	13.11	23.84
1671	1671	¶³«n	2014	11	239	Yunnan	24.976003	14.156	1.638	30.322	73.81	103	23	23	26	56	1.1	53	26	47134935	0.2198	841.16	194.46	46860782.5295723	9.04	20.82
1672	1672	¶³«n	2014	12	240	Yunnan	24.976003	10.306	1.659	7.366	71.22	107	24	25	31	71	1.4	57	40	47134935	0.2283	842.63	188.25	46868155.935173	5	17.49
1673	1673	¶³«n	2014	2	230	Yunnan	24.976003	12.334	2.284	20.1	59.31	40	14	23	27	56	1.2	82	31	47134935	0.0853	837.77	216.33	46893317.7022274	5.63	20.11
1674	1674	¶³«n	2014	3	231	Yunnan	24.976003	15.994	2.291	27.088	56.56	95	15	30	33	85	1.6	96	45	47134935	0.2027	839.16	244.41	46867291.5638875	9.06	23.77
1675	1675	¶³«n	2014	4	232	Yunnan	24.976003	19.684	2.231	25.209	54.97	112	16	29	32	94	1.9	122	52	47134935	0.239	838.26	248.26	46861924.6861925	12.79	27.13
1676	1676	¶³«n	2014	5	233	Yunnan	24.976003	21.866	2.197	61.712	61.78	179	17	18	22	55	1.4	107	29	47134935	0.3819	836.63	234.5	46870908.6148206	16.09	28.05
1677	1677	¶³«n	2014	6	234	Yunnan	24.976003	22.7	1.797	164.182	74.34	124	18	14	19	38	1.3	81	22	47134935	0.2646	834.17	144.78	46863189.7203326	18.78	27.64
1678	1678	¶³«n	2014	7	235	Yunnan	24.976003	22.116	1.447	215.412	81.22	83	19	19	21	43	1.1	69	23	47134935	0.1771	835.51	135.94	46866177.3009599	18.84	27
1679	1679	¶³«n	2014	8	236	Yunnan	24.976003	21.459	1.403	180.052	81.53	63	20	22	21	41	0.9	67	23	47134935	0.1344	836.94	115.16	46875000	18.3	26.07
1680	1680	¶³«n	2014	9	237	Yunnan	24.976003	21.131	1.481	122.647	79.19	57	21	21	21	42	0.9	64	23	47134935	0.1216	838.27	173.44	46875000	17.31	26.77
1681	1681	¶³«n	2015	1	241	Yunnan	24.976003	10.066	1.691	88.95	72.19	102	25	20	21	63	1.1	69	37	47134935	0.2164	841.86	185.16	47134935.3049908	4.67	17.14
1682	1682	¶³«n	2015	10	250	Yunnan	24.976003	17.372	1.397	114.884	77.69	90	34	16	16	42	0.8	68	24	47134935	0.190924712	842.77	174	47139000.0054053	12.91	23.55
1683	1683	¶³«n	2015	11	251	Yunnan	24.976003	14.409	1.519	36.359	74.09	110	35	16	17	44	0.9	61	23	47134935	0.233352426	842.4	199.43	47138999.9605147	9.13	21.44
1684	1684	¶³«n	2015	12	252	Yunnan	24.976003	10.488	1.588	33.478	75.88	123	36	15	19	50	0.9	61	29	47134935	0.2609	842.47	151.91	47144499.8083557	5.98	16.36
1685	1685	¶³«n	2015	2	242	Yunnan	24.976003	12.206	2.009	8.603	62.25	50	26	16	17	59	1	86	37	47134935	0.106069284	840.09	218.51	47139000.202924	5.62	19.85
1686	1686	¶³«n	2015	3	243	Yunnan	24.976003	17.041	2.288	27.522	55.09	161	27	16	21	70	0.9	105	44	47134935	0.3415	839.94	256.5	47144948.7554905	10.05	25.02
1687	1687	¶³«n	2015	4	244	Yunnan	24.976003	18.028	2.072	62.416	64.97	219	28	15	16	53	0.7	96	30	47134935	0.4646	839.49	194.59	47137322.427895	12.63	24.34
1688	1688	¶³«n	2015	5	245	Yunnan	24.976003	22.109	2.094	57.475	61.5	334	29	16	15	54	0.7	105	29	47134935	0.7085	836.28	244.46	47141848.9767114	16.11	28.57
1689	1689	¶³«n	2015	6	246	Yunnan	24.976003	23.291	1.944	103.103	70.44	285	30	11	11	32	0.6	73	17	47134935	0.6046	835.2	174.43	47138604.0357261	19.03	28.52
1690	1690	¶³«n	2015	7	247	Yunnan	24.976003	21.481	1.403	167.078	77.31	201	31	15	15	37	0.6	79	21	47134935	0.4264	835.89	120.88	47138836.7729831	17.71	26.44
1691	1691	¶³«n	2015	8	248	Yunnan	24.976003	21.138	1.288	202.177	83.03	91	32	15	14	32	0.7	60	18	47134935	0.193	837.15	94.18	47150259.0673575	18.07	25.7
1692	1692	¶³«n	2015	9	249	Yunnan	24.976003	21.103	1.391	127	81.41	68	33	13	13	32	0.7	55	18	47134935	0.1443	839.11	119.64	47124047.1240471	17.76	26.15
1693	1693	¶³«n	2016	1	253	Yunnan	24.976003	9.094	1.819	24.425	69.34	110	37	16	20	51	0.9	71	30	47134935	0.233372549	840.58	NA	47134935.308951	3.44	16.19
1694	1694	¶³«n	2016	10	262	Yunnan	24.976003	18.916	1.431	2.767	79.19	121	46	14	16	38	0.9	66	21	47134935	0.256687668	840.08	143.29	47139000.0707007	14.8	24.69
1695	1695	¶³«n	2016	11	263	Yunnan	24.976003	14.369	1.512	64.828	76.62	128	47	14	19	41	0.9	65	21	47134935	0.271537368	841.78	166.72	47139000.0362676	9.3	21.19
1696	1696	¶³«n	2016	12	264	Yunnan	24.976003	11.538	1.531	5.053	74.47	179	48	15	23	54	1	67	29	47134935	0.379728038	842.34	NA	47139000.0440262	6.37	18.6
1697	1697	¶³«n	2016	2	254	Yunnan	24.976003	10.919	2.053	31.4	68.81	49	38	13	15	54	0.9	82	37	47134935	0.103947899	842.09	134.59	47138999.8945529	5.88	17.01
1698	1698	¶³«n	2016	3	255	Yunnan	24.976003	15.706	2.256	21.306	60.59	133	39	14	19	64	0.9	104	37	47134935	0.282108696	839.62	199.15	47144948.6973631	9.4	22.84
1699	1699	¶³«n	2016	4	256	Yunnan	24.976003	18.656	2.238	75.077	64.66	187	40	13	18	61	0.8	105	32	47134935	0.396713242	837.14	158.46	47137322.4289801	12.72	25.25
1700	1700	¶³«n	2016	5	257	Yunnan	24.976003	20.588	1.931	114.455	69.31	209	41	12	14	45	0.7	94	24	47134935	0.443342814	836.98	168.01	47141849.0161882	15.51	26.44
1701	1701	¶³«n	2016	6	258	Yunnan	24.976003	22.022	1.722	168.578	78.16	258	42	11	11	29	0.6	65	16	47134935	0.547322105	836.4	113.2	47138604.0583908	18.38	26.89
1702	1702	¶³«n	2016	7	259	Yunnan	24.976003	21.872	1.506	206.79	81.62	144	43	11	11	27	0.6	50	14	47134935	0.305480597	836.12	97.12	47138836.7752862	18.66	26.38
1703	1703	¶³«n	2016	8	260	Yunnan	24.976003	22.184	1.403	176.286	80.59	69	44	15	14	34	0.7	76	19	47134935	0.146376119	835.9	NA	47138836.9027601	18.42	27.95
1704	1704	¶³«n	2016	9	261	Yunnan	24.976003	20.503	1.328	137.758	81.62	114	45	14	15	38	0.7	67	22	47134935	0.241914706	838.71	96.42	47124047.1011299	17.19	25.37
1705	1705	¶³«n	2017	1	265	Yunnan	24.976003	10.7	1.66	26.1	68.14	119	49	14	19	46	0.9	74	27	47134935	0.2494	841.3	194.04	47714514.8356054	5.35	18.78
1706	1706	¶³«n	2017	10	274	Yunnan	24.976003	17.87	1.31	101.06	82	124	58	11	18	36	0.8	62	18	47134935	0.2599	841.34	137.19	47710657.9453636	14.77	23.43
1707	1707	¶³«n	2017	11	275	Yunnan	24.976003	13.44	1.5	31.41	75.09	171	59	14	24	50	0.9	71	25	47134935	0.3584	842.14	184.83	47712053.5714286	8.99	20.7
1708	1708	¶³«n	2017	12	276	Yunnan	24.976003	10.39	1.5	8.51	72.31	213	60	15	26	60	0.9	70	31	47134935	0.4464	842.6	188.98	47715053.7634409	5.67	17.97
1709	1709	¶³«n	2017	2	266	Yunnan	24.976003	11.74	1.98	23.05	65.06	52	50	13	20	54	0.9	95	34	47134935	0.109	840.61	172.06	47706422.0183486	6.3	19.52
1710	1710	¶³«n	2017	3	267	Yunnan	24.976003	14.19	2.09	57.67	65.22	103	51	13	22	61	0.9	110	36	47134935	0.2159	838.59	162.18	47707271.885132	8.94	21.56
1711	1711	¶³«n	2017	4	268	Yunnan	24.976003	17.04	1.95	94.55	69.45	179	52	12	19	56	0.8	109	33	47134935	0.3752	838.37	161.72	47707889.1257996	12.52	23.53
1712	1712	¶³«n	2017	5	269	Yunnan	24.976003	19.64	1.77	74.71	68.18	284	53	13	18	50	0.8	110	27	47134935	0.5953	838.46	196.45	47707038.4679993	14.76	26.1
1713	1713	¶³«n	2017	6	270	Yunnan	24.976003	21.84	1.71	140.39	74.8	280	54	11	15	33	0.7	79	15	47134935	0.5869	835.19	140.57	47708297.8360879	18.29	27.3
1714	1714	¶³«n	2017	7	271	Yunnan	24.976003	21	1.26	276.94	82.99	201	55	12	16	36	0.7	66	17	47134935	0.4213	836.41	103.4	47709470.685972	18.07	26.15
1715	1715	¶³«n	2017	8	272	Yunnan	24.976003	21.52	1.35	233.37	82.66	82	56	13	16	33	0.8	64	15	47134935	0.1719	836.21	121.16	47702152.4141943	18.63	26.87
1716	1716	¶³«n	2017	9	273	Yunnan	24.976003	21.07	1.35	127.34	81.47	96	57	12	15	34	0.8	60	15	47134935	0.2012	838.79	132.57	47713717.693837	18	26.71
1717	1717	¶³«n	2018	1	277	Yunnan	24.976003	9.6	1.88	27	68.48	149	61	12	22	52	0.9	73	27	47134935	0.3104	837.56	192.41	48002577.3195876	4.67	17.03
1718	1718	¶³«n	2018	10	286	Yunnan	24.976003	16.14	1.51	94.53	80.29	157	70	10	16	39	0.7	68	21	47134935	0.327	841.44	129.41	48012232.4159021	12.84	21.72
1719	1719	¶³«n	2018	11	287	Yunnan	24.976003	12.88	1.62	6.34	71.34	179	71	13	21	54	0.8	79	27	47134935	0.3729	841.18	223.36	48002145.3472781	7.59	21.26
1720	1720	¶³«n	2018	12	288	Yunnan	24.976003	10.9	1.67	44.33	71.84	202	72	11	21	50	0.9	67	25	47134935	0.4208	840.69	181.58	48003802.2813688	6.13	18.33
1721	1721	¶³«n	2018	2	278	Yunnan	24.976003	11.27	2.13	9.2	62.53	58	62	12	18	60	0.9	97	35	47134935	0.1208	838.85	189.1	48013245.0331126	5.77	18.88
1722	1722	¶³«n	2018	3	279	Yunnan	24.976003	14.83	2.11	44.29	62.29	159	63	12	22	70	0.9	120	40	47134935	0.3312	837.93	223.15	48007246.3768116	9.13	22.76
1723	1723	¶³«n	2018	4	280	Yunnan	24.976003	17.75	2.1	NA	63.2	254	64	11	19	68	0.8	122	35	47134935	0.5291	837.81	200.69	48006048.006048	12.41	25.21
1724	1724	¶³«n	2018	5	281	Yunnan	24.976003	20.21	1.97	109.1	69.77	377	65	10	16	48	0.6	101	22	47134935	0.7853	836.56	181.19	48007131.0327263	15.78	26.2
1725	1725	¶³«n	2018	6	282	Yunnan	24.976003	21.08	1.61	211.62	81.33	377	66	9	14	33	0.6	72	14	47134935	0.7853	833.71	98.53	48007131.0327263	18.11	25.94
1726	1726	¶³«n	2018	7	283	Yunnan	24.976003	21.91	1.42	220.06	81.72	257	67	10	14	29	0.7	68	13	47134935	0.5354	833.1	114	48001494.2099365	18.9	27.01
1727	1727	¶³«n	2018	8	284	Yunnan	24.976003	21.26	1.32	249	83.18	109	68	12	16	37	0.8	80	19	47134935	0.2271	834.12	115.13	47996477.3227653	18.3	26.85
1728	1728	¶³«n	2018	9	285	Yunnan	24.976003	20.24	1.42	99.67	83.01	107	69	10	14	34	0.8	65	18	47134935	0.2229	837.98	111.92	48003589.0533872	17.37	25.54
1729	1729	¶ÂÀs¦¿	2013	1	2161	Heilongjiang	47.841542	-22.685	1.906	3.869	68.29	150	1	71	81	249	2	22	200	38329604	0.3912	996.79	157.25	38343558.2822086	-28.23	-16.8
1730	1730	¶ÂÀs¦¿	2013	10	2170	Heilongjiang	47.841542	4.454	2.431	36.86	67.51	205	10	35	63	186	1.1	54	146	38329604	0.5347	992.81	175.13	38339255.657378	-0.78	10.78
1731	1731	¶ÂÀs¦¿	2013	11	2171	Heilongjiang	47.841542	-4.723	2.817	33.246	72.06	338	11	66	53	125	1.1	37	89	38329604	0.8816	987.75	125.83	38339382.9401089	-9.11	0.17
1732	1732	¶ÂÀs¦¿	2013	12	2172	Heilongjiang	47.841542	-15.877	1.751	4.903	76.37	393	12	95	63	164	1.5	17	129	38329604	1.025	993.15	139.12	38341463.4146342	-20.45	-10.4
1733	1733	¶ÂÀs¦¿	2013	2	2162	Heilongjiang	47.841542	-18.637	2.463	8.786	65.43	43	2	54	54	116	1.2	40	88	38329604	0.112154425	993.76	184.07	38339994.1642962	-24.76	-11.78
1734	1734	¶ÂÀs¦¿	2013	3	2163	Heilongjiang	47.841542	-9.314	3.257	12.314	63.34	91	3	42	60	80	0.9	42	48	38329604	0.237350063	985.86	248.08	38339994.036572	-15.53	-3.42
1735	1735	¶ÂÀs¦¿	2013	4	2164	Heilongjiang	47.841542	2.803	3.243	15.909	61.63	138	4	32	60	85	1	38	45	38329604	0.3599	982.6	222.1	38343984.4401223	-2.18	7.91
1736	1736	¶ÂÀs¦¿	2013	5	2165	Heilongjiang	47.841542	15.383	3.066	65.886	61.09	212	5	23	68	90	1	43	41	38329604	0.5529	979.55	229.83	38343280.8826189	9.14	21.75
1737	1737	¶ÂÀs¦¿	2013	6	2166	Heilongjiang	47.841542	19.734	2.351	86.869	70.54	258	6	13	44	69	0.9	48	44	38329604	0.6729	980.38	217.17	38341506.9103879	14.39	25.47
1738	1738	¶ÂÀs¦¿	2013	7	2167	Heilongjiang	47.841542	21.749	2.26	213.655	81.63	174	7	9	28	46	0.7	67	23	38329604	0.4538	975.92	197.17	38342882.3270163	17.57	26.5
1739	1739	¶ÂÀs¦¿	2013	8	2168	Heilongjiang	47.841542	20.074	2.023	142.424	83.74	85	8	8	27	54	0.6	49	32	38329604	0.2217	978.05	173.02	38340099.233198	16.33	25.05
1740	1740	¶ÂÀs¦¿	2013	9	2169	Heilongjiang	47.841542	13.231	2.337	47.826	70.46	127	9	13	38	70	0.4	41	30	38329604	0.3312	986.58	231.37	38345410.6280193	7.23	19.93
1741	1741	¶ÂÀs¦¿	2014	1	2173	Heilongjiang	47.841542	-21	2.151	3.614	67.4	156	13	68	46	122	1.2	40	97	38329604	0.4068	994.23	166.21	38348082.5958702	-26.6	-14.63
1742	1742	¶ÂÀs¦¿	2014	10	2182	Heilongjiang	47.841542	3.529	2.549	26.597	60.51	430	22	27	36	104	0.8	67	73	38329604	1.1212	991.62	189.93	38351765.9650375	-2.47	10.32
1743	1743	¶ÂÀs¦¿	2014	11	2183	Heilongjiang	47.841542	-5.806	2.526	9.623	64.14	709	23	46	36	116	1	50	88	38329604	1.8488	990.92	164.29	38349199.4807443	-11.08	0.3
1744	1744	¶ÂÀs¦¿	2014	12	2184	Heilongjiang	47.841542	-19.169	2.463	13.351	71.03	588	24	63	35	91	1	42	66	38329604	1.5332	992.23	126.41	38351160.9705192	-23.57	-14.2
1745	1745	¶ÂÀs¦¿	2014	2	2174	Heilongjiang	47.841542	-17.84	2.006	4.834	63.89	57	14	62	45	117	1.2	57	84	38329604	0.1486	999.71	195.3	38358008.0753701	-24.62	-9.9
1746	1746	¶ÂÀs¦¿	2014	3	2175	Heilongjiang	47.841542	-3.88	2.249	3.929	60.34	148	15	41	37	77	0.8	75	48	38329604	0.3859	990.68	269.23	38351904.6385074	-10.67	2.82
1747	1747	¶ÂÀs¦¿	2014	4	2176	Heilongjiang	47.841542	8.471	2.911	5.454	43.49	261	16	23	32	87	0.6	99	39	38329604	0.6806	988.18	280.9	38348516.0152806	0.57	15.89
1748	1748	¶ÂÀs¦¿	2014	5	2177	Heilongjiang	47.841542	12.897	2.809	90.946	67.89	358	17	11	24	50	0.6	86	24	38329604	0.9335	979.43	164.3	38350294.5902517	7.73	18.4
1749	1749	¶ÂÀs¦¿	2014	6	2178	Heilongjiang	47.841542	20.969	2.18	73.651	68.83	484	18	10	23	55	0.5	90	26	38329604	1.2621	980.97	237.94	38348783.7730766	15.04	27.02
1750	1750	¶ÂÀs¦¿	2014	7	2179	Heilongjiang	47.841542	21.363	2.297	146.421	79.97	245	19	10	23	72	0.6	94	48	38329604	0.6388	977.39	180.76	38353162.1790858	16.79	26.53
1751	1751	¶ÂÀs¦¿	2014	8	2180	Heilongjiang	47.841542	20.134	1.706	92.306	80.6	154	20	10	24	46	0.5	87	24	38329604	0.4016	983.24	218.17	38346613.5458167	15.17	26.25
1752	1752	¶ÂÀs¦¿	2014	9	2181	Heilongjiang	47.841542	13.214	2.097	73.111	73.31	181	21	12	24	44	0.5	66	20	38329604	0.472	987.33	213.62	38347457.6271186	7.47	20.18
1753	1753	¶ÂÀs¦¿	2015	1	2185	Heilongjiang	47.841542	-17.52	2.246	1.683	67.2	257	25	44	36	97	1.2	50	65	38329604	0.6705	995.66	171.73	38329604.7725578	-23	-10.98
1754	1754	¶ÂÀs¦¿	2015	10	2194	Heilongjiang	47.841542	4.546	3.286	31.943	61.6	324	34	15	22	64	0.7	63	37	38329604	0.845290983	986.82	183.53	38329996.0032816	-0.96	10.91
1755	1755	¶ÂÀs¦¿	2015	11	2195	Heilongjiang	47.841542	-8.46	2.28	4.309	65.49	428	35	23	29	102	1.1	50	75	38329604	1.116618953	1000.3	156.27	38329995.9981962	-13.28	-2.57
1756	1756	¶ÂÀs¦¿	2015	12	2196	Heilongjiang	47.841542	-16.017	2.269	16.314	73.2	463	36	34	33	77	1.3	40	54	38329604	1.2079	995.6	132.75	38330987.6645418	-21.03	-10.41
1757	1757	¶ÂÀs¦¿	2015	2	2186	Heilongjiang	47.841542	-12.66	2.414	14.62	68.71	93	26	37	33	91	1	67	54	38329604	0.242629819	992.7	166.69	38329996.0339994	-18.94	-5.7
1758	1758	¶ÂÀs¦¿	2015	3	2187	Heilongjiang	47.841542	-3.589	3.026	8.746	60.54	170	27	29	24	69	0.8	86	37	38329604	0.4435	989.05	230.55	38331454.3404735	-9.73	2.64
1759	1759	¶ÂÀs¦¿	2015	4	2188	Heilongjiang	47.841542	6.029	3.483	18.1	50.23	229	28	20	23	76	0.6	91	36	38329604	0.5974	985.08	221.92	38332775.3598929	-0.29	12.24
1760	1760	¶ÂÀs¦¿	2015	5	2189	Heilongjiang	47.841542	12	3.217	74.303	62.26	403	29	11	17	50	0.5	85	23	38329604	1.0514	977.64	198.35	38329845.9197261	6.17	17.98
1761	1761	¶ÂÀs¦¿	2015	6	2190	Heilongjiang	47.841542	19.594	2.591	104.271	68.91	626	30	9	17	48	0.5	91	27	38329604	1.6332	978.79	230.92	38329659.564046	13.88	25.6
1762	1762	¶ÂÀs¦¿	2015	7	2191	Heilongjiang	47.841542	21.843	2.129	93.617	73.69	387	31	9	18	50	0.6	94	28	38329604	1.0097	980.29	247	38328216.3018718	16.18	27.84
1763	1763	¶ÂÀs¦¿	2015	8	2192	Heilongjiang	47.841542	20.949	2.151	139.3	83.66	136	32	9	16	43	0.6	73	23	38329604	0.3548	982.95	164.6	38331454.3404735	17.08	26.23
1764	1764	¶ÂÀs¦¿	2015	9	2193	Heilongjiang	47.841542	13.534	2.189	41.486	74.31	191	33	9	18	42	0.6	63	18	38329604	0.4983	988.36	226.96	38330323.098535	7.63	20.41
1765	1765	¶ÂÀs¦¿	2016	1	2197	Heilongjiang	47.841542	-20.44	2.663	5.823	65.77	263	37	31	27	62	0.9	48	42	38329604	0.686153696	995.3	NA	38329604.8003799	-25.81	-14.68
1766	1766	¶ÂÀs¦¿	2016	10	2206	Heilongjiang	47.841542	1.427	2.944	0.956	60.63	209	46	13	23	54	0.7	56	30	38329604	0.545264863	991.64	172.61	38329995.9674827	-3.67	7.03
1767	1767	¶ÂÀs¦¿	2016	11	2207	Heilongjiang	47.841542	-12.891	2.489	19.983	68.46	294	47	23	32	84	0.9	50	61	38329604	0.767023299	994.74	128.23	38329996.0227153	-18.22	-7.33
1768	1768	¶ÂÀs¦¿	2016	12	2208	Heilongjiang	47.841542	-16.789	2.389	5.066	69.77	396	48	30	34	82	1.1	44	56	38329604	1.033133424	995.41	126.44	38329995.9909147	-22.18	-11.04
1769	1769	¶ÂÀs¦¿	2016	2	2198	Heilongjiang	47.841542	-15.546	2.463	2.851	63.14	80	38	28	25	59	1	65	40	38329604	0.208713823	992.9	179.84	38329995.9964798	-22.36	-8.46
1770	1770	¶ÂÀs¦¿	2016	3	2199	Heilongjiang	47.841542	-2.811	3.174	10.883	56.69	169	39	19	21	66	0.9	76	36	38329604	0.440891176	989.43	189	38331454.3813868	-9.32	3.43
1771	1771	¶ÂÀs¦¿	2016	4	2200	Heilongjiang	47.841542	5.36	3.571	24.317	51.51	170	40	13	18	63	0.7	83	30	38329604	0.443484716	982.49	188.29	38332775.373481	-0.97	11.57
1772	1772	¶ÂÀs¦¿	2016	5	2201	Heilongjiang	47.841542	13.8	3.726	71.966	55.69	347	41	12	18	52	0.6	95	25	38329604	0.905299752	979.54	185.94	38329845.9138427	7.43	20.3
1773	1773	¶ÂÀs¦¿	2016	6	2202	Heilongjiang	47.841542	17.871	2.509	125.909	74.29	453	42	12	17	38	0.6	79	20	38329604	1.181852396	979.29	156.29	38329659.5694341	12.9	23.42
1774	1774	¶ÂÀs¦¿	2016	7	2203	Heilongjiang	47.841542	22.423	2.366	80.251	75.06	241	43	10	19	40	0.7	79	20	38329604	0.628779587	980.44	227.52	38328216.2752526	17.26	27.93
1775	1775	¶ÂÀs¦¿	2016	8	2204	Heilongjiang	47.841542	20.3	2.454	69.989	73.71	98	44	10	18	40	0.7	65	16	38329604	0.255686305	981.55	224.74	38328216.2883147	14.96	26.36
1776	1776	¶ÂÀs¦¿	2016	9	2205	Heilongjiang	47.841542	14.723	2.429	105.523	78.91	112	45	10	19	40	0.7	57	19	38329604	0.292196859	987.42	123.9	38330323.0511455	10.34	20.33
1777	1777	¶ÂÀs¦¿	2017	1	2209	Heilongjiang	47.841542	-18.31	2.42	3.76	67.62	172	49	30	34	96	1.2	52	70	38329604	0.4528	995.04	148.42	37985865.7243816	-23.64	-11.97
1778	1778	¶ÂÀs¦¿	2017	10	2218	Heilongjiang	47.841542	3.28	2.82	33.38	58.43	228	58	13	29	82	0.7	68	55	38329604	0.6002	993.78	187.2	37987337.5541486	-2.44	9.71
1779	1779	¶ÂÀs¦¿	2017	11	2219	Heilongjiang	47.841542	-9.35	2.89	13.94	64.51	323	59	16	26	76	0.7	54	54	38329604	0.8502	989.8	144.24	37991060.9268407	-14.2	-4.03
1780	1780	¶ÂÀs¦¿	2017	12	2220	Heilongjiang	47.841542	-19.9	2.4	5.76	66.14	425	60	24	29	67	0.9	51	47	38329604	1.1187	994.26	145.36	37990524.7161884	-24.74	-14.3
1781	1781	¶ÂÀs¦¿	2017	2	2210	Heilongjiang	47.841542	-12.62	2.89	6.52	62.45	72	50	21	25	59	0.8	73	39	38329604	0.1895	992	172.44	37994722.9551451	-18.9	-5.92
1782	1782	¶ÂÀs¦¿	2017	3	2211	Heilongjiang	47.841542	-3.09	2.52	3.75	59.03	148	51	16	25	59	0.8	83	36	38329604	0.3896	990.73	204.29	37987679.6714579	-9.28	3.33
1783	1783	¶ÂÀs¦¿	2017	4	2212	Heilongjiang	47.841542	6.62	3.63	21.62	50.19	186	52	14	23	71	0.7	93	38	38329604	0.4896	980.39	222.6	37990196.0784314	-0.09	13.46
1784	1784	¶ÂÀs¦¿	2017	5	2213	Heilongjiang	47.841542	14.53	3.77	53.9	50.94	394	53	11	17	77	0.6	98	24	38329604	1.0371	979.93	254.87	37990550.5737152	7.69	21.33
1785	1785	¶ÂÀs¦¿	2017	6	2214	Heilongjiang	47.841542	18.77	2.68	90.15	68.02	448	54	10	19	38	0.5	86	18	38329604	1.1793	980.09	222.9	37988637.327228	13.03	24.78
1786	1786	¶ÂÀs¦¿	2017	7	2215	Heilongjiang	47.841542	22.78	2.42	87.27	71.58	222	55	9	18	40	0.5	93	19	38329604	0.5844	978.57	265.63	37987679.6714579	17.18	28.7
1787	1787	¶ÂÀs¦¿	2017	8	2216	Heilongjiang	47.841542	20.06	2.51	160.52	80.57	125	56	9	15	36	0.5	66	17	38329604	0.329	980.42	167.72	37993920.9726444	15.99	24.92
1788	1788	¶ÂÀs¦¿	2017	9	2217	Heilongjiang	47.841542	13.2	2.54	63.48	72.03	145	57	8	18	38	0.6	65	16	38329604	0.3817	983.29	209.01	37987948.6507729	7.45	19.68
1789	1789	¶ÂÀs¦¿	2018	1	2221	Heilongjiang	47.841542	-21.26	2.61	5.06	64.83	166	61	24	29	66	0.9	60	46	38329604	0.4381	992.85	169.68	37890892.490299	-26.36	-15.31
1790	1790	¶ÂÀs¦¿	2018	10	2230	Heilongjiang	47.841542	6.22	2.75	20.91	63.69	158	70	9	22	50	0.6	62	20	38329604	0.417	988.35	198.11	37889688.2494005	0.35	12.89
1791	1791	¶ÂÀs¦¿	2018	11	2231	Heilongjiang	47.841542	-6.3	2.7	18.53	64.89	362	71	13	26	57	0.7	52	28	38329604	0.9555	993.33	170.94	37885923.6002093	-11.34	-0.51
1792	1792	¶ÂÀs¦¿	2018	12	2232	Heilongjiang	47.841542	-15.93	3.03	3.33	59.24	520	72	16	24	62	0.7	54	37	38329604	1.3725	995.16	166.77	37887067.3952641	-20.47	-10.57
1793	1793	¶ÂÀs¦¿	2018	2	2222	Heilongjiang	47.841542	-18.68	2.41	3.54	62.23	59	62	22	25	66	0.8	75	43	38329604	0.1557	993	198.89	37893384.714194	-25.27	-11.31
1794	1794	¶ÂÀs¦¿	2018	3	2223	Heilongjiang	47.841542	-5.6	3.22	13.33	56.19	102	63	17	25	69	0.7	101	40	38329604	0.2692	990.18	242.72	37890044.576523	-12.57	1.37
1795	1795	¶ÂÀs¦¿	2018	4	2224	Heilongjiang	47.841542	6.86	3.51	NA	45.39	155	64	9	22	78	0.6	111	39	38329604	0.4091	984.34	218.75	37888046.9322904	-0.18	13.52
1796	1796	¶ÂÀs¦¿	2018	5	2225	Heilongjiang	47.841542	14.55	3	33.04	52.69	342	65	7	18	51	0.5	112	21	38329604	0.9027	982.32	266.5	37886340.9770688	6.82	21.41
1797	1797	¶ÂÀs¦¿	2018	6	2226	Heilongjiang	47.841542	18.95	2.76	124.07	71.61	428	66	7	16	36	0.5	100	16	38329604	1.1297	977.48	208.41	37886164.468443	13.73	24.7
1798	1798	¶ÂÀs¦¿	2018	7	2227	Heilongjiang	47.841542	22.89	2.51	188.18	82.55	241	67	6	16	35	0.6	85	18	38329604	0.6361	980.2	188.56	37887124.665933	18.6	27.66
1799	1799	¶ÂÀs¦¿	2018	8	2228	Heilongjiang	47.841542	19.63	2.07	125.99	81.34	70	68	6	15	32	0.5	62	14	38329604	0.1848	983.44	204.02	37878787.8787879	15.07	25.11
1800	1800	¶ÂÀs¦¿	2018	9	2229	Heilongjiang	47.841542	13.5	2.68	85.69	72.31	98	69	6	17	39	0.5	67	16	38329604	0.2587	984.99	213.32	37881716.2736761	7.82	20.14
1801	1801	·sÃ¦	2013	1	1873	Xinjiang	41.111962	-10.873	1.474	4.308	66.23	84	1	77	95	277	4.4	10	202	22982804	0.3762	903.44	177.82	22328548.6443381	-15.86	-3.92
1802	1802	·sÃ¦	2013	10	1882	Xinjiang	41.111962	10.564	1.697	5.761	48.82	163	10	30	67	141	1.4	44	70	22982804	0.73	901.31	258.88	22328767.1232877	4.29	19.59
1803	1803	·sÃ¦	2013	11	1883	Xinjiang	41.111962	-0.402	1.592	6.294	61.76	349	11	27	64	190	2.2	20	128	22982804	1.5631	906	188.6	22327426.268313	-4.95	6.57
1804	1804	·sÃ¦	2013	12	1884	Xinjiang	41.111962	-6.785	1.455	3.877	68.94	349	12	31	63	126	2.2	9	94	22982804	1.5631	906.22	159.49	22327426.268313	-11.05	-0.8
1805	1805	·sÃ¦	2013	2	1874	Xinjiang	41.111962	-6.482	1.759	4.279	56.7	29	2	52	75	240	4.9	35	175	22982804	0.129882909	902.59	187.05	22327802.9598182	-11.59	0.68
1806	1806	·sÃ¦	2013	3	1875	Xinjiang	41.111962	6.939	1.926	3.644	45.11	48	3	26	57	150	4.1	51	80	22982804	0.214978608	897.97	245.56	22327802.9598182	0.83	15.14
1807	1807	·sÃ¦	2013	4	1876	Xinjiang	41.111962	13.153	2.491	15.573	37.89	87	4	18	49	112	0.8	68	41	22982804	0.3896	895.9	271.12	22330595.4825462	7.06	21.49
1808	1808	·sÃ¦	2013	5	1877	Xinjiang	41.111962	16.995	2.585	22.435	40.45	146	5	18	45	94	0.7	82	47	22982804	0.6539	894.56	297.9	22327573.0233981	11.17	24.98
1809	1809	·sÃ¦	2013	6	1878	Xinjiang	41.111962	21.259	2.405	32.382	44.62	187	6	11	44	98	0.7	100	47	22982804	0.8375	890.09	284.91	22328358.2089552	15.74	29.04
1810	1810	·sÃ¦	2013	7	1879	Xinjiang	41.111962	22.947	2.188	30.109	46.65	110	7	9	50	117	0.8	122	50	22982804	0.4927	888.96	315.24	22325959.0014207	17.2	30.99
1811	1811	·sÃ¦	2013	8	1880	Xinjiang	41.111962	22.524	2.114	23.883	47.03	64	8	11	53	137	0.9	105	45	22982804	0.2866	891.11	281.64	22330774.5987439	17.08	30.79
1812	1812	·sÃ¦	2013	9	1881	Xinjiang	41.111962	16.917	1.917	10.539	44.61	131	9	18	59	147	0.9	75	51	22982804	0.5867	896.32	281.74	22328276.8024544	10.63	25.74
1813	1813	·sÃ¦	2014	1	1885	Xinjiang	41.111962	-9.717	1.591	6.689	61.44	144	13	30	48	145	1.8	44	87	22982804	0.636	903.8	181.47	22641509.4339623	-15.02	-2.45
1814	1814	·sÃ¦	2014	10	1894	Xinjiang	41.111962	9.112	1.882	11.406	53.82	251	22	13	47	141	1.5	57	50	22982804	1.1085	900.93	238.19	22643211.5471358	3.66	17.44
1815	1815	·sÃ¦	2014	11	1895	Xinjiang	41.111962	-0.703	1.853	9.423	61.92	405	23	12	37	98	1.4	42	41	22982804	1.7886	903.2	180.66	22643408.2522643	-5.18	5.98
1816	1816	·sÃ¦	2014	12	1896	Xinjiang	41.111962	-10.02	1.594	4.102	64.26	298	24	25	50	152	2.2	37	90	22982804	1.3161	908.63	166.87	22642656.3331054	-14.51	-3.72
1817	1817	·sÃ¦	2014	2	1886	Xinjiang	41.111962	-8.791	1.791	5.238	55.92	31	14	23	43	130	1.4	66	64	22982804	0.1369	901.77	179.58	22644265.8875091	-13.54	-1.53
1818	1818	·sÃ¦	2014	3	1887	Xinjiang	41.111962	2.768	2.028	4.683	46.52	86	15	22	47	207	1.2	85	78	22982804	0.3798	899.53	251.64	22643496.5771459	-3.01	10.83
1819	1819	·sÃ¦	2014	4	1888	Xinjiang	41.111962	11.406	2.809	11.895	35.06	95	16	11	30	307	0.7	86	72	22982804	0.4196	897	249.26	22640610.1048618	5.71	19.63
1820	1820	·sÃ¦	2014	5	1889	Xinjiang	41.111962	17.47	2.858	11.064	31.17	229	17	13	29	202	0.7	96	51	22982804	1.0114	893.86	307.04	22641882.5390548	10.79	25.8
1821	1821	·sÃ¦	2014	6	1890	Xinjiang	41.111962	21.338	2.5	23.871	41.36	265	18	14	28	93	0.7	112	31	22982804	1.1703	892.09	294.04	22643766.555584	15.64	29.07
1822	1822	·sÃ¦	2014	7	1891	Xinjiang	41.111962	23.655	2.382	19.968	42.15	103	19	14	29	95	0.9	113	31	22982804	0.4549	889.78	306.72	22642338.975599	17.94	31.61
1823	1823	·sÃ¦	2014	8	1892	Xinjiang	41.111962	22.291	2.246	11.426	42.44	80	20	10	33	101	1.1	104	34	22982804	0.3533	892.36	302.99	22643645.6269459	16.31	30.49
1824	1824	·sÃ¦	2014	9	1893	Xinjiang	41.111962	16.462	2.048	14.627	47.06	125	21	12	38	138	1.2	79	46	22982804	0.552	895.21	263.61	22644927.5362319	10.58	24.96
1825	1825	·sÃ¦	2015	1	1897	Xinjiang	41.111962	-8.374	1.644	5.161	64.42	139	25	34	42	134	2.1	51	75	22982804	0.6048	903.73	166.42	22982804.2328042	-13.17	-1.76
1826	1826	·sÃ¦	2015	10	1906	Xinjiang	41.111962	8.952	1.965	8.418	51.27	348	34	12	30	130	1.1	68	47	22982804	1.51405098	902	238.69	22984695.0067692	3.38	17.23
1827	1827	·sÃ¦	2015	11	1907	Xinjiang	41.111962	1.136	1.712	15.682	66.91	492	35	19	35	109	1.6	49	58	22982804	2.140554834	900.99	158.24	22984695.0045476	-2.93	7.54
1828	1828	·sÃ¦	2015	12	1908	Xinjiang	41.111962	-6.964	1.689	9.892	70.35	548	36	23	41	127	2.1	42	88	22982804	2.3842	905.56	141.92	22984648.9388474	-10.77	-1.34
1829	1829	·sÃ¦	2015	2	1898	Xinjiang	41.111962	-4.53	1.882	5.158	58.53	65	26	41	34	162	1.8	64	69	22982804	0.282796879	901.55	180.62	22984694.9619271	-9.76	2.37
1830	1830	·sÃ¦	2015	3	1899	Xinjiang	41.111962	3.548	2.246	6.936	45.23	117	27	21	25	202	1.3	78	61	22982804	0.509	899.35	235.57	22986247.5442043	-2.07	11.17
1831	1831	·sÃ¦	2015	4	1900	Xinjiang	41.111962	12.511	2.506	12.074	39.14	146	28	15	22	203	0.9	86	60	22982804	0.6352	897.29	264.57	22984886.6498741	6.51	20.44
1832	1832	·sÃ¦	2015	5	1901	Xinjiang	41.111962	18.691	2.691	21.941	39.77	324	29	13	18	129	0.8	89	42	22982804	1.4096	893.52	297.21	22985244.0408627	12.83	26.48
1833	1833	·sÃ¦	2015	6	1902	Xinjiang	41.111962	21.255	2.486	33.679	45.18	445	30	10	17	101	0.7	101	31	22982804	1.9361	891.16	283.18	22984349.9819224	15.77	29.04
1834	1834	·sÃ¦	2015	7	1903	Xinjiang	41.111962	25.645	2.417	16.702	40.29	204	31	11	21	121	0.8	109	39	22982804	0.8875	889.26	322.17	22985915.4929577	19.36	33.92
1835	1835	·sÃ¦	2015	8	1904	Xinjiang	41.111962	22.555	2.365	29.23	43.88	112	32	11	21	126	0.9	97	39	22982804	0.4873	892.37	281.09	22983788.2208085	16.99	30.99
1836	1836	·sÃ¦	2015	9	1905	Xinjiang	41.111962	14.706	2.226	21.429	52.09	171	33	9	21	82	0.9	83	27	22982804	0.744	898.26	252.01	22983870.9677419	9.68	22.55
1837	1837	·sÃ¦	2016	1	1909	Xinjiang	41.111962	-9.944	1.62	6.038	68.64	259	37	26	43	162	2.3	47	99	22982804	1.126929496	905.71	NA	22982804.2410206	-14.72	-4.12
1838	1838	·sÃ¦	2016	10	1918	Xinjiang	41.111962	7.05	1.983	0.584	56.26	360	46	12	30	131	1.2	67	45	22982804	1.566259635	900.92	199.93	22984694.9991787	2.37	14.69
1839	1839	·sÃ¦	2016	11	1919	Xinjiang	41.111962	-1.959	1.968	17.056	60.14	555	47	21	39	136	1.7	54	62	22982804	2.414650271	904	161.44	22984694.9956092	-6.6	4.97
1840	1840	·sÃ¦	2016	12	1920	Xinjiang	41.111962	-5.205	1.658	9.276	72.33	541	48	23	45	147	2.2	44	91	22982804	2.353740174	903.79	124.84	22984694.9963306	-9.42	0.37
1841	1841	·sÃ¦	2016	2	1910	Xinjiang	41.111962	-6.962	1.752	3.029	59.53	72	38	27	40	239	2.1	66	112	22982804	0.313251927	908.17	NA	22984694.9991787	-12.43	0.24
1842	1842	·sÃ¦	2016	3	1911	Xinjiang	41.111962	5.562	2.172	6.094	47.77	112	39	16	29	288	1.3	77	105	22982804	0.487247863	898.52	NA	22986247.5558974	-0.05	13.01
1843	1843	·sÃ¦	2016	4	1912	Xinjiang	41.111962	14.02	2.7	17.474	40.65	120	40	9	21	137	0.8	99	46	22982804	0.522082192	894.94	NA	22984886.6402247	8.33	21.75
1844	1844	·sÃ¦	2016	5	1913	Xinjiang	41.111962	16.714	2.775	26.052	41.7	256	41	8	19	199	0.7	100	64	22982804	1.113758025	894.01	246.17	22985244.034493	11.29	24.46
1845	1845	·sÃ¦	2016	6	1914	Xinjiang	41.111962	23.524	2.523	33.211	42.42	285	42	9	19	91	0.8	110	31	22982804	1.239974157	891.2	296.83	22984349.9875457	17.7	31.41
1846	1846	·sÃ¦	2016	7	1915	Xinjiang	41.111962	24.264	2.377	34.664	47.98	164	43	8	19	83	0.8	108	29	22982804	0.713480392	888.55	274.76	22985915.4980113	18.89	32.44
1847	1847	·sÃ¦	2016	8	1916	Xinjiang	41.111962	21.861	2.122	34.736	53.73	78	44	8	23	71	0.9	99	26	22982804	0.339338235	893.12	228.82	22985915.5128805	17.2	29.16
1848	1848	·sÃ¦	2016	9	1917	Xinjiang	41.111962	18.912	2.064	11.915	49	193	45	9	28	83	1	98	26	22982804	0.839719298	895.56	232.55	22983870.9744646	12.8	27.19
1849	1849	·sÃ¦	2017	1	1921	Xinjiang	41.111962	-10.45	1.61	3.47	69.14	217	49	28	52	161	2.4	54	112	22982804	0.9049	904.75	153.01	23980550.3370538	-15.25	-4.46
1850	1850	·sÃ¦	2017	10	1930	Xinjiang	41.111962	8.71	2.14	5.66	48.01	356	58	12	35	146	1.2	82	50	22982804	1.4846	901.32	237.14	23979523.1038664	2.63	16.37
1851	1851	·sÃ¦	2017	11	1931	Xinjiang	41.111962	1.01	1.86	3.76	55.63	563	59	15	40	122	1.6	61	57	22982804	2.3478	903.78	203.69	23979896.0729193	-4.41	8.13
1852	1852	·sÃ¦	2017	12	1932	Xinjiang	41.111962	-6.66	1.69	3.68	63.56	522	60	17	40	127	1.9	49	76	22982804	2.1768	906.95	158.24	23980154.3550165	-11.3	-0.67
1853	1853	·sÃ¦	2017	2	1922	Xinjiang	41.111962	-3.64	1.9	5.87	61.75	81	50	23	45	204	1.9	70	94	22982804	0.3378	902.88	146.39	23978685.6127886	-8.8	2.48
1854	1854	·sÃ¦	2017	3	1923	Xinjiang	41.111962	2.96	2.2	3.91	49.2	145	51	15	31	168	1.2	84	69	22982804	0.6047	899.76	200.14	23978832.4789152	-2.85	9.31
1855	1855	·sÃ¦	2017	4	1924	Xinjiang	41.111962	13.11	3.09	12.21	43.04	194	52	11	24	130	0.8	100	43	22982804	0.809	896.89	238.86	23980222.4969098	7.1	19.84
1856	1856	·sÃ¦	2017	5	1925	Xinjiang	41.111962	19.83	3.07	10.86	32.77	306	53	11	24	116	0.8	117	41	22982804	1.2761	895.34	328.57	23979311.9661469	12.31	27.24
1857	1857	·sÃ¦	2017	6	1926	Xinjiang	41.111962	23.67	2.78	23.94	40.28	443	54	9	21	86	0.8	119	29	22982804	1.8474	890.81	286.65	23979647.07156	16.95	30.71
1858	1858	·sÃ¦	2017	7	1927	Xinjiang	41.111962	25.6	2.67	19.36	43.59	152	55	9	20	85	0.8	128	27	22982804	0.6339	890.07	300.19	23978545.5119104	19.17	32.4
1859	1859	·sÃ¦	2017	8	1928	Xinjiang	41.111962	22.28	2.54	19.68	46.56	84	56	9	22	83	0.8	118	26	22982804	0.3503	892.68	280.66	23979446.1889809	15.93	29.37
1860	1860	·sÃ¦	2017	9	1929	Xinjiang	41.111962	17.72	2.43	23.7	43.53	200	57	9	28	111	0.9	106	34	22982804	0.834	895.56	275.29	23980815.3477218	10.89	25.46
1861	1861	·sÃ¦	2018	1	1933	Xinjiang	41.111962	-12.86	1.71	2.6	60.51	225	61	20	43	178	2.1	55	94	22982804	0.9204	904.86	185.16	24445893.0899609	-17.89	-6.52
1862	1862	·sÃ¦	2018	10	1942	Xinjiang	41.111962	8.86	2.22	6.31	44.69	464	70	10	33	107	0.9	75	35	22982804	1.898	901.28	252.95	24446786.0906217	2.18	17.19
1863	1863	·sÃ¦	2018	11	1943	Xinjiang	41.111962	-1.49	2.12	8.84	59.72	654	71	12	35	145	1.3	55	58	22982804	2.6752	903.74	164.59	24446770.3349282	-6.17	4.57
1864	1864	·sÃ¦	2018	12	1944	Xinjiang	41.111962	-10.85	1.9	4.49	59.54	431	72	15	42	206	1.8	49	85	22982804	1.763	906.82	168.95	24446965.3998866	-15.45	-4.88
1865	1865	·sÃ¦	2018	2	1934	Xinjiang	41.111962	-6.26	1.89	1.08	55.79	75	62	17	37	150	1.8	80	78	22982804	0.3068	903.5	197.53	24445893.0899609	-12.31	0.68
1866	1866	·sÃ¦	2018	3	1935	Xinjiang	41.111962	8.14	2.52	9.65	45.01	129	63	11	26	259	1.1	89	64	22982804	0.5277	895.96	214.63	24445707.7885162	1.72	15.17
1867	1867	·sÃ¦	2018	4	1936	Xinjiang	41.111962	13.2	3.16	NA	34.56	196	64	9	20	268	0.7	105	74	22982804	0.8017	897.26	234.25	24448047.8982163	6.55	20.36
1868	1868	·sÃ¦	2018	5	1937	Xinjiang	41.111962	17.31	3.28	20.26	35.1	350	65	8	19	168	0.6	114	48	22982804	1.4317	893.81	282.88	24446462.2476776	10.37	24.75
1869	1869	·sÃ¦	2018	6	1938	Xinjiang	41.111962	23.55	2.78	16.75	38.67	503	66	8	18	97	0.6	120	30	22982804	2.0575	890.21	279.17	24447144.5929526	16.97	30.4
1870	1870	·sÃ¦	2018	7	1939	Xinjiang	41.111962	24.7	2.72	21.44	41.95	262	67	8	19	96	0.6	119	29	22982804	1.0717	887.48	293.54	24447140.057852	18.23	31.53
1871	1871	·sÃ¦	2018	8	1940	Xinjiang	41.111962	23.59	2.43	23.53	46.05	112	68	9	21	117	0.6	110	27	22982804	0.4581	891.27	287.11	24448810.3034272	17.12	30.87
1872	1872	·sÃ¦	2018	9	1941	Xinjiang	41.111962	16.35	2.38	10.21	43.12	219	69	9	25	104	0.7	94	32	22982804	0.8958	898.23	272.84	24447421.2993972	9.58	23.97
1873	1873	¹ç®L	2013	1	1441	Ningxia	37.270934	-6.117	2.008	1.75	44.5	46	1	228	63	190	2.6	32	110	6615475	0.7108	864.79	219.63	6471581.31682611	-12.34	2.33
1874	1874	¹ç®L	2013	10	1450	Ningxia	37.270934	9.733	1.95	16.392	57.08	98	10	60	55	109	1.1	86	49	6615475	1.5142	865.98	224.31	6472064.45647867	4.24	18
1875	1875	¹ç®L	2013	11	1451	Ningxia	37.270934	1.05	2.233	7.182	51.25	110	11	132	60	147	1.6	52	63	6615475	1.6997	867.46	189.74	6471730.305348	-3.69	8.32
1876	1876	¹ç®L	2013	12	1452	Ningxia	37.270934	-5.533	2.042	1.12	51.42	113	12	157	65	154	2	29	88	6615475	1.746	867.1	220.87	6471935.85337915	-10.93	2.34
1877	1877	¹ç®L	2013	2	1442	Ningxia	37.270934	-1.692	2.242	5.35	38.08	14	2	99	44	131	1.6	69	52	6615475	0.216319782	863.49	196.37	6471900.01328681	-7.4	6.63
1878	1878	¹ç®L	2013	3	1443	Ningxia	37.270934	7.283	2.7	4.217	28.33	57	3	52	37	175	1	84	47	6615475	0.880730543	860.59	247.8	6471899.99859015	0.7	15.99
1879	1879	¹ç®L	2013	4	1444	Ningxia	37.270934	11.108	2.742	11.036	29.25	64	4	30	36	139	0.8	99	41	6615475	0.9889	859.57	293.79	6471837.39508545	3.82	19.66
1880	1880	¹ç®L	2013	5	1445	Ningxia	37.270934	17.192	2.483	39.742	43.58	187	5	32	39	99	0.9	107	34	6615475	2.8894	857.67	264.87	6471931.88897349	11.27	24.62
1881	1881	¹ç®L	2013	6	1446	Ningxia	37.270934	20.567	2.633	59.342	54.75	187	6	21	24	75	0.6	87	30	6615475	2.8894	854.56	240.91	6471931.88897349	15.5	27.32
1882	1882	¹ç®L	2013	7	1447	Ningxia	37.270934	21.367	2.167	114.017	66.33	106	7	14	17	52	0.5	64	22	6615475	1.6378	853.94	203.58	6472096.71510563	17.31	27.58
1883	1883	¹ç®L	2013	8	1448	Ningxia	37.270934	21.95	2.358	27.65	59.33	36	8	13	21	52	0.6	64	23	6615475	0.5563	856.27	268.83	6471328.41991731	16.9	29
1884	1884	¹ç®L	2013	9	1449	Ningxia	37.270934	15.383	2.017	50.417	64.25	54	9	29	41	71	0.9	68	31	6615475	0.8344	861.86	195.31	6471716.20325983	10.66	22.47
1885	1885	¹ç®L	2014	1	1453	Ningxia	37.270934	-4.458	2.35	2.25	35.08	38	13	169	55	154	2.1	46	81	6615475	0.5809	864.87	229.34	6541573.42055431	-10.83	4.5
1886	1886	¹ç®L	2014	10	1462	Ningxia	37.270934	10.283	2.133	27.358	64.83	89	22	39	43	119	1	77	50	6615475	1.3605	864.76	208.77	6541712.60565968	5.36	18.17
1887	1887	¹ç®L	2014	11	1463	Ningxia	37.270934	1.358	2.133	8.042	63.67	140	23	110	49	133	1.3	53	68	6615475	2.1401	865.87	173.13	6541750.38549601	-2.55	7.75
1888	1888	¹ç®L	2014	12	1464	Ningxia	37.270934	-6	2.733	0.442	43.5	95	24	142	41	135	1.3	49	59	6615475	1.4522	868.75	223.21	6541798.65032365	-11.09	1.38
1889	1889	¹ç®L	2014	2	1454	Ningxia	37.270934	-3.867	2.233	8.658	61.83	19	14	118	36	135	1.2	65	76	6615475	0.2904	862.53	158.65	6542699.72451791	-8.11	2.54
1890	1890	¹ç®L	2014	3	1455	Ningxia	37.270934	5.2	2.55	6.792	37.42	36	15	94	36	143	1.1	92	52	6615475	0.5503	862.15	262.39	6541886.24386698	-0.97	13.81
1891	1891	¹ç®L	2014	4	1456	Ningxia	37.270934	11.275	2.558	43.425	52.67	53	16	40	25	154	0.9	116	51	6615475	0.8102	860.92	214.91	6541594.66798321	5.79	18.67
1892	1892	¹ç®L	2014	5	1457	Ningxia	37.270934	16.042	3.008	9.417	35.42	128	17	32	27	136	0.8	123	41	6615475	1.9566	858.05	298.98	6541960.54380047	9.04	24.09
1893	1893	¹ç®L	2014	6	1458	Ningxia	37.270934	20.192	2.383	58.942	53.33	172	18	37	28	70	0.9	134	31	6615475	2.6292	856.37	251.11	6541913.8901567	14.76	27.23
1894	1894	¹ç®L	2014	7	1459	Ningxia	37.270934	22.042	2.583	53.158	60.08	64	19	29	27	87	0.7	117	34	6615475	0.9783	855.86	283.84	6541960.54380047	16.82	28.98
1895	1895	¹ç®L	2014	8	1460	Ningxia	37.270934	19.25	2.333	65.533	66.5	32	20	30	28	76	0.7	88	34	6615475	0.4892	858.82	241.31	6541291.90515127	14.74	26.04
1896	1896	¹ç®L	2014	9	1461	Ningxia	37.270934	15.9	2.258	83.208	69.5	42	21	31	35	80	0.8	86	32	6615475	0.642	860.81	181.05	6542056.07476635	11.81	22.61
1897	1897	¹ç®L	2015	1	1465	Ningxia	37.270934	-4.7	2.275	3.142	49.08	56	25	98	38	138	1.3	43	74	6615475	0.8465	865.75	196.52	6615475.48730065	-10.1	3
1898	1898	¹ç®L	2015	10	1474	Ningxia	37.270934	8.983	2.158	19.767	58.25	78	34	27	32	102	0.8	84	44	6615475	1.179066847	866.36	231.94	6615401.00109354	3.72	16.9
1899	1899	¹ç®L	2015	11	1475	Ningxia	37.270934	2.9	2.317	21.267	75.17	76	35	67	35	117	1.2	48	62	6615475	1.148834364	864.11	152.87	6615400.99961703	-0.6	8.88
1900	1900	¹ç®L	2015	12	1476	Ningxia	37.270934	-4.508	2.333	8.342	62.33	67	36	84	39	116	1.4	54	67	6615475	1.0128	867.24	196.4	6615323.85466035	-9	2.12
1901	1901	¹ç®L	2015	2	1466	Ningxia	37.270934	-1.758	2.692	1.658	45.58	9	26	60	25	132	1	56	58	6615475	0.136046175	863.54	206.87	6615400.98426141	-7.02	5.81
1902	1902	¹ç®L	2015	3	1467	Ningxia	37.270934	4.608	2.583	8.1	40.58	59	27	49	24	134	0.8	66	47	6615475	0.8919	862.56	246.05	6615091.37795717	-1.39	12.77
1903	1903	¹ç®L	2015	4	1468	Ningxia	37.270934	10.625	2.825	37.175	47.5	51	28	21	21	121	0.8	75	42	6615475	0.7709	861.16	240.56	6615644.05240628	4.83	18.36
1904	1904	¹ç®L	2015	5	1469	Ningxia	37.270934	16.233	2.808	33.167	42	115	29	19	19	107	0.8	92	38	6615475	1.7384	857.81	276.82	6615278.41693511	9.75	23.99
1905	1905	¹ç®L	2015	6	1470	Ningxia	37.270934	19.875	2.817	19.95	49.92	154	30	17	18	91	0.7	103	33	6615475	2.3279	855.87	252.25	6615404.44177155	14.61	26.71
1906	1906	¹ç®L	2015	7	1471	Ningxia	37.270934	22.333	2.517	29.367	50.83	81	31	18	22	83	0.8	139	32	6615475	1.2244	855.59	295.45	6615485.13557661	16.4	30.01
1907	1907	¹ç®L	2015	8	1472	Ningxia	37.270934	20.583	2.317	37.575	53.92	32	32	18	22	77	0.8	124	30	6615475	0.4837	858.52	283.44	6615670.8703742	14.68	28.36
1908	1908	¹ç®L	2015	9	1473	Ningxia	37.270934	15.292	2.45	76.992	69.25	50	33	13	20	67	0.7	95	29	6615475	0.7558	862.11	190.33	6615506.74781688	10.93	21.78
1909	1909	¹ç®L	2016	1	1477	Ningxia	37.270934	-8.658	2.267	2.417	56.25	34	37	91	33	105	1.1	55	61	6615475	0.513946429	867.04	NA	6615475.48178411	-13.64	-1.77
1910	1910	¹ç®L	2016	10	1486	Ningxia	37.270934	9.684	2.236	1.135	65.22	92	46	26	30	91	0.9	80	42	6615475	1.39069423	864.11	180.38	6615401.00011776	5.25	16.81
1911	1911	¹ç®L	2016	11	1487	Ningxia	37.270934	2.092	2.367	0.858	49.75	162	47	61	41	159	1.4	61	63	6615475	2.448831144	865.74	206.65	6615401.00047012	-3.12	10.51
1912	1912	¹ç®L	2016	12	1488	Ningxia	37.270934	-1.975	2.3	0.4	53.17	174	48	78	45	137	1.7	49	76	6615475	2.630226044	866.04	191.2	6615400.99935228	-7.09	5.62
1913	1913	¹ç®L	2016	2	1478	Ningxia	37.270934	-4.258	2.667	6.325	45.75	15	38	75	27	141	0.9	70	56	6615475	0.226743624	867.92	206.2	6615401.0134371	-10.07	3.92
1914	1914	¹ç®L	2016	3	1479	Ningxia	37.270934	4.617	2.55	20.6	46.42	34	39	52	29	142	0.8	83	54	6615475	0.513976271	862.44	224.7	6615091.38035674	-0.92	12.38
1915	1915	¹ç®L	2016	4	1480	Ningxia	37.270934	12.392	2.575	12.842	40.83	56	40	23	26	99	0.6	97	36	6615475	0.846478431	858.58	246.87	6615644.05531793	6.02	20.32
1916	1916	¹ç®L	2016	5	1481	Ningxia	37.270934	15.033	3.075	42.525	47.58	116	41	16	20	117	0.6	111	40	6615475	1.753516522	858.74	274.92	6615278.41595096	9.21	22.74
1917	1917	¹ç®L	2016	6	1482	Ningxia	37.270934	20.833	2.625	28.1	49.08	152	42	20	21	76	0.6	133	31	6615475	2.297667532	856.27	286.4	6615404.44311766	14.89	28.47
1918	1918	¹ç®L	2016	7	1483	Ningxia	37.270934	22.875	2.717	64.95	59.25	73	43	13	19	61	0.6	135	26	6615475	1.103471605	854.68	269.41	6615485.13520654	17.77	30.02
1919	1919	¹ç®L	2016	8	1484	Ningxia	37.270934	22.2	2.567	69.217	65.92	25	44	14	17	57	0.7	116	27	6615475	0.377901235	857.82	227.51	6615485.12801235	18.22	28.74
1920	1920	¹ç®L	2016	9	1485	Ningxia	37.270934	16.342	2.092	29.142	62.75	37	45	18	26	59	0.7	106	30	6615475	0.559292	861.96	195.2	6615506.74781688	11.04	24.34
1921	1921	¹ç®L	2017	1	1489	Ningxia	37.270934	-4.9	1.87	0.3	42.21	69	49	79	40	146	1.6	54	67	6615475	1.0224	866.06	202	6748826.29107981	-10.65	3.13
1922	1922	¹ç®L	2017	10	1498	Ningxia	37.270934	8.85	1.9	44.26	70.6	66	58	23	34	95	0.9	76	41	6615475	0.9779	866.49	181.96	6749156.35545557	4.37	15.45
1923	1923	¹ç®L	2017	11	1499	Ningxia	37.270934	2.16	1.94	0	46.71	99	59	44	39	120	1	69	47	6615475	1.4669	866.5	224.35	6748926.3071784	-3.12	9.59
1924	1924	¹ç®L	2017	12	1500	Ningxia	37.270934	-4.74	1.77	0.47	46.28	87	60	45	40	127	1.3	65	55	6615475	1.2891	868.49	216.14	6748894.57761229	-10.25	3.02
1925	1925	¹ç®L	2017	2	1490	Ningxia	37.270934	-1.25	2.06	9.69	44.95	30	50	59	36	118	1.3	78	59	6615475	0.4445	865.17	176.58	6749156.35545557	-7.21	6.75
1926	1926	¹ç®L	2017	3	1491	Ningxia	37.270934	3.21	2.23	12.12	48.66	58	51	36	31	89	1	97	41	6615475	0.8594	863.28	188	6748894.57761229	-2.04	9.79
1927	1927	¹ç®L	2017	4	1492	Ningxia	37.270934	12.11	2.46	10.59	39.7	98	52	21	28	106	0.7	122	33	6615475	1.4521	860.21	238.32	6748846.49817506	5.47	18.98
1928	1928	¹ç®L	2017	5	1493	Ningxia	37.270934	17.49	2.38	22.87	36.77	212	53	21	27	156	0.7	130	53	6615475	3.1412	860.2	292.02	6749013.11600662	10.04	24.74
1929	1929	¹ç®L	2017	6	1494	Ningxia	37.270934	21.28	2.29	49.24	48.22	291	54	19	25	86	0.7	149	30	6615475	4.3117	856.4	289.69	6749078.08984855	14.81	27.72
1930	1930	¹ç®L	2017	7	1495	Ningxia	37.270934	24.53	2.3	58.37	52.79	111	55	15	22	83	0.7	143	30	6615475	1.6447	855.48	292.42	6748951.17650635	18.34	31.12
1931	1931	¹ç®L	2017	8	1496	Ningxia	37.270934	20.52	1.94	102.64	65	37	56	17	26	67	0.7	124	26	6615475	0.5482	858.23	203.47	6749361.5468807	15.72	26.24
1932	1932	¹ç®L	2017	9	1497	Ningxia	37.270934	17.64	1.85	16.29	60.71	56	57	21	33	91	0.7	105	32	6615475	0.8298	860.75	209.71	6748614.12388527	12.28	24.37
1933	1933	¹ç®L	2018	1	1501	Ningxia	37.270934	-7.29	2.34	5.22	51.27	41	61	39	31	102	1	69	49	6615475	0.6014	864.84	166.37	6817426.00598603	-12.05	-1.11
1934	1934	¹ç®L	2018	10	1510	Ningxia	37.270934	8.37	1.79	8.1	52.96	124	70	19	37	89	0.8	92	38	6615475	1.8188	866.43	241.16	6817681.98812404	2.37	16.04
1935	1935	¹ç®L	2018	11	1511	Ningxia	37.270934	1.61	1.8	8.8	55.22	153	71	27	43	156	1.1	67	56	6615475	2.2441	865.91	191.25	6817877.99117686	-3.25	8.61
1936	1936	¹ç®L	2018	12	1512	Ningxia	37.270934	-7.2	1.94	1.12	46.57	170	72	32	37	141	1.1	60	50	6615475	2.4935	868.2	185.3	6817726.08782835	-11.75	-0.64
1937	1937	¹ç®L	2018	2	1502	Ningxia	37.270934	-4.04	2.04	2.11	36.37	11	62	40	27	112	1	90	43	6615475	0.1613	864.63	219.9	6819590.82455053	-10.65	4.26
1938	1938	¹ç®L	2018	3	1503	Ningxia	37.270934	8.65	2.21	4.96	37.64	53	63	30	32	169	0.9	108	55	6615475	0.7774	860.38	256.79	6817597.11860046	1.64	17.04
1939	1939	¹ç®L	2018	4	1504	Ningxia	37.270934	12.96	2.55	NA	36.94	69	64	18	27	160	0.6	118	48	6615475	1.0121	860.44	234.09	6817508.15136844	5.95	20.14
1940	1940	¹ç®L	2018	5	1505	Ningxia	37.270934	17.85	2.61	34.98	41.81	159	65	14	23	151	0.6	134	44	6615475	2.3321	858.15	281.51	6817889.45585524	10.56	24.66
1941	1941	¹ç®L	2018	6	1506	Ningxia	37.270934	21.95	2.19	34.55	48.03	220	66	14	24	74	0.7	153	26	6615475	3.2268	855.64	265.87	6817900.08677327	15.52	28.62
1942	1942	¹ç®L	2018	7	1507	Ningxia	37.270934	22.84	2.31	114.48	68.05	125	67	9	17	82	0.7	130	29	6615475	1.8334	849.66	226.84	6817933.89331297	18.21	28.16
1943	1943	¹ç®L	2018	8	1508	Ningxia	37.270934	22.35	1.96	104.62	70.05	33	68	10	19	57	0.8	125	25	6615475	0.484	857.37	209.2	6818181.81818182	18.1	27.94
1944	1944	¹ç®L	2018	9	1509	Ningxia	37.270934	14.68	1.9	39.59	63.28	61	69	13	27	65	0.7	104	26	6615475	0.8947	863.37	181.86	6817927.79702694	10.15	20.6
1945	1945	ºÖ«Ø	2013	1	289	Fujian	26.081057	9.721	2.011	13.471	76.5	19	1	15	50	72	1	43	48	38054968	0.0507	992.69	112.82	37475345.1676529	6.29	14.48
1946	1946	ºÖ«Ø	2013	10	298	Fujian	26.081057	20.85	2.321	26.725	66.54	7	10	13	35	64	0.6	99	33	38054968	0.0187	986.32	215.35	37433155.0802139	16.57	26.75
1947	1947	ºÖ«Ø	2013	11	299	Fujian	26.081057	15.936	2.025	79.257	74.68	22	11	16	46	72	0.8	78	36	38054968	0.0587	990.42	139.47	37478705.2810903	12.51	21.1
1948	1948	ºÖ«Ø	2013	12	300	Fujian	26.081057	9.504	2	105.307	69.71	35	12	21	49	82	0.8	66	55	38054968	0.0934	991.89	153.31	37473233.4047109	5.59	15.11
1949	1949	ºÖ«Ø	2013	2	290	Fujian	26.081057	12.961	2.071	68.964	82.79	8	2	10	39	59	0.9	64	39	38054968	0.021344718	990.39	56.21	37479998.5645161	10.05	17.16
1950	1950	ºÖ«Ø	2013	3	291	Fujian	26.081057	15.664	2.075	115.825	76	23	3	16	48	77	0.9	72	44	38054968	0.061366065	986.83	140.51	37479998.1064453	11.75	21.58
1951	1951	ºÖ«Ø	2013	4	292	Fujian	26.081057	17.657	1.943	162.632	78	29	4	17	49	87	1	76	48	38054968	0.0774	983.79	90.42	37467700.2583979	14.27	22.55
1952	1952	ºÖ«Ø	2013	5	293	Fujian	26.081057	22.921	1.818	249.265	82.36	26	5	13	42	57	0.7	70	30	38054968	0.0694	980.03	99.46	37463976.945245	20.1	27.24
1953	1953	ºÖ«Ø	2013	6	294	Fujian	26.081057	25.818	1.982	204.345	82.32	24	6	13	41	51	0.7	83	26	38054968	0.064	977.05	128.34	37500000	23.07	30.17
1954	1954	ºÖ«Ø	2013	7	295	Fujian	26.081057	27.675	2.154	126.7	74.75	15	7	14	37	48	0.6	76	20	38054968	0.04	978.29	247.35	37500000	23.94	32.89
1955	1955	ºÖ«Ø	2013	8	296	Fujian	26.081057	27.825	2.057	179.509	76.18	16	8	14	37	50	0.8	77	22	38054968	0.0427	976.62	211.06	37470725.9953162	24.29	33.31
1956	1956	ºÖ«Ø	2013	9	297	Fujian	26.081057	25.586	2.296	70.614	73.07	16	9	11	31	47	0.6	81	23	38054968	0.0427	981.46	178.41	37470725.9953162	22.18	30.64
1957	1957	ºÖ«Ø	2014	1	301	Fujian	26.081057	9.739	1.946	7.021	69.04	50	13	19	48	93	0.9	73	58	38054968	0.1325	992.76	181.17	37735849.0566038	5.06	16.58
1958	1958	ºÖ«Ø	2014	10	310	Fujian	26.081057	21.464	2.118	8.411	70.07	15	22	10	23	65	0.6	103	34	38054968	0.0397	986.83	222.44	37783375.3148615	17.04	27.54
1959	1959	ºÖ«Ø	2014	11	311	Fujian	26.081057	17.493	1.936	41.554	78.71	24	23	10	32	61	0.7	77	34	38054968	0.0636	989.22	102.4	37735849.0566038	14.49	21.75
1960	1960	ºÖ«Ø	2014	12	312	Fujian	26.081057	9.989	2.229	33.221	67.29	46	24	12	37	67	0.7	69	39	38054968	0.1219	994.22	138.77	37735849.0566038	6.18	15.18
1961	1961	ºÖ«Ø	2014	2	302	Fujian	26.081057	10.432	2.111	98.346	79.39	21	14	10	34	47	0.8	63	29	38054968	0.0556	989.44	84.53	37769784.1726619	7.18	15.21
1962	1962	ºÖ«Ø	2014	3	303	Fujian	26.081057	13.961	2.057	138.519	80.39	39	15	15	46	83	0.9	79	42	38054968	0.1033	988.59	90.86	37754114.2303969	10.89	18.51
1963	1963	ºÖ«Ø	2014	4	304	Fujian	26.081057	19.389	1.95	138.996	78.71	40	16	13	37	74	0.9	91	37	38054968	0.106	984.55	113.09	37735849.0566038	16.26	24.05
1964	1964	ºÖ«Ø	2014	5	305	Fujian	26.081057	22.021	1.821	263.6	84.64	43	17	9	34	70	1	86	38	38054968	0.1139	980.94	62.84	37752414.3985953	19.21	26.04
1965	1965	ºÖ«Ø	2014	6	306	Fujian	26.081057	25.839	2.004	232.672	82.07	35	18	8	22	56	0.7	77	27	38054968	0.0927	975.48	122.65	37756202.8047465	22.81	30.17
1966	1966	ºÖ«Ø	2014	7	307	Fujian	26.081057	28.368	2.104	182.472	77.54	24	19	10	20	52	0.7	73	24	38054968	0.0636	976.44	240.84	37735849.0566038	24.81	33.67
1967	1967	ºÖ«Ø	2014	8	308	Fujian	26.081057	27.321	1.811	180.657	81.54	9	20	11	28	62	0.7	91	30	38054968	0.0238	977.68	190.66	37815126.0504202	24.3	32.61
1968	1968	ºÖ«Ø	2014	9	309	Fujian	26.081057	26.689	1.911	80.081	78.89	16	21	8	21	54	0.6	88	26	38054968	0.0424	980.48	182.52	37735849.0566038	23.51	31.77
1969	1969	ºÖ«Ø	2015	1	313	Fujian	26.081057	10.139	2.007	50.664	72.79	108	25	20	36	76	1.1	70	50	38054968	0.2838	992.94	136.09	38054968.2875264	6.45	15.72
1970	1970	ºÖ«Ø	2015	10	322	Fujian	26.081057	21.579	2.039	72.814	78.39	31	34	11	23	50	0.8	83	28	38054968	0.081450342	986.84	145.45	38059999.797177	18.3	26.33
1971	1971	ºÖ«Ø	2015	11	323	Fujian	26.081057	18.411	1.932	98.275	83.46	29	35	11	27	45	0.8	60	25	38054968	0.076195481	989.96	92.28	38059999.9099684	15.74	22.14
1972	1972	ºÖ«Ø	2015	12	324	Fujian	26.081057	12.586	2.004	180.654	82.43	50	36	11	30	48	0.9	48	27	38054968	0.1314	993.12	56.31	38051750.3805175	10.12	15.75
1973	1973	ºÖ«Ø	2015	2	314	Fujian	26.081057	11.957	1.968	43.564	76.86	53	26	12	25	62	1	72	42	38054968	0.13925381	990.51	90.49	38059999.9382423	8.7	16.75
1974	1974	ºÖ«Ø	2015	3	315	Fujian	26.081057	14.518	2.061	122.45	81.71	50	27	11	26	52	0.9	72	31	38054968	0.1314	989.16	81.61	38051750.3805175	11.74	18.67
1975	1975	ºÖ«Ø	2015	4	316	Fujian	26.081057	19.104	2.082	103.35	74.86	90	28	13	28	61	0.9	89	34	38054968	0.2365	984.86	136.68	38054968.2875264	15.13	24.24
1976	1976	ºÖ«Ø	2015	5	317	Fujian	26.081057	22.589	1.921	203.342	85.75	101	29	9	26	52	0.9	79	28	38054968	0.2654	979.8	72.84	38055764.8831952	19.88	26.66
1977	1977	ºÖ«Ø	2015	6	318	Fujian	26.081057	26.714	1.87	166.42	83.18	65	30	8	20	45	0.7	73	21	38054968	0.1708	977.68	149.55	38056206.088993	23.61	31.22
1978	1978	ºÖ«Ø	2015	7	319	Fujian	26.081057	26.664	2.161	193.554	81.86	38	31	9	19	40	0.7	69	20	38054968	0.0998	975.59	149.76	38076152.3046092	23.71	30.99
1979	1979	ºÖ«Ø	2015	8	320	Fujian	26.081057	26.425	2.054	229.313	82.32	22	32	9	20	39	0.7	72	20	38054968	0.0578	976.99	159.59	38062283.7370242	23.44	31.19
1980	1980	ºÖ«Ø	2015	9	321	Fujian	26.081057	24.361	1.893	209.912	82.75	21	33	9	20	44	0.8	85	24	38054968	0.0552	981.78	122.95	38043478.2608696	21.6	28.64
1981	1981	ºÖ«Ø	2016	1	325	Fujian	26.081057	10.029	2.043	203.681	83.25	79	37	11	32	51	1	47	33	38054968	0.207594444	992.64	NA	38054968.3689993	7.66	13.15
1982	1982	ºÖ«Ø	2016	10	334	Fujian	26.081057	23.259	1.936	4.232	84.21	31	46	8	22	38	0.7	65	19	38054968	0.081450342	984.11	69.59	38059999.797177	20.99	26.92
1983	1983	ºÖ«Ø	2016	11	335	Fujian	26.081057	17.039	2	154.107	83.54	38	47	11	30	50	0.8	63	27	38054968	0.099842354	989.71	73.88	38060000.0677067	14.32	20.96
1984	1984	ºÖ«Ø	2016	12	336	Fujian	26.081057	13.343	2.064	25.361	76.5	59	48	13	35	63	0.9	66	35	38054968	0.155018392	992.22	123.65	38060000.0030964	9.68	18.48
1985	1985	ºÖ«Ø	2016	2	326	Fujian	26.081057	9.932	2.089	69.186	75.82	31	38	9	20	55	0.8	70	34	38054968	0.081450342	993.74	99.71	38059999.797177	6.34	15.15
1986	1986	ºÖ«Ø	2016	3	327	Fujian	26.081057	13.064	1.904	191.423	79.89	85	39	10	34	61	1	78	39	38054968	0.22338	989.06	90.59	38051750.3805175	9.69	17.95
1987	1987	ºÖ«Ø	2016	4	328	Fujian	26.081057	19.875	1.678	237.567	87.04	82	40	10	31	54	1	79	31	38054968	0.215477778	NA	50.94	38054968.2482803	NA	NA
1988	1988	ºÖ«Ø	2016	5	329	Fujian	26.081057	23.4	1.961	183.112	83.32	64	41	9	22	49	0.8	83	26	38054968	0.168174257	981.08	111.88	38055764.9795355	20.21	27.71
1989	1989	ºÖ«Ø	2016	6	330	Fujian	26.081057	26.521	1.986	257.4	84.11	47	42	8	20	39	0.8	72	19	38054968	0.123501538	978.38	134.18	38056206.2312131	23.41	31.08
1990	1990	ºÖ«Ø	2016	7	331	Fujian	26.081057	27.904	1.948	165.286	79.25	39	43	10	19	43	0.7	82	21	38054968	0.102426316	977.57	212.19	38076152.2263478	24.38	32.94
1991	1991	ºÖ«Ø	2016	8	332	Fujian	26.081057	27.443	1.943	191.875	80.18	34	44	10	20	42	0.7	84	21	38054968	0.089294737	975.48	174.3	38076152.2372814	24.36	32.73
1992	1992	ºÖ«Ø	2016	9	333	Fujian	26.081057	25.229	2.2	260.595	80.75	20	45	9	19	40	0.7	86	22	38054968	0.052571429	978.92	111.94	38043477.9507325	22.24	29.8
1993	1993	ºÖ«Ø	2017	1	337	Fujian	26.081057	12.31	1.89	40.4	79.72	74	49	12	30	56	0.9	67	37	38054968	0.191	992.13	96.48	38743455.4973822	9.47	16.96
1994	1994	ºÖ«Ø	2017	10	346	Fujian	26.081057	22.11	2.66	29.56	70.66	51	58	9	21	46	0.7	102	24	38054968	0.1316	986.11	180.99	38753799.3920973	18.7	27.01
1995	1995	ºÖ«Ø	2017	11	347	Fujian	26.081057	16.92	2.09	63.9	78.36	78	59	11	29	50	0.7	80	29	38054968	0.2013	989.55	76.22	38748137.1087928	14.12	20.91
1996	1996	ºÖ«Ø	2017	12	348	Fujian	26.081057	11.04	2.29	12.46	69.21	103	60	12	33	60	0.8	83	37	38054968	0.2659	993.34	148.44	38736367.0552839	7.62	16.16
1997	1997	ºÖ«Ø	2017	2	338	Fujian	26.081057	11.55	2.13	50.48	72.76	69	50	10	29	50	0.8	87	34	38054968	0.1781	992.21	120.45	38742279.618192	7.83	17.26
1998	1998	ºÖ«Ø	2017	3	339	Fujian	26.081057	13.59	1.94	213.36	82.34	112	51	11	37	56	0.8	87	33	38054968	0.2891	988.14	61.61	38740920.0968523	10.92	17.79
1999	1999	ºÖ«Ø	2017	4	340	Fujian	26.081057	18.79	1.95	154.42	77.38	149	52	11	32	58	0.8	105	31	38054968	0.3846	984.05	141.48	38741549.6619865	14.93	24.31
[truncated: 233 more rows]
