# Supplementary material for: Exposure to air pollution and scarlet fever resurgence in China: a six-year surveillance study
Source: Nat Commun. 2020 Aug 25;11:4229. doi: 10.1038/s41467-020-17987-8 (PMC7447791; doi:10.1038/s41467-020-17987-8)
Supplement: Supplementary file 4 — Source Data [file 41467_2020_17987_MOESM4_ESM.zip › FIGURE 3/Figure 3.xlsx]

## Sheet: Sheet1
Figure 3. Changes of spatiotemporal distribution of six air pollutants in China, 2013-2018	Year:2013	Name of province	SO2(μg/m³)	NO2(μg/m³)	PM10(μg/m³)	CO(mg/m³)	O3(μg/m³)	PM2.5(μg/m³)	Year:2014	SO2(μg/m³)	NO2(μg/m³)	PM10(μg/m³)	CO(mg/m³)	O3(μg/m³)	PM2.5(μg/m³)	Year:2015	SO2(μg/m³)	NO2(μg/m³)	PM10(μg/m³)	CO(mg/m³)	O3(μg/m³)	PM2.5(μg/m³)	Year:2016	SO2(μg/m³)	NO2(μg/m³)	PM10(μg/m³)	CO(mg/m³)	O3(μg/m³)	PM2.5(μg/m³)	Year:2017	SO2(μg/m³)	NO2(μg/m³)	PM10(μg/m³)	CO(mg/m³)	O3(μg/m³)	PM2.5(μg/m³)	Year:2018	SO2(μg/m³)	NO2(μg/m³)	PM10(μg/m³)	CO(mg/m³)	O3(μg/m³)	PM2.5(μg/m³)
		Beijing	36.75	68.75	129	2.1	37	108.25		26.5	66	129.75	1.625	41.75	90.5		17.5	64.75	132.5	1.975	40.75	110.25		13	63.25	122.25	1.775	36	95.5		8.5	51.75	88	1.25	43.5	65		7.25	51.5	78.5	0.9	53	47.5
		Tianjin	100.5	70	187.25	2.525	37.25	117.75		67	64.75	159.25	1.875	39.5	106.5		43.75	58.5	144.5	1.875	40.5	91.25		28.5	64	134.5	1.925	41.75	93.5		18.75	60	102	1.575	48	72.5		16.5	61.5	94.25	1.25	57	58.75
		Hebei	102.25	69.25	243.25	2.5	43	148.25		75.5	61.75	196.5	2.1	46	118.25		56.75	60.5	164	2.15	45.5	102		44.25	64	164.5	2.075	45	102.75		31.25	55.75	137	1.65	51.25	82.75		24.75	56.75	128	1.4	59.75	70.25
		Shanxi	111.5	44	179.75	2.05	32.5	108.75		94.25	39.5	132.25	2.225	44.5	74.25		95	42	119.25	2.3	46.75	75.25		112.25	48.5	144.5	2.225	52	87.25		82.5	49.25	138.5	1.925	58.5	81.25		48	51.25	135.75	1.55	64.5	69.25
		Inner Mongolia	76	49.25	163.75	2.85	33.75	81.5		62.5	40.5	123	1.625	51.75	53		40.25	31.75	93.25	1.1	58.5	51.25		32.75	30	79	1.025	65	40.75		27	30	74.25	0.95	66.75	36		21.5	28.25	77.25	0.85	68.75	33.25
		Liaoning	99	46	133.75	1.575	39.75	90.25		69	44.25	113.25	1.675	56.25	68.75		62	41.25	109	1.575	55.25	75.75		51.5	38.25	92.25	1.275	56.75	60.75		41	38.5	86.75	1.175	61.5	53.75		30.75	38	77.75	1.125	62.25	45.5
		Jilin	71	57.75	179	1.45	47.75	129.5		49.25	46.25	140.25	1.2	62.5	94.5		45	39.5	113.25	1.175	56.25	83.5		36.5	34.5	84	1.2	58	59.5		29.75	33.75	84	1.125	61.75	57		18	30	61.25	0.925	58.5	36.5
		Heilongjiang	66.75	65	181	1.425	32.5	141		51	38.25	108.25	1	49.75	81		29	30	85	1.075	50.75	57.75		24.25	29	70.5	0.9	49.5	47.25		20.75	29.5	80.25	0.875	56.25	56.5		15.5	25.25	58.75	0.725	57	32.75
		Shanghai	32.5	59.25	109	1.125	65.5	84.5		24	53.75	86.5	0.9	76.75	59		21.5	59	90	1.05	76	66.5		17	53	66.5	0.9	72	47.75		13.5	51.75	61.75	0.85	79.25	41		9.75	53.5	56.5	0.75	82.75	41
		Jiangsu	44.5	53.5	156.5	1.375	58	105		35.75	45.5	124.5	1.125	69.25	76.25		28.25	46.5	113.75	1.15	70.25	73.75		21.5	43	90	1.025	65	57.75		17.5	48	97.75	1.025	71.5	60.75		13	47.75	94	0.95	78.5	63.25
		Zhejiang	35.5	56.75	127.5	1.25	64	88.5		28.75	49.75	101	1	79.25	66.5		20.5	47.25	92	1.05	68.75	59.25		22.75	42.25	75.5	0.95	60	47.5		12.25	41.25	74.5	0.875	72.75	47		9.75	42.75	64	0.85	70	39.5
		Anhui	32	44	162.25	1.375	45	130.5		30	39.75	114	1.375	44	82.5		25.75	39	100.25	1.175	63	70		22	45	96.75	1.075	59.5	68.25		19.25	49.25	110	1	72	73.5		13.5	45	96	0.95	78.75	67.25
		Fujian	16.25	45	72.5	0.8	71.5	43		12.75	35	71.5	0.725	80.5	41.25		13.25	29	54.75	0.9	65.25	32.5		10.75	29.75	50.5	0.85	60.25	28.5		11	28.25	53	0.775	83	31.75		9.75	28.75	46.5	0.775	80	27
		Jiangxi	56.25	56	154.75	1.375	62.5	101.5		43.25	40.25	105	1.025	62.25	64.5		33.25	32	79.75	1.1	55.75	52		25	31.25	84.25	1.075	55.25	54		26	34	94	1.075	72.25	62.75		19.25	32.25	71.25	1.05	66.25	44.75
		Shandong	105	64.5	201.5	1.7	47.75	118		75.25	56	167	1.65	60.5	100.25		47.75	44.75	139	1.5	62.75	89		35.25	43.5	121.75	1.325	61.25	75.75		28	48.25	125.5	1.3	67	72		20.75	50.75	127.75	1.1	75	68.5
		Henan	83.5	60.5	199.25	3.275	35.75	136.5		71	55.5	157.5	1.925	46.75	102.75		49.25	54	160.25	1.875	54.25	100.75		35.75	52.5	162.5	1.825	51.5	104.5		24	52	142.75	1.55	62	88.5		18.75	53.5	146	1.325	72.25	91.75
		Hubei	60.5	83	204	1.775	62.5	150		51.25	52.5	167	1.5	62.25	114		24	39.25	120.75	1.4	61.75	81.75		15.5	37.75	102	1.3	52	71		15	41.75	103.75	1.25	63	72		12.5	39.5	94.25	1.15	69.75	63.5
		Hunan	43.75	62.25	143.5	1.625	52	133		35.5	41.75	134	1.475	57.75	90.75		27.25	33.5	99.75	1.225	63	64		19.75	31.25	90.75	1.175	58.5	58.75		16.75	35.75	104	1.175	70	69		12	33	78.5	1.125	69.75	53
		Guangdong	28.5	52	105.25	1.25	87.75	72.25		22.75	36.25	83.25	1.25	101.5	57.25		15.5	31.75	63.5	1.05	83.25	41.25		12	32.5	56.75	1.025	77.75	36.75		13	33.75	64.75	0.975	94.75	43.5		12	35.5	59.5	0.9	90	38.5
		Guangxi	30.5	50.75	131.5	1.4	74	91		29.5	36.25	112.75	1.3	107	78.75		20.75	25.25	69.5	1.175	71.25	45.75		16.25	24.5	64.25	1	73.25	42.5		15.75	27.25	76.75	1.075	84.75	53.25		14.25	27.5	65.5	1.075	73.5	41.75
		Hainan	10.25	19	72.5	0.9	83	47.5		5.5	16	54.5	0.75	88.5	32.5		4.5	14.75	42.5	0.725	87	24.25		4	13.25	36	0.675	79	19.25		5	12.25	40.5	0.625	92	24		4.75	12.5	36.5	0.65	85.75	19.5
		Chongqing	38.5	41	133.5	1.3	29.75	74.5		26.5	44.75	136.5	1.3	29.5	98.5		20.25	47.25	102.5	1.275	29.75	71.5		14.75	49.75	85	1.15	30.25	59		13	51	93.75	1.1	33	62.75		10.25	49.5	77.25	1.05	27.75	51.5
		Sichuan	36.25	67	166.75	1.575	45.25	114.25		27	42	117.25	1.25	49.25	79.75		18.75	34.75	92.75	1.05	51.5	60.25		17.75	35.25	94	1.05	54.5	59.75		15.5	37	92	0.975	56.25	59		12	35	77.25	0.9	56.25	50
		Guizhou	49	40	98.75	0.975	52.25	73.25		36.5	37	101.25	0.875	60	68		25	24.75	60.25	0.875	59.25	37.25		20	24.75	60.25	0.925	53.5	36		19.75	25.5	65.75	0.925	60.25	40		17.25	24	51.75	0.9	58	31.25
		Yunnan	29	48.25	99.25	1.525	47	51.75		25.25	27.5	67.75	1.375	63.75	37		16.75	18.25	49.75	0.925	64.75	28.25		14.75	19.5	46	0.925	67.25	25.25		13.5	21.75	48	0.875	69.25	25.25		11.5	20	48.75	0.825	71.75	25
		Xizang	15.75	24.25	72.25	1.225	82.5	30.75		11	27.75	64.25	1.2	90	30		13	18.25	66.5	1.225	74.25	32.25		13.75	23	74.75	0.875	72.25	34.5		9.5	19.75	50.25	0.85	81	22.25		6.25	15.5	57.75	0.725	83.25	24.25
		Shaanxi	70.25	66.5	218.75	2.675	33.25	144		50.25	48.5	148.5	1.9	43.25	84.75		30.25	44.5	124.75	1.9	48.75	73.75		27.5	49.25	135.75	1.7	50.5	82.75		25.5	51	127.75	1.575	50.25	77		21	52.25	124	1.325	60.5	69
		Gansu	46.5	41.5	155.25	1.5	31.75	85.25		52.25	37.25	114	1.475	66.25	50.5		47.75	38.75	95.75	1.425	63.5	48.25		38.25	39.5	111.25	1.325	70.5	51		30.25	36.75	118	1.1	71.5	48.5		24.5	34	125.5	1	75.5	51.25
		Qinghai	61.5	54.75	132.25	2.4	36.75	71.75		53	47.5	115.5	1.825	45.75	67.5		26.75	24.5	88	1.075	74.25	44.75		27.5	25.25	84.5	1.1	75.25	37.5		25.75	27	83.5	1.1	79	37.75		20.5	26.25	77.25	1.025	85.75	36
		Ningxia	144.25	60.75	150	1.825	49.75	77.5		115	47	135.25	1.425	56.25	64.5		69	36	118.25	1.175	57.25	61.75		64	37.25	123	1.275	61.25	60.5		47.75	38.25	122	1.2	66	52.5		29.25	37	122	1	72	48.25
		Xinjiang	41.25	72.25	183.5	2.55	20.75	123.5		20	45.5	134	1.725	45	67		22	37	125	1.725	52.5	67		20.5	39.25	144	1.85	53	74.25		18	41.75	139	1.775	61.5	73.75		14.25	38.25	159	1.525	58.5	68
