# Supplementary material for: Exposure to air pollution and scarlet fever resurgence in China: a six-year surveillance study
Source: Nat Commun. 2020 Aug 25;11:4229. doi: 10.1038/s41467-020-17987-8 (PMC7447791; doi:10.1038/s41467-020-17987-8)
Supplement: Supplementary file 4 — Source Data [file 41467_2020_17987_MOESM4_ESM.zip › FIGURE 4/correlation plot 20200420.R]

#---------------------------------------------------------------------
#                         FIGURE 4 CORRELATION PLOT 
#---------------------------------------------------------------------
#LOAD PACKAGES
library(corrplot);library(psych)
#IMPORT DATA
data1 <- read.csv("E:/Scarlet fever R_code & Data_20200429/FIGURE 4/scarletfrver_2013-2018_newpopu.csv",header=T)
# write.csv(data1,"E:/猩紅熱R_code & Data_20190722/猩紅熱R_code & Data_20190722/sharon/revise/correlation plot/scarletfrver_2013-2018_newpopu.csv", row.names = FALSE)

#SELECT COLUMNS
data1 <- subset(data1,select=c(PM2_5,PM10,SO2,NO2,O3_8h,CO,meantemp,humi,airpresssure,rain,windspeed,sunlight,rate))

#RENAME COLUMNS
colnames(data1) = c("PM2.5","PM10","SO2","NO2","O3","CO","MeanTemp","RH","Ap","Precipitation","Wind Speed","Sunlight","Incidence")

#CACULATE PEARSON CORRELATION COEFFICIENTS
M<- cor(data1, use="pairwise.complete.obs", method="pearson")
#TEST FOR CORRELATION BETWEEN SAMPLES
P<- round(as.matrix(corr.test(data1, use="pairwise.complete.obs",method = "pearson")$p),3)

#SET WORKING DIRECTORY 
work_dir <- "E:/Scarlet fever R_code & Data_20200429/FIGURE 4"
setwd(work_dir)

##DRAW AND SAVE THE CORRELATION PLOT
tiff(file = "correlationplot.tiff", width = 3000, height = 3000, res = 300)
corrplot(M, p.mat = P, method = "circle", type = "lower",
         sig.level = c(.001, .01, .05),  tl.pos="lt", tl.col="black", tl.cex=2,  tl.offset=0.2,cl.pos="r",
         insig = "label_sig", pch.cex = 2, pch.col="red",cl.cex = 2)
corrplot(M,  type="upper", method="number",
         col="coral4",  tl.pos="n", cl.pos="n", number.cex = 1.2, add=T,diag=F)
dev.off()
