# Supplementary material for: Exposure to air pollution and scarlet fever resurgence in China: a six-year surveillance study
Source: Nat Commun. 2020 Aug 25;11:4229. doi: 10.1038/s41467-020-17987-8 (PMC7447791; doi:10.1038/s41467-020-17987-8)
Supplement: Supplementary file 4 — Source Data [file 41467_2020_17987_MOESM4_ESM.zip › FIGURE 5/single varaible model.R]

#---------------------------------------------------------------------
#                         FIGURE 5 
#---------------------------------------------------------------------
# LOAD PACKAGES
library(dlnm);library(splines);library(dplyr);library(imputeTS)
# IMPORT DATA:(air pollution concentrations in China,2013-2018)
data1 <- read.csv("E:/Scarlet fever R_code & Data_20200429/FIGURE 5/scarletfrver_2013-2018_newpopu.csv",header=T)

# write.csv(data1,"E:/猩紅熱R_code & Data_20190722/猩紅熱R_code & Data_20190722/sharon/revise/FIGURE 5/scarletfrver_2013-2018_newpopu.csv", row.names = FALSE)

# SORT DATA BY name(province),YEAR, MONTH
data1 <- data1[with(data1, order(name,year, month)), ]
# CREATE NEW VARIABLE"lag.value1": incidence in the previous month
data1<-data1 %>% group_by(name) %>% mutate(lag.value1 = dplyr::lag(rate, n = 1, default = NA))


# CREATE NEW VARIABLE:"holiday"(0 for working days, 1 for summer and winter breaks)
data1[,"holiday"]<-NaN
data1[,"holiday"]<-ifelse(data1$month %in% c(1,2,7,8),"1",
                                 ifelse(data1$month %in% c(3,4,5,6,9,10,11,12),"0",NaN))


data1 <- data1[with(data1, order(name,year, month)), ]
#USING Kalman Smoothing TO IMPUTE MISSING SUNLIGHT, AND PRECIPITATION(RAIN)
data1$sunlight_new<-with(data1,ave(sunlight,name,FUN=imputeTS::na_kalman))
data1$rain_new<-with(data1,ave(rain,name,FUN=imputeTS::na_kalman))
#CREATE NEW VARIABLE"REGION": 31 provinces of China are divided into four quantile regions based on the average incidences from 2013 to 2018
data1[data1$name %in% c("安徽","江西","河南","海南","湖北","湖南","貴州","廣西"),"region"]<-1
data1[data1$name %in% c("四川","江蘇","西藏","重慶","浙江","雲南","福建","廣東"),"region"]<-2
data1[data1$name %in% c("山西","山東","甘肅","河北","青海","陝西","黑龍江"),"region"]<-3
data1[data1$name %in% c("上海","內蒙古","天津","北京","吉林","新疆","寧夏","遼寧"),"region"]<-4


#---------------------------------------------------------------------
#                         FIGURE 5 (A)-(D) AIR POLLUTANT VARIABLE
#---------------------------------------------------------------------
# SORT DATA 
data1 <- data1[with(data1, order(name,year, month)), ]
#GENERATE CROSSBASIS MATRIX
######NO2############################################################
cb1.no2 = crossbasis(data1$NO2, lag=15, argvar=list(fun="lin"),
                     arglag=list(fun="poly",degree=4),group=data1$name)
######PM10############################################################
cb1.pm10 = crossbasis(data1$PM10, lag=15, argvar=list(fun="lin"),
                      arglag=list(fun="poly",degree=4),group=data1$name)
######O3############################################################
cb1.O3_8h = crossbasis(data1$O3_8h, lag=15, argvar=list(fun="lin"),
                       arglag=list(fun="poly",degree=4),group=data1$name)
######PM2.5############################################################
cb1.PM2_5 = crossbasis(data1$PM2_5, lag=15, argvar=list(fun="lin"),
                       arglag=list(fun="poly",degree=4),group=data1$name)
#SET WORKING DIRECTORY 
work_dir <- "E:/Scarlet fever R_code & Data_20200429/FIGURE 5/(A)-(D)"
setwd(work_dir)
#---------------------------------------------------------------------
#                         FIGURE 5 (A)
#---------------------------------------------------------------------
#FIT THE MODEL AND PREDICT
model1 = glm(number ~cb1.no2 +ns(seq,6*1)+offset(log(popu_new/100000))+factor(region)+lag.value1,family=quasipoisson(), data1)
pred1.no2 = crosspred(cb1.no2, model1,cen=round(median(data1$NO2)), at=9:97, bylag=0.2)
#round(c(min(pred1.no2$matRRfit),max(pred1.no2$matRRfit)),2)


#CONTOUR PLOT
tiff(file = "FIGURE_5A.tiff", width = 3000, height = 2500, res = 300)
plot(pred1.no2,"contour", xlab="NO2 (μg/m3)", key.title=title("RR"),cex=5,cex.axis=2,
     plot.axes={axis(1,cex.axis=2)
       axis(2,cex.axis=2)},
     key.axes = axis(4,cex.axis=2),
     plot.title=title("Contour plot",xlab="NO2 (μg/m3)",ylab="Lag (months)",cex.main=2,cex.lab=1.5))
dev.off()


#---------------------------------------------------------------------
#                         FIGURE 5 (B)
#---------------------------------------------------------------------

######PM10#####################
model1 = glm(number ~cb1.pm10 +ns(seq,6*1)+offset(log(popu_new/100000))+factor(region)+lag.value1,family=quasipoisson(), data1)
pred1.pm10 = crosspred(cb1.pm10, model1,cen=round(median(data1$PM10)), at=20:405, bylag=0.2)
#round(c(min(pred1.pm10$matRRfit),max(pred1.pm10$matRRfit)),2)

#CONTOUR PLOT
tiff(file = "FIGURE_5B.tiff", width = 3000, height = 2500, res = 300)
plot(pred1.pm10, "contour", xlab="PM10", key.title=title("RR"),cex.axis=2,
     plot.axes={axis(1,cex.axis=2)
       axis(2,cex.axis=2)},
     key.axes = axis(4,cex.axis=2),
     plot.title=title("Contour plot",xlab="PM10 (μg/m3)",ylab="Lag (months)",cex.main=2,cex.lab=1.5))
dev.off()


#---------------------------------------------------------------------
#                         FIGURE 5 (C)
#---------------------------------------------------------------------

######O3_8h############################################################
model1 = glm(number ~cb1.O3_8h +ns(seq,6*1)+offset(log(popu_new/100000))+factor(region)+lag.value1,family=quasipoisson(), data1)
pred1.O3_8h = crosspred(cb1.O3_8h, model1,cen=round(median(data1$O3_8h)), at=9:198, bylag=0.2)
#round(c(min(pred1.O3_8h$matRRfit),max(pred1.O3_8h$matRRfit)),2)

#CONTOUR PLOT
tiff(file = "FIGURE_5C.tiff", width = 3000, height = 2500, res = 300)
plot(pred1.O3_8h, "contour", xlab="O3", key.title=title("RR"),
     plot.axes={axis(1,cex.axis=2)
       axis(2,cex.axis=2)},
     key.axes = axis(4,cex.axis=2),
     plot.title=title("Contour plot",xlab="O3 (μg/m3)",ylab="Lag (months)",cex.main=2,cex.lab=1.5))
dev.off()


#---------------------------------------------------------------------
#                         FIGURE 5 (D)
#---------------------------------------------------------------------

 ######PM2_5############################################################
model1 = glm(number ~cb1.PM2_5 +ns(seq,6*1)+offset(log(popu_new/100000))+factor(region)+lag.value1,family=quasipoisson(), data1)
pred1.PM2_5 = crosspred(cb1.PM2_5, model1,cen=round(median(data1$PM2_5)), at=8:225, bylag=0.2)
#round(c(min(pred1.PM2_5$matRRfit),max(pred1.PM2_5$matRRfit)),2)

#CONTOUR PLOT
tiff(file = "FIGURE_5D.tiff", width = 3000, height = 2500, res = 300)
 plot(pred1.PM2_5, "contour", xlab="PM2_5", key.title=title("RR"),
      plot.axes={axis(1,cex.axis=2)
        axis(2,cex.axis=2)},
      key.axes = axis(4,cex.axis=2),
      plot.title=title("Contour plot",xlab="PM2.5 (μg/m3)",ylab="Lag (months)",cex.main=2,cex.lab=1.5))
dev.off()
 


#---------------------------------------------------------------------
#                         FIGURE 5 (E)-(I)  METEROLOGICAL VARIABLE
#---------------------------------------------------------------------
# LOAD PACKAGES
library(dlnm);library(splines);library(dplyr);library(imputeTS)
# IMPORT DATA:(METEROLOGICAL CONDITION in China,2004-2018)
data2 <- read.csv("E:/Scarlet fever R_code & Data_20200429/FIGURE 5/weather_2004-2018newpopu.csv",header=T)
# write.csv(data2,"E:/猩紅熱R_code & Data_20190722/猩紅熱R_code & Data_20190722/sharon/revise/FIGURE 5/weather_2004-2018newpopu.csv", row.names = FALSE)

# SORT DATA BY Name(province),YEAR, MONTH
data2 <- data2[with(data2, order(Name,year, Month)), ]
data2<-data2 %>% group_by(Name) %>% mutate(lag.value1 = dplyr::lag(rate, n = 1, default = NA))


# CREATE NEW VARIABLE:"holiday"(0 for working days, 1 for Spring break, and 2 for Summer break)
data2[,"holiday"]<-NaN
data2[,"holiday"]<-ifelse(data2$Month %in% c(1,2,7,8),"1",
                          ifelse(data2$Month %in% c(3,4,5,6,9,10,11,12),"0",NaN))


data2[data2$Name %in% c("安徽","江西","河南","海南","湖北","湖南","貴州","廣西"),"region"]<-1
data2[data2$Name %in% c("四川","江蘇","西藏","重慶","浙江","雲南","福建","廣東"),"region"]<-2
data2[data2$Name %in% c("山西","山東","甘肅","河北","青海","陝西","黑龍江"),"region"]<-3
data2[data2$Name %in% c("上海","內蒙古","天津","北京","吉林","新疆","寧夏","遼寧"),"region"]<-4


#USING Kalman Smoothing TO IMPUTE MISSING VALUES
data2 <- data2[with(data2, order(Name,year, Month)), ]
data2$sunlight_new<-with(data2,ave(sun,Name,FUN=imputeTS::na_kalman))
data2$windspeed_new<-with(data2,ave(windspeed,Name,FUN=imputeTS::na_kalman))
data2$rain_new<-with(data2,ave(rain,Name,FUN=imputeTS::na_kalman))
data2$humi_new<-with(data2,ave(humi,Name,FUN=imputeTS::na_kalman))
data2$meantemp_new<-with(data2,ave(meantemp,Name,FUN=imputeTS::na_kalman))


# SORT DATA BY Name(province),YEAR, MONTH
data2 <- data2[with(data2, order(Name,year, Month)), ]

#The knots for the spline for lags are placed at equally spaced values on the log scale of lags
lk = logknots(15,nk=3)
####SUNLIGHT#########################################################
vk = equalknots(data2$sunlight_new,nk=2)
cb1.sun = crossbasis(data2$sunlight_new, lag=15, argvar=list(fun="bs",degree=2,knots=vk), arglag=list(knots=lk),group=data2$Name)
####WIND SPEED #########################################################
vk = equalknots(data2$windspeed_new,nk=2)
cb1.ws = crossbasis(data2$windspeed_new, lag=15, argvar=list(fun="bs",degree=2, knots=vk), arglag=list(knots=lk),group=data2$Name)
######Relative Humidity#######################################################
vk = equalknots(data2$humi_new,nk=2)
cb1.humi = crossbasis(data2$humi_new, lag=15, argvar=list(fun="bs",degree=2,knots=vk), arglag=list(knots=lk),group=data2$Name)
#####PERCIPTATION############################################################
vk = equalknots(data2$rain_new,nk=2)
cb1.rain = crossbasis(data2$rain_new, lag=15, argvar=list(fun="bs",degree=2,knots=vk), arglag=list(knots=lk),group=data2$Name)

######MEANTEMP############################################################
vk = equalknots(data2$meantemp_new,nk=2)
cb1.temp = crossbasis(data2$meantemp_new, lag=15, argvar=list(fun="bs",degree=2, knots=vk), arglag=list(knots=lk),group=data2$Name)


#SET WORKING DIRECTORY 
work_dir <- "E:/Scarlet fever R_code & Data_20200429/FIGURE 5/(E)-(I)"
setwd(work_dir)

#---------------------------------------------------------------------
#                         FIGURE 5 (E) SUNLIGHT
#---------------------------------------------------------------------
model1 = glm(number ~cb1.sun +ns(seq,15*1)+offset(log(popu_new/100000))+factor(region)+lag.value1,family=quasipoisson(), data2)
pred1.sun = crosspred(cb1.sun , model1,cen=round(median(data2$sunlight_new)), at=12:328, bylag=0.2)
#round(c(min(pred1.sun$matRRfit),max(pred1.sun$matRRfit)),2)


#CONTOUR PLOT
tiff(file = "FIGURE_5E.tiff", width = 3000, height = 2500, res = 300)
plot(pred1.sun, "contour", xlab="Sunlight", key.title=title("RR"),
     plot.axes={axis(1,cex.axis=2)
       axis(2,cex.axis=2)},
     key.axes = axis(4,cex.axis=2), 
     plot.title=title("Contour plot",xlab="Sunlight (h)",ylab="Lag (months)",cex.main=2,cex.lab=1.5))
dev.off()


#---------------------------------------------------------------------
#                         FIGURE 5 (F) WIND SPEED
#---------------------------------------------------------------------
model1 = glm(number ~cb1.ws +ns(seq,15*1)+offset(log(popu_new/100000))+factor(region)+lag.value1,family=quasipoisson(), data2)
pred1.ws = crosspred(cb1.ws, model1,cen=round(median(data2$windspeed_new),2), at=1:4, bylag=0.2)
#round(c(min(pred1.ws$matRRfit),max(pred1.ws$matRRfit)),2)


#CONTOUR PLOT
tiff(file = "FIGURE_5F.tiff", width = 3000, height = 2500, res = 300)

plot(pred1.ws, "contour", xlab="windspeed", key.title=title("RR"),
     plot.axes={axis(1,cex.axis=2)
       axis(2,cex.axis=2)},
     key.axes = axis(4,cex.axis=2), 
     plot.title=title("Contour plot",xlab="Windspeed (m/s)",ylab="Lag (months)",cex.main=2,cex.lab=1.5))
dev.off()


#---------------------------------------------------------------------
#                         FIGURE 5 (G) RH
#---------------------------------------------------------------------
model1 = glm(number ~cb1.humi +ns(seq,15*1)+offset(log(popu_new/100000))+factor(region)+lag.value1,family=quasipoisson(), data2)
pred1.humi = crosspred(cb1.humi, model1,cen=round(median(data2$humi_new)), at=28:89, bylag=0.2)
#round(c(min(pred1.humi$matRRfit),max(pred1.humi$matRRfit)),2)


#CONTOUR PLOT
tiff(file = "FIGURE_5G.tiff", width = 3000, height = 2500, res = 300)
plot(pred1.humi, "contour", xlab="RH",ylab="Lag", key.title=title("RR"),
     plot.axes={axis(1,cex.axis=2)
       axis(2,cex.axis=2)},
     key.axes = axis(4,cex.axis=2),  
     plot.title=title("Contour plot",xlab="RH (%)",ylab="Lag (months)",cex.main=2,cex.lab=1.5))
dev.off()


#---------------------------------------------------------------------
#                         FIGURE 5 (H) Precipitation
#---------------------------------------------------------------------
model1 = glm(number ~cb1.rain +ns(seq,15*1)+offset(log(popu_new/100000))+factor(region)+lag.value1,family=quasipoisson(), data2)
pred1.rain = crosspred(cb1.rain, model1,cen=round(median(data2$rain_new)), at=0:1055, bylag=0.2)
#round(c(min(pred1.rain$matRRfit),max(pred1.rain$matRRfit)),2)

#CONTOUR PLOT
tiff(file = "FIGURE_5H.tiff", width = 3000, height = 2500, res = 300)

plot(pred1.rain, "contour", xlab="Precipitation", key.title=title("RR"),
     plot.axes={axis(1,cex.axis=2)
       axis(2,cex.axis=2)},
     key.axes = axis(4,cex.axis=2),   
     plot.title=title("Contour plot",xlab="Precipitation (mm)",ylab="Lag (months)",cex.main=2,cex.lab=1.5))
dev.off()


#---------------------------------------------------------------------
#                         FIGURE 5 (I) MEAN TEMP#
#---------------------------------------------------------------------
#####MEAN TEMP#####
#at=values used to perdiction
#from range of predictor values used for prediction.
model1 = glm(number ~cb1.temp +ns(seq,15*1)+offset(log(popu_new/100000))+factor(region)+lag.value1,family=quasipoisson(), data2)
pred1.temp = crosspred(cb1.temp, model1,cen=round(median(data2$meantemp_new)),at=-23:32, bylag=0.2)
#round(c(min(pred1.temp$matRRfit),max(pred1.temp$matRRfit)),2)


#CONTOUR PLOT
tiff(file = "FIGURE_5I.tiff", width = 3000, height = 2500, res = 300)

plot(pred1.temp,"contour" , xlab="Meantemp", key.title=title("RR"),
     plot.axes={axis(1,cex.axis=2)
       axis(2,cex.axis=2)},
     key.axes = axis(4,cex.axis=2),    
     plot.title=title("Contour plot",xlab="MeanTemp (°C)",ylab="Lag (months)",cex.main=2,cex.lab=1.5))
dev.off()
