# Supplementary material for: Exposure to air pollution and scarlet fever resurgence in China: a six-year surveillance study
Source: Nat Commun. 2020 Aug 25;11:4229. doi: 10.1038/s41467-020-17987-8 (PMC7447791; doi:10.1038/s41467-020-17987-8)
Supplement: Supplementary file 4 — Source Data [file 41467_2020_17987_MOESM4_ESM.zip › FIGURE 5/weather_2004-2018newpopu.csv]

X	Name	year	Month	humi	rain	meantemp	maxtemp	mintemp	windspeed	pressure	sun	Y	rate	seq	Province	number	popu	popu_new
1	®ü«n	2004	1	84	14.92	18.68	22.58	15.84	2.42	1006.98	102.1	19.195534	0	1	Hainan	0	9036144	8130081.30081301
2	®ü«n	2004	2	84.2	62.52	18.8	23.04	15.68	2.36	1005.58	134.36	19.195534	0.0123	2	Hainan	1	9036144	8130081.30081301
3	®ü«n	2004	3	82.6	9.28	22.32	26.78	19.42	2.6	1002.44	117.04	19.195534	0	3	Hainan	0	9036144	8130081.30081301
4	®ü«n	2004	4	83	115.18	25.18	29.92	21.98	2.18	1000.14	173.7	19.195534	0	4	Hainan	0	9036144	8130081.30081301
5	®ü«n	2004	5	80.6	213.26	27.48	32.18	24.14	2.48	996.96	226.4	19.195534	0	5	Hainan	0	9036144	8130081.30081301
6	®ü«n	2004	6	77.8	118.64	28.66	33.14	25.2	2.58	995.28	266.56	19.195534	0	6	Hainan	0	9036144	8130081.30081301
7	®ü«n	2004	7	79.4	187.34	28.48	32.82	25.32	2.92	994.72	221.88	19.195534	0.0123	7	Hainan	1	9036144	8130081.30081301
8	®ü«n	2004	8	81.6	266.66	28.34	32.78	25.14	2.1	992.9	233.2	19.195534	0	8	Hainan	0	9036144	8130081.30081301
9	®ü«n	2004	9	82.6	145.46	26.78	31.06	23.62	1.9	999.02	190.12	19.195534	0	9	Hainan	0	9036144	8130081.30081301
10	®ü«n	2004	10	75	16.44	24.32	29.18	20.56	2.22	1004.54	208.94	19.195534	0	10	Hainan	0	9036144	8130081.30081301
11	®ü«n	2004	11	79.8	29.02	22.76	27.1	19.6	2.42	1006.06	166.46	19.195534	0	11	Hainan	0	9036144	8130081.30081301
12	®ü«n	2004	12	78	48.86	20.1	24.8	16.86	2.34	1006.64	163.82	19.195534	0	12	Hainan	0	9036144	8130081.30081301
13	®ü«n	2005	1	78	7.56	18.62	23.28	15.64	2.08	1006.4	117.14	19.195534	0	13	Hainan	0	9036144	8130081.30081301
14	®ü«n	2005	2	80.6	12.02	20.7	25.78	17.78	2.38	1004.22	138.68	19.195534	0	14	Hainan	0	9036144	8130081.30081301
15	®ü«n	2005	3	80.8	22.48	20.18	25	17.08	2.12	1005.46	130.28	19.195534	0	15	Hainan	0	9036144	8130081.30081301
16	®ü«n	2005	4	76.4	30.32	25.4	30.34	22.24	2.38	1001.42	167.42	19.195534	0	16	Hainan	0	9036144	8130081.30081301
17	®ü«n	2005	5	72.4	198.48	28.9	34.34	25.42	2.76	995.36	247.08	19.195534	0	17	Hainan	0	9036144	8130081.30081301
18	®ü«n	2005	6	74.2	151.86	29.12	33.62	26.18	2.56	992.78	193.94	19.195534	0	18	Hainan	0	9036144	8130081.30081301
19	®ü«n	2005	7	76.4	299.1	28.34	32.62	25.26	2.3	994.46	221.74	19.195534	0	19	Hainan	0	9036144	8130081.30081301
20	®ü«n	2005	8	79.4	269.24	27.74	32.18	25.1	2.1	993.4	208.92	19.195534	0	20	Hainan	0	9036144	8130081.30081301
21	®ü«n	2005	9	80.6	414.18	27.2	31.28	24.66	2.42	996.66	171.6	19.195534	0	21	Hainan	0	9036144	8130081.30081301
22	®ü«n	2005	10	76.8	178.26	25.74	29.5	23.28	2.24	1003	168.62	19.195534	0	22	Hainan	0	9036144	8130081.30081301
23	®ü«n	2005	11	77.8	81.88	23.86	27.5	21.48	2.16	1004.18	137.38	19.195534	0	23	Hainan	0	9036144	8130081.30081301
24	®ü«n	2005	12	75.8	33.32	18.48	21.44	16.48	2.58	1008.24	65.22	19.195534	0	24	Hainan	0	9036144	8130081.30081301
25	®ü«n	2006	1	80.2	12.94	18.28	22.58	15.56	2.18	1005.9	111	19.195534	0	25	Hainan	0	9036144	8130081.30081301
26	®ü«n	2006	2	83	59.84	20.68	24.62	18.22	2.16	1006.64	101.9	19.195534	0	26	Hainan	0	9036144	8130081.30081301
27	®ü«n	2006	3	80.8	52.02	21.96	26.5	19.12	2.02	1002.3	111.5	19.195534	0	27	Hainan	0	9036144	8130081.30081301
28	®ü«n	2006	4	75.8	103.32	26.24	31.22	23	2.5	999.18	203.98	19.195534	0	28	Hainan	0	9036144	8130081.30081301
29	®ü«n	2006	5	72.8	151.86	27.64	32.38	24.28	2.42	998.2	225.08	19.195534	0	29	Hainan	0	9036144	8130081.30081301
30	®ü«n	2006	6	75	217.24	29.14	33.72	25.9	2.42	995.1	235.26	19.195534	0	30	Hainan	0	9036144	8130081.30081301
31	®ü«n	2006	7	74.4	149.72	29.08	33.18	26.16	2.44	992.4	226.54	19.195534	0	31	Hainan	0	9036144	8130081.30081301
32	®ü«n	2006	8	82.6	386.28	27.46	31.82	24.96	1.9	993.62	166.44	19.195534	0	32	Hainan	0	9036144	8130081.30081301
33	®ü«n	2006	9	80	216.48	26.68	30.54	24.16	2.16	998.12	147.92	19.195534	0	33	Hainan	0	9036144	8130081.30081301
34	®ü«n	2006	10	78.2	105.36	26.26	30.7	23.3	1.88	1002.82	220.02	19.195534	0	34	Hainan	0	9036144	8130081.30081301
35	®ü«n	2006	11	78.4	145.54	24.68	29.06	21.74	1.82	1003.08	185.84	19.195534	0	35	Hainan	0	9036144	8130081.30081301
36	®ü«n	2006	12	77.4	26.38	20.14	23.34	18.1	2.36	1007.68	96.34	19.195534	0	36	Hainan	0	9036144	8130081.30081301
37	®ü«n	2007	1	81.8	25.82	17.56	21.2	15.22	2.68	1008.06	89.82	19.195534	0	37	Hainan	0	9036144	8130081.30081301
38	®ü«n	2007	2	79	14.98	21.66	26.92	18.34	2.38	1003.08	165.94	19.195534	0	38	Hainan	0	9036144	8130081.30081301
39	®ü«n	2007	3	81	39.22	23.62	28	20.78	2.88	1000.2	152.76	19.195534	0	39	Hainan	0	9036144	8130081.30081301
40	®ü«n	2007	4	79.6	75.18	24.28	28.74	21.44	2.84	1000.48	134.64	19.195534	0	40	Hainan	0	9036144	8130081.30081301
41	®ü«n	2007	5	79.4	225.96	26.96	31.5	24.08	2.46	996.52	181.48	19.195534	0	41	Hainan	0	9036144	8130081.30081301
42	®ü«n	2007	6	76.2	128.44	28.82	33.68	25.66	2.56	993.34	231.76	19.195534	0	42	Hainan	0	9036144	8130081.30081301
43	®ü«n	2007	7	75.2	162.1	28.82	33.76	25.42	2.86	993.28	281.64	19.195534	0	43	Hainan	0	9036144	8130081.30081301
44	®ü«n	2007	8	81.6	291.36	27.48	31.7	24.9	2.34	991.9	167.66	19.195534	0	44	Hainan	0	9036144	8130081.30081301
45	®ü«n	2007	9	81.2	317	26.76	30.88	24.22	2.26	994.9	144.66	19.195534	0	45	Hainan	0	9036144	8130081.30081301
46	®ü«n	2007	10	81.2	405.38	24.94	28.38	22.64	3.1	999.86	108.9	19.195534	0	46	Hainan	0	9036144	8130081.30081301
47	®ü«n	2007	11	75	20.7	21.04	24.84	18.56	2.96	1004.06	108.48	19.195534	0	47	Hainan	0	9036144	8130081.30081301
48	®ü«n	2007	12	80.6	4.28	21.08	25.04	18.68	2.56	1004.12	120.62	19.195534	0	48	Hainan	0	9036144	8130081.30081301
49	®ü«n	2008	1	82.4	26.6	17.38	21.54	14.74	2.72	1005.34	113.52	19.195534	0	49	Hainan	0	9036144	8130081.30081301
50	®ü«n	2008	2	84.6	39.38	14.1	16.6	12.52	2.7	1007.48	18.66	19.195534	0	50	Hainan	0	9036144	8130081.30081301
51	®ü«n	2008	3	79	20	21.92	26.66	18.92	2.4	1001.8	155.66	19.195534	0.0118	51	Hainan	1	9036144	8474576.27118644
52	®ü«n	2008	4	77.8	69.58	25.96	30.34	23.06	3	998.1	177.36	19.195534	0	52	Hainan	0	9036144	8474576.27118644
53	®ü«n	2008	5	77.6	161.98	27.04	31.66	23.96	2.7	994.82	211.82	19.195534	0	53	Hainan	0	9036144	8474576.27118644
54	®ü«n	2008	6	77.2	187	27.96	32.1	25.28	2.96	993.5	163.3	19.195534	0	54	Hainan	0	9036144	8474576.27118644
55	®ü«n	2008	7	76	118.28	28.28	32.88	25.22	2.68	993.14	237.28	19.195534	0	55	Hainan	0	9036144	8474576.27118644
56	®ü«n	2008	8	79.2	309.74	27.64	31.84	24.7	2.54	993.52	209.58	19.195534	0	56	Hainan	0	9036144	8474576.27118644
57	®ü«n	2008	9	80.4	288.72	27.2	31.68	24.46	2.18	995.4	174.18	19.195534	0	57	Hainan	0	9036144	8474576.27118644
58	®ü«n	2008	10	84.2	636.26	25.68	28.84	23.72	2.96	1000.36	101.06	19.195534	0	58	Hainan	0	9036144	8474576.27118644
59	®ü«n	2008	11	76.2	65.32	22.5	26.26	20.06	2.9	1004.4	144.66	19.195534	0	59	Hainan	0	9036144	8474576.27118644
60	®ü«n	2008	12	78.8	127.5	19.16	22.94	16.56	2.92	1005.76	122.22	19.195534	0	60	Hainan	0	9036144	8474576.27118644
61	®ü«n	2009	1	77.8	8.18	16.46	20.98	13.5	2.82	1007.86	141.9	19.195534	0	61	Hainan	0	9036144	8474576.27118644
62	®ü«n	2009	2	78.4	13.98	22.9	28.04	19.68	2.6	1001.1	192.42	19.195534	0	62	Hainan	0	9036144	8474576.27118644
63	®ü«n	2009	3	81	169.7	23.22	27.7	20.34	2.74	1000.58	149.36	19.195534	0	63	Hainan	0	9036144	8474576.27118644
64	®ü«n	2009	4	82.4	147.5	24.96	28.48	22.66	2.68	998.16	117.16	19.195534	0	64	Hainan	0	9036144	8474576.27118644
65	®ü«n	2009	5	79	219.32	26.46	30.74	23.7	2.52	996.82	204.42	19.195534	0	65	Hainan	0	9036144	8474576.27118644
66	®ü«n	2009	6	76.2	154.74	28.56	33.34	25.54	2.62	992.26	227.38	19.195534	0	66	Hainan	0	9036144	8474576.27118644
67	®ü«n	2009	7	77	222.66	28.44	32.76	25.54	2.52	992.12	224.96	19.195534	0	67	Hainan	0	9036144	8474576.27118644
68	®ü«n	2009	8	81	392.72	27.82	32.34	24.84	2.02	993.2	202.7	19.195534	0	68	Hainan	0	9036144	8474576.27118644
69	®ü«n	2009	9	82.8	582.8	27.28	31.3	24.64	2.6	994.38	156.04	19.195534	0	69	Hainan	0	9036144	8474576.27118644
70	®ü«n	2009	10	82	407.24	25.58	29.34	23.2	2.42	999.06	143.5	19.195534	0	70	Hainan	0	9036144	8474576.27118644
71	®ü«n	2009	11	78.4	7.1	21.26	25.5	18.48	2.7	1004.24	127.96	19.195534	0	71	Hainan	0	9036144	8474576.27118644
72	®ü«n	2009	12	81.8	15.94	20.02	24.44	17.26	2.42	1005.14	143.12	19.195534	0	72	Hainan	0	9036144	8474576.27118644
73	®ü«n	2010	1	86.8	41.5	19.98	23.54	17.74	2.46	1005.66	89.82	19.195534	0	73	Hainan	0	9036144	8474576.27118644
74	®ü«n	2010	2	81.4	11.42	21.68	26.52	18.7	2.82	1001.82	143.04	19.195534	0	74	Hainan	0	9036144	8474576.27118644
75	®ü«n	2010	3	75.4	4.76	23.04	28.54	19.64	3.08	1002.2	170.76	19.195534	0	75	Hainan	0	9036144	8474576.27118644
76	®ü«n	2010	4	80	75.62	25.66	30.22	22.74	2.94	999.56	151.3	19.195534	0	76	Hainan	0	9036144	8474576.27118644
77	®ü«n	2010	5	75.2	104.94	28.88	33.8	25.66	2.96	994.8	246.6	19.195534	0	77	Hainan	0	9036144	8474576.27118644
78	®ü«n	2010	6	75.6	91.62	29.34	33.9	26.26	2.82	994.22	235.16	19.195534	0	78	Hainan	0	9036144	8474576.27118644
79	®ü«n	2010	7	75.8	162.74	29.16	33.86	25.88	2.9	994.3	253.82	19.195534	0	79	Hainan	0	9036144	8474576.27118644
80	®ü«n	2010	8	83.8	299.24	27.38	32.12	24.68	2.04	994.96	192.3	19.195534	0	80	Hainan	0	9036144	8474576.27118644
81	®ü«n	2010	9	79.8	167.06	27.62	32.58	24.58	1.88	996.46	204.64	19.195534	0	81	Hainan	0	9036144	8474576.27118644
82	®ü«n	2010	10	83.2	1055.26	24.38	27.36	22.46	2.82	998.78	103.1	19.195534	0	82	Hainan	0	9036144	8474576.27118644
83	®ü«n	2010	11	81	80.78	22	25.56	19.72	2.64	1003.54	111.52	19.195534	0	83	Hainan	0	9036144	8474576.27118644
84	®ü«n	2010	12	79.2	17.82	19.76	24.88	16.64	2.3	1002.6	175.1	19.195534	0	84	Hainan	0	9036144	8474576.27118644
85	®ü«n	2011	1	85.6	27.88	14.88	17.32	13.08	2.94	1006.96	28.28	19.195534	0	85	Hainan	0	9036144	8474576.27118644
86	®ü«n	2011	2	85.2	21.84	18.76	23.28	15.82	2.24	1002.62	116	19.195534	0	86	Hainan	0	9036144	8474576.27118644
87	®ü«n	2011	3	84.4	44.9	18.64	22.26	16.3	2.74	1004.64	69.58	19.195534	0.0115	87	Hainan	1	9036144	8695652.17391304
88	®ü«n	2011	4	80	49.98	24.14	28.7	21.2	2.24	1000.6	168.14	19.195534	0	88	Hainan	0	9036144	8695652.17391304
89	®ü«n	2011	5	75.8	121.7	27.4	32.14	24.3	2.32	996.06	212.88	19.195534	0.0115	89	Hainan	1	9036144	8695652.17391304
90	®ü«n	2011	6	76.2	245.98	28.68	33.28	25.62	2.62	991.86	211.88	19.195534	0.0115	90	Hainan	1	9036144	8695652.17391304
91	®ü«n	2011	7	76.8	232.26	28.62	33.1	25.6	2.44	991.9	227.42	19.195534	0	91	Hainan	0	9036144	8695652.17391304
92	®ü«n	2011	8	79.8	168.52	28.08	32.82	25.04	1.84	994.08	248.86	19.195534	0.0115	92	Hainan	1	9036144	8695652.17391304
93	®ü«n	2011	9	82.6	518.38	26.92	30.76	24.46	2.5	993.92	147.04	19.195534	0	93	Hainan	0	9036144	8695652.17391304
94	®ü«n	2011	10	82.6	450.14	25.12	28.68	22.84	2.66	1000.08	148.52	19.195534	0	94	Hainan	0	9036144	8695652.17391304
95	®ü«n	2011	11	82.4	193.68	23.26	26.62	21.28	2.7	1002.1	118.7	19.195534	0	95	Hainan	0	9036144	8695652.17391304
96	®ü«n	2011	12	77.4	51.06	18.08	21.12	16.04	2.92	1006.98	80.4	19.195534	0	96	Hainan	0	9036144	8695652.17391304
97	®ü«n	2012	1	87.8	40.38	17.42	20.32	15.54	2.48	1005.06	51.24	19.195534	0	97	Hainan	0	9036144	8695652.17391304
98	®ü«n	2012	2	88.6	25.58	19.16	22.94	16.74	2.46	1002.12	80.02	19.195534	0	98	Hainan	0	9036144	8695652.17391304
99	®ü«n	2012	3	83	31.94	22.48	26.88	19.6	2.58	1000.98	146.04	19.195534	0	99	Hainan	0	9036144	8695652.17391304
100	®ü«n	2012	4	78.4	196.26	27.04	31.84	23.78	2.52	997.14	227.02	19.195534	0	100	Hainan	0	9036144	8695652.17391304
101	®ü«n	2012	5	79.2	294.88	28.26	33.16	25.14	2.12	993.8	240.24	19.195534	0	101	Hainan	0	9036144	8695652.17391304
102	®ü«n	2012	6	78.6	371.72	28.48	32.2	26	2.38	989.92	158.46	19.195534	0	102	Hainan	0	9036144	8695652.17391304
103	®ü«n	2012	7	78.2	222.6	28.28	32.78	25.32	2.28	991.76	240.64	19.195534	0	103	Hainan	0	9036144	8695652.17391304
104	®ü«n	2012	8	80.8	313.56	27.9	32.4	25.04	2.12	991.72	218.9	19.195534	0.011397561	104	Hainan	1	9036144	8773806.95747099
105	®ü«n	2012	9	80	165.3	27.14	31.46	24.28	1.98	997.32	214	19.195534	0	105	Hainan	0	9036144	8773806.95747099
106	®ü«n	2012	10	77.8	216.56	25.7	30.02	22.76	2.46	1000.68	210.24	19.195534	0	106	Hainan	0	9036144	8773806.95747099
107	®ü«n	2012	11	85.6	86.34	24.24	28.26	21.74	2.16	1001.4	151.24	19.195534	0	107	Hainan	0	9036144	8773806.95747099
108	®ü«n	2012	12	86	45.22	20.76	24.94	18.28	2.42	1003.74	102.94	19.195534	0	108	Hainan	0	9036144	8773806.95747099
109	®ü«n	2013	1	85	14.22	18.48	22.38	16.02	2.34	1006.18	101.66	19.195534	0.0113	109	Hainan	1	9036144	8849557.52212389
110	®ü«n	2013	2	85	27.88	21.92	26.16	19.24	2.26	1003.82	126.02	19.195534	0	110	Hainan	0	9036144	8849557.52212389
111	®ü«n	2013	3	80.2	83.72	23.84	28.78	20.64	2.34	1000.96	179.8	19.195534	0	111	Hainan	0	9036144	8849557.52212389
112	®ü«n	2013	4	81.8	90.7	25.5	29.9	22.7	2.44	998.02	159.36	19.195534	0.0226	112	Hainan	2	9036144	8849557.52212389
113	®ü«n	2013	5	78.2	169.86	28.2	33.02	25.04	2.34	995.2	234.88	19.195534	0	113	Hainan	0	9036144	8849557.52212389
114	®ü«n	2013	6	76.2	131.9	28.36	32.82	25.3	2.56	992.3	229	19.195534	0	114	Hainan	0	9036144	8849557.52212389
115	®ü«n	2013	7	80.6	272.7	27.66	32.06	24.86	2.16	993.34	200	19.195534	0.0113	115	Hainan	1	9036144	8849557.52212389
116	®ü«n	2013	8	80.8	309.6	27.86	32.12	25.06	2.32	991.94	206.54	19.195534	0	116	Hainan	0	9036144	8849557.52212389
117	®ü«n	2013	9	85.8	356.46	26.6	30.44	24.42	2.26	995.46	131.56	19.195534	0	117	Hainan	0	9036144	8849557.52212389
118	®ü«n	2013	10	79.4	232.72	24.84	28.72	22.26	2.2	1001.16	161	19.195534	0	118	Hainan	0	9036144	8849557.52212389
119	®ü«n	2013	11	83.8	218.26	22.68	25.76	20.8	2.6	1003.14	80.44	19.195534	0.0113	119	Hainan	1	9036144	8849557.52212389
120	®ü«n	2013	12	76.2	142.04	16.98	20.9	14.48	2.08	1006.18	132.2	19.195534	0	120	Hainan	0	9036144	8849557.52212389
121	®ü«n	2014	1	78	0.56	17.86	22.86	14.58	2.18	1007.38	187.9	19.195534	0.0223	121	Hainan	2	9036144	8968609.86547085
122	®ü«n	2014	2	85.2	28.2	18.4	23.1	15.38	2.22	1003.36	119.6	19.195534	0	122	Hainan	0	9036144	8968609.86547085
123	®ü«n	2014	3	84.8	22.86	23.12	27.7	20.28	2.38	1002.08	151.76	19.195534	0.0112	123	Hainan	1	9036144	8928571.42857143
124	®ü«n	2014	4	84	122.36	26.3	30.56	23.6	2.14	999.04	164.78	19.195534	0	124	Hainan	0	9036144	8928571.42857143
125	®ü«n	2014	5	77.6	206.6	29	33.66	25.76	2.64	995.84	267	19.195534	0.0223	125	Hainan	2	9036144	8968609.86547085
126	®ü«n	2014	6	79.4	160.46	29.24	33.7	26.3	2.28	991.36	236.5	19.195534	0.0112	126	Hainan	1	9036144	8928571.42857143
127	®ü«n	2014	7	81.6	433.96	28.62	33.26	25.58	2.24	992.52	257.96	19.195534	0	127	Hainan	0	9036144	8928571.42857143
128	®ü«n	2014	8	81	176.14	28.36	32.84	25.46	2.2	994.5	224.94	19.195534	0.0112	128	Hainan	1	9036144	8928571.42857143
129	®ü«n	2014	9	82.4	331.22	27.62	31.88	24.64	1.86	995.78	228.48	19.195534	0	129	Hainan	0	9036144	8928571.42857143
130	®ü«n	2014	10	80.4	252.58	25.88	30.08	23.06	1.96	1001.54	200.16	19.195534	0	130	Hainan	0	9036144	8928571.42857143
131	®ü«n	2014	11	84.8	89.72	24.04	27.64	21.82	2.06	1003.2	147.66	19.195534	0	131	Hainan	0	9036144	8928571.42857143
132	®ü«n	2014	12	85.2	88.74	18.08	20.96	16.02	2.66	1007.44	60.76	19.195534	0	132	Hainan	0	9036144	8928571.42857143
133	®ü«n	2015	1	81.2	22.08	18	22.62	14.98	2.18	1007.16	187.56	19.195534	0.0332	133	Hainan	3	9036144	9036144.57831325
134	®ü«n	2015	2	82.4	5.28	20.8	24.96	18.24	2.22	1004.78	120.98	19.195534	0.044273259	134	Hainan	4	9036144	9034799.08718714
135	®ü«n	2015	3	80.4	24.12	24.28	28.88	21.38	2.54	1002.58	180.44	19.195534	0	135	Hainan	0	9036144	9034799.08718714
136	®ü«n	2015	4	78	94.04	25.36	30.14	22.1	2.56	1000.32	216	19.195534	0.0111	136	Hainan	1	9036144	9009009.00900901
137	®ü«n	2015	5	75	111.2	29.64	34.66	26.18	2.84	994.98	283.92	19.195534	0	137	Hainan	0	9036144	9009009.00900901
138	®ü«n	2015	6	74.6	163.54	29.82	34.54	26.46	2.96	993.64	281.32	19.195534	0	138	Hainan	0	9036144	9009009.00900901
139	®ü«n	2015	7	78.4	312.56	28.26	31.98	25.74	2.48	992.5	179.12	19.195534	0.0111	139	Hainan	1	9036144	9009009.00900901
140	®ü«n	2015	8	78.2	75.6	28.88	33.72	25.58	2	994.4	271.82	19.195534	0.0111	140	Hainan	1	9036144	9009009.00900901
141	®ü«n	2015	9	82	279.54	28.12	32.38	25.26	1.98	997.1	213.84	19.195534	0	141	Hainan	0	9036144	9009009.00900901
142	®ü«n	2015	10	83	217.38	25.48	29.84	22.64	1.84	1001.46	191.34	19.195534	0	142	Hainan	0	9036144	9009009.00900901
143	®ü«n	2015	11	83.4	124	25.16	29.02	22.6	2.12	1003.54	191.44	19.195534	0.011068315	143	Hainan	1	9036144	9034798.88311816
144	®ü«n	2015	12	86.8	63.04	20.5	23.86	18.44	2.36	1006.64	102.54	19.195534	0.0221	144	Hainan	2	9036144	9049773.75565611
145	®ü«n	2016	1	88.98	97.78	19	22.28	17.06	2.14	1005.98	NA	19.195534	0	145	Hainan	0	9036144	9049773.75565611
146	®ü«n	2016	2	82.42	20.2	16.84	21.3	14.06	2.5	1008.46	110.6	19.195534	0.011068315	146	Hainan	1	9036144	9034798.88311816
147	®ü«n	2016	3	82.37	33.96	21.23	26.16	18.08	2.06	1003.15	152.2	19.195534	0	147	Hainan	0	9036144	9034798.88311816
148	®ü«n	2016	4	76.92	39.28	27.12	32.46	23.72	2.3	997.24	NA	19.195534	0	148	Hainan	0	9036144	9034798.88311816
149	®ü«n	2016	5	77.42	138.64	28.56	33.22	25.34	2.36	996.26	NA	19.195534	0	149	Hainan	0	9036144	9034798.88311816
150	®ü«n	2016	6	78.3	170.02	29.32	34.14	26.16	2.18	994.84	252	19.195534	0	150	Hainan	0	9036144	9034798.88311816
151	®ü«n	2016	7	77.94	124.38	29.24	33.8	26.08	2.4	994.32	267	19.195534	0	151	Hainan	0	9036144	9034798.88311816
152	®ü«n	2016	8	84.04	613.84	28.18	32.36	25.44	1.94	990.96	188	19.195534	0.0111	152	Hainan	1	9036144	9009009.00900901
153	®ü«n	2016	9	84.08	231.48	27.66	31.72	25.16	1.78	995.34	152.22	19.195534	0	153	Hainan	0	9036144	9009009.00900901
154	®ü«n	2016	10	85.26	509.08	26.34	29.92	24.16	2.32	997.42	153	19.195534	0	154	Hainan	0	9036144	9009009.00900901
155	®ü«n	2016	11	85.98	93.24	23.16	26.58	21.08	2.28	1003.32	112.16	19.195534	0.02213663	155	Hainan	2	9036144	9034798.88311816
156	®ü«n	2016	12	82.04	19.62	20.86	24	18.94	2.5	1005.58	97.6	19.195534	0.02213663	156	Hainan	2	9036144	9034798.88311816
157	®ü«n	2017	1	86.85	53.28	20.4	23.79	18.37	2.11	1005.61	96.18	19.195534	0.0109	157	Hainan	1	9036144	9174311.9266055
158	®ü«n	2017	2	84.72	29.82	19.08	23.12	16.56	2.22	1006.4	105.58	19.195534	0	158	Hainan	0	9036144	9174311.9266055
159	®ü«n	2017	3	83.62	80.78	23.38	27.98	20.54	2.2	1001.73	124.52	19.195534	0.0218	159	Hainan	2	9036144	9174311.9266055
160	®ü«n	2017	4	80.37	102.04	25.44	30.11	22.36	2.18	999.57	193.72	19.195534	0.0436	160	Hainan	4	9036144	9174311.9266055
161	®ü«n	2017	5	82.93	282.08	27.34	31.75	24.58	1.87	997.34	196.28	19.195534	0.0218	161	Hainan	2	9036144	9174311.9266055
162	®ü«n	2017	6	78.34	128.4	29.42	33.68	26.56	2.32	993.84	250.48	19.195534	0.0218	162	Hainan	2	9036144	9174311.9266055
163	®ü«n	2017	7	84.22	334.02	27.96	32.1	25.34	1.92	993.7	199.98	19.195534	0	163	Hainan	0	9036144	9174311.9266055
164	®ü«n	2017	8	80.34	152.44	28.82	33.34	25.94	2.06	994	237.44	19.195534	0.0109	164	Hainan	1	9036144	9174311.9266055
165	®ü«n	2017	9	81.78	206.76	28.32	32.86	25.54	1.88	996.4	222.14	19.195534	0	165	Hainan	0	9036144	9174311.9266055
166	®ü«n	2017	10	81.62	329.04	25.22	28.84	22.9	2.16	999.96	156.38	19.195534	0	166	Hainan	0	9036144	9174311.9266055
167	®ü«n	2017	11	86.9	220.1	22.36	25.1	20.56	2.44	1002.96	81.08	19.195534	0.0327	167	Hainan	3	9036144	9174311.9266055
168	®ü«n	2017	12	80.3	24.82	19.14	22.14	17.24	2.26	1006.92	89.5	19.195534	0.0218	168	Hainan	2	9036144	9174311.9266055
169	®ü«n	2018	1	86.24	36.96	18.68	22.12	16.48	2.28	1004.18	91.78	19.195534	0.0698	169	Hainan	7	9036144	10028653.2951289
170	®ü«n	2018	2	79.2	8.02	18.24	22.3	15.56	2.02	1005.98	123.08	19.195534	0	170	Hainan	0	9036144	10028653.2951289
171	®ü«n	2018	3	78.1	38.54	22.6	27.48	19.38	2.1	1002.38	228.7	19.195534	0.02	171	Hainan	2	9036144	1e+07
172	®ü«n	2018	4	80.56	155.7	24.51	29.5	21.26	2.16	1000.53	181.04	19.195534	0.0798	172	Hainan	8	9036144	10025062.6566416
173	®ü«n	2018	5	77.14	107.26	28.5	33.4	24.84	2.16	997.59	286.54	19.195534	0.0599	173	Hainan	6	9036144	10016694.490818
174	®ü«n	2018	6	81.2	381.58	28.3	32.24	25.62	2.24	992.64	183.14	19.195534	0.02	174	Hainan	2	9036144	1e+07
175	®ü«n	2018	7	83.48	362.62	27.82	31.74	25.54	2.3	990.4	173.88	19.195534	0.01	175	Hainan	1	9036144	1e+07
176	®ü«n	2018	8	85.58	570.3	27.4	31.3	25.08	2.1	990.3	157.56	19.195534	0	176	Hainan	0	9036144	1e+07
177	®ü«n	2018	9	83.32	122.38	27.32	31.5	24.64	1.8	996.78	196.58	19.195534	0	177	Hainan	0	9036144	1e+07
178	®ü«n	2018	10	78.6	146.68	25.64	29.9	22.78	2.12	1002.74	222.96	19.195534	0.02	178	Hainan	2	9036144	1e+07
179	®ü«n	2018	11	82.66	41.44	24.04	27.64	21.74	2.08	1003.8	144.54	19.195534	0.01	179	Hainan	1	9036144	1e+07
180	®ü«n	2018	12	87.76	68.86	20.74	23.84	18.66	2.4	1005.82	99.68	19.195534	0.01	180	Hainan	1	9036144	1e+07
181	¼sªF	2004	1	72.81	42.67	13.29	17.87	10.16	2.46	1014.27	115.81	23.335195	0.0138	1	Guangdong	11	107241569	79710144.9275362
182	¼sªF	2004	2	77.08	60.34	15.73	20.95	12.13	2.16	1011.94	135.27	23.335195	0.0163	2	Guangdong	13	107241569	79754601.2269939
183	¼sªF	2004	3	77.85	47.4	17.6	21.36	14.89	2.37	1009.32	81.83	23.335195	0.0365	3	Guangdong	29	107241569	79452054.7945206
184	¼sªF	2004	4	79.77	167.2	22.99	27.33	19.91	2.11	1005.62	125.5	23.335195	0.0264	4	Guangdong	21	107241569	79545454.5454545
185	¼sªF	2004	5	80.42	267.87	25.47	29.97	22.29	2.09	1002.2	161.42	23.335195	0.0277	5	Guangdong	22	107241569	79422382.6714801
186	¼sªF	2004	6	76.38	118.17	28.26	32.84	24.8	2.12	1000.08	217.46	23.335195	0.0365	6	Guangdong	29	107241569	79452054.7945206
187	¼sªF	2004	7	80.38	237.94	28.18	32.56	25.02	2.3	999.84	186.46	23.335195	0.0226	7	Guangdong	18	107241569	79646017.6991151
188	¼sªF	2004	8	80.5	211.05	28.56	33.29	25.32	1.9	996.98	196.44	23.335195	0.0126	8	Guangdong	10	107241569	79365079.3650794
189	¼sªF	2004	9	76.77	116.51	26.98	31.81	23.49	1.84	1003.8	200.47	23.335195	0.0138	9	Guangdong	11	107241569	79710144.9275362
190	¼sªF	2004	10	63.62	3.42	22.94	28.93	18.35	2.14	1010.08	254.36	23.335195	0.0289	10	Guangdong	23	107241569	79584775.0865052
191	¼sªF	2004	11	70.62	11.27	20.49	25.96	16.61	2.2	1012.55	180.9	23.335195	0.049	11	Guangdong	39	107241569	79591836.7346939
192	¼sªF	2004	12	67.73	6.76	15.88	21.58	11.84	2.38	1013.52	183.47	23.335195	0.0754	12	Guangdong	60	107241569	79575596.8169761
193	¼sªF	2005	1	67.31	9.6	13.13	17.42	10.32	2.05	1013.47	94.41	23.335195	0.0734	13	Guangdong	67	107241569	91280653.9509537
194	¼sªF	2005	2	79.85	55.3	14.23	17.78	12	2.23	1011.62	31.81	23.335195	0.0219	14	Guangdong	20	107241569	91324200.913242
195	¼sªF	2005	3	75.54	124.42	16.25	20.45	13.31	2.02	1012.12	71.26	23.335195	0.0504	15	Guangdong	46	107241569	91269841.2698413
196	¼sªF	2005	4	78.88	129.07	22.23	26.37	19.41	1.82	1007.23	93.46	23.335195	0.0482	16	Guangdong	44	107241569	91286307.0539419
197	¼sªF	2005	5	79.38	319.54	26.75	30.69	24.11	1.93	1000.7	146.5	23.335195	0.0296	17	Guangdong	27	107241569	91216216.2162162
198	¼sªF	2005	6	82.31	492.05	27.34	30.97	25.03	1.78	997.65	98.18	23.335195	0.0175	18	Guangdong	16	107241569	91428571.4285714
199	¼sªF	2005	7	73.54	135.95	29.05	33.63	25.72	1.95	999.63	235.57	23.335195	0.0175	19	Guangdong	16	107241569	91428571.4285714
200	¼sªF	2005	8	79.38	283.25	28.1	32.45	25.33	1.86	998.29	176.67	23.335195	0.0131	20	Guangdong	12	107241569	91603053.4351145
201	¼sªF	2005	9	77.08	164.58	27.7	32.12	24.68	2.05	1003.04	173.17	23.335195	0.0164	21	Guangdong	15	107241569	91463414.6341463
202	¼sªF	2005	10	69.23	12.11	24.67	29.48	21.27	2.13	1008.88	200.87	23.335195	0.0219	22	Guangdong	20	107241569	91324200.913242
203	¼sªF	2005	11	71.77	17.53	21.38	26.22	18.17	2.02	1010.36	168	23.335195	0.0219	23	Guangdong	20	107241569	91324200.913242
204	¼sªF	2005	12	58.19	7.52	14.6	19.33	11.3	2.5	1015.45	137.73	23.335195	0.034	24	Guangdong	31	107241569	91176470.5882353
205	¼sªF	2006	1	73.23	13.47	14.88	19.73	11.83	2.23	1011.97	111.48	23.335195	0.0479	25	Guangdong	44	107241569	91858037.5782881
206	¼sªF	2006	2	75.38	79.02	16.45	21.12	13.63	2.35	1013.19	88.85	23.335195	0.0174	26	Guangdong	16	107241569	91954022.9885058
207	¼sªF	2006	3	81.08	146.75	17.57	21.64	14.78	1.96	1008.36	71.07	23.335195	0.0348	27	Guangdong	32	107241569	91954022.9885058
208	¼sªF	2006	4	82.35	153.9	23.03	27.22	20.27	2.01	1004.54	89.12	23.335195	0.0457	28	Guangdong	42	107241569	91903719.9124727
209	¼sªF	2006	5	81.35	415.7	24.96	28.75	22.3	2.13	1003.22	109.76	23.335195	0.0326	29	Guangdong	30	107241569	92024539.8773006
210	¼sªF	2006	6	84.77	331.31	27.42	31.3	24.81	1.78	999.65	124.55	23.335195	0.037	30	Guangdong	34	107241569	91891891.8918919
211	¼sªF	2006	7	80.62	362.36	28.94	33.09	26	2.01	996.49	191.4	23.335195	0.0261	31	Guangdong	24	107241569	91954022.9885057
212	¼sªF	2006	8	80.46	251.49	28.34	32.87	25.3	1.89	998.33	190.62	23.335195	0.0131	32	Guangdong	12	107241569	91603053.4351145
213	¼sªF	2006	9	76.65	103.71	26.07	30.6	22.85	2.04	1003.12	170.73	23.335195	0.0131	33	Guangdong	12	107241569	91603053.4351145
214	¼sªF	2006	10	73.85	25.89	25.62	30.22	22.38	1.65	1007.94	176.95	23.335195	0.0207	34	Guangdong	19	107241569	91787439.6135266
215	¼sªF	2006	11	73.35	101.93	21.11	25.74	17.87	2.05	1009.13	132.64	23.335195	0.0239	35	Guangdong	22	107241569	92050209.2050209
216	¼sªF	2006	12	67.58	36.44	15.52	20.89	11.82	2.31	1014.63	187.38	23.335195	0.062	36	Guangdong	57	107241569	91935483.8709677
217	¼sªF	2007	1	68.81	30.68	13.36	18.11	10.27	2.35	1016.01	130.59	23.335195	0.0742	37	Guangdong	69	107241569	92991913.7466307
218	¼sªF	2007	2	77.42	39.2	17.95	22.84	14.77	1.85	1010.32	116.11	23.335195	0.0226	38	Guangdong	21	107241569	92920353.9823009
219	¼sªF	2007	3	83.73	68.1	18.68	22.17	16.38	2.13	1008.1	51.35	23.335195	0.0677	39	Guangdong	63	107241569	93057607.0901034
220	¼sªF	2007	4	80.92	176.7	20.67	24.54	17.83	2.08	1007.42	91.25	23.335195	0.0462	40	Guangdong	43	107241569	93073593.0735931
221	¼sªF	2007	5	77.92	202.69	25.84	30.63	22.42	1.85	1002.33	186.08	23.335195	0.0763	41	Guangdong	71	107241569	93053735.2555701
222	¼sªF	2007	6	82.27	369.54	27.84	32.01	25.22	1.86	998.64	159.08	23.335195	0.0312	42	Guangdong	29	107241569	92948717.948718
223	¼sªF	2007	7	74.04	68.48	29.77	34.27	26.43	2.21	998.97	278.56	23.335195	0.0204	43	Guangdong	19	107241569	93137254.9019608
224	¼sªF	2007	8	80.42	354.36	28.04	32.43	25.23	1.98	996.78	161.93	23.335195	0.0107	44	Guangdong	10	107241569	93457943.9252336
225	¼sªF	2007	9	74.38	127.84	27	31.25	24.12	2.05	1000.67	157.09	23.335195	0.0172	45	Guangdong	16	107241569	93023255.8139535
226	¼sªF	2007	10	68.88	32.62	24.38	29	21.09	2.32	1007.07	180.03	23.335195	0.0215	46	Guangdong	20	107241569	93023255.8139535
227	¼sªF	2007	11	60.92	5.96	19.07	24.52	15.1	2.43	1010.94	201.05	23.335195	0.0376	47	Guangdong	35	107241569	93085106.3829787
228	¼sªF	2007	12	70.23	21.48	17.02	21.88	13.96	2.12	1011.52	144.59	23.335195	0.0505	48	Guangdong	47	107241569	93069306.9306931
229	¼sªF	2008	1	72.35	67.05	12.48	17.03	9.57	2.49	1013.35	108.8	23.335195	0.054	49	Guangdong	51	107241569	94444444.4444444
230	¼sªF	2008	2	68.65	44.82	11.17	15.08	8.56	2.44	1014.91	73.15	23.335195	0.0222	50	Guangdong	21	107241569	94594594.5945946
231	¼sªF	2008	3	73.12	70.7	19	24.19	15.56	1.94	1008.48	125.75	23.335195	0.0582	51	Guangdong	55	107241569	94501718.2130584
232	¼sªF	2008	4	81.23	170.12	22.57	26.17	20.12	2.08	1004.95	72.42	23.335195	0.0444	52	Guangdong	42	107241569	94594594.5945946
233	¼sªF	2008	5	79.81	218.49	25	29.03	22.28	1.91	1000.88	115.83	23.335195	0.055	53	Guangdong	52	107241569	94545454.5454545
234	¼sªF	2008	6	85.46	724.69	26.54	30.15	24.22	1.85	998.68	97.4	23.335195	0.0328	54	Guangdong	31	107241569	94512195.1219512
235	¼sªF	2008	7	79.5	283.72	28.25	32.72	25.29	1.93	998.14	197.12	23.335195	0.0254	55	Guangdong	24	107241569	94488188.976378
236	¼sªF	2008	8	78.31	203.59	28.32	32.72	25.29	2.1	998.83	210.6	23.335195	0.0148	56	Guangdong	14	107241569	94594594.5945946
237	¼sªF	2008	9	75.38	149.99	27.96	32.83	24.72	2.04	1001.01	199.08	23.335195	0.0085	57	Guangdong	8	107241569	94117647.0588235
238	¼sªF	2008	10	74.96	118.73	25.3	29.58	22.35	2.13	1007.28	171.42	23.335195	0.0085	58	Guangdong	8	107241569	94117647.0588235
239	¼sªF	2008	11	65.58	39.87	19.52	24.65	15.99	2.39	1011.73	186.69	23.335195	0.0159	59	Guangdong	15	107241569	94339622.6415094
240	¼sªF	2008	12	64.65	15.43	15.09	21.08	11.09	2.19	1013.32	174.34	23.335195	0.0286	60	Guangdong	27	107241569	94405594.4055944
241	¼sªF	2009	1	63.19	9.97	12.27	17.91	8.35	2.47	1014.71	177.57	23.335195	0.030385586	61	Guangdong	29	107241569	95439989.2106738
242	¼sªF	2009	2	76.62	2.8	20.12	25.45	16.79	2.22	1007.11	141.45	23.335195	0.016764461	62	Guangdong	16	107241569	95439990.5848449
243	¼sªF	2009	3	81.27	140.1	17.87	21.69	15.18	2.41	1007.6	65.82	23.335195	0.0325	63	Guangdong	31	107241569	95384615.3846154
244	¼sªF	2009	4	76.88	142.88	21.53	25.43	18.82	2.35	1004.79	86.92	23.335195	0.035624481	64	Guangdong	34	107241569	95439986.9011425
245	¼sªF	2009	5	75.5	197.63	25.05	29.23	21.91	2.18	1002.92	156.73	23.335195	0.0513	65	Guangdong	49	107241569	95516569.2007797
246	¼sªF	2009	6	80.65	307.88	27.43	31.61	24.63	1.95	996.94	146.8	23.335195	0.0262	66	Guangdong	25	107241569	95419847.3282443
247	¼sªF	2009	7	77.92	206.58	28.71	32.95	25.7	2.22	997.23	218.63	23.335195	0.0157	67	Guangdong	15	107241569	95541401.2738854
248	¼sªF	2009	8	76.62	247.71	29.06	33.77	25.85	1.94	997.32	213.59	23.335195	0.0126	68	Guangdong	12	107241569	95238095.2380952
249	¼sªF	2009	9	74.27	169.22	28.37	32.74	25.28	2.37	1000.24	190.2	23.335195	0.0115	69	Guangdong	11	107241569	95652173.9130435
250	¼sªF	2009	10	66.46	29.71	25.03	30.06	21.31	2.12	1005.11	212.51	23.335195	0.0136	70	Guangdong	13	107241569	95588235.2941177
251	¼sªF	2009	11	69.35	59.67	17.67	22.67	14.28	2.71	1010.95	157.7	23.335195	0.0136	71	Guangdong	13	107241569	95588235.2941177
252	¼sªF	2009	12	74.08	58.85	14.97	19.08	12.11	2.31	1012.19	114.21	23.335195	0.0147	72	Guangdong	14	107241569	95238095.2380952
253	¼sªF	2010	1	79.96	77.15	14.55	18.46	12	2.26	1013	73.88	23.335195	0.0156	73	Guangdong	15	107241569	96153846.1538462
254	¼sªF	2010	2	83.31	73.93	16.27	19.87	13.91	2.41	1008.73	57.38	23.335195	0.0062	74	Guangdong	6	107241569	96774193.5483871
255	¼sªF	2010	3	75.27	37.89	18.69	23.2	15.62	2.48	1009.07	106	23.335195	0.0197	75	Guangdong	19	107241569	96446700.5076142
256	¼sªF	2010	4	83.73	195.62	20.1	23.66	17.65	2.21	1006.8	49.49	23.335195	0.0197	76	Guangdong	19	107241569	96446700.5076142
257	¼sªF	2010	5	81.38	309.88	25.48	29.37	22.7	2.1	1000.7	126.5	23.335195	0.0208	77	Guangdong	20	107241569	96153846.1538462
258	¼sªF	2010	6	84.31	380.37	26.41	29.8	24.19	2.05	999.74	93.1	23.335195	0.026976567	78	Guangdong	26	107241569	96379943.378266
259	¼sªF	2010	7	76.92	163.94	29.1	33.42	26.1	2.35	999.99	243.42	23.335195	0.0156	79	Guangdong	15	107241569	96153846.1538462
260	¼sªF	2010	8	77.19	145.48	28.64	33.42	25.43	1.96	1000.43	242.27	23.335195	0.0166	80	Guangdong	16	107241569	96385542.1686747
261	¼sªF	2010	9	81.77	351.35	27.37	31.75	24.6	1.86	1001.17	167.9	23.335195	0.0114	81	Guangdong	11	107241569	96491228.0701754
262	¼sªF	2010	10	70.19	64.59	23.26	27.06	20.55	2.67	1005.87	150.24	23.335195	0.0145	82	Guangdong	14	107241569	96551724.137931
263	¼sªF	2010	11	69.31	12.92	19.31	24.73	15.47	2.01	1010.1	197.56	23.335195	0.029051687	83	Guangdong	28	107241569	96379945.1646302
264	¼sªF	2010	12	68.81	35.02	15.16	20.92	11.27	2.16	1009.34	175.32	23.335195	0.056	84	Guangdong	54	107241569	96428571.4285714
265	¼sªF	2011	1	64.08	14.64	9.97	13.85	7.45	3	1014.86	101.58	23.335195	0.0518	85	Guangdong	54	107241569	104247104.247104
266	¼sªF	2011	2	75.35	38.83	14.65	19.4	11.62	2.22	1009.3	105.77	23.335195	0.023	86	Guangdong	24	107241569	104347826.086957
267	¼sªF	2011	3	70.46	49.25	15.72	19.89	12.98	2.6	1011.43	67.92	23.335195	0.0748	87	Guangdong	78	107241569	104278074.86631
268	¼sªF	2011	4	70.58	40.62	22.49	27.66	18.76	2.14	1005.92	159.15	23.335195	0.1783	88	Guangdong	186	107241569	104318564.217611
269	¼sªF	2011	5	78.85	251.77	24.73	28.88	21.77	2.04	1001.43	141.55	23.335195	0.1467	89	Guangdong	153	107241569	104294478.527607
270	¼sªF	2011	6	79.42	293.56	28.13	32.27	25.38	2.28	997.13	182.15	23.335195	0.162	90	Guangdong	169	107241569	104320987.654321
271	¼sªF	2011	7	79.54	240.6	28.47	32.78	25.59	2.04	996.5	210.37	23.335195	0.148605387	91	Guangdong	155	107241569	104303082.902371
272	¼sªF	2011	8	74.77	93.7	28.88	33.62	25.55	1.93	998.34	254.93	23.335195	0.0585	92	Guangdong	61	107241569	104273504.273504
273	¼sªF	2011	9	74.58	139.71	27.07	31.47	24.1	2.38	1000.33	181.94	23.335195	0.0364	93	Guangdong	38	107241569	104395604.395604
274	¼sªF	2011	10	74.96	112.08	23.23	27.37	20.39	2.41	1006.83	153.98	23.335195	0.0585	94	Guangdong	61	107241569	104273504.273504
275	¼sªF	2011	11	74.88	101.3	21.41	26.03	18.33	2.21	1008.24	157.07	23.335195	0.139017943	95	Guangdong	145	107241569	104303082.660344
276	¼sªF	2011	12	59.35	1.97	14.17	19.1	10.75	2.76	1014.13	170.13	23.335195	0.2397	96	Guangdong	250	107241569	104297037.964122
277	¼sªF	2012	1	81.04	67.52	11.75	14.83	9.8	2.45	1011.74	52.1	23.335195	0.1257	97	Guangdong	132	107241569	105011933.174224
278	¼sªF	2012	2	79.69	65.11	13.82	17.5	11.4	2.52	1008.8	42.87	23.335195	0.0809	98	Guangdong	85	107241569	105067985.166873
279	¼sªF	2012	3	80.77	67.97	17.91	21.91	15.15	2.31	1007.16	88.89	23.335195	0.1561	99	Guangdong	164	107241569	105060858.424087
280	¼sªF	2012	4	83.19	321.87	23.18	26.9	20.62	2.27	1002.45	98.32	23.335195	0.175154738	100	Guangdong	184	107241569	105049970.158386
281	¼sªF	2012	5	81.92	233.6	26.6	30.55	24.04	2.16	998.87	148.37	23.335195	0.118	101	Guangdong	124	107241569	105084745.762712
282	¼sªF	2012	6	82.23	300.83	27.6	31.35	25.16	2.25	994.07	132.05	23.335195	0.0828	102	Guangdong	87	107241569	105072463.768116
283	¼sªF	2012	7	79.46	209.79	28.42	32.67	25.47	2.24	996.11	221.19	23.335195	0.0743	103	Guangdong	78	107241569	104979811.574697
284	¼sªF	2012	8	79.35	161.05	28.36	33.11	25.28	1.95	995.12	194.24	23.335195	0.031413622	104	Guangdong	33	107241569	105049968.449993
285	¼sªF	2012	9	74.62	95.08	26.6	31.06	23.5	2.1	1002.28	198.49	23.335195	0.04	105	Guangdong	42	107241569	1.05e+08
286	¼sªF	2012	10	71.04	72.53	24.08	29.17	20.4	2.11	1006.08	209.23	23.335195	0.0419	106	Guangdong	44	107241569	105011933.174224
287	¼sªF	2012	11	79.96	151.82	19.72	23.63	17.01	2.24	1007.44	99.78	23.335195	0.0809	107	Guangdong	85	107241569	105067985.166873
288	¼sªF	2012	12	77.27	57.62	15.04	19	12.36	2.61	1010.49	97.4	23.335195	0.1637	108	Guangdong	172	107241569	105070250.458155
289	¼sªF	2013	1	72.5	7.87	13.78	18.36	10.78	2.37	1012.24	123.91	23.335195	0.1661	109	Guangdong	176	107241569	105960264.900662
290	¼sªF	2013	2	79.46	12.97	17.32	21.78	14.56	2.35	1009.67	79.63	23.335195	0.052860104	110	Guangdong	56	107241569	105940011.014734
291	¼sªF	2013	3	79.62	157.59	19.68	24.32	16.53	2.26	1006.53	115.9	23.335195	0.13309419	111	Guangdong	141	107241569	105940011.355868
292	¼sªF	2013	4	85.23	236.43	20.99	24.57	18.61	2.16	1003.42	57.1	23.335195	0.1793	112	Guangdong	190	107241569	105967651.979922
293	¼sªF	2013	5	85.88	355.71	25.41	29.2	22.9	2.03	999.68	103.48	23.335195	0.1614	113	Guangdong	171	107241569	105947955.390335
294	¼sªF	2013	6	81.96	216.8	27.76	31.78	25.01	2.34	996.64	181.25	23.335195	0.0878	114	Guangdong	93	107241569	105922551.252847
295	¼sªF	2013	7	81.88	234.92	27.8	32.1	24.96	2.18	998.15	194.71	23.335195	0.0765	115	Guangdong	81	107241569	105882352.941176
296	¼sªF	2013	8	83.08	400.12	27.97	32.12	25.04	2.17	996.1	177.88	23.335195	0.0453	116	Guangdong	48	107241569	105960264.900662
297	¼sªF	2013	9	78.96	191.17	26.85	31.17	23.9	2.33	1000.21	177.3	23.335195	0.0463	117	Guangdong	49	107241569	105831533.477322
298	¼sªF	2013	10	66.27	8.63	23.78	28.7	20.09	2.25	1006.02	217.67	23.335195	0.0651	118	Guangdong	69	107241569	105990783.410138
299	¼sªF	2013	11	71.19	69.06	19.72	24.15	16.62	2.58	1009.34	138.42	23.335195	0.1001	119	Guangdong	106	107241569	105894105.894106
300	¼sªF	2013	12	64.12	133.43	12.81	17.93	9.18	2.44	1011.77	181.39	23.335195	0.2398	120	Guangdong	254	107241569	105921601.334445
301	¼sªF	2014	1	67	1.17	13.83	20.03	9.56	2.15	1012.71	195.78	23.335195	0.3138	121	Guangdong	334	107241569	106437221.159975
302	¼sªF	2014	2	78.85	39.61	13.53	17.85	10.6	2.58	1009.24	82.6	23.335195	0.1015	122	Guangdong	108	107241569	106403940.886699
303	¼sªF	2014	3	81.85	146.08	17.75	21.35	15.35	2.32	1008.2	64.17	23.335195	0.2321	123	Guangdong	247	107241569	106419646.704007
304	¼sªF	2014	4	82.23	127.17	22.8	26.44	20.39	2.19	1004.33	88.12	23.335195	0.2321	124	Guangdong	247	107241569	106419646.704007
305	¼sªF	2014	5	87.08	427.84	25.4	29.19	23.01	2.1	1000.45	109.56	23.335195	0.2696	125	Guangdong	287	107241569	106454005.934718
306	¼sªF	2014	6	82.27	261.75	28.32	32.45	25.53	2	995.02	167.9	23.335195	0.1513	126	Guangdong	161	107241569	106411103.76735
307	¼sªF	2014	7	78.96	181.47	29.28	34.01	25.98	2.09	996.55	248.79	23.335195	0.1005	127	Guangdong	107	107241569	106467661.691542
308	¼sªF	2014	8	81.5	221.21	28.37	33.09	25.25	1.94	998.06	223.07	23.335195	0.0695	128	Guangdong	74	107241569	106474820.143885
309	¼sªF	2014	9	78.69	129.83	28.07	32.83	24.85	2.07	1000.01	224.38	23.335195	0.0705	129	Guangdong	75	107241569	106382978.723404
310	¼sªF	2014	10	69.38	32.17	24.77	29.9	21.03	2.1	1006.29	224.44	23.335195	0.1024	130	Guangdong	109	107241569	106445312.5
311	¼sªF	2014	11	77.88	40.29	20.7	24.87	17.97	2.26	1008.72	131.98	23.335195	0.1409	131	Guangdong	150	107241569	106458481.192335
312	¼sªF	2014	12	67.58	50.59	13.54	18.13	10.37	2.74	1013.77	127.01	23.335195	0.2527	132	Guangdong	269	107241569	106450336.367234
313	¼sªF	2015	1	73.27	61.38	14.27	19.62	10.74	2.25	1012.67	170.76	23.335195	0.5427	133	Guangdong	582	107241569	107241569.928137
314	¼sªF	2015	2	77	26.99	16.62	21.05	13.72	2.21	1010.39	96.66	23.335195	0.17997015	134	Guangdong	193	107241569	107240006.189915
315	¼sªF	2015	3	84.31	34.19	18.91	22.43	16.66	2.28	1008.65	61.61	23.335195	0.2611	135	Guangdong	280	107241569	107238605.898123
316	¼sªF	2015	4	77.5	87.43	22.49	27.18	19.03	2.39	1005.13	155.67	23.335195	0.401	136	Guangdong	430	107241569	107231920.199501
317	¼sªF	2015	5	86.96	484.65	26.38	30.16	23.99	2.19	999.45	116.82	23.335195	0.3031	137	Guangdong	325	107241569	107225338.17222
318	¼sªF	2015	6	81.15	158.51	28.93	33.22	26.03	2.42	998.03	228.74	23.335195	0.1613	138	Guangdong	173	107241569	107253564.786113
319	¼sªF	2015	7	80.42	292.41	28.32	32.43	25.52	2.26	995.59	181.69	23.335195	0.1016	139	Guangdong	109	107241569	107283464.566929
320	¼sªF	2015	8	79.42	185.1	28.53	33.22	25.35	1.85	997.5	212.22	23.335195	0.0755	140	Guangdong	81	107241569	107284768.211921
321	¼sªF	2015	9	80.85	158.38	27.26	31.45	24.42	1.93	1001.57	175.98	23.335195	0.0849	141	Guangdong	91	107241569	107184923.43934
322	¼sªF	2015	10	76.69	140.87	24.37	28.95	21.12	2.08	1006.15	175.4	23.335195	0.104438636	142	Guangdong	112	107241569	107240006.466572
323	¼sªF	2015	11	79.12	55.91	21.69	25.84	18.91	2.3	1009.27	140.76	23.335195	0.155725467	143	Guangdong	167	107241569	107240005.900897
324	¼sªF	2015	12	79.5	142.05	15.5	18.85	13.28	2.53	1012.85	81.4	23.335195	0.2285	144	Guangdong	245	107241569	107221006.564551
325	¼sªF	2016	1	82.92	302.66	13.48	16.57	11.59	2.61	1011.87	NA	23.335195	0.270417526	145	Guangdong	290	107241569	107241569.838192
326	¼sªF	2016	2	75.28	43.57	13.06	17.6	10	2.55	1013.54	93.5	23.335195	0.083923904	146	Guangdong	90	107241569	107240006.375299
327	¼sªF	2016	3	83.5	200.43	16.77	20.82	13.96	2.17	1008.45	72.9	23.335195	0.2004875	147	Guangdong	215	107241569	107238605.898123
328	¼sªF	2016	4	87.21	270.27	23.56	27.03	21.28	2.08	1001.81	50.66	23.335195	0.248060465	148	Guangdong	266	107241569	107231920.249767
329	¼sªF	2016	5	83.33	241.23	26.14	30.1	23.31	2.26	1000.39	142.74	23.335195	0.229423385	149	Guangdong	246	107241569	107225337.992463
330	¼sªF	2016	6	83.28	267.65	28.59	32.82	25.63	2.11	998.34	188.07	23.335195	0.205121387	150	Guangdong	220	107241569	107253564.934211
331	¼sªF	2016	7	80.4	156.49	29.17	33.77	25.93	2.15	997.64	224.16	23.335195	0.157526606	151	Guangdong	169	107241569	107283464.229528
332	¼sªF	2016	8	85.11	344.92	28.06	32.47	25.4	2.02	994.16	138.92	23.335195	0.090414679	152	Guangdong	97	107241569	107283464.447183
333	¼sªF	2016	9	80.61	140.43	27.24	31.46	24.48	2.06	998.5	135.06	23.335195	0.117553846	153	Guangdong	126	107241569	107184923.579616
334	¼sªF	2016	10	81.08	162.48	25.42	29.35	22.84	2.55	1002.48	130.77	23.335195	0.114696003	154	Guangdong	123	107241569	107240005.564972
335	¼sªF	2016	11	81.88	115.73	19.73	23.96	16.9	2.49	1008.73	110.35	23.335195	0.212607224	155	Guangdong	228	107241569	107240006.106284
336	¼sªF	2016	12	72.47	10.42	17.05	22.11	13.72	2.47	1011.12	157.73	23.335195	0.49328606	156	Guangdong	529	107241569	107240005.930839
337	¼sªF	2017	1	79.77	20.41	16.17	20.75	13.28	2.26	1011.18	121.18	23.335195	0.4291	157	Guangdong	472	107241569	109997669.5409
338	¼sªF	2017	2	75.22	37.47	15.34	20.38	12	2.43	1011.6	113.82	23.335195	0.2309	158	Guangdong	254	107241569	110004330.879168
339	¼sªF	2017	3	83.9	117.59	18.1	22.06	15.58	2.26	1007.26	58.2	23.335195	0.6864	159	Guangdong	755	107241569	109994172.494172
340	¼sªF	2017	4	81.62	125.98	22.14	26.62	18.92	2.16	1003.98	120.62	23.335195	0.8919	160	Guangdong	981	107241569	109989909.182644
341	¼sªF	2017	5	82.69	200.92	25.43	29.59	22.49	1.89	1001.41	131.24	23.335195	0.9092	161	Guangdong	1000	107241569	109986801.58381
342	¼sªF	2017	6	86.05	350.35	28.05	31.87	25.57	2.17	997.37	156.21	23.335195	0.6682	162	Guangdong	735	107241569	109997006.884166
343	¼sªF	2017	7	84.75	310.46	28.19	32.67	25.32	2.02	997.9	187.5	23.335195	0.3309	163	Guangdong	364	107241569	110003022.061046
344	¼sªF	2017	8	81.79	205.8	28.94	33.6	25.83	2.18	997.23	220.23	23.335195	0.18	164	Guangdong	198	107241569	1.1e+08
345	¼sªF	2017	9	81.75	142.28	28.38	33.16	25.3	1.85	1000.25	202.94	23.335195	0.12	165	Guangdong	132	107241569	1.1e+08
346	¼sªF	2017	10	74.01	108.69	24.31	28.74	21.2	2.65	1004.73	197.78	23.335195	0.1473	166	Guangdong	162	107241569	109979633.401222
347	¼sªF	2017	11	78.88	52.08	19.83	23.6	17.31	2.43	1008.44	82.6	23.335195	0.3982	167	Guangdong	438	107241569	109994977.398292
348	¼sªF	2017	12	64.96	4.08	15.33	19.97	12.21	2.64	1012.42	156.23	23.335195	0.9228	168	Guangdong	1015	107241569	109991330.732553
349	¼sªF	2018	1	76.99	109.19	13.91	18.3	10.96	2.49	1009.9	103.05	23.335195	1.1595	169	Guangdong	1295	107241569	111686071.582579
350	¼sªF	2018	2	71.12	17.62	14.45	19.22	11.3	2.32	1010.93	100.48	23.335195	0.2158	170	Guangdong	241	107241569	111677479.147359
351	¼sªF	2018	3	77.08	50.26	19.68	24.97	16.08	2.23	1006.92	156.2	23.335195	0.4074	171	Guangdong	455	107241569	111683848.797251
352	¼sªF	2018	4	79.3	NA	22.4	26.77	19.21	2.11	1004.91	92.7	23.335195	0.7467	172	Guangdong	834	107241569	111691442.346324
353	¼sªF	2018	5	79.67	104.85	27.62	31.95	24.47	2.25	1001.06	214.09	23.335195	0.6384	173	Guangdong	713	107241569	111685463.659148
354	¼sªF	2018	6	83.87	394.91	27.6	31.53	24.93	2.15	995.95	145.57	23.335195	0.462	174	Guangdong	516	107241569	111688311.688312
355	¼sªF	2018	7	83.04	230.17	28.56	32.88	25.67	2.18	994.88	196.85	23.335195	0.2811	175	Guangdong	314	107241569	111704019.921736
356	¼sªF	2018	8	86.33	386.7	27.9	32.29	25.35	1.91	993.14	138.95	23.335195	0.1495	176	Guangdong	167	107241569	111705685.618729
357	¼sªF	2018	9	82.15	206.25	27.08	31.57	24.1	2.14	1000.26	175.43	23.335195	0.1307	177	Guangdong	146	107241569	111706197.398623
358	¼sªF	2018	10	75.01	66.42	22.98	27.59	19.68	2.08	1007.12	173.63	23.335195	0.1549	178	Guangdong	173	107241569	111684958.037444
359	¼sªF	2018	11	81.4	64.32	20.66	24.97	17.87	2.14	1008.73	121.03	23.335195	0.3295	179	Guangdong	368	107241569	111684370.257967
360	¼sªF	2018	12	80.76	21.72	15.97	19.75	13.62	2.58	1011.79	83.53	23.335195	0.3725	180	Guangdong	416	107241569	111677852.348993
361	¼s¦è	2004	1	72.42	50.92	12.07	15.61	9.67	1.93	997.14	53.07	23.827411	0.0247	1	Guangxi	12	47538200	48582995.951417
362	¼s¦è	2004	2	75.79	39.16	14.73	19.5	11.26	1.76	994.85	95.72	23.827411	0.033	2	Guangxi	16	47538200	48484848.4848485
363	¼s¦è	2004	3	77.32	44.44	16.33	20.12	13.75	1.83	992.2	60.3	23.827411	0.0535	3	Guangxi	26	47538200	48598130.8411215
364	¼s¦è	2004	4	76.21	90.8	22.57	27.38	19.05	1.69	988.31	128.52	23.827411	0.0453	4	Guangxi	22	47538200	48565121.4128035
365	¼s¦è	2004	5	77.63	218.37	24.53	29.19	21.2	1.79	985.27	146.14	23.827411	0.0391	5	Guangxi	19	47538200	48593350.3836317
366	¼s¦è	2004	6	78.05	176.76	27.28	31.96	23.83	1.59	983.34	184.51	23.827411	0.0515	6	Guangxi	25	47538200	48543689.3203884
367	¼s¦è	2004	7	83.68	431.79	26.94	31.33	24.04	1.56	982.25	143.33	23.827411	0.0227	7	Guangxi	11	47538200	48458149.7797357
368	¼s¦è	2004	8	79.95	132.49	28.05	32.86	24.82	1.39	981.11	200.67	23.827411	0.0062	8	Guangxi	3	47538200	48387096.7741935
369	¼s¦è	2004	9	75	53.2	26.44	31.86	22.64	1.44	987.91	208.17	23.827411	0.0206	9	Guangxi	10	47538200	48543689.3203883
370	¼s¦è	2004	10	64.74	4.48	22.25	28.51	17.83	1.58	994.37	202.48	23.827411	0.0844	10	Guangxi	41	47538200	48578199.0521327
371	¼s¦è	2004	11	74.11	58.59	18.95	24.52	15.27	1.6	996.15	136.06	23.827411	0.1133	11	Guangxi	55	47538200	48543689.3203883
372	¼s¦è	2004	12	71.53	15.48	13.46	19.38	9.48	1.68	997.23	149.48	23.827411	0.2039	12	Guangxi	99	47538200	48553212.3589995
373	¼s¦è	2005	1	75.26	29.17	10.27	13.35	8.21	1.79	996.62	34.92	23.827411	0.2207	13	Guangxi	102	47538200	46216583.5976439
374	¼s¦è	2005	2	78.53	34.01	11.82	15.34	9.53	2.03	994.25	33.6	23.827411	0.0411	14	Guangxi	19	47538200	46228710.4622871
375	¼s¦è	2005	3	76.32	81.55	15.7	19.67	13.05	1.75	994.47	54.37	23.827411	0.0606	15	Guangxi	28	47538200	46204620.4620462
376	¼s¦è	2005	4	76.05	98.68	21.86	26.37	18.67	1.67	989.35	103.25	23.827411	0.0865	16	Guangxi	40	47538200	46242774.566474
377	¼s¦è	2005	5	74.79	232.83	27.22	31.84	23.93	1.91	982.17	184.24	23.827411	0.0498	17	Guangxi	23	47538200	46184738.9558233
378	¼s¦è	2005	6	84.11	467.48	27.11	30.99	24.81	1.47	979.59	87.32	23.827411	0.0411	18	Guangxi	19	47538200	46228710.4622871
379	¼s¦è	2005	7	74.42	143.34	28.64	33.66	25.14	1.69	982.11	230.8	23.827411	0.0389	19	Guangxi	18	47538200	46272493.5732648
380	¼s¦è	2005	8	77.16	166.31	27.76	32.66	24.64	1.46	981.54	177.46	23.827411	0.0151	20	Guangxi	7	47538200	46357615.8940397
381	¼s¦è	2005	9	73.89	79.45	26.77	32.08	23.24	1.61	987.06	182.76	23.827411	0.0216	21	Guangxi	10	47538200	46296296.2962963
382	¼s¦è	2005	10	69.68	22.95	23.12	28.67	19.47	1.59	993.04	171.09	23.827411	0.0281	22	Guangxi	13	47538200	46263345.1957295
383	¼s¦è	2005	11	73.79	37.68	19.43	24.27	16.28	1.57	993.89	125.15	23.827411	0.0671	23	Guangxi	31	47538200	46199701.9374069
384	¼s¦è	2005	12	66.26	33.34	12.27	16.68	9.33	1.71	999.23	103.14	23.827411	0.0757	24	Guangxi	35	47538200	46235138.7054161
385	¼s¦è	2006	1	70.26	25.88	12.79	17.37	9.81	1.86	995	80.38	23.827411	0.0665	25	Guangxi	31	47538200	46616541.3533835
386	¼s¦è	2006	2	80.21	73.17	13.17	16.54	11.08	1.92	996.54	28.42	23.827411	0.0386	26	Guangxi	18	47538200	46632124.3523316
387	¼s¦è	2006	3	77.32	57.14	16.89	21.05	14.19	1.66	990.89	64.04	23.827411	0.0536	27	Guangxi	25	47538200	46641791.0447761
388	¼s¦è	2006	4	73.47	102.79	23.2	28.12	19.84	1.91	986.48	118.18	23.827411	0.0386	28	Guangxi	18	47538200	46632124.3523316
389	¼s¦è	2006	5	73.63	230.69	24.98	29.78	21.57	1.73	985.98	144.6	23.827411	0.0494	29	Guangxi	23	47538200	46558704.4534413
390	¼s¦è	2006	6	80.47	259.75	27.12	31.45	24.3	1.6	981.82	133.66	23.827411	0.0472	30	Guangxi	22	47538200	46610169.4915254
391	¼s¦è	2006	7	79.79	346.35	28.06	32.72	25.11	1.52	979.19	167.58	23.827411	0.0215	31	Guangxi	10	47538200	46511627.9069767
392	¼s¦è	2006	8	79.32	241.11	27.48	32.53	24.41	1.49	981.83	175.19	23.827411	0.015	32	Guangxi	7	47538200	46666666.6666667
393	¼s¦è	2006	9	71.05	57.5	25.62	31.13	21.78	1.61	987.35	185.64	23.827411	0.0107	33	Guangxi	5	47538200	46728971.9626168
394	¼s¦è	2006	10	73.11	32.81	24.87	29.89	21.58	1.44	991.71	152.06	23.827411	0.0236	34	Guangxi	11	47538200	46610169.4915254
395	¼s¦è	2006	11	72	66.75	19.44	24.43	16.17	1.66	992.69	122.02	23.827411	0.0343	35	Guangxi	16	47538200	46647230.3206997
396	¼s¦è	2006	12	67.74	8.35	13.38	18.97	9.69	1.63	998.47	136.5	23.827411	0.0644	36	Guangxi	30	47538200	46583850.931677
397	¼s¦è	2007	1	68.42	34.51	10.74	15.02	7.88	1.84	1000.15	82.3	23.827411	0.0636	37	Guangxi	30	47538200	47169811.3207547
398	¼s¦è	2007	2	73.95	49.02	17.93	22.77	14.68	1.72	992.07	88.78	23.827411	0.0339	38	Guangxi	16	47538200	47197640.1179941
399	¼s¦è	2007	3	80.68	63.32	17.74	21.35	15.34	1.9	990.21	50.89	23.827411	0.0339	39	Guangxi	16	47538200	47197640.1179941
400	¼s¦è	2007	4	75.11	105.03	20.24	24.79	16.98	1.71	990.52	91.52	23.827411	0.0593	40	Guangxi	28	47538200	47217537.9426644
401	¼s¦è	2007	5	73.84	168.55	25.33	30.77	21.35	1.59	985.37	179.88	23.827411	0.0424	41	Guangxi	20	47538200	47169811.3207547
402	¼s¦è	2007	6	78.32	321.08	27.73	32.18	24.63	1.67	981.28	169.14	23.827411	0.0318	42	Guangxi	15	47538200	47169811.3207547
403	¼s¦è	2007	7	76.32	150.43	28.62	33.16	25.52	1.83	981.16	204.52	23.827411	0.0212	43	Guangxi	10	47538200	47169811.3207547
404	¼s¦è	2007	8	76.63	212.2	28.08	33.51	24.65	1.49	980.83	196.12	23.827411	0.017	44	Guangxi	8	47538200	47058823.5294118
405	¼s¦è	2007	9	76.16	136.97	25.16	29.89	22.04	1.66	985.78	140.47	23.827411	0.0127	45	Guangxi	6	47538200	47244094.488189
406	¼s¦è	2007	10	68.47	12.02	23.16	28.61	19.44	1.76	991.7	173.59	23.827411	0.0191	46	Guangxi	9	47538200	47120418.8481675
407	¼s¦è	2007	11	62.21	27.15	17.28	24.11	12.73	1.62	995.78	193.61	23.827411	0.0403	47	Guangxi	19	47538200	47146401.9851117
408	¼s¦è	2007	12	71.47	42.13	14.94	18.73	12.43	1.77	995.08	61.77	23.827411	0.1081	48	Guangxi	51	47538200	47178538.3903793
409	¼s¦è	2008	1	74.74	58.6	8.88	12.88	6.33	2.03	997.45	69.4	23.827411	0.0713	49	Guangxi	34	47538200	47685834.5021038
410	¼s¦è	2008	2	65.84	72.9	9.87	13.57	7.44	1.83	999.03	46.79	23.827411	0.0189	50	Guangxi	9	47538200	47619047.6190476
411	¼s¦è	2008	3	75.74	68.64	18.33	23.26	15.07	1.53	991.21	91.75	23.827411	0.0461	51	Guangxi	22	47538200	47722342.7331887
412	¼s¦è	2008	4	77.95	84.85	22.08	26.18	19.19	1.75	987.56	90.51	23.827411	0.0273	52	Guangxi	13	47538200	47619047.6190476
413	¼s¦è	2008	5	76.32	211.19	24.9	29.43	21.78	1.64	983.94	124.94	23.827411	0.0419	53	Guangxi	20	47538200	47732696.8973747
414	¼s¦è	2008	6	81.47	422.16	26.49	30.77	23.69	1.46	981.26	108.23	23.827411	0.0273	54	Guangxi	13	47538200	47619047.6190476
415	¼s¦è	2008	7	79.63	275.13	27.64	32.22	24.69	1.61	980.87	157.66	23.827411	0.0294	55	Guangxi	14	47538200	47619047.6190476
416	¼s¦è	2008	8	79.74	245.18	27.64	32.14	24.79	1.61	982.02	155.28	23.827411	0.0105	56	Guangxi	5	47538200	47619047.6190476
417	¼s¦è	2008	9	76.79	197.93	26.78	31.93	23.37	1.63	985.28	183.22	23.827411	0.0231	57	Guangxi	11	47538200	47619047.6190476
418	¼s¦è	2008	10	74.21	86.16	23.96	28.9	20.72	1.59	991.47	149.66	23.827411	0.0231	58	Guangxi	11	47538200	47619047.6190476
419	¼s¦è	2008	11	72.47	125.52	17.24	22.46	13.91	1.66	996.23	148.55	23.827411	0.0189	59	Guangxi	9	47538200	47619047.6190476
420	¼s¦è	2008	12	70.47	16.44	13.18	18.94	9.44	1.62	997.29	131.66	23.827411	0.021	60	Guangxi	10	47538200	47619047.6190476
421	¼s¦è	2009	1	64.74	11.85	10.98	16.27	7.39	1.74	998.86	120.92	23.827411	0.029069767	61	Guangxi	14	47538200	48160000.732032
422	¼s¦è	2009	2	74.32	7.8	19.17	24.71	15.57	1.93	989.51	125.65	23.827411	0.016611295	62	Guangxi	8	47538200	48160001.9745601
423	¼s¦è	2009	3	77.58	72.37	17.17	21.22	14.35	1.88	990.75	72.39	23.827411	0.027	63	Guangxi	13	47538200	48148148.1481481
424	¼s¦è	2009	4	76.37	122.82	21.64	25.73	18.83	1.83	987.7	95.34	23.827411	0.035299003	64	Guangxi	17	47538200	48160000.4396725
425	¼s¦è	2009	5	78.16	197.05	24.57	28.64	21.76	1.73	986.22	106.07	23.827411	0.0436	65	Guangxi	21	47538200	48165137.6146789
426	¼s¦è	2009	6	78.79	247.68	27.38	32.16	24.22	1.62	979.93	152.43	23.827411	0.0291	66	Guangxi	14	47538200	48109965.6357388
427	¼s¦è	2009	7	79.32	341.82	28.07	32.58	24.99	1.62	980.15	175.63	23.827411	0.0104	67	Guangxi	5	47538200	48076923.0769231
428	¼s¦è	2009	8	73.79	98.44	28.93	34.14	25.36	1.63	982.02	231.55	23.827411	0.0042	68	Guangxi	2	47538200	47619047.6190476
429	¼s¦è	2009	9	72.42	99.32	27.69	33.09	24.12	1.72	984.94	192.98	23.827411	0.0125	69	Guangxi	6	47538200	4.8e+07
430	¼s¦è	2009	10	69.79	36.77	23.85	28.85	20.51	1.58	990	143.25	23.827411	0.0062	70	Guangxi	3	47538200	48387096.7741935
431	¼s¦è	2009	11	65.32	28.42	16.47	22.05	12.86	2.02	995.4	147.02	23.827411	0.0166	71	Guangxi	8	47538200	48192771.0843373
432	¼s¦è	2009	12	70.79	19.83	14.13	17.85	11.59	1.79	995.65	67.13	23.827411	0.0104	72	Guangxi	5	47538200	48076923.0769231
433	¼s¦è	2010	1	78.58	131.76	13.25	16.94	10.85	1.74	996.42	52.81	23.827411	0.0227	73	Guangxi	11	47538200	48458149.7797357
434	¼s¦è	2010	2	72	6.65	15.59	20.47	12.36	2.1	991.19	97.61	23.827411	0.0041	74	Guangxi	2	47538200	48780487.804878
435	¼s¦è	2010	3	68.79	10.91	18.19	22.85	15.03	2.08	991.75	88.11	23.827411	0.0247	75	Guangxi	12	47538200	48582995.951417
436	¼s¦è	2010	4	81	163.04	19.74	23.95	16.99	1.86	989.57	71.79	23.827411	0.035	76	Guangxi	17	47538200	48571428.5714286
437	¼s¦è	2010	5	78.89	174.49	25.49	29.68	22.63	1.8	983.33	102.36	23.827411	0.0371	77	Guangxi	18	47538200	48517520.2156334
438	¼s¦è	2010	6	83.32	410.72	25.99	29.65	23.66	1.61	982.76	77.39	23.827411	0.022652379	78	Guangxi	11	47538200	48560021.0026505
439	¼s¦è	2010	7	76.26	182.24	29.01	33.38	26.04	1.9	982.43	199.38	23.827411	0.0103	79	Guangxi	5	47538200	48543689.3203883
440	¼s¦è	2010	8	76.89	162.74	28.04	33.21	24.78	1.59	984.32	218.55	23.827411	0.0124	80	Guangxi	6	47538200	48387096.7741935
441	¼s¦è	2010	9	79.42	218.98	26.53	31.27	23.55	1.49	985.53	158.8	23.827411	0.0082	81	Guangxi	4	47538200	48780487.804878
442	¼s¦è	2010	10	68.95	21.89	22.08	26.88	18.96	1.88	991.24	159.45	23.827411	0.0185	82	Guangxi	9	47538200	48648648.6486486
443	¼s¦è	2010	11	70.58	15.02	17.68	23.41	13.83	1.48	994.65	153.1	23.827411	0.055601295	83	Guangxi	27	47538200	48560020.0498927
444	¼s¦è	2010	12	74.16	72.49	14.05	19.17	10.7	1.58	993.29	118.41	23.827411	0.0803	84	Guangxi	39	47538200	48567870.4856787
445	¼s¦è	2011	1	70.16	17.43	7.08	9.46	5.49	2.18	999.84	23.99	23.827411	0.1195	85	Guangxi	55	47538200	46025104.6025105
446	¼s¦è	2011	2	76.58	28.88	13.96	18.25	11.28	1.67	992.54	67.18	23.827411	0.0391	86	Guangxi	18	47538200	46035805.6265985
447	¼s¦è	2011	3	78.11	91.62	13.35	16.95	10.99	1.84	995.9	35.43	23.827411	0.0782	87	Guangxi	36	47538200	46035805.6265985
448	¼s¦è	2011	4	75.42	50.77	21.39	25.92	18.18	1.62	989.51	96.76	23.827411	0.0934	88	Guangxi	43	47538200	46038543.8972163
449	¼s¦è	2011	5	73.16	188.77	24.37	29.42	20.64	1.77	985.09	165.98	23.827411	0.1477	89	Guangxi	68	47538200	46039268.788084
450	¼s¦è	2011	6	77.47	326.45	27.92	32.29	25.08	1.72	979.96	140.79	23.827411	0.1238	90	Guangxi	57	47538200	46042003.2310178
451	¼s¦è	2011	7	73.58	106.14	28.85	33.59	25.47	1.66	980.22	211.86	23.827411	0.058661812	91	Guangxi	27	47538200	46026535.9685787
452	¼s¦è	2011	8	72.42	118.84	28.19	33.61	24.54	1.54	982.72	227.95	23.827411	0.0282	92	Guangxi	13	47538200	46099290.7801418
453	¼s¦è	2011	9	71.21	127.23	26.33	31.45	23.04	1.83	984.98	175.99	23.827411	0.0435	93	Guangxi	20	47538200	45977011.4942529
454	¼s¦è	2011	10	76.89	183.09	21.51	25.83	18.68	1.66	991.83	124.81	23.827411	0.0543	94	Guangxi	25	47538200	46040515.6537753
455	¼s¦è	2011	11	74.37	25.74	20.44	26.16	16.69	1.37	992.84	165.4	23.827411	0.095597027	95	Guangxi	44	47538200	46026535.9507467
456	¼s¦è	2011	12	61.21	17.42	12.34	17	9.28	1.89	999.15	104.08	23.827411	0.176	96	Guangxi	81	47538200	46022727.2727273
457	¼s¦è	2012	1	81.58	84.36	8.97	11.02	7.6	1.96	996.63	11.9	23.827411	0.084	97	Guangxi	39	47538200	46428571.4285714
458	¼s¦è	2012	2	80.84	33.49	10.93	13.79	9.15	1.98	993.17	15.83	23.827411	0.0388	98	Guangxi	18	47538200	46391752.5773196
459	¼s¦è	2012	3	78.74	80.15	16.37	19.84	14.11	1.83	990.99	50.09	23.827411	0.0624	99	Guangxi	29	47538200	46474358.974359
460	¼s¦è	2012	4	73.53	105.83	23.47	28.15	20.21	1.89	985.39	126.23	23.827411	0.068891244	100	Guangxi	32	47538200	46450024.911729
461	¼s¦è	2012	5	77.21	247.2	26.26	30.62	23.34	1.75	982.63	137.61	23.827411	0.0926	101	Guangxi	43	47538200	46436285.0971922
462	¼s¦è	2012	6	81.32	341.99	27	31.08	24.48	1.55	978.11	98.65	23.827411	0.0323	102	Guangxi	15	47538200	46439628.4829721
463	¼s¦è	2012	7	77.74	224.61	28.11	32.46	25.25	1.7	979.54	175.71	23.827411	0.0237	103	Guangxi	11	47538200	46413502.1097046
464	¼s¦è	2012	8	75.63	183.44	27.99	33.24	24.65	1.55	980.35	193.1	23.827411	0.012917108	104	Guangxi	6	47538200	46450025.810731
465	¼s¦è	2012	9	73.58	93.59	25.31	30.11	22.2	1.63	987.58	156.31	23.827411	0.0086	105	Guangxi	4	47538200	46511627.9069767
466	¼s¦è	2012	10	72.16	88.85	23.58	28.4	20.36	1.64	990.74	147.41	23.827411	0.0409	106	Guangxi	19	47538200	46454767.7261614
467	¼s¦è	2012	11	79.68	88.99	17.98	21.83	15.46	1.69	991.66	66.99	23.827411	0.0323	107	Guangxi	15	47538200	46439628.4829721
468	¼s¦è	2012	12	74.89	44.48	13.22	16.8	10.84	1.99	995.01	65.13	23.827411	0.0603	108	Guangxi	28	47538200	46434494.1956882
469	¼s¦è	2013	1	78.37	28.77	11.18	14.2	9.15	1.72	997.07	28.72	23.827411	0.047	109	Guangxi	22	47538200	46808510.6382979
470	¼s¦è	2013	2	82.21	24.94	15.32	19.14	12.83	1.87	993.55	49.66	23.827411	0.034173424	110	Guangxi	16	47538200	46820008.4369655
471	¼s¦è	2013	3	74.16	99.04	20.22	25.11	16.94	1.84	989.89	110.04	23.827411	0.036309263	111	Guangxi	17	47538200	46820008.4369655
472	¼s¦è	2013	4	78.53	150.96	21.47	25.68	18.72	1.86	986.99	83.81	23.827411	0.047	112	Guangxi	22	47538200	46808510.6382979
473	¼s¦è	2013	5	79.21	206.9	25.62	30.01	22.67	1.71	983.27	127.95	23.827411	0.0513	113	Guangxi	24	47538200	46783625.7309942
474	¼s¦è	2013	6	76.95	221.33	27.39	32.04	24.24	1.71	980.59	161.21	23.827411	0.0256	114	Guangxi	12	47538200	46875000
475	¼s¦è	2013	7	77.47	236.64	27.96	32.61	24.97	1.76	981.3	186.11	23.827411	0.0598	115	Guangxi	28	47538200	46822742.4749164
476	¼s¦è	2013	8	78.21	290.25	27.91	32.81	24.79	1.59	980.53	181.54	23.827411	0.0107	116	Guangxi	5	47538200	46728971.9626168
477	¼s¦è	2013	9	77.63	152.08	25.43	30.26	22.39	1.59	985.95	149.19	23.827411	0.0235	117	Guangxi	11	47538200	46808510.6382979
478	¼s¦è	2013	10	68.79	32.98	22.15	27.37	18.61	1.62	992.22	161.45	23.827411	0.0235	118	Guangxi	11	47538200	46808510.6382979
479	¼s¦è	2013	11	72.32	143.61	18.7	23.1	15.83	1.66	994.54	111.86	23.827411	0.0491	119	Guangxi	23	47538200	46843177.1894094
480	¼s¦è	2013	12	67.16	98.58	11.66	17.04	8.09	1.54	997.31	157.23	23.827411	0.1047	120	Guangxi	49	47538200	46800382.0439351
481	¼s¦è	2014	1	70.26	7.23	12.73	18.53	8.71	1.57	996.75	138.42	23.827411	0.0848	121	Guangxi	40	47538200	47169811.3207547
482	¼s¦è	2014	2	76.89	36.21	12.08	15.75	9.67	1.96	993.03	50.91	23.827411	0.017	122	Guangxi	8	47538200	47058823.5294118
483	¼s¦è	2014	3	83.95	80.85	16.54	19.69	14.43	1.72	991.62	31.89	23.827411	0.0932	123	Guangxi	44	47538200	47210300.4291845
484	¼s¦è	2014	4	82.37	138.85	22.55	25.87	20.41	1.82	987.59	46.79	23.827411	0.0551	124	Guangxi	26	47538200	47186932.8493648
485	¼s¦è	2014	5	78.84	176.36	25.74	30.34	22.67	1.76	983.56	127.35	23.827411	0.053	125	Guangxi	25	47538200	47169811.3207547
486	¼s¦è	2014	6	81.42	339.14	27.72	32.01	25	1.53	979.23	121.91	23.827411	0.0403	126	Guangxi	19	47538200	47146401.9851117
487	¼s¦è	2014	7	80.21	283.75	28.32	33.29	25.15	1.57	980.67	194.71	23.827411	0.036	127	Guangxi	17	47538200	47222222.2222222
488	¼s¦è	2014	8	81.32	265.57	27.46	32.18	24.53	1.49	982.36	173.59	23.827411	0.0275	128	Guangxi	13	47538200	47272727.2727273
489	¼s¦è	2014	9	77.74	164.13	27.15	32.29	23.82	1.59	984.65	196.6	23.827411	0.0254	129	Guangxi	12	47538200	47244094.488189
490	¼s¦è	2014	10	73.05	65.58	23.9	29.41	20.26	1.47	991.18	187.2	23.827411	0.0572	130	Guangxi	27	47538200	47202797.2027972
491	¼s¦è	2014	11	79.63	95.22	18.56	22.34	16.21	1.64	993.31	79.69	23.827411	0.0678	131	Guangxi	32	47538200	47197640.1179941
492	¼s¦è	2014	12	67.32	38.15	12.28	16.95	9.27	1.73	998.67	115.44	23.827411	0.1716	132	Guangxi	81	47538200	47202797.2027972
493	¼s¦è	2015	1	76.32	58.67	13.25	17.85	10.15	1.71	996.66	104.71	23.827411	0.1767	133	Guangxi	84	47538200	47538200.3395586
494	¼s¦è	2015	2	78.32	33.93	15.48	19.61	12.85	1.74	993.55	71.17	23.827411	0.082036184	134	Guangxi	39	47538200	47539997.7161298
495	¼s¦è	2015	3	83.42	38.58	17.72	21.03	15.53	1.81	991.74	42.91	23.827411	0.0652	135	Guangxi	31	47538200	47546012.2699387
496	¼s¦è	2015	4	70.21	49.21	22.82	28.17	18.92	1.95	988.42	149.42	23.827411	0.0989	136	Guangxi	47	47538200	47522750.2527806
497	¼s¦è	2015	5	80.53	275.17	26.68	31.12	23.68	1.82	982.37	125.82	23.827411	0.0968	137	Guangxi	46	47538200	47520661.1570248
498	¼s¦è	2015	6	81	285.21	28.23	32.48	25.33	1.87	980.88	155.16	23.827411	0.0694	138	Guangxi	33	47538200	47550432.2766571
499	¼s¦è	2015	7	79.42	298.38	27.33	31.77	24.37	1.73	980.16	136.25	23.827411	0.0505	139	Guangxi	24	47538200	47524752.4752475
500	¼s¦è	2015	8	80.11	220.57	27.62	32.34	24.48	1.51	982.44	164.78	23.827411	0.0379	140	Guangxi	18	47538200	47493403.6939314
501	¼s¦è	2015	9	84.63	219.82	26.01	30.34	23.44	1.46	986.25	112.24	23.827411	0.0379	141	Guangxi	18	47538200	47493403.6939314
502	¼s¦è	2015	10	78.32	127.71	22.99	28.29	19.56	1.55	991.23	164.5	23.827411	0.048380313	142	Guangxi	23	47538200	47539998.3460215
503	¼s¦è	2015	11	85.26	220.31	19.38	23.24	17.05	1.64	993.46	75.98	23.827411	0.069415232	143	Guangxi	33	47538200	47539998.1375846
504	¼s¦è	2015	12	80.95	120.43	12.96	16	11.04	1.75	997.76	45.37	23.827411	0.1052	144	Guangxi	50	47538200	47528517.1102662
505	¼s¦è	2016	1	82.25	122.82	11.76	14.89	9.84	1.92	996.01	NA	23.827411	0.063107143	145	Guangxi	30	47538200	47538200.2319452
506	¼s¦è	2016	2	68.93	18.37	12.19	17.43	8.67	1.95	997.84	97.26	23.827411	0.021034919	146	Guangxi	10	47538200	47539997.6581797
507	¼s¦è	2016	3	78.9	53.35	16.96	20.94	14.33	1.86	991.7	52.26	23.827411	0.069406452	147	Guangxi	33	47538200	47546012.0047629
508	¼s¦è	2016	4	80.87	176.25	23.38	27.57	20.57	1.93	984.65	72.67	23.827411	0.092587234	148	Guangxi	44	47538200	47522750.2746221
509	¼s¦è	2016	5	78.74	227.71	25.49	30.02	22.34	1.96	983.76	128.89	23.827411	0.122052174	149	Guangxi	58	47538200	47520661.1231685
510	¼s¦è	2016	6	78.79	278.08	28.19	32.84	25.06	1.88	981.72	175.7	23.827411	0.105151515	150	Guangxi	50	47538200	47550432.3451735
511	¼s¦è	2016	7	77.65	153.73	28.88	33.71	25.55	1.88	981.09	183.79	23.827411	0.071541667	151	Guangxi	34	47538200	47524752.2538159
512	¼s¦è	2016	8	79.83	263.55	28.04	33.27	24.9	1.69	979.01	161.99	23.827411	0.039979167	152	Guangxi	19	47538200	47524752.0790015
513	¼s¦è	2016	9	75.25	129.47	26.63	31.71	23.26	1.68	984.32	140.31	23.827411	0.052638889	153	Guangxi	25	47538200	47493403.5936815
514	¼s¦è	2016	10	72.94	109.18	24.37	29.37	21.1	1.94	987.85	153.1	23.827411	0.088346659	154	Guangxi	42	47538200	47539998.0886657
515	¼s¦è	2016	11	79.57	90.24	18.1	22.63	15.23	1.93	993.44	95.99	23.827411	0.126209513	155	Guangxi	60	47538200	47539998.0348549
516	¼s¦è	2016	12	71.7	23.38	15.37	20.65	11.94	1.81	995.66	130.37	23.827411	0.252419026	156	Guangxi	120	47538200	47539998.0348549
517	¼s¦è	2017	1	79.2	71.63	14.51	18.44	11.96	2.01	994.67	70.13	23.827411	0.1757	157	Guangxi	85	47538200	48377916.9038133
518	¼s¦è	2017	2	71.46	24.81	14.71	19.12	11.79	2.21	994.81	64.78	23.827411	0.0909	158	Guangxi	44	47538200	48404840.4840484
519	¼s¦è	2017	3	83.56	143.99	16.53	20.38	14.27	2.14	990.16	38.18	23.827411	0.1798	159	Guangxi	87	47538200	48387096.7741936
520	¼s¦è	2017	4	76.65	83.57	21.87	26.51	18.71	2.1	986.77	102.59	23.827411	0.1282	160	Guangxi	62	47538200	48361934.4773791
521	¼s¦è	2017	5	77.45	204.13	24.84	29.83	21.34	1.88	984.98	157.4	23.827411	0.1902	161	Guangxi	92	47538200	48370136.6982124
522	¼s¦è	2017	6	84.84	375.2	26.91	31.08	24.39	1.77	980.2	103.17	23.827411	0.1344	162	Guangxi	65	47538200	48363095.2380952
523	¼s¦è	2017	7	83.64	321.85	27.46	32.39	24.58	1.69	981.01	155.42	23.827411	0.0723	163	Guangxi	35	47538200	48409405.2558783
524	¼s¦è	2017	8	83.36	331.29	27.72	32.48	24.81	1.8	980.48	162.71	23.827411	0.031	164	Guangxi	15	47538200	48387096.7741935
525	¼s¦è	2017	9	81.53	133.6	27.61	32.59	24.62	1.71	984.18	182.58	23.827411	0.0289	165	Guangxi	14	47538200	48442906.5743945
526	¼s¦è	2017	10	75.92	98.14	22.78	27.44	19.91	2.15	989.98	161.79	23.827411	0.0537	166	Guangxi	26	47538200	48417132.2160149
527	¼s¦è	2017	11	79.48	68.38	17.76	21.8	15.19	2.02	992.98	73.94	23.827411	0.1075	167	Guangxi	52	47538200	48372093.0232558
528	¼s¦è	2017	12	69.35	31.69	13.28	17.41	10.56	1.98	996.91	102.97	23.827411	0.2522	168	Guangxi	122	47538200	48374306.1062649
529	¼s¦è	2018	1	78.43	66.54	12.02	15.65	9.8	2.37	992.07	41.41	23.827411	0.2231	169	Guangxi	109	47538200	48857014.7915733
530	¼s¦è	2018	2	68.68	11.16	13.4	17.42	10.65	2.22	992.93	60.8	23.827411	0.0573	170	Guangxi	28	47538200	48865619.5462478
531	¼s¦è	2018	3	78.22	93.55	19.16	24.05	15.83	2.24	988.31	117.72	23.827411	0.1351	171	Guangxi	66	47538200	48852701.7024426
532	¼s¦è	2018	4	77.27	NA	21.81	26.41	18.66	2.28	986.48	95.79	23.827411	0.2027	172	Guangxi	99	47538200	48840651.2086828
533	¼s¦è	2018	5	79.41	176.77	26.72	31.09	23.72	2.35	982.57	172.27	23.827411	0.176	173	Guangxi	86	47538200	48863636.3636364
534	¼s¦è	2018	6	81.58	270.37	26.93	31.44	24.08	2.09	978.31	136.88	23.827411	0.131	174	Guangxi	64	47538200	48854961.8320611
535	¼s¦è	2018	7	82.13	248.07	27.94	32.82	24.99	2	976.81	176.51	23.827411	0.1412	175	Guangxi	69	47538200	48866855.5240793
536	¼s¦è	2018	8	83.42	248.69	27.53	32.77	24.64	1.83	976.44	163.61	23.827411	0.1003	176	Guangxi	49	47538200	48853439.6809571
537	¼s¦è	2018	9	80.07	179.99	26.1	31.07	22.99	2	983.51	163.74	23.827411	0.0819	177	Guangxi	40	47538200	48840048.8400488
538	¼s¦è	2018	10	78.66	92.56	21.08	25.46	18.19	1.95	990.54	122.67	23.827411	0.0655	178	Guangxi	32	47538200	48854961.8320611
539	¼s¦è	2018	11	80.35	41.62	18.16	22.98	14.96	2.03	991.47	125.99	23.827411	0.1965	179	Guangxi	96	47538200	48854961.8320611
540	¼s¦è	2018	12	83.99	52.05	13	16.32	11.03	2.56	994.56	51.45	23.827411	0.1679	180	Guangxi	82	47538200	48838594.4014294
541	¶³«n	2004	1	67.26	22.4	9.05	17.07	3.67	1.96	840.8	206.28	24.976003	0.0666	1	Yunnan	29	47134935	43543543.5435435
542	¶³«n	2004	2	60.93	13.41	11.13	19.24	5.22	2.1	840.15	203.64	24.976003	0.0689	2	Yunnan	30	47134935	43541364.2960813
543	¶³«n	2004	3	58.3	25	16.03	23.85	10.24	2.35	838.9	205.37	24.976003	0.3766	3	Yunnan	164	47134935	43547530.5363781
544	¶³«n	2004	4	68.96	113.87	16.94	23.76	12.2	1.89	839.09	186.64	24.976003	0.3399	4	Yunnan	148	47134935	43542218.2994999
545	¶³«n	2004	5	69.22	165.34	19.46	25.56	15.08	2	837.23	184.61	24.976003	0.4111	5	Yunnan	179	47134935	43541717.343712
546	¶³«n	2004	6	78.15	150.84	20.73	25.81	17.59	1.63	836.75	126.74	24.976003	0.2503	6	Yunnan	109	47134935	43547742.7087495
547	¶³«n	2004	7	79.78	198.56	20.82	25.95	17.77	1.43	836.24	126.23	24.976003	0.0965	7	Yunnan	42	47134935	43523316.0621762
548	¶³«n	2004	8	80.07	173.59	21.46	27.16	18.31	1.4	836.31	151.85	24.976003	0.0666	8	Yunnan	29	47134935	43543543.5435435
549	¶³«n	2004	9	80.89	158.39	19.38	24.61	16.5	1.41	840.74	111.47	24.976003	0.0299	9	Yunnan	13	47134935	43478260.8695652
550	¶³«n	2004	10	76.19	63.83	16.27	22.47	12.55	1.56	843.84	156.69	24.976003	0.0551	10	Yunnan	24	47134935	43557168.784029
551	¶³«n	2004	11	72.63	27	12.78	20.06	8.18	1.53	843.86	188.47	24.976003	0.0965	11	Yunnan	42	47134935	43523316.0621762
552	¶³«n	2004	12	70.04	4.59	9.23	17.17	4.03	1.56	842.65	195.15	24.976003	0.0551	12	Yunnan	24	47134935	43557168.784029
553	¶³«n	2005	1	66.44	16.71	9.56	17.19	4.32	1.94	840.13	194.54	24.976003	0.1291	13	Yunnan	57	47134935	44151820.2943455
554	¶³«n	2005	2	58.04	29.34	12.74	20.73	6.78	2.52	839.12	207.8	24.976003	0.0657	14	Yunnan	29	47134935	44140030.4414003
555	¶³«n	2005	3	66.93	78.31	13.45	20.45	8.63	2.18	840.82	169.7	24.976003	0.1314	15	Yunnan	58	47134935	44140030.4414003
556	¶³«n	2005	4	60.07	39.82	17.97	25.22	12.44	2.3	839.8	210.81	24.976003	0.3737	16	Yunnan	165	47134935	44153063.9550442
557	¶³«n	2005	5	58.19	32.41	21.07	28.06	15.43	2.26	836.16	253.69	24.976003	0.1971	17	Yunnan	87	47134935	44140030.4414003
558	¶³«n	2005	6	73.37	177.69	22.24	27.91	18.61	1.77	834.35	133	24.976003	0.1631	18	Yunnan	72	47134935	44144696.5052115
559	¶³«n	2005	7	78.52	201.63	21.87	27.01	18.79	1.59	836.22	130.14	24.976003	0.111	19	Yunnan	49	47134935	44144144.1441441
560	¶³«n	2005	8	81.7	229.67	21.19	26.04	18.53	1.39	836.05	87.98	24.976003	0.068	20	Yunnan	30	47134935	44117647.0588235
561	¶³«n	2005	9	77.67	89.67	20.23	26.24	16.77	1.37	840.48	136.31	24.976003	0.111	21	Yunnan	49	47134935	44144144.1441441
562	¶³«n	2005	10	78.67	94.84	17.41	23.33	14.09	1.49	843.13	139.09	24.976003	0.1019	22	Yunnan	45	47134935	44160942.1000981
563	¶³«n	2005	11	73.48	20.56	13.34	20.51	8.9	1.5	842.2	177.79	24.976003	0.1268	23	Yunnan	56	47134935	44164037.8548896
564	¶³«n	2005	12	70.78	27.65	9.9	16.89	5.55	1.6	842.58	159.59	24.976003	0.1586	24	Yunnan	70	47134935	44136191.6771753
565	¶³«n	2006	1	63.59	0.37	10.13	19.09	4.08	1.84	840.01	225.35	24.976003	0.1146	25	Yunnan	51	47134935	44502617.8010471
566	¶³«n	2006	2	66.19	26.5	12.61	20.56	7.1	2.13	840.87	189.36	24.976003	0.0787	26	Yunnan	35	47134935	44472681.0673443
567	¶³«n	2006	3	57.67	17.72	15.37	23.64	9.26	2.38	838.61	231.58	24.976003	0.1483	27	Yunnan	66	47134935	44504383.0074174
568	¶³«n	2006	4	58.37	57.73	18.24	25.64	12.53	2.31	838.15	209.73	24.976003	0.2517	28	Yunnan	112	47134935	44497417.560588
569	¶³«n	2006	5	69.15	138.23	19.27	25.63	14.65	1.85	838.64	177.3	24.976003	0.2652	29	Yunnan	118	47134935	44494720.9653092
570	¶³«n	2006	6	75.89	135.15	21.69	26.96	18.25	1.73	836.06	144.97	24.976003	0.2697	30	Yunnan	120	47134935	44493882.0912125
571	¶³«n	2006	7	79.37	218.7	22.17	27.75	18.86	1.49	834.81	149.16	24.976003	0.1079	31	Yunnan	48	47134935	44485634.8470806
572	¶³«n	2006	8	78.3	165.99	21.34	27.48	17.71	1.39	837.04	163	24.976003	0.0787	32	Yunnan	35	47134935	44472681.0673443
573	¶³«n	2006	9	78.26	99.56	19.67	25.43	16.23	1.4	840.22	137.93	24.976003	0.0944	33	Yunnan	42	47134935	44491525.4237288
574	¶³«n	2006	10	78.93	149.91	17.57	23.61	14.07	1.36	843.01	153.59	24.976003	0.0944	34	Yunnan	42	47134935	44491525.4237288
575	¶³«n	2006	11	72.15	17.27	13.57	21.1	8.83	1.58	841.86	203.55	24.976003	0.1281	35	Yunnan	57	47134935	44496487.1194379
576	¶³«n	2006	12	71.96	7.26	9.81	17.27	4.99	1.56	843.02	180.96	24.976003	0.1169	36	Yunnan	52	47134935	44482463.6441403
577	¶³«n	2007	1	69.33	10.59	9.08	16.11	4.44	1.84	842.49	172.53	24.976003	0.0781	37	Yunnan	35	47134935	44814340.5889885
578	¶³«n	2007	2	65	42.6	10.74	18.85	4.94	1.92	840.44	197.87	24.976003	0.0714	38	Yunnan	32	47134935	44817927.1708683
579	¶³«n	2007	3	53.81	8.63	15.31	24.21	8.49	2.42	838.22	253.93	24.976003	0.1271	39	Yunnan	57	47134935	44846577.498033
580	¶³«n	2007	4	68.04	80.62	16.58	23.54	11.83	2	835	173.13	24.976003	0.2677	40	Yunnan	120	47134935	44826298.0948823
581	¶³«n	2007	5	69.67	152.74	19.62	25.95	14.96	1.74	838.17	180.47	24.976003	0.2454	41	Yunnan	110	47134935	44824775.8761206
582	¶³«n	2007	6	73.41	125.86	21.84	27.66	17.9	1.82	835.58	181.16	24.976003	0.2632	42	Yunnan	118	47134935	44832826.7477204
583	¶³«n	2007	7	81	251.76	21.44	26.07	18.76	1.63	835.09	100.67	24.976003	0.1093	43	Yunnan	49	47134935	44830741.0795974
584	¶³«n	2007	8	81.22	218.43	21.17	26.8	18.08	1.25	836.54	133.96	24.976003	0.058	44	Yunnan	26	47134935	44827586.2068966
585	¶³«n	2007	9	79.81	144.5	19.01	24.69	15.77	1.36	839.26	118.78	24.976003	0.0513	45	Yunnan	23	47134935	44834307.9922027
586	¶³«n	2007	10	79.44	88.41	16.95	22.69	13.67	1.41	842	131.32	24.976003	0.1182	46	Yunnan	53	47134935	44839255.499154
587	¶³«n	2007	11	76.33	44.39	12.77	19.44	8.62	1.37	843.75	157.03	24.976003	0.0937	47	Yunnan	42	47134935	44823906.0832444
588	¶³«n	2007	12	69.11	1.93	10.52	18.68	5.28	1.67	840.96	206.83	24.976003	0.203	48	Yunnan	91	47134935	44827586.2068966
589	¶³«n	2008	1	67.15	38.38	9.71	17.9	4.27	1.99	839.91	203.31	24.976003	0.2437	49	Yunnan	110	47134935	45137464.095199
590	¶³«n	2008	2	68.37	27.89	8.8	15.26	4.41	2.11	840.23	159.5	24.976003	0.0864	50	Yunnan	39	47134935	45138888.8888889
591	¶³«n	2008	3	65.33	35.6	14.03	21.32	8.86	1.97	839.54	188.6	24.976003	0.2703	51	Yunnan	122	47134935	45135035.1461339
592	¶³«n	2008	4	60	44.6	18.33	25.9	12.6	2.21	838.3	218.02	24.976003	0.2658	52	Yunnan	120	47134935	45146726.8623025
593	¶³«n	2008	5	70.52	110.23	19.78	25.77	15.62	1.79	836.61	165.6	24.976003	0.3677	53	Yunnan	166	47134935	45145499.0481371
594	¶³«n	2008	6	76.96	183.76	20.81	26.2	17.46	1.6	835.67	131.06	24.976003	0.2747	54	Yunnan	124	47134935	45140152.8940663
595	¶³«n	2008	7	79.85	223.86	21.07	26.33	18.03	1.45	835.38	111.16	24.976003	0.144	55	Yunnan	65	47134935	45138888.8888889
596	¶³«n	2008	8	81.63	210.36	20.94	26.06	18.15	1.38	836.61	107.45	24.976003	0.0465	56	Yunnan	21	47134935	45161290.3225806
597	¶³«n	2008	9	78.33	111.1	20.39	26.62	16.93	1.37	838.98	154	24.976003	0.0487	57	Yunnan	22	47134935	45174537.9876797
598	¶³«n	2008	10	78.67	106.88	17.46	23.28	14.1	1.36	842.66	127.23	24.976003	0.0487	58	Yunnan	22	47134935	45174537.9876797
599	¶³«n	2008	11	73.19	58.32	12.55	20.15	7.94	1.47	843.34	188.6	24.976003	0.0997	59	Yunnan	45	47134935	45135406.218656
600	¶³«n	2008	12	73.96	6.59	9.86	17.05	5.37	1.45	842.34	160.68	24.976003	0.0532	60	Yunnan	24	47134935	45112781.9548872
601	¶³«n	2009	1	70.41	8.09	9.35	16.74	4.53	1.73	841.97	174.63	24.976003	0.072639209	61	Yunnan	33	47134935	45430010.1202919
602	¶³«n	2009	2	55.15	14.94	13.6	23.06	6.61	2.09	838.66	236.76	24.976003	0.039621387	62	Yunnan	18	47134935	45430009.8075819
603	¶³«n	2009	3	55.33	21.2	15.11	23.47	8.83	2.18	838.99	213.76	24.976003	0.1453	63	Yunnan	66	47134935	45423262.2161046
604	¶³«n	2009	4	64.04	54.31	18.07	25.18	12.91	2.14	837.8	198.31	24.976003	0.206911687	64	Yunnan	94	47134935	45430009.9539568
605	¶³«n	2009	5	65.44	101.58	20.47	26.96	15.73	1.97	837.54	193.64	24.976003	0.2223	65	Yunnan	101	47134935	45434098.065677
606	¶³«n	2009	6	74.74	167.79	21.64	27.14	18.13	1.64	834.64	129.15	24.976003	0.1321	66	Yunnan	60	47134935	45420136.2604088
607	¶³«n	2009	7	78.81	175.97	22.1	27.12	19.09	1.49	834.84	107.71	24.976003	0.077	67	Yunnan	35	47134935	45454545.4545455
608	¶³«n	2009	8	78.78	182.09	21.44	27.11	18.21	1.4	837.57	128.39	24.976003	0.0484	68	Yunnan	22	47134935	45454545.4545455
609	¶³«n	2009	9	75.37	90.02	20.78	27.21	16.98	1.4	839.34	165.34	24.976003	0.0594	69	Yunnan	27	47134935	45454545.4545455
610	¶³«n	2009	10	73.44	35.59	18.17	25.03	14.06	1.5	841.18	181.99	24.976003	0.0638	70	Yunnan	29	47134935	45454545.4545455
611	¶³«n	2009	11	68.41	18.03	12.9	20.68	7.89	1.69	842.17	192.81	24.976003	0.0682	71	Yunnan	31	47134935	45454545.4545455
612	¶³«n	2009	12	65.85	3.91	10.2	18.61	4.68	1.73	840.99	216.78	24.976003	0.0616	72	Yunnan	28	47134935	45454545.4545455
613	¶³«n	2010	1	58.85	5.25	10.64	20.06	4.18	1.74	841.83	234.92	24.976003	0.0722	73	Yunnan	33	47134935	45706371.1911357
614	¶³«n	2010	2	49.44	9.01	12.89	21.91	6.02	2.4	839	233.58	24.976003	0.035	74	Yunnan	16	47134935	45714285.7142857
615	¶³«n	2010	3	52.89	37.22	15.82	23.75	10	2.36	839.82	195.5	24.976003	0.0809	75	Yunnan	37	47134935	45735475.8961681
616	¶³«n	2010	4	61.96	92.14	17.97	25.47	12.52	2.27	839.1	203.5	24.976003	0.0744	76	Yunnan	34	47134935	45698924.7311828
617	¶³«n	2010	5	64	87.68	21.47	27.91	16.71	2.2	836.26	207.17	24.976003	0.1181	77	Yunnan	54	47134935	45723962.7434378
618	¶³«n	2010	6	75.63	146.99	21.54	26.67	18.37	1.83	836.29	124.3	24.976003	0.102822126	78	Yunnan	47	47134935	45710006.0350824
619	¶³«n	2010	7	78.15	229.06	22.16	27.15	19.08	1.6	836.63	121.66	24.976003	0.0809	79	Yunnan	37	47134935	45735475.8961681
620	¶³«n	2010	8	78.78	163.76	21.68	27.41	18.38	1.42	838.09	155.7	24.976003	0.0438	80	Yunnan	20	47134935	45662100.456621
621	¶³«n	2010	9	80.11	131.91	20.5	26.23	17.34	1.36	839.24	138.96	24.976003	0.0831	81	Yunnan	38	47134935	45728038.5078219
622	¶³«n	2010	10	81	134.08	16.93	22.27	13.86	1.37	841.64	121.49	24.976003	0.0809	82	Yunnan	37	47134935	45735475.8961681
623	¶³«n	2010	11	78.37	22.99	13.08	19.54	9.22	1.39	842.47	146.23	24.976003	0.109385241	83	Yunnan	50	47134935	45710005.7950231
624	¶³«n	2010	12	71.81	33.83	10.5	18.37	5.59	1.57	839.53	194.65	24.976003	0.0919	84	Yunnan	42	47134935	45701849.8367791
625	¶³«n	2011	1	72.33	32.81	8.01	14.77	3.69	1.96	839.66	165.57	24.976003	0.0718	85	Yunnan	33	47134935	45961002.7855153
626	¶³«n	2011	2	60.26	5.72	11.76	20.73	5.34	2.06	838.5	227.86	24.976003	0.0348	86	Yunnan	16	47134935	45977011.4942529
627	¶³«n	2011	3	65.78	58.07	12.97	19.87	8.2	2.13	840.26	165.5	24.976003	0.0979	87	Yunnan	45	47134935	45965270.6843718
628	¶³«n	2011	4	64.37	44.57	17.5	24.68	12.26	2.06	839.51	206.78	24.976003	0.2284	88	Yunnan	105	47134935	45971978.9842382
629	¶³«n	2011	5	68.56	90.17	20.07	26.53	15.44	1.79	837.37	197.74	24.976003	0.4264	89	Yunnan	196	47134935	45966228.8930582
630	¶³«n	2011	6	75.56	141.8	21.86	27.42	18.26	1.66	834.73	158.52	24.976003	0.3546	90	Yunnan	163	47134935	45967287.0840383
631	¶³«n	2011	7	76.96	161.4	21.95	27.38	18.46	1.54	835.52	161.45	24.976003	0.195795351	91	Yunnan	90	47134935	45966362.0920192
632	¶³«n	2011	8	77.48	132.6	21.1	27.23	17.46	1.41	837.55	165.32	24.976003	0.1262	92	Yunnan	58	47134935	45958795.562599
633	¶³«n	2011	9	79.41	139.64	20.57	26.26	17.41	1.46	838.1	144.19	24.976003	0.1305	93	Yunnan	60	47134935	45977011.4942529
634	¶³«n	2011	10	78.04	61.55	17.01	22.83	13.56	1.45	841.94	137.87	24.976003	0.1479	94	Yunnan	68	47134935	45977011.4942529
635	¶³«n	2011	11	73.44	24.06	12.5	20.49	7.46	1.38	842.41	201.59	24.976003	0.215374887	95	Yunnan	99	47134935	45966361.8999368
636	¶³«n	2011	12	72.41	7.56	9.99	16.59	5.78	1.62	842.31	152.28	24.976003	0.2698	96	Yunnan	124	47134935	45959970.3484062
637	¶³«n	2012	1	67.89	25.25	9.36	17.06	4.24	2.02	839.27	203.1	24.976003	0.1576	97	Yunnan	73	47134935	46319796.9543147
638	¶³«n	2012	2	57.81	8.89	12.22	21.04	5.77	2.39	837.5	231.01	24.976003	0.0972	98	Yunnan	45	47134935	46296296.2962963
639	¶³«n	2012	3	57.96	27.04	14.71	22.68	8.85	2.36	838.39	215.33	24.976003	0.2354	99	Yunnan	109	47134935	46304163.126593
640	¶³«n	2012	4	59	40.34	18.2	25.8	12.35	2.2	837.71	224.71	24.976003	0.431871895	100	Yunnan	200	47134935	46310029.0422927
641	¶³«n	2012	5	62.26	80.78	21.69	28.59	16.45	1.99	835.9	216.26	24.976003	0.6629	101	Yunnan	307	47134935	46311660.8839946
642	¶³«n	2012	6	78.56	180.06	21.51	26.54	18.41	1.57	833.62	107.15	24.976003	0.5139	102	Yunnan	238	47134935	46312512.1618992
643	¶³«n	2012	7	81.63	230.23	21.67	26.46	18.91	1.51	834.36	101.98	24.976003	0.3217	103	Yunnan	149	47134935	46316443.8918247
644	¶³«n	2012	8	80.11	171.49	21.47	27.36	18.1	1.28	836.51	152.47	24.976003	0.12308349	104	Yunnan	57	47134935	46310029.0705114
645	¶³«n	2012	9	81.59	134.5	19.5	24.71	16.64	1.34	840.11	106.38	24.976003	0.1749	105	Yunnan	81	47134935	46312178.3876501
646	¶³«n	2012	10	75.59	46.01	17.26	24.2	13.06	1.49	841.71	191.65	24.976003	0.1727	106	Yunnan	80	47134935	46323103.6479444
647	¶³«n	2012	11	69.67	25.39	14.31	22.09	9.34	1.77	840.46	215.16	24.976003	0.1814	107	Yunnan	84	47134935	46306504.9614112
648	¶³«n	2012	12	66.15	3.54	10.41	18.92	4.92	1.79	840.42	223.15	24.976003	0.2203	108	Yunnan	102	47134935	46300499.3191103
649	¶³«n	2013	1	64.67	8.42	9.41	17.65	3.87	1.78	840.77	213.99	24.976003	0.1717	109	Yunnan	80	47134935	46592894.583576
650	¶³«n	2013	2	55.19	8.96	14.1	23.49	7.27	2.14	840.43	232.06	24.976003	0.100880004	110	Yunnan	47	47134935	46590006.0828705
651	¶³«n	2013	3	55.04	23.43	16.09	24.61	9.75	2.1	839.43	241.54	24.976003	0.206052774	111	Yunnan	96	47134935	46590006.1117352
652	¶³«n	2013	4	58.22	44.8	18.17	25.72	12.36	2.18	837.72	220.31	24.976003	0.4765	112	Yunnan	222	47134935	46589716.6841553
653	¶³«n	2013	5	69.85	126.71	20.17	26.53	15.8	1.79	836.76	194.29	24.976003	0.4808	113	Yunnan	224	47134935	46589018.3028286
654	¶³«n	2013	6	70.15	116.97	22.29	28.6	17.93	1.66	835.17	189.88	24.976003	0.4143	114	Yunnan	193	47134935	46584600.5310162
655	¶³«n	2013	7	80.52	226.21	21.81	26.74	18.98	1.56	834.96	115.27	24.976003	0.2533	115	Yunnan	118	47134935	46585076.9838137
656	¶³«n	2013	8	80.19	218.84	21.16	27.07	17.87	1.36	836.6	157.83	24.976003	0.1052	116	Yunnan	49	47134935	46577946.7680608
657	¶³«n	2013	9	79.93	126.42	19.67	25.42	16.42	1.28	839.52	135.81	24.976003	0.1545	117	Yunnan	72	47134935	46601941.7475728
658	¶³«n	2013	10	78.41	119.26	16.17	22.1	12.61	1.27	842.96	137.94	24.976003	0.176	118	Yunnan	82	47134935	46590909.0909091
659	¶³«n	2013	11	71.37	5.99	13.36	21.31	8.42	1.46	842.65	211.04	24.976003	0.1953	119	Yunnan	91	47134935	46594982.078853
660	¶³«n	2013	12	72.22	42.7	8.5	15.79	3.94	1.47	841.73	180.21	24.976003	0.1953	120	Yunnan	91	47134935	46594982.078853
661	¶³«n	2014	1	65.26	5.88	9.38	18.27	3.33	1.77	841.72	231.76	24.976003	0.1408	121	Yunnan	66	47134935	46875000
662	¶³«n	2014	2	60.22	22.13	11.69	20.11	5.63	2.29	837.77	216.33	24.976003	0.0853	122	Yunnan	40	47134935	46893317.7022274
663	¶³«n	2014	3	57.48	30.21	15.38	23.77	9.06	2.32	839.16	244.41	24.976003	0.2027	123	Yunnan	95	47134935	46867291.5638875
664	¶³«n	2014	4	55.33	25.38	19.11	27.13	12.79	2.23	838.26	248.26	24.976003	0.239	124	Yunnan	112	47134935	46861924.6861925
665	¶³«n	2014	5	62.7	66.06	21.29	28.05	16.09	2.16	836.63	234.5	24.976003	0.3819	125	Yunnan	179	47134935	46870908.6148206
666	¶³«n	2014	6	75.11	190.84	22.27	27.64	18.78	1.73	834.17	144.78	24.976003	0.2646	126	Yunnan	124	47134935	46863189.7203326
667	¶³«n	2014	7	81.81	270.88	21.76	27	18.84	1.39	835.51	135.94	24.976003	0.1771	127	Yunnan	83	47134935	46866177.3009599
668	¶³«n	2014	8	82.22	191.97	21.09	26.07	18.3	1.36	836.94	115.16	24.976003	0.1344	128	Yunnan	63	47134935	46875000
669	¶³«n	2014	9	79.78	127.16	20.74	26.77	17.31	1.43	838.27	173.44	24.976003	0.1216	129	Yunnan	57	47134935	46875000
670	¶³«n	2014	10	76	44.62	17.17	23.84	13.11	1.47	842.31	188.18	24.976003	0.207	130	Yunnan	97	47134935	46859903.3816425
671	¶³«n	2014	11	73.74	31.2	13.59	20.82	9.04	1.62	841.16	194.46	24.976003	0.2198	131	Yunnan	103	47134935	46860782.5295723
672	¶³«n	2014	12	70.67	6.34	9.78	17.49	5	1.63	842.63	188.25	24.976003	0.2283	132	Yunnan	107	47134935	46868155.935173
673	¶³«n	2015	1	72.11	88.29	9.57	17.14	4.67	1.69	841.86	185.16	24.976003	0.2164	133	Yunnan	102	47134935	47134935.3049908
674	¶³«n	2015	2	62.89	7.83	11.6	19.85	5.62	2	840.09	218.51	24.976003	0.106069284	134	Yunnan	50	47134935	47139000.202924
675	¶³«n	2015	3	55.63	29.54	16.49	25.02	10.05	2.29	839.94	256.5	24.976003	0.3415	135	Yunnan	161	47134935	47144948.7554905
676	¶³«n	2015	4	65.93	65.22	17.45	24.34	12.63	2.04	839.49	194.59	24.976003	0.4646	136	Yunnan	219	47134935	47137322.427895
677	¶³«n	2015	5	62.41	59.08	21.57	28.57	16.11	2.06	836.28	244.46	24.976003	0.7085	137	Yunnan	334	47134935	47141848.9767114
678	¶³«n	2015	6	71.07	101.73	22.89	28.52	19.03	1.89	835.2	174.43	24.976003	0.6046	138	Yunnan	285	47134935	47138604.0357261
679	¶³«n	2015	7	77.74	207.21	21.11	26.44	17.71	1.36	835.89	120.88	24.976003	0.4264	139	Yunnan	201	47134935	47138836.7729831
680	¶³«n	2015	8	83.37	248.97	20.79	25.7	18.07	1.25	837.15	94.18	24.976003	0.193	140	Yunnan	91	47134935	47150259.0673575
681	¶³«n	2015	9	81.7	129.83	20.71	26.15	17.76	1.35	839.11	119.64	24.976003	0.1443	141	Yunnan	68	47134935	47124047.1240471
682	¶³«n	2015	10	77.7	116.66	16.92	23.55	12.91	1.39	842.77	174	24.976003	0.190924712	142	Yunnan	90	47134935	47139000.0054053
683	¶³«n	2015	11	73.89	37.24	13.86	21.44	9.13	1.51	842.4	199.43	24.976003	0.233352426	143	Yunnan	110	47134935	47138999.9605147
684	¶³«n	2015	12	75.3	33.54	9.98	16.36	5.98	1.59	842.47	151.91	24.976003	0.2609	144	Yunnan	123	47134935	47144499.8083557
685	¶³«n	2016	1	69.15	24.65	8.49	16.19	3.44	1.78	840.58	NA	24.976003	0.233372549	145	Yunnan	110	47134935	47134935.308951
686	¶³«n	2016	2	68.99	32.14	10.34	17.01	5.88	2.01	842.09	134.59	24.976003	0.103947899	146	Yunnan	49	47134935	47138999.8945529
687	¶³«n	2016	3	61.35	25.03	15.06	22.84	9.4	2.23	839.62	199.15	24.976003	0.282108696	147	Yunnan	133	47134935	47144948.6973631
688	¶³«n	2016	4	65.38	90.67	18.06	25.25	12.72	2.17	837.14	158.46	24.976003	0.396713242	148	Yunnan	187	47134935	47137322.4289801
689	¶³«n	2016	5	69.43	122.35	20.13	26.44	15.51	1.89	836.98	168.01	24.976003	0.443342814	149	Yunnan	209	47134935	47141849.0161882
690	¶³«n	2016	6	78.37	165.67	21.65	26.89	18.38	1.65	836.4	113.2	24.976003	0.547322105	150	Yunnan	258	47134935	47138604.0583908
691	¶³«n	2016	7	82.07	213.63	21.52	26.38	18.66	1.46	836.12	97.12	24.976003	0.305480597	151	Yunnan	144	47134935	47138836.7752862
692	¶³«n	2016	8	80.84	197.17	21.84	27.95	18.42	1.36	835.9	NA	24.976003	0.146376119	152	Yunnan	69	47134935	47138836.9027601
693	¶³«n	2016	9	81.8	141.24	20.11	25.37	17.19	1.27	838.71	96.42	24.976003	0.241914706	153	Yunnan	114	47134935	47124047.1011299
694	¶³«n	2016	10	79.05	74.37	18.44	24.69	14.8	1.37	840.08	143.29	24.976003	0.256687668	154	Yunnan	121	47134935	47139000.0707007
695	¶³«n	2016	11	76.41	67.07	13.74	21.19	9.3	1.49	841.78	166.72	24.976003	0.271537368	155	Yunnan	128	47134935	47139000.0362676
696	¶³«n	2016	12	73.72	5.16	11.01	18.6	6.37	1.5	842.34	NA	24.976003	0.379728038	156	Yunnan	179	47134935	47139000.0440262
697	¶³«n	2017	1	68.14	26.1	10.7	18.78	5.35	1.66	841.3	194.04	24.976003	0.2494	157	Yunnan	119	47134935	47714514.8356054
698	¶³«n	2017	2	65.06	23.05	11.74	19.52	6.3	1.98	840.61	172.06	24.976003	0.109	158	Yunnan	52	47134935	47706422.0183486
699	¶³«n	2017	3	65.22	57.67	14.19	21.56	8.94	2.09	838.59	162.18	24.976003	0.2159	159	Yunnan	103	47134935	47707271.885132
700	¶³«n	2017	4	69.45	94.55	17.04	23.53	12.52	1.95	838.37	161.72	24.976003	0.3752	160	Yunnan	179	47134935	47707889.1257996
701	¶³«n	2017	5	68.18	74.71	19.64	26.1	14.76	1.77	838.46	196.45	24.976003	0.5953	161	Yunnan	284	47134935	47707038.4679993
702	¶³«n	2017	6	74.8	140.39	21.84	27.3	18.29	1.71	835.19	140.57	24.976003	0.5869	162	Yunnan	280	47134935	47708297.8360879
703	¶³«n	2017	7	82.99	276.94	21	26.15	18.07	1.26	836.41	103.4	24.976003	0.4213	163	Yunnan	201	47134935	47709470.685972
704	¶³«n	2017	8	82.66	233.37	21.52	26.87	18.63	1.35	836.21	121.16	24.976003	0.1719	164	Yunnan	82	47134935	47702152.4141943
705	¶³«n	2017	9	81.47	127.34	21.07	26.71	18	1.35	838.79	132.57	24.976003	0.2012	165	Yunnan	96	47134935	47713717.693837
706	¶³«n	2017	10	82	101.06	17.87	23.43	14.77	1.31	841.34	137.19	24.976003	0.2599	166	Yunnan	124	47134935	47710657.9453636
707	¶³«n	2017	11	75.09	31.41	13.44	20.7	8.99	1.5	842.14	184.83	24.976003	0.3584	167	Yunnan	171	47134935	47712053.5714286
708	¶³«n	2017	12	72.31	8.51	10.39	17.97	5.67	1.5	842.6	188.98	24.976003	0.4464	168	Yunnan	213	47134935	47715053.7634409
709	¶³«n	2018	1	68.48	27	9.6	17.03	4.67	1.88	837.56	192.41	24.976003	0.3104	169	Yunnan	149	47134935	48002577.3195876
710	¶³«n	2018	2	62.53	9.2	11.27	18.88	5.77	2.13	838.85	189.1	24.976003	0.1208	170	Yunnan	58	47134935	48013245.0331126
711	¶³«n	2018	3	62.29	44.29	14.83	22.76	9.13	2.11	837.93	223.15	24.976003	0.3312	171	Yunnan	159	47134935	48007246.3768116
712	¶³«n	2018	4	63.2	NA	17.75	25.21	12.41	2.1	837.81	200.69	24.976003	0.5291	172	Yunnan	254	47134935	48006048.006048
713	¶³«n	2018	5	69.77	109.1	20.21	26.2	15.78	1.97	836.56	181.19	24.976003	0.7853	173	Yunnan	377	47134935	48007131.0327263
714	¶³«n	2018	6	81.33	211.62	21.08	25.94	18.11	1.61	833.71	98.53	24.976003	0.7853	174	Yunnan	377	47134935	48007131.0327263
715	¶³«n	2018	7	81.72	220.06	21.91	27.01	18.9	1.42	833.1	114	24.976003	0.5354	175	Yunnan	257	47134935	48001494.2099365
716	¶³«n	2018	8	83.18	249	21.26	26.85	18.3	1.32	834.12	115.13	24.976003	0.2271	176	Yunnan	109	47134935	47996477.3227653
717	¶³«n	2018	9	83.01	99.67	20.24	25.54	17.37	1.42	837.98	111.92	24.976003	0.2229	177	Yunnan	107	47134935	48003589.0533872
718	¶³«n	2018	10	80.29	94.53	16.14	21.72	12.84	1.51	841.44	129.41	24.976003	0.327	178	Yunnan	157	47134935	48012232.4159021
719	¶³«n	2018	11	71.34	6.34	12.88	21.26	7.59	1.62	841.18	223.36	24.976003	0.3729	179	Yunnan	179	47134935	48002145.3472781
720	¶³«n	2018	12	71.84	44.33	10.9	18.33	6.13	1.67	840.69	181.58	24.976003	0.4208	180	Yunnan	202	47134935	48003802.2813688
721	ºÖ«Ø	2004	1	73.24	39.08	9.1	13.61	6.09	1.88	992.53	98.84	26.081057	0.0278	1	Fujian	10	38054968	35971223.0215827
722	ºÖ«Ø	2004	2	74.35	75.85	11.88	18.28	7.74	1.93	990.14	146.15	26.081057	0.0222	2	Fujian	8	38054968	36036036.036036
723	ºÖ«Ø	2004	3	77.71	142.11	13.2	18.06	10.01	1.98	987.93	96.06	26.081057	0.0695	3	Fujian	25	38054968	35971223.0215827
724	ºÖ«Ø	2004	4	75.88	160.42	18.91	24.51	15.06	1.95	983.75	138.22	26.081057	0.1029	4	Fujian	37	38054968	35957240.0388727
725	ºÖ«Ø	2004	5	77.71	189.12	22.75	28.05	19.05	1.95	980.34	159.49	26.081057	0.0918	5	Fujian	33	38054968	35947712.4183007
726	ºÖ«Ø	2004	6	75.47	106.21	25.41	30.42	21.9	1.98	978.55	181.31	26.081057	0.0556	6	Fujian	20	38054968	35971223.0215827
727	ºÖ«Ø	2004	7	74.94	149.04	27.29	32.71	23.48	2.21	978.02	246.71	26.081057	0.0167	7	Fujian	6	38054968	35928143.7125749
728	ºÖ«Ø	2004	8	76.12	179.18	27.52	32.86	24.09	2.1	975.34	212.32	26.081057	0.0167	8	Fujian	6	38054968	35928143.7125749
729	ºÖ«Ø	2004	9	79.24	235.36	24.41	29.41	21.22	1.79	982.26	166	26.081057	0.0167	9	Fujian	6	38054968	35928143.7125749
730	ºÖ«Ø	2004	10	65.47	3.32	19.06	25.98	14.1	2.22	988.72	248.53	26.081057	0.0501	10	Fujian	18	38054968	35928143.7125749
731	ºÖ«Ø	2004	11	73.12	33.59	16.57	22.61	12.72	2.06	991.36	153.29	26.081057	0.0362	11	Fujian	13	38054968	35911602.2099447
732	ºÖ«Ø	2004	12	74.94	46.07	11.51	17.39	7.72	2.25	991.99	144.51	26.081057	0.0807	12	Fujian	29	38054968	35935563.8166047
733	ºÖ«Ø	2005	1	76.53	40.33	8.01	12.01	5.43	2.27	991.69	71.59	26.081057	0.0626	13	Fujian	22	38054968	35143769.9680511
734	ºÖ«Ø	2005	2	84	153.18	10.02	13.83	7.68	2.44	990.21	37.32	26.081057	0.0455	14	Fujian	16	38054968	35164835.1648352
735	ºÖ«Ø	2005	3	74.47	133.34	12.19	17.54	8.68	2.39	990.32	91.5	26.081057	0.0512	15	Fujian	18	38054968	35156250
736	ºÖ«Ø	2005	4	76.29	99.1	19.19	24.85	15.25	2.18	985.03	132.14	26.081057	0.0512	16	Fujian	18	38054968	35156250
737	ºÖ«Ø	2005	5	84.76	393.37	22.62	26.64	20.18	2.22	979.17	72.26	26.081057	0.0455	17	Fujian	16	38054968	35164835.1648352
738	ºÖ«Ø	2005	6	80.59	401.41	25.54	29.85	22.6	2.39	975.87	130.06	26.081057	0.0285	18	Fujian	10	38054968	35087719.2982456
739	ºÖ«Ø	2005	7	73.94	151.15	27.95	33.24	24.06	2.58	977.31	245.24	26.081057	0.0085	19	Fujian	3	38054968	35294117.6470588
740	ºÖ«Ø	2005	8	77.18	161.09	27.23	32.25	23.96	2.32	976.48	171.89	26.081057	0.0085	20	Fujian	3	38054968	35294117.6470588
741	ºÖ«Ø	2005	9	74.53	135.01	26.33	31.67	22.74	2.35	981.51	194.27	26.081057	0.0114	21	Fujian	4	38054968	35087719.2982456
742	ºÖ«Ø	2005	10	73.65	94.18	21.22	26.21	17.91	2.43	987.38	146.31	26.081057	0.0199	22	Fujian	7	38054968	35175879.3969849
743	ºÖ«Ø	2005	11	77.53	37.44	17.71	22.45	14.73	2.07	988.73	105.48	26.081057	0.0228	23	Fujian	8	38054968	35087719.2982456
744	ºÖ«Ø	2005	12	65.76	23.81	9.86	15.04	6.32	2.41	994.02	138.49	26.081057	0.0427	24	Fujian	15	38054968	35128805.6206089
745	ºÖ«Ø	2006	1	77.18	29.11	11.06	16.12	7.94	2.3	990.44	101.02	26.081057	0.0198	25	Fujian	7	38054968	35353535.3535354
746	ºÖ«Ø	2006	2	78.76	104.65	11.55	16.08	8.64	2.42	992.34	64.06	26.081057	0.017	26	Fujian	6	38054968	35294117.6470588
747	ºÖ«Ø	2006	3	79.24	167.56	13.45	18.37	10.2	2.16	987.11	98.51	26.081057	0.0622	27	Fujian	22	38054968	35369774.9196142
748	ºÖ«Ø	2006	4	80.82	230.03	18.71	23.65	15.46	2.35	982.77	87.04	26.081057	0.0368	28	Fujian	13	38054968	35326086.9565217
749	ºÖ«Ø	2006	5	81.76	385.06	21.58	25.73	18.89	2.29	981.91	78.28	26.081057	0.0226	29	Fujian	8	38054968	35398230.0884956
750	ºÖ«Ø	2006	6	83.94	423.08	25.15	29.43	22.28	2.26	977.61	129.14	26.081057	0.0339	30	Fujian	12	38054968	35398230.0884956
751	ºÖ«Ø	2006	7	77.71	239.18	27.97	32.75	24.6	2.66	974.71	204.51	26.081057	0.0198	31	Fujian	7	38054968	35353535.3535354
752	ºÖ«Ø	2006	8	76.29	153.19	27.52	33.17	23.88	2.03	977.15	223.98	26.081057	0.0113	32	Fujian	4	38054968	35398230.0884956
753	ºÖ«Ø	2006	9	75.94	107.67	23.96	29.32	20.45	2.14	981.85	172.24	26.081057	0.017	33	Fujian	6	38054968	35294117.6470588
754	ºÖ«Ø	2006	10	71.24	7.32	22.89	28.11	19.42	2.06	986.41	168.99	26.081057	0.0141	34	Fujian	5	38054968	35460992.9078014
755	ºÖ«Ø	2006	11	75.53	136.09	17.39	22.47	13.99	1.95	987.88	123.54	26.081057	0.0594	35	Fujian	21	38054968	35353535.3535354
756	ºÖ«Ø	2006	12	73.88	58.61	11.38	16.76	7.94	2.25	993.51	130.86	26.081057	0.0453	36	Fujian	16	38054968	35320088.3002208
757	ºÖ«Ø	2007	1	74.12	47.62	9.58	14.23	6.58	2.21	994.22	109.24	26.081057	0.0646	37	Fujian	23	38054968	35603715.1702786
758	ºÖ«Ø	2007	2	76.12	81.01	13.24	19.13	9.41	2.01	988.76	129.61	26.081057	0.0365	38	Fujian	13	38054968	35616438.3561644
759	ºÖ«Ø	2007	3	81.94	122	14.78	19.14	11.97	2.17	986.57	73.44	26.081057	0.0534	39	Fujian	19	38054968	35580524.3445693
760	ºÖ«Ø	2007	4	77	216.05	17.18	22.15	13.81	2.16	985.53	109.11	26.081057	0.0393	40	Fujian	14	38054968	35623409.6692112
761	ºÖ«Ø	2007	5	75.65	112.22	23.06	28.62	19.15	1.98	980.43	157.06	26.081057	0.045	41	Fujian	16	38054968	35555555.5555556
762	ºÖ«Ø	2007	6	83.71	329.85	25.58	29.93	23	1.98	977.11	105.1	26.081057	0.0309	42	Fujian	11	38054968	35598705.5016181
763	ºÖ«Ø	2007	7	72.35	44	28.88	34.62	24.74	2.24	976.81	262.94	26.081057	0.0197	43	Fujian	7	38054968	35532994.9238579
764	ºÖ«Ø	2007	8	80.29	308.06	26.78	31.61	23.94	2.35	975.5	135.22	26.081057	0.0141	44	Fujian	5	38054968	35460992.9078014
765	ºÖ«Ø	2007	9	76	100.81	24.84	29.35	21.89	2.32	979.4	122.13	26.081057	0.0309	45	Fujian	11	38054968	35598705.5016181
766	ºÖ«Ø	2007	10	69.76	46.74	21.46	26.67	17.78	2.62	985.96	168.77	26.081057	0.0169	46	Fujian	6	38054968	35502958.5798817
767	ºÖ«Ø	2007	11	68.24	18.17	15.38	21.3	11.24	2.71	990.1	161.16	26.081057	0.0365	47	Fujian	13	38054968	35616438.3561644
768	ºÖ«Ø	2007	12	76	59.26	13.02	17.89	9.91	2.01	990.2	101.78	26.081057	0.0787	48	Fujian	28	38054968	35578144.8538755
769	ºÖ«Ø	2008	1	76.71	83.42	9.09	13.55	6.29	2.41	992.22	86.32	26.081057	0.0614	49	Fujian	22	38054968	35830618.8925081
770	ºÖ«Ø	2008	2	70.71	68.09	7.8	12.35	4.64	2.35	993.21	92.01	26.081057	0.0168	50	Fujian	6	38054968	35714285.7142857
771	ºÖ«Ø	2008	3	71.06	132.98	14.66	20.84	10.47	1.81	987.15	151.17	26.081057	0.0475	51	Fujian	17	38054968	35789473.6842105
772	ºÖ«Ø	2008	4	77.88	153.12	19.19	23.87	16	1.94	983.68	102.81	26.081057	0.0531	52	Fujian	19	38054968	35781544.2561205
773	ºÖ«Ø	2008	5	76.18	199.74	22.19	27.41	18.58	1.97	979.41	136.14	26.081057	0.067	53	Fujian	24	38054968	35820895.5223881
774	ºÖ«Ø	2008	6	82.82	275.83	25.25	29.49	22.47	2.04	977.26	115.86	26.081057	0.0726	54	Fujian	26	38054968	35812672.1763085
775	ºÖ«Ø	2008	7	77.53	296.28	27.53	32.65	24.05	2.19	975.95	206.66	26.081057	0.014	55	Fujian	5	38054968	35714285.7142857
776	ºÖ«Ø	2008	8	77.06	76.81	27.43	32.63	24.05	1.85	977.61	201.24	26.081057	0.0168	56	Fujian	6	38054968	35714285.7142857
777	ºÖ«Ø	2008	9	74.47	86.38	26.44	31.58	23.04	2.21	979.71	179.32	26.081057	0.0223	57	Fujian	8	38054968	35874439.4618834
778	ºÖ«Ø	2008	10	77.59	113.11	22.32	26.85	19.39	1.85	986.67	126.16	26.081057	0.0223	58	Fujian	8	38054968	35874439.4618834
779	ºÖ«Ø	2008	11	71.06	46.58	15.68	21.18	12.09	2.09	990.81	155.43	26.081057	0.0195	59	Fujian	7	38054968	35897435.8974359
780	ºÖ«Ø	2008	12	68.35	7.74	10.78	17.55	6.51	1.88	992.31	153.25	26.081057	0.0419	60	Fujian	15	38054968	35799522.673031
781	ºÖ«Ø	2009	1	67.94	29.26	8.13	14.12	4.09	2.01	993.89	158.46	26.081057	0.057810191	61	Fujian	21	38054968	36325775.1561485
782	ºÖ«Ø	2009	2	76.94	23.89	15.5	21.42	11.88	2.08	986.49	121.29	26.081057	0.027528662	62	Fujian	10	38054968	36325775.6588388
783	ºÖ«Ø	2009	3	80.53	200.59	13.68	18.25	10.48	2.09	987.09	88.84	26.081057	0.0385	63	Fujian	14	38054968	36363636.3636364
784	ºÖ«Ø	2009	4	71.88	144.96	18.24	23.46	14.68	2.09	984.52	131.11	26.081057	0.063315924	64	Fujian	23	38054968	36325774.8556272
785	ºÖ«Ø	2009	5	71.29	139.03	22.32	27.92	18.21	1.8	982.36	175.21	26.081057	0.0688	65	Fujian	25	38054968	36337209.3023256
786	ºÖ«Ø	2009	6	79.35	237.14	25.46	30	22.34	2.09	976.04	140.46	26.081057	0.044	66	Fujian	16	38054968	36363636.3636364
787	ºÖ«Ø	2009	7	77.24	175.9	27.86	32.72	24.39	2.06	976.51	220.87	26.081057	0.033	67	Fujian	12	38054968	36363636.3636364
788	ºÖ«Ø	2009	8	77.35	224.05	27.88	33.04	24.59	2.11	976	203.14	26.081057	0.0138	68	Fujian	5	38054968	36231884.057971
789	ºÖ«Ø	2009	9	74.76	72.42	26.88	31.77	23.55	2.14	980.48	183.46	26.081057	0.0358	69	Fujian	13	38054968	36312849.1620112
790	ºÖ«Ø	2009	10	67.18	6.64	21.48	27.17	17.36	2.22	985.09	198.74	26.081057	0.0165	70	Fujian	6	38054968	36363636.3636364
791	ºÖ«Ø	2009	11	78	115.28	14.61	19.36	11.48	2.18	990.41	117.37	26.081057	0.0303	71	Fujian	11	38054968	36303630.3630363
792	ºÖ«Ø	2009	12	77.76	62.73	10.82	15.49	7.73	1.85	991.54	111.22	26.081057	0.0193	72	Fujian	7	38054968	36269430.0518135
793	ºÖ«Ø	2010	1	82.12	88.69	10.71	15.19	7.86	1.81	992.31	84.18	26.081057	0.0083	73	Fujian	3	38054968	36144578.313253
794	ºÖ«Ø	2010	2	84.53	134.97	12.31	16.56	9.55	2.06	988.01	68.98	26.081057	0.0193	74	Fujian	7	38054968	36269430.0518135
795	ºÖ«Ø	2010	3	76.71	187.46	14.51	20.06	10.8	2.24	988.32	124.75	26.081057	0.0138	75	Fujian	5	38054968	36231884.057971
796	ºÖ«Ø	2010	4	83	295.34	16.28	20.78	13.22	1.92	986.4	82.39	26.081057	0.0276	76	Fujian	10	38054968	36231884.057971
797	ºÖ«Ø	2010	5	82.18	281.46	22.08	26.26	19.15	1.91	980.09	105.84	26.081057	0.0469	77	Fujian	17	38054968	36247334.7547974
798	ºÖ«Ø	2010	6	85.59	472.56	23.73	27.21	21.46	2.09	978.71	66.81	26.081057	0.030328087	78	Fujian	11	38054968	36270009.3810731
799	ºÖ«Ø	2010	7	78.53	120.86	27.84	32.99	24.48	2.12	978.48	216.17	26.081057	0.0028	79	Fujian	1	38054968	35714285.7142857
800	ºÖ«Ø	2010	8	75.18	96.61	28.16	33.75	24.48	2.05	979.37	260.4	26.081057	0.0165	80	Fujian	6	38054968	36363636.3636364
801	ºÖ«Ø	2010	9	79.24	153.42	26.25	31.03	23.25	2.13	980.79	166.96	26.081057	0.0193	81	Fujian	7	38054968	36269430.0518135
802	ºÖ«Ø	2010	10	75.06	68.22	20.06	24.14	17.22	2.6	985.97	114.08	26.081057	0.0165	82	Fujian	6	38054968	36363636.3636364
803	ºÖ«Ø	2010	11	74.94	14.91	15.52	20.93	11.98	2.11	989.74	147.25	26.081057	0.049627779	83	Fujian	18	38054968	36270009.1817528
804	ºÖ«Ø	2010	12	73.12	85.83	10.47	16.45	6.55	2.07	988.66	162.79	26.081057	0.08	84	Fujian	29	38054968	36250000
805	ºÖ«Ø	2011	1	72	23.25	6.06	9.65	3.68	2.49	994.62	62.58	26.081057	0.1003	85	Fujian	37	38054968	36889332.003988
806	ºÖ«Ø	2011	2	77.41	60.29	10.55	15.95	7.08	1.94	988.83	108.07	26.081057	0.0352	86	Fujian	13	38054968	36931818.1818182
807	ºÖ«Ø	2011	3	69.59	71.72	11.95	17.03	8.53	2.37	991.09	98.01	26.081057	0.1138	87	Fujian	42	38054968	36906854.1300527
808	ºÖ«Ø	2011	4	69.82	64.34	18.87	24.86	14.48	2	984.88	164.61	26.081057	0.2006	88	Fujian	74	38054968	36889332.003988
809	ºÖ«Ø	2011	5	81.24	260.74	21.51	26.07	18.24	1.89	980.76	128.49	26.081057	0.1816	89	Fujian	67	38054968	36894273.1277533
810	ºÖ«Ø	2011	6	80.35	191.39	26.35	30.88	23.39	2.31	976.61	143.55	26.081057	0.1708	90	Fujian	63	38054968	36885245.9016393
811	ºÖ«Ø	2011	7	77.35	119.49	27.91	33.01	24.45	2.04	975.59	230.55	26.081057	0.046077553	91	Fujian	17	38054968	36894320.3212202
812	ºÖ«Ø	2011	8	76.24	197.79	27.49	33	23.9	2.18	977.08	224.66	26.081057	0.0325	92	Fujian	12	38054968	36923076.9230769
813	ºÖ«Ø	2011	9	74.88	56.21	25.32	30.05	22.18	2.06	980.82	164.72	26.081057	0.0352	93	Fujian	13	38054968	36931818.1818182
814	ºÖ«Ø	2011	10	75	53.5	20.56	25.15	17.56	2.28	987.26	130.34	26.081057	0.0515	94	Fujian	19	38054968	36893203.8834951
815	ºÖ«Ø	2011	11	79.65	159.4	18.16	23.03	15	2.15	988.5	123.07	26.081057	0.070471552	95	Fujian	26	38054968	36894320.1364431
816	ºÖ«Ø	2011	12	70.53	19.92	10.21	15.18	6.91	2.35	993.97	120.98	26.081057	0.0813	96	Fujian	30	38054968	36900369.00369
817	ºÖ«Ø	2012	1	84.35	137.04	8.5	11.16	6.74	2.03	991.92	31.91	26.081057	0.0672	97	Fujian	25	38054968	37202380.952381
818	ºÖ«Ø	2012	2	82.29	143.72	9.81	13.66	7.32	2.18	989.5	41.58	26.081057	0.0511	98	Fujian	19	38054968	37181996.0861057
819	ºÖ«Ø	2012	3	78.71	160.91	14.14	18.84	10.87	2.17	987.66	102.47	26.081057	0.0699	99	Fujian	26	38054968	37195994.2775393
820	ºÖ«Ø	2012	4	80.65	270.26	19.26	23.8	16.24	2.06	982.84	91.28	26.081057	0.11559142	100	Fujian	43	38054968	37199992.8714432
821	ºÖ«Ø	2012	5	80.76	239.8	22.91	27.13	20.09	1.93	979.55	107.02	26.081057	0.086	101	Fujian	32	38054968	37209302.3255814
822	ºÖ«Ø	2012	6	83.06	313.11	25.32	29.31	22.71	2.06	974.76	114.66	26.081057	0.043	102	Fujian	16	38054968	37209302.3255814
823	ºÖ«Ø	2012	7	75.18	97.76	27.99	33.13	24.25	2.25	976.32	247.11	26.081057	0.0323	103	Fujian	12	38054968	37151702.7863777
824	ºÖ«Ø	2012	8	76.94	196.49	27.34	32.34	24.02	2.28	974.7	207.25	26.081057	0.024193553	104	Fujian	9	38054968	37199992.9072013
825	ºÖ«Ø	2012	9	75.53	115.36	24.2	29.07	21.02	2.01	982.54	164.39	26.081057	0.0403	105	Fujian	15	38054968	37220843.6724566
826	ºÖ«Ø	2012	10	68.53	26.14	20.97	26.95	16.7	2.04	986.52	215.04	26.081057	0.0323	106	Fujian	12	38054968	37151702.7863777
827	ºÖ«Ø	2012	11	79.94	202.45	15.54	19.65	12.78	1.96	988.14	93.48	26.081057	0.0484	107	Fujian	18	38054968	37190082.6446281
828	ºÖ«Ø	2012	12	80	101.89	10.82	15.14	8.1	2.25	991.19	89.33	26.081057	0.0995	108	Fujian	37	38054968	37185929.6482412
829	ºÖ«Ø	2013	1	76.18	15.39	9.45	14.48	6.29	2	992.69	112.82	26.081057	0.0507	109	Fujian	19	38054968	37475345.1676529
830	ºÖ«Ø	2013	2	82.82	76.7	12.8	17.16	10.05	2.08	990.39	56.21	26.081057	0.021344718	110	Fujian	8	38054968	37479998.5645161
831	ºÖ«Ø	2013	3	76.18	120.74	15.59	21.58	11.75	2.08	986.83	140.51	26.081057	0.061366065	111	Fujian	23	38054968	37479998.1064453
832	ºÖ«Ø	2013	4	77.65	163.72	17.62	22.55	14.27	2.01	983.79	90.42	26.081057	0.0774	112	Fujian	29	38054968	37467700.2583979
833	ºÖ«Ø	2013	5	82.29	290.59	22.89	27.24	20.1	1.86	980.03	99.46	26.081057	0.0694	113	Fujian	26	38054968	37463976.945245
834	ºÖ«Ø	2013	6	82.35	223.62	25.78	30.17	23.07	2.08	977.05	128.34	26.081057	0.064	114	Fujian	24	38054968	37500000
835	ºÖ«Ø	2013	7	74.65	165.52	27.78	32.89	23.94	2.32	978.29	247.35	26.081057	0.04	115	Fujian	15	38054968	37500000
836	ºÖ«Ø	2013	8	75.53	198.64	27.98	33.31	24.29	2.15	976.62	211.06	26.081057	0.0427	116	Fujian	16	38054968	37470725.9953162
837	ºÖ«Ø	2013	9	72.24	53.23	25.69	30.64	22.18	2.34	981.46	178.41	26.081057	0.0427	117	Fujian	16	38054968	37470725.9953162
838	ºÖ«Ø	2013	10	65.65	25.1	20.84	26.75	16.57	2.41	986.32	215.35	26.081057	0.0187	118	Fujian	7	38054968	37433155.0802139
839	ºÖ«Ø	2013	11	73.82	78.38	15.89	21.1	12.51	2.06	990.42	139.47	26.081057	0.0587	119	Fujian	22	38054968	37478705.2810903
840	ºÖ«Ø	2013	12	69.24	110.37	9.36	15.11	5.59	2.09	991.89	153.31	26.081057	0.0934	120	Fujian	35	38054968	37473233.4047109
841	ºÖ«Ø	2014	1	68.18	7.59	9.64	16.58	5.06	1.99	992.76	181.17	26.081057	0.1325	121	Fujian	50	38054968	37735849.0566038
842	ºÖ«Ø	2014	2	78.82	105.05	10.3	15.21	7.18	2.15	989.44	84.53	26.081057	0.0556	122	Fujian	21	38054968	37769784.1726619
843	ºÖ«Ø	2014	3	80.24	198.08	13.92	18.51	10.89	2.1	988.59	90.86	26.081057	0.1033	123	Fujian	39	38054968	37754114.2303969
844	ºÖ«Ø	2014	4	78.47	140.18	19.38	24.05	16.26	1.95	984.55	113.09	26.081057	0.106	124	Fujian	40	38054968	37735849.0566038
845	ºÖ«Ø	2014	5	84.71	381.48	21.91	26.04	19.21	1.86	980.94	62.84	26.081057	0.1139	125	Fujian	43	38054968	37752414.3985953
846	ºÖ«Ø	2014	6	82.41	309.39	25.72	30.17	22.81	2.05	975.48	122.65	26.081057	0.0927	126	Fujian	35	38054968	37756202.8047465
847	ºÖ«Ø	2014	7	77.76	195.29	28.33	33.67	24.81	2.19	976.44	240.84	26.081057	0.0636	127	Fujian	24	38054968	37735849.0566038
848	ºÖ«Ø	2014	8	81.59	270.9	27.31	32.61	24.3	1.85	977.68	190.66	26.081057	0.0238	128	Fujian	9	38054968	37815126.0504202
849	ºÖ«Ø	2014	9	78.71	84.44	26.67	31.77	23.51	1.97	980.48	182.52	26.081057	0.0424	129	Fujian	16	38054968	37735849.0566038
850	ºÖ«Ø	2014	10	69.59	6.35	21.44	27.54	17.04	2.13	986.83	222.44	26.081057	0.0397	130	Fujian	15	38054968	37783375.3148615
851	ºÖ«Ø	2014	11	78.59	39.14	17.35	21.75	14.49	1.96	989.22	102.4	26.081057	0.0636	131	Fujian	24	38054968	37735849.0566038
852	ºÖ«Ø	2014	12	66.71	32.61	9.81	15.18	6.18	2.3	994.22	138.77	26.081057	0.1219	132	Fujian	46	38054968	37735849.0566038
853	ºÖ«Ø	2015	1	72.35	47.2	10.06	15.72	6.45	2.02	992.94	136.09	26.081057	0.2838	133	Fujian	108	38054968	38054968.2875264
854	ºÖ«Ø	2015	2	77.06	48.94	11.81	16.75	8.7	1.96	990.51	90.49	26.081057	0.13925381	134	Fujian	53	38054968	38059999.9382423
855	ºÖ«Ø	2015	3	81.88	128.09	14.46	18.67	11.74	2.07	989.16	81.61	26.081057	0.1314	135	Fujian	50	38054968	38051750.3805175
856	ºÖ«Ø	2015	4	75.35	101.33	18.96	24.24	15.13	2.12	984.86	136.68	26.081057	0.2365	136	Fujian	90	38054968	38054968.2875264
857	ºÖ«Ø	2015	5	85.94	322.3	22.49	26.66	19.88	1.96	979.8	72.84	26.081057	0.2654	137	Fujian	101	38054968	38055764.8831952
858	ºÖ«Ø	2015	6	83.82	196.85	26.59	31.22	23.61	2.21	977.68	149.55	26.081057	0.1708	138	Fujian	65	38054968	38056206.088993
859	ºÖ«Ø	2015	7	82.06	199.28	26.61	30.99	23.71	2.26	975.59	149.76	26.081057	0.0998	139	Fujian	38	38054968	38076152.3046092
860	ºÖ«Ø	2015	8	82.41	350.98	26.41	31.19	23.44	2.12	976.99	159.59	26.081057	0.0578	140	Fujian	22	38054968	38062283.7370242
861	ºÖ«Ø	2015	9	82.65	214.57	24.32	28.64	21.6	1.9	981.78	122.95	26.081057	0.0552	141	Fujian	21	38054968	38043478.2608696
862	ºÖ«Ø	2015	10	78.41	77.08	21.52	26.33	18.3	2.1	986.84	145.45	26.081057	0.081450342	142	Fujian	31	38054968	38059999.797177
863	ºÖ«Ø	2015	11	83.88	115.88	18.15	22.14	15.74	1.94	989.96	92.28	26.081057	0.076195481	143	Fujian	29	38054968	38059999.9099684
864	ºÖ«Ø	2015	12	82.18	184.22	12.35	15.75	10.12	2.08	993.12	56.31	26.081057	0.1314	144	Fujian	50	38054968	38051750.3805175
865	ºÖ«Ø	2016	1	82.73	206.22	9.84	13.15	7.66	2.06	992.64	NA	26.081057	0.207594444	145	Fujian	79	38054968	38054968.3689993
866	ºÖ«Ø	2016	2	74.95	68.99	9.81	15.15	6.34	2.13	993.74	99.71	26.081057	0.081450342	146	Fujian	31	38054968	38059999.797177
867	ºÖ«Ø	2016	3	79.47	219.84	13.05	17.95	9.69	1.89	989.06	90.59	26.081057	0.22338	147	Fujian	85	38054968	38051750.3805175
868	ºÖ«Ø	2016	4	NA	285.79	NA	NA	NA	NA	NA	50.94	26.081057	0.215477778	148	Fujian	82	38054968	38054968.2482803
869	ºÖ«Ø	2016	5	83.4	322.28	23.22	27.71	20.21	1.99	981.08	111.88	26.081057	0.168174257	149	Fujian	64	38054968	38055764.9795355
870	ºÖ«Ø	2016	6	84.06	288.08	26.42	31.08	23.41	2.09	978.38	134.18	26.081057	0.123501538	150	Fujian	47	38054968	38056206.2312131
871	ºÖ«Ø	2016	7	79.38	146.71	27.84	32.94	24.38	2.28	977.57	212.19	26.081057	0.102426316	151	Fujian	39	38054968	38076152.2263478
872	ºÖ«Ø	2016	8	79.41	167.21	27.54	32.73	24.36	1.94	975.48	174.3	26.081057	0.089294737	152	Fujian	34	38054968	38076152.2372814
873	ºÖ«Ø	2016	9	80.54	343.85	25.17	29.8	22.24	2.24	978.92	111.94	26.081057	0.052571429	153	Fujian	20	38054968	38043477.9507325
874	ºÖ«Ø	2016	10	83.75	125.15	23.21	26.92	20.99	2.31	984.11	69.59	26.081057	0.081450342	154	Fujian	31	38054968	38059999.797177
875	ºÖ«Ø	2016	11	83.44	145.15	16.87	20.96	14.32	2.04	989.71	73.88	26.081057	0.099842354	155	Fujian	38	38054968	38060000.0677067
876	ºÖ«Ø	2016	12	76.44	27.34	13.13	18.48	9.68	2.08	992.22	123.65	26.081057	0.155018392	156	Fujian	59	38054968	38060000.0030964
877	ºÖ«Ø	2017	1	79.72	40.4	12.31	16.96	9.47	1.89	992.13	96.48	26.081057	0.191	157	Fujian	74	38054968	38743455.4973822
878	ºÖ«Ø	2017	2	72.76	50.48	11.55	17.26	7.83	2.13	992.21	120.45	26.081057	0.1781	158	Fujian	69	38054968	38742279.618192
879	ºÖ«Ø	2017	3	82.34	213.36	13.59	17.79	10.92	1.94	988.14	61.61	26.081057	0.2891	159	Fujian	112	38054968	38740920.0968523
880	ºÖ«Ø	2017	4	77.38	154.42	18.79	24.31	14.93	1.95	984.05	141.48	26.081057	0.3846	160	Fujian	149	38054968	38741549.6619865
881	ºÖ«Ø	2017	5	76.69	113.02	22.88	28.02	19.22	1.86	981.78	152.69	26.081057	0.5627	161	Fujian	218	38054968	38741780.7001955
882	ºÖ«Ø	2017	6	88.85	474.06	24.62	28.36	22.41	2.04	977.98	88.42	26.081057	0.5627	162	Fujian	218	38054968	38741780.7001955
883	ºÖ«Ø	2017	7	75.94	151.59	28.18	33.68	24.29	2.14	978.51	256.36	26.081057	0.2039	163	Fujian	79	38054968	38744482.5895047
884	ºÖ«Ø	2017	8	78.88	147.41	28.14	33.46	24.65	2.17	977.58	235.77	26.081057	0.111	164	Fujian	43	38054968	38738738.7387387
885	ºÖ«Ø	2017	9	76.06	65.05	27.19	32.54	23.6	1.96	980.88	217.01	26.081057	0.1136	165	Fujian	44	38054968	38732394.3661972
886	ºÖ«Ø	2017	10	70.66	29.56	22.11	27.01	18.7	2.66	986.11	180.99	26.081057	0.1316	166	Fujian	51	38054968	38753799.3920973
887	ºÖ«Ø	2017	11	78.36	63.9	16.92	20.91	14.12	2.09	989.55	76.22	26.081057	0.2013	167	Fujian	78	38054968	38748137.1087928
888	ºÖ«Ø	2017	12	69.21	12.46	11.04	16.16	7.62	2.29	993.34	148.44	26.081057	0.2659	168	Fujian	103	38054968	38736367.0552839
889	ºÖ«Ø	2018	1	76.96	144.91	10.06	14.68	7.04	2.14	990.78	98.74	26.081057	0.3963	169	Fujian	155	38054968	39111784.0020187
890	ºÖ«Ø	2018	2	72.89	34.49	10.08	15.26	6.66	2.16	991.26	111.28	26.081057	0.1176	170	Fujian	46	38054968	39115646.2585034
891	ºÖ«Ø	2018	3	74.94	104.97	15.61	21.42	11.57	2.04	987.36	162.61	26.081057	0.2736	171	Fujian	107	38054968	39108187.1345029
892	ºÖ«Ø	2018	4	75.06	118.6	19.84	25.29	16.05	1.96	984.84	127.42	26.081057	0.4168	172	Fujian	163	38054968	39107485.6046065
893	ºÖ«Ø	2018	5	78.63	160.26	24.97	30.16	21.54	2.08	981.06	173.54	26.081057	0.3989	173	Fujian	156	38054968	39107545.7508147
894	ºÖ«Ø	2018	6	81.64	238.62	25.45	29.77	22.47	1.98	976.88	131.31	26.081057	0.2736	174	Fujian	107	38054968	39108187.1345029
895	ºÖ«Ø	2018	7	76.95	114.2	27.95	33.26	24.43	2.21	975.52	223.63	26.081057	0.248	175	Fujian	97	38054968	39112903.2258065
896	ºÖ«Ø	2018	8	80.69	253.55	27.42	32.63	24.39	1.91	973.8	183.86	26.081057	0.2301	176	Fujian	90	38054968	39113428.9439374
897	ºÖ«Ø	2018	9	77.48	107.85	25.68	30.69	22.4	2.21	981.26	186.34	26.081057	0.1176	177	Fujian	46	38054968	39115646.2585034
898	ºÖ«Ø	2018	10	73.54	71.22	19.68	24.54	16.21	2.06	987.85	154.84	26.081057	0.2455	178	Fujian	96	38054968	39103869.6537678
899	ºÖ«Ø	2018	11	83.27	128.82	17.03	21.19	14.52	1.86	989.79	89.16	26.081057	0.2864	179	Fujian	112	38054968	39106145.2513966
900	ºÖ«Ø	2018	12	82.21	40.33	12.5	16.28	10.1	2.18	992.73	71.06	26.081057	0.3477	180	Fujian	136	38054968	39114178.8898476
901	¶Q¦{	2004	1	77.65	25.21	5.15	8.26	3.22	1.64	908.25	37.01	26.815182	0.0654	1	Guizhou	25	35087719	38226299.6941896
902	¶Q¦{	2004	2	71.18	38.62	9.16	14.67	5.66	1.78	906.46	86.11	26.815182	0.0706	2	Guizhou	27	35087719	38243626.062323
903	¶Q¦{	2004	3	75.59	36.21	11.5	16.38	8.61	1.7	904.96	69.78	26.815182	0.0732	3	Guizhou	28	35087719	38251366.1202186
904	¶Q¦{	2004	4	69.41	86.4	17.35	23.55	13.08	1.85	902.22	141.22	26.815182	0.0863	4	Guizhou	33	35087719	38238702.2016222
905	¶Q¦{	2004	5	71.41	169.48	19.87	25.37	16.04	1.84	900.06	116	26.815182	0.0732	5	Guizhou	28	35087719	38251366.1202186
906	¶Q¦{	2004	6	77.29	139.26	21.82	26.65	18.65	1.54	899.23	93.86	26.815182	0.1125	6	Guizhou	43	35087719	38222222.2222222
907	¶Q¦{	2004	7	78.18	277.62	23.19	28.34	19.79	1.41	897.59	141.61	26.815182	0.0706	7	Guizhou	27	35087719	38243626.062323
908	¶Q¦{	2004	8	77.82	116.99	23.77	28.88	20.62	1.46	898.09	144.8	26.815182	0.0235	8	Guizhou	9	35087719	38297872.3404255
909	¶Q¦{	2004	9	76.53	104.8	20.9	26.2	17.55	1.51	903.89	124.84	26.815182	0.0157	9	Guizhou	6	35087719	38216560.5095541
910	¶Q¦{	2004	10	76.76	31.3	15.35	20.01	12.51	1.4	909.43	73.94	26.815182	0.0549	10	Guizhou	21	35087719	38251366.1202186
911	¶Q¦{	2004	11	78.53	56.39	12.47	17.24	9.65	1.51	909.57	79.34	26.815182	0.0811	11	Guizhou	31	35087719	38224414.3033292
912	¶Q¦{	2004	12	74.94	15.6	7.71	13.16	4.26	1.66	909.07	111.14	26.815182	0.0732	12	Guizhou	28	35087719	38251366.1202186
913	¶Q¦{	2005	1	80.88	34.3	4.04	7.29	2.04	1.57	907.61	35.66	26.815182	0.0648	13	Guizhou	24	35087719	37037037.037037
914	¶Q¦{	2005	2	76.59	17.2	5.78	10.14	3.06	2.02	905.85	60.21	26.815182	0.0486	14	Guizhou	18	35087719	37037037.037037
915	¶Q¦{	2005	3	74.06	42.99	10.58	15.42	7.62	1.83	906.64	62.07	26.815182	0.0756	15	Guizhou	28	35087719	37037037.037037
916	¶Q¦{	2005	4	70.24	55.06	17.38	23.24	13.28	1.87	903.07	131.92	26.815182	0.0891	16	Guizhou	33	35087719	37037037.037037
917	¶Q¦{	2005	5	75.12	178.24	21.38	26.25	18.18	1.89	897.79	116.79	26.815182	0.1431	17	Guizhou	53	35087719	37037037.037037
918	¶Q¦{	2005	6	78.88	220.64	23.24	27.91	20.11	1.48	896.11	103.75	26.815182	0.0594	18	Guizhou	22	35087719	37037037.037037
919	¶Q¦{	2005	7	74.53	126.08	24.76	29.76	21.25	1.86	897.7	175.64	26.815182	0.0513	19	Guizhou	19	35087719	37037037.037037
920	¶Q¦{	2005	8	78.29	118.97	23.19	28.25	20.06	1.52	898.37	120.96	26.815182	0.0486	20	Guizhou	18	35087719	37037037.037037
921	¶Q¦{	2005	9	73.59	63.73	22.07	27.85	18.28	1.55	903.81	149.92	26.815182	0.0756	21	Guizhou	28	35087719	37037037.037037
922	¶Q¦{	2005	10	79.53	70.31	16.41	20.81	13.72	1.53	908.54	84.01	26.815182	0.0675	22	Guizhou	25	35087719	37037037.037037
923	¶Q¦{	2005	11	78.24	27.22	13.16	17.04	10.81	1.62	907.58	60.2	26.815182	0.0594	23	Guizhou	22	35087719	37037037.037037
924	¶Q¦{	2005	12	73.82	24.39	6.23	9.52	4.22	1.54	911.19	33.31	26.815182	0.0567	24	Guizhou	21	35087719	37037037.037037
925	¶Q¦{	2006	1	77.82	12.74	5.98	10.21	3.42	1.75	907.01	60.39	26.815182	0.0724	25	Guizhou	27	35087719	37292817.679558
926	¶Q¦{	2006	2	83.53	45.76	7.06	10.86	4.79	1.79	908.59	32.21	26.815182	0.059	26	Guizhou	22	35087719	37288135.5932203
927	¶Q¦{	2006	3	73.94	34.82	12	17.18	8.71	1.71	904.09	71.64	26.815182	0.0724	27	Guizhou	27	35087719	37292817.679558
928	¶Q¦{	2006	4	67.12	91.72	18.35	24.6	14.05	2.09	900.74	138.13	26.815182	0.0858	28	Guizhou	32	35087719	37296037.2960373
929	¶Q¦{	2006	5	71.29	146.29	20.21	25.87	16.02	1.75	901.51	143.47	26.815182	0.1046	29	Guizhou	39	35087719	37284894.8374761
930	¶Q¦{	2006	6	80.53	266.25	22.23	26.88	19.26	1.45	897.81	96.98	26.815182	0.0992	30	Guizhou	37	35087719	37298387.0967742
931	¶Q¦{	2006	7	75.06	136.99	25.12	30.34	21.55	1.61	895.95	179.94	26.815182	0.0697	31	Guizhou	26	35087719	37302725.9684362
932	¶Q¦{	2006	8	75.18	90.49	24.25	30.05	20.49	1.47	899.12	181.88	26.815182	0.0375	32	Guizhou	14	35087719	37333333.3333333
933	¶Q¦{	2006	9	70.59	67.44	21.24	27.14	17.17	1.6	903.77	156.19	26.815182	0.0483	33	Guizhou	18	35087719	37267080.7453416
934	¶Q¦{	2006	10	83.82	138.15	18.12	21.81	16.01	1.27	907.51	49.11	26.815182	0.0456	34	Guizhou	17	35087719	37280701.754386
935	¶Q¦{	2006	11	80.82	42.14	12.77	17.37	9.92	1.54	906.95	86.18	26.815182	0.0536	35	Guizhou	20	35087719	37313432.8358209
936	¶Q¦{	2006	12	80.41	14.49	7.08	11.26	4.42	1.45	910.88	67.41	26.815182	0.0617	36	Guizhou	23	35087719	37277147.4878444
937	¶Q¦{	2007	1	81.47	35.96	4.36	7.59	2.29	1.37	911.94	38.36	26.815182	0.0852	37	Guizhou	32	35087719	37558685.4460094
938	¶Q¦{	2007	2	72	26.19	12.12	17.86	8.42	1.99	904.26	107.9	26.815182	0.0319	38	Guizhou	12	35087719	37617554.8589342
939	¶Q¦{	2007	3	73	37.91	12.99	18.39	9.54	2.05	902.84	107.82	26.815182	0.0692	39	Guizhou	26	35087719	37572254.3352601
940	¶Q¦{	2007	4	74.41	100.75	15.45	21.04	11.87	1.71	904.51	105.39	26.815182	0.0692	40	Guizhou	26	35087719	37572254.3352601
941	¶Q¦{	2007	5	69.41	99.98	21.18	27.63	16.38	1.75	900.56	182.1	26.815182	0.0612	41	Guizhou	23	35087719	37581699.3464052
942	¶Q¦{	2007	6	80.29	270.39	22.69	27.26	19.77	1.56	897.41	97.85	26.815182	0.0932	42	Guizhou	35	35087719	37553648.0686695
943	¶Q¦{	2007	7	79	274.65	24.3	28.66	21.55	1.86	896.09	113.29	26.815182	0.0506	43	Guizhou	19	35087719	37549407.1146245
944	¶Q¦{	2007	8	78.65	160.01	23.97	29.68	20.51	1.38	898.16	175.91	26.815182	0.0452	44	Guizhou	17	35087719	37610619.4690266
945	¶Q¦{	2007	9	81	108.81	19.53	24.38	16.47	1.39	903.13	98.16	26.815182	0.0293	45	Guizhou	11	35087719	37542662.116041
946	¶Q¦{	2007	10	80.24	41.04	16.58	20.68	14.14	1.44	907.73	53.86	26.815182	0.0213	46	Guizhou	8	35087719	37558685.4460094
947	¶Q¦{	2007	11	72.88	6.36	12.09	17.93	8.36	1.35	910.04	115.93	26.815182	0.0319	47	Guizhou	12	35087719	37617554.8589342
948	¶Q¦{	2007	12	79.82	19.48	8.11	11.41	6.08	1.56	907.67	39.65	26.815182	0.0559	48	Guizhou	21	35087719	37567084.078712
949	¶Q¦{	2008	1	79.53	19.14	3.05	6.75	0.8	1.59	908.56	42.49	26.815182	0.0638	49	Guizhou	24	35087719	37617554.8589342
950	¶Q¦{	2008	2	73.94	25.52	4.05	7.76	1.74	1.45	910.1	38.15	26.815182	0.0425	50	Guizhou	16	35087719	37647058.8235294
951	¶Q¦{	2008	3	75.47	74.25	13.02	18.26	9.81	1.61	904.51	82.62	26.815182	0.1063	51	Guizhou	40	35087719	37629350.8936971
952	¶Q¦{	2008	4	74.18	65.05	17.25	22.59	13.71	1.84	901.82	108.12	26.815182	0.1116	52	Guizhou	42	35087719	37634408.6021505
953	¶Q¦{	2008	5	76.82	207.05	20.12	25.41	16.65	1.56	899.69	106.56	26.815182	0.1754	53	Guizhou	66	35087719	37628278.2212087
954	¶Q¦{	2008	6	77.18	139.34	22.21	27.36	18.55	1.46	897.65	118.53	26.815182	0.1116	54	Guizhou	42	35087719	37634408.6021505
955	¶Q¦{	2008	7	78.76	208.63	23.94	29.14	20.57	1.53	896.66	147.18	26.815182	0.0904	55	Guizhou	34	35087719	37610619.4690266
956	¶Q¦{	2008	8	81	212.19	23.32	28.2	20.51	1.51	898.71	114.42	26.815182	0.0505	56	Guizhou	19	35087719	37623762.3762376
957	¶Q¦{	2008	9	78.29	83.89	22.08	27.29	18.76	1.55	902.28	135.85	26.815182	0.0425	57	Guizhou	16	35087719	37647058.8235294
958	¶Q¦{	2008	10	80.94	103.87	17.81	22.37	14.96	1.42	907.24	92.61	26.815182	0.0425	58	Guizhou	16	35087719	37647058.8235294
959	¶Q¦{	2008	11	80.35	122.76	11.67	16.01	9.1	1.41	910.03	83.25	26.815182	0.0478	59	Guizhou	18	35087719	37656903.7656904
960	¶Q¦{	2008	12	77.65	14.97	7.76	12.32	4.87	1.51	909.41	65.65	26.815182	0.0797	60	Guizhou	30	35087719	37641154.3287328
961	¶Q¦{	2009	1	75.18	15.21	5.35	9.74	2.72	1.49	910.21	61.54	26.815182	0.042230407	61	Guizhou	16	35087719	37887392.3710941
962	¶Q¦{	2009	2	73.12	17.78	12.3	17.69	8.89	2.12	902.35	97.88	26.815182	0.026394005	62	Guizhou	10	35087719	37887391.4739351
963	¶Q¦{	2009	3	71.71	57.55	12.59	18.23	8.86	1.91	903.65	109	26.815182	0.0686	63	Guizhou	26	35087719	37900874.6355685
964	¶Q¦{	2009	4	77.47	112.15	15.92	20.62	12.92	1.66	902.15	77.73	26.815182	0.11349422	64	Guizhou	43	35087719	37887391.974675
965	¶Q¦{	2009	5	78.47	137.39	19.66	24.31	16.62	1.78	901.31	97.27	26.815182	0.1372	65	Guizhou	52	35087719	37900874.6355685
966	¶Q¦{	2009	6	77	216.38	22.87	27.99	19.51	1.41	896.28	117.65	26.815182	0.1056	66	Guizhou	40	35087719	37878787.8787879
967	¶Q¦{	2009	7	78.41	140.04	24.13	28.74	21.06	1.55	896.38	137.18	26.815182	0.0871	67	Guizhou	33	35087719	37887485.6486797
968	¶Q¦{	2009	8	74.71	89.06	24.55	30.02	20.91	1.55	899.21	183.52	26.815182	0.0607	68	Guizhou	23	35087719	37891268.5337727
969	¶Q¦{	2009	9	71.82	47.87	22.74	28.73	18.7	1.56	902.32	174.49	26.815182	0.0871	69	Guizhou	33	35087719	37887485.6486797
970	¶Q¦{	2009	10	80.06	48.61	17.29	21.21	14.88	1.21	906.22	62.12	26.815182	0.0871	70	Guizhou	33	35087719	37887485.6486797
971	¶Q¦{	2009	11	73.41	18.06	10.48	15.96	7.06	1.64	908.78	111.07	26.815182	0.037	71	Guizhou	14	35087719	37837837.8378378
972	¶Q¦{	2009	12	78.88	18.65	7.28	10.84	5.12	1.5	907.85	43.18	26.815182	0.029	72	Guizhou	11	35087719	37931034.4827586
973	¶Q¦{	2010	1	73.65	8.56	7.81	13.05	4.6	1.64	908.03	80.28	26.815182	0.0395	73	Guizhou	15	35087719	37974683.5443038
974	¶Q¦{	2010	2	66.47	4.46	9.29	15.21	5.29	2.09	903.31	102.54	26.815182	0.0158	74	Guizhou	6	35087719	37974683.5443038
975	¶Q¦{	2010	3	64.88	24.44	12.86	19.14	8.69	2.09	904.56	116.45	26.815182	0.0448	75	Guizhou	17	35087719	37946428.5714286
976	¶Q¦{	2010	4	74.94	63.79	14.89	20.18	11.53	1.72	903.7	83.16	26.815182	0.1474	76	Guizhou	56	35087719	37991858.8873813
977	¶Q¦{	2010	5	77.18	140.29	20.07	24.89	16.86	1.76	898.86	92.57	26.815182	0.1106	77	Guizhou	42	35087719	37974683.5443038
978	¶Q¦{	2010	6	84.59	271.91	20.88	24.84	18.48	1.32	898.83	42.58	26.815182	0.147446086	78	Guizhou	56	35087719	37979984.0872005
979	¶Q¦{	2010	7	79.24	180.51	25.05	29.69	21.96	1.65	897.71	154.86	26.815182	0.0895	79	Guizhou	34	35087719	37988826.8156425
980	¶Q¦{	2010	8	75.18	115.97	24.49	30.05	20.76	1.61	900.43	205.18	26.815182	0.0474	80	Guizhou	18	35087719	37974683.5443038
981	¶Q¦{	2010	9	81.35	129.44	21.48	26.02	18.57	1.49	902.36	105.25	26.815182	0.0579	81	Guizhou	22	35087719	37996545.7685665
982	¶Q¦{	2010	10	82.76	97.99	15.49	20	12.72	1.37	907.47	94.93	26.815182	0.0685	82	Guizhou	26	35087719	37956204.379562
983	¶Q¦{	2010	11	81.82	35.55	11.94	16.67	9.05	1.25	908.75	80.61	26.815182	0.089520838	83	Guizhou	34	35087719	37979984.0568963
984	¶Q¦{	2010	12	80	41.79	7.79	12.86	4.68	1.48	906.25	86.11	26.815182	0.1369	84	Guizhou	52	35087719	37983929.8758218
985	¶Q¦{	2011	1	81.12	23.78	0.92	3.19	-0.49	1.52	910.57	13.19	26.815182	0.0489	85	Guizhou	17	35087719	34764826.1758691
986	¶Q¦{	2011	2	77.12	9.59	8.69	13.86	5.44	1.72	904.11	76.99	26.815182	0.0432	86	Guizhou	15	35087719	34722222.2222222
987	¶Q¦{	2011	3	78.53	29.02	8.63	13.24	5.86	1.69	908.19	57.99	26.815182	0.0806	87	Guizhou	28	35087719	34739454.0942928
988	¶Q¦{	2011	4	77.76	33.31	15.98	20.88	12.64	1.54	903.63	78.43	26.815182	0.3195	88	Guizhou	111	35087719	34741784.0375587
989	¶Q¦{	2011	5	70	104.21	20.23	26.44	15.66	1.8	900.53	176.91	26.815182	0.2446	89	Guizhou	85	35087719	34750613.2461161
990	¶Q¦{	2011	6	80.94	257.04	22.75	27.54	19.74	1.53	896.61	101.49	26.815182	0.2158	90	Guizhou	75	35087719	34754402.2242817
991	¶Q¦{	2011	7	71.65	50.04	24.95	30.29	20.88	1.76	896.88	194.51	26.815182	0.135265391	91	Guizhou	47	35087719	34746508.0701981
992	¶Q¦{	2011	8	68.59	62.68	24.71	31.04	20.03	1.76	899.12	236.11	26.815182	0.0863	92	Guizhou	30	35087719	34762456.5469293
993	¶Q¦{	2011	9	73.71	60.94	21.39	26.46	18.11	1.69	902.29	108	26.815182	0.0892	93	Guizhou	31	35087719	34753363.2286996
994	¶Q¦{	2011	10	82.12	136.86	16.21	20.24	13.72	1.44	907.48	76.68	26.815182	0.1094	94	Guizhou	38	35087719	34734917.7330896
995	¶Q¦{	2011	11	80	40.69	14.79	19.94	11.71	1.52	907.06	105.72	26.815182	0.22448299	95	Guizhou	78	35087719	34746507.9648128
996	¶Q¦{	2011	12	78.41	16.35	5.71	8.58	3.97	1.49	911.65	22.54	26.815182	0.282	96	Guizhou	98	35087719	34751773.0496454
997	¶Q¦{	2012	1	85.47	29.59	3.2	5.65	1.69	1.45	908.24	19.16	26.815182	0.1931	97	Guizhou	67	35087719	34697048.1615743
998	¶Q¦{	2012	2	83	16.53	4.96	8.31	3.02	1.65	905.44	26.81	26.815182	0.0692	98	Guizhou	24	35087719	34682080.9248555
999	¶Q¦{	2012	3	77.06	43.23	10.97	15.71	8.06	1.74	904.39	77.78	26.815182	0.1038	99	Guizhou	36	35087719	34682080.9248555
1000	¶Q¦{	2012	4	69	57.82	18.2	24.32	14.09	1.83	900.49	143.37	26.815182	0.210435369	100	Guizhou	73	35087719	34689985.9785453
1001	¶Q¦{	2012	5	80.71	211.41	20.54	24.91	17.78	1.59	899.66	80.17	26.815182	0.2566	101	Guizhou	89	35087719	34684333.5931411
1002	¶Q¦{	2012	6	85.12	201.95	21.55	25.66	18.99	1.12	896.01	52.28	26.815182	0.2623	102	Guizhou	91	35087719	34693099.5043843
1003	¶Q¦{	2012	7	81.94	230.46	24.36	28.88	21.51	1.69	895.97	138.18	26.815182	0.1211	103	Guizhou	42	35087719	34682080.9248555
1004	¶Q¦{	2012	8	79.47	86.75	23.99	29.59	20.38	1.37	898.69	166.61	26.815182	0.083597612	104	Guizhou	29	35087719	34689986.1206562
1005	¶Q¦{	2012	9	83.76	100.86	19.72	23.94	17.09	1.36	904.38	89.91	26.815182	0.0605	105	Guizhou	21	35087719	34710743.8016529
1006	¶Q¦{	2012	10	85.41	54.35	16.86	20.96	14.5	1.42	906.61	76.16	26.815182	0.0951	106	Guizhou	33	35087719	34700315.4574132
1007	¶Q¦{	2012	11	84.59	38.38	11.74	15.66	9.37	1.59	905.73	64.48	26.815182	0.1384	107	Guizhou	48	35087719	34682080.9248555
1008	¶Q¦{	2012	12	81.88	17.1	6.67	10.63	4.36	1.64	907.71	58.89	26.815182	0.1528	108	Guizhou	53	35087719	34685863.8743455
1009	¶Q¦{	2013	1	80.12	10.66	5.66	9.69	3.19	1.46	908.45	53.31	26.815182	0.1148	109	Guizhou	40	35087719	34843205.5749129
1010	¶Q¦{	2013	2	78.88	15.14	10.08	15.1	6.99	1.84	905.74	77.49	26.815182	0.051664746	110	Guizhou	18	35087719	34840004.826502
1011	¶Q¦{	2013	3	71.41	68.94	15.1	21.31	11.12	1.84	903.76	130.91	26.815182	0.103329491	111	Guizhou	36	35087719	34840005.1636759
1012	¶Q¦{	2013	4	77.82	94.28	16.36	21.73	12.81	1.69	901.72	101.68	26.815182	0.1636	112	Guizhou	57	35087719	34841075.794621
1013	¶Q¦{	2013	5	79.18	167.82	20.36	25.72	16.79	1.57	899.31	126.71	26.815182	0.178	113	Guizhou	62	35087719	34831460.6741573
1014	¶Q¦{	2013	6	77	148.35	23.59	28.91	19.74	1.61	897.09	170.86	26.815182	0.1665	114	Guizhou	58	35087719	34834834.8348348
1015	¶Q¦{	2013	7	72.24	50.08	25.65	30.35	22.17	2.14	896.4	181.52	26.815182	0.1033	115	Guizhou	36	35087719	34849951.5972895
1016	¶Q¦{	2013	8	75.71	118.95	24.52	29.92	21.08	1.72	898.08	166.85	26.815182	0.0631	116	Guizhou	22	35087719	34865293.18542
1017	¶Q¦{	2013	9	79.12	108.11	20.48	25.55	17.13	1.49	903.38	130.76	26.815182	0.0603	117	Guizhou	21	35087719	34825870.6467662
1018	¶Q¦{	2013	10	78.76	53.99	15.79	20.75	12.52	1.28	908.37	108.87	26.815182	0.1206	118	Guizhou	42	35087719	34825870.6467662
1019	¶Q¦{	2013	11	80.47	38.29	12.96	16.98	10.54	1.45	908.76	69.21	26.815182	0.1521	119	Guizhou	53	35087719	34845496.3839579
1020	¶Q¦{	2013	12	76.71	34.84	6.38	10.36	3.88	1.24	909.88	63.81	26.815182	0.1062	120	Guizhou	37	35087719	34839924.6704331
1021	¶Q¦{	2014	1	72.94	10.31	7.4	13.08	3.84	1.47	908.7	112.71	26.815182	0.0885	121	Guizhou	31	35087719	35028248.5875706
1022	¶Q¦{	2014	2	79.41	31.74	6.21	10.15	3.81	1.69	905.27	51.17	26.815182	0.0343	122	Guizhou	12	35087719	34985422.7405248
1023	¶Q¦{	2014	3	79.18	69.32	12.22	17.25	9.19	1.64	904.92	80.18	26.815182	0.0971	123	Guizhou	34	35087719	35015447.9917611
1024	¶Q¦{	2014	4	79.88	81.31	17.5	22.08	14.62	1.74	902.45	93.46	26.815182	0.1428	124	Guizhou	50	35087719	35014005.6022409
1025	¶Q¦{	2014	5	79.88	155.11	19.56	24.37	16.44	1.52	900.06	83.13	26.815182	0.1856	125	Guizhou	65	35087719	35021551.7241379
1026	¶Q¦{	2014	6	85.06	219.77	22.27	26.15	19.91	1.31	897.14	50.65	26.815182	0.217	126	Guizhou	76	35087719	35023041.4746544
1027	¶Q¦{	2014	7	82.18	307.55	24.16	29.08	20.96	1.38	898.02	159.71	26.815182	0.1256	127	Guizhou	44	35087719	35031847.133758
1028	¶Q¦{	2014	8	79.94	192.27	23.55	28.57	20.31	1.52	899.49	155.72	26.815182	0.0685	128	Guizhou	24	35087719	35036496.350365
1029	¶Q¦{	2014	9	79.88	138.16	22.44	27.33	19.39	1.64	901.76	140.08	26.815182	0.0685	129	Guizhou	24	35087719	35036496.350365
1030	¶Q¦{	2014	10	79.41	78.08	18.22	23.36	15.04	1.39	906.98	130.71	26.815182	0.1085	130	Guizhou	38	35087719	35023041.4746544
1031	¶Q¦{	2014	11	85.29	64.49	11.88	14.94	10.04	1.41	907.73	35.41	26.815182	0.1456	131	Guizhou	51	35087719	35027472.5274725
1032	¶Q¦{	2014	12	74.12	9.26	6.78	10.86	4.26	1.45	911.49	64.54	26.815182	0.1999	132	Guizhou	70	35087719	35017508.7543772
1033	¶Q¦{	2015	1	79.59	32	7.58	11.42	5.25	1.5	908.5	53.54	26.815182	0.1767	133	Guizhou	62	35087719	35087719.2982456
1034	¶Q¦{	2015	2	77.71	21.11	9.25	13.8	6.43	1.69	905.62	72.09	26.815182	0.108322905	134	Guizhou	38	35087719	35080299.960567
1035	¶Q¦{	2015	3	78.35	31.21	13.01	17.88	10.04	1.75	904.65	85.39	26.815182	0.1995	135	Guizhou	70	35087719	35087719.2982456
1036	¶Q¦{	2015	4	69.94	65.38	17.65	23.41	13.61	1.85	902.44	137.28	26.815182	0.2109	136	Guizhou	74	35087719	35087719.2982456
1037	¶Q¦{	2015	5	78.41	201.84	21.13	26.13	17.91	1.67	898.46	119.69	26.815182	0.3677	137	Guizhou	129	35087719	35082948.05548
1038	¶Q¦{	2015	6	82.06	227.65	23.45	27.6	20.73	1.67	896.51	98.84	26.815182	0.2822	138	Guizhou	99	35087719	35081502.4805103
1039	¶Q¦{	2015	7	78.53	157.25	23.02	27.89	19.66	1.37	897.65	122.88	26.815182	0.1767	139	Guizhou	62	35087719	35087719.2982456
1040	¶Q¦{	2015	8	81.65	220.93	22.69	27.38	19.7	1.39	899.52	122.29	26.815182	0.077	140	Guizhou	27	35087719	35064935.0649351
1041	¶Q¦{	2015	9	85.65	128.47	20.9	24.71	18.71	1.35	902.76	56.12	26.815182	0.134	141	Guizhou	47	35087719	35074626.8656716
1042	¶Q¦{	2015	10	80.82	108.88	17.62	22.75	14.49	1.36	907.07	122.79	26.815182	0.148231344	142	Guizhou	52	35087719	35080299.8858325
1043	¶Q¦{	2015	11	82.76	50.25	13.9	17.87	11.47	1.65	906.81	81.69	26.815182	0.21664581	143	Guizhou	76	35087719	35080299.960567
1044	¶Q¦{	2015	12	83.29	56.96	7.27	10.29	5.47	1.44	910.12	36.14	26.815182	0.1824	144	Guizhou	64	35087719	35087719.2982456
1045	¶Q¦{	2016	1	82.43	27.36	5.89	9.34	3.92	1.59	908.15	NA	26.815182	0.1425	145	Guizhou	50	35087719	35087719.2982456
1046	¶Q¦{	2016	2	70.4	13.25	7.38	12.69	3.76	1.56	909.92	81.94	26.815182	0.096920494	146	Guizhou	34	35087719	35080299.941517
1047	¶Q¦{	2016	3	77.1	61.99	12.39	17.43	9.27	1.62	904.85	68.71	26.815182	0.16245	147	Guizhou	57	35087719	35087719.2982456
1048	¶Q¦{	2016	4	80.63	130.65	17.55	22.57	14.48	1.56	900.01	81.59	26.815182	0.24795	148	Guizhou	87	35087719	35087719.2982456
1049	¶Q¦{	2016	5	79.05	168.77	20.15	25.17	16.83	1.65	899.66	NA	26.815182	0.230881395	149	Guizhou	81	35087719	35082948.1084866
1050	¶Q¦{	2016	6	79.78	205.77	23.45	28.22	20.25	1.62	897.96	111.48	26.815182	0.25939596	150	Guizhou	91	35087719	35081502.4258666
1051	¶Q¦{	2016	7	77.34	163.48	25.28	30.25	21.78	1.66	897.01	171.09	26.815182	0.1083	151	Guizhou	38	35087719	35087719.2982456
1052	¶Q¦{	2016	8	80.84	175.23	24.05	29.31	20.93	1.39	897.88	145.63	26.815182	0.1026	152	Guizhou	36	35087719	35087719.2982456
1053	¶Q¦{	2016	9	76.37	56.31	21.31	26.3	18.03	1.34	902.39	80.29	26.815182	0.111191489	153	Guizhou	39	35087719	35074626.9797682
1054	¶Q¦{	2016	10	80.11	90.61	18.05	22.54	15.3	1.54	904.77	83.79	26.815182	0.182438577	154	Guizhou	64	35087719	35080299.9302061
1055	¶Q¦{	2016	11	82	51.57	12.45	17.01	9.84	1.48	907.65	71.59	26.815182	0.188139782	155	Guizhou	66	35087719	35080300.0292623
1056	¶Q¦{	2016	12	78.91	19.98	9.04	13.45	6.39	1.4	909.09	66.41	26.815182	0.233749426	156	Guizhou	82	35087719	35080300.0474534
1057	¶Q¦{	2017	1	80.74	18.61	8.24	11.8	6.12	1.56	907.99	34.89	26.815182	0.1181	157	Guizhou	42	35087719	35563082.1337849
1058	¶Q¦{	2017	2	75.9	27.58	8.51	13.25	5.67	1.57	907.76	56.3	26.815182	0.1322	158	Guizhou	47	35087719	35552193.6459909
1059	¶Q¦{	2017	3	80.46	51.21	10.91	15.04	8.44	1.57	904.5	44.38	26.815182	0.1941	159	Guizhou	69	35087719	35548686.244204
1060	¶Q¦{	2017	4	72.19	63.1	17.55	23.1	13.81	1.69	901.57	114.69	26.815182	0.315	160	Guizhou	112	35087719	35555555.5555556
1061	¶Q¦{	2017	5	72.55	100.22	20.11	25.87	16.12	1.55	901.66	147.45	26.815182	0.3291	161	Guizhou	117	35087719	35551504.1020966
1062	¶Q¦{	2017	6	84.19	329.63	21.62	25.53	19.2	1.26	897.61	69.9	26.815182	0.2672	162	Guizhou	95	35087719	35553892.2155689
1063	¶Q¦{	2017	7	76.92	134.16	24.68	29.92	21	1.39	898.14	178.44	26.815182	0.18	163	Guizhou	64	35087719	35555555.5555556
1064	¶Q¦{	2017	8	79.08	171.81	24.83	30.03	21.58	1.49	897.75	175.59	26.815182	0.1181	164	Guizhou	42	35087719	35563082.1337849
1065	¶Q¦{	2017	9	81.5	146.86	22.62	27.32	19.91	1.47	901.69	109.42	26.815182	0.1603	165	Guizhou	57	35087719	35558328.1347473
1066	¶Q¦{	2017	10	82.99	76.7	17.14	21.05	14.84	1.48	907.12	80.98	26.815182	0.1547	166	Guizhou	55	35087719	35552682.6115061
1067	¶Q¦{	2017	11	77.83	11.68	12.36	16.86	9.57	1.39	908.2	87.15	26.815182	0.225	167	Guizhou	80	35087719	35555555.5555556
1068	¶Q¦{	2017	12	75.91	11.16	7.54	11.76	4.87	1.31	910.61	74.43	26.815182	0.18	168	Guizhou	64	35087719	35555555.5555556
1069	¶Q¦{	2018	1	81.05	37.82	5.62	9.25	3.48	1.58	906.34	41.79	26.815182	0.1313	169	Guizhou	47	35087719	35795887.2810358
1070	¶Q¦{	2018	2	72.45	7.01	7.67	12.4	4.68	1.49	906.83	60.8	26.815182	0.0475	170	Guizhou	17	35087719	35789473.6842105
1071	¶Q¦{	2018	3	75.09	74.54	14.4	20.14	10.84	1.61	903.46	116.06	26.815182	0.0726	171	Guizhou	26	35087719	35812672.1763085
1072	¶Q¦{	2018	4	73.73	NA	17.91	23.8	13.95	1.69	902.27	129.71	26.815182	0.1229	172	Guizhou	44	35087719	35801464.6053702
1073	¶Q¦{	2018	5	77.5	175.48	21.59	26.47	18.21	1.8	899.67	129.77	26.815182	0.2095	173	Guizhou	75	35087719	35799522.673031
1074	¶Q¦{	2018	6	82.02	192.02	22.5	26.91	19.48	1.38	897.09	94.35	26.815182	0.1536	174	Guizhou	55	35087719	35807291.6666667
1075	¶Q¦{	2018	7	76.63	111.07	25.5	30.62	21.91	1.55	895.63	181.86	26.815182	0.1285	175	Guizhou	46	35087719	35797665.3696498
1076	¶Q¦{	2018	8	79.78	156.45	24.21	29.86	20.85	1.32	896.89	172.72	26.815182	0.0531	176	Guizhou	19	35087719	35781544.2561205
1077	¶Q¦{	2018	9	82.73	144.42	21.11	25.56	18.54	1.44	902.69	97.64	26.815182	0.0754	177	Guizhou	27	35087719	35809018.5676393
1078	¶Q¦{	2018	10	84.87	62.59	15.15	18.56	13.09	1.22	908.05	44.34	26.815182	0.1117	178	Guizhou	40	35087719	35810205.908684
1079	¶Q¦{	2018	11	82.31	36.69	11.77	16.6	8.88	1.38	907.65	97.57	26.815182	0.1313	179	Guizhou	47	35087719	35795887.2810358
1080	¶Q¦{	2018	12	82.66	36.14	6.68	10.05	4.66	1.63	909.22	43.81	26.815182	0.2095	180	Guizhou	75	35087719	35799522.673031
1081	´ò«n	2004	1	75.82	56.96	5.08	7.98	2.99	1.67	1003.13	41.1	27.606976	0.0075	1	Hunan	5	67384370	66666666.6666667
1082	´ò«n	2004	2	70.36	97.95	10.56	16.08	6.62	1.9	998.78	104.08	27.606976	0.015	2	Hunan	10	67384370	66666666.6666667
1083	´ò«n	2004	3	72.86	109.89	12.03	16.41	8.92	1.94	996.9	86.68	27.606976	0.018	3	Hunan	12	67384370	66666666.6666667
1084	´ò«n	2004	4	72.18	181.07	19.72	25.74	15.55	2.15	990.6	152.7	27.606976	0.0135	4	Hunan	9	67384370	66666666.6666667
1085	´ò«n	2004	5	75.45	240.9	22.19	27.36	18.52	1.95	987.48	152.87	27.606976	0.009	5	Hunan	6	67384370	66666666.6666667
1086	´ò«n	2004	6	76.82	211.97	25.1	29.79	21.7	1.66	985.61	144.88	27.606976	0.009	6	Hunan	6	67384370	66666666.6666667
1087	´ò«n	2004	7	75.64	201.11	27.71	32.49	24.38	1.98	983.39	202.57	27.606976	0.0045	7	Hunan	3	67384370	66666666.6666667
1088	´ò«n	2004	8	78.82	142.31	26.55	30.99	23.57	1.87	983.84	155.25	27.606976	0.0075	8	Hunan	5	67384370	66666666.6666667
1089	´ò«n	2004	9	74.18	37.71	23.9	29.09	20.3	1.66	991.38	166.22	27.606976	0.0015	9	Hunan	1	67384370	66666666.6666667
1090	´ò«n	2004	10	67.5	19.71	17.99	23.51	14.16	1.69	999.2	145.37	27.606976	0.0075	10	Hunan	5	67384370	66666666.6666667
1091	´ò«n	2004	11	75.95	99.35	13.76	18.71	10.55	1.68	1001.02	110.7	27.606976	0.0045	11	Hunan	3	67384370	66666666.6666667
1092	´ò«n	2004	12	75.73	55.78	7.42	12.13	4.28	1.86	1002.9	117.23	27.606976	0.006	12	Hunan	4	67384370	66666666.6666667
1093	´ò«n	2005	1	80.95	74.64	3.45	6.23	1.57	1.65	1002.69	36.15	27.606976	0.0095	13	Hunan	6	67384370	63157894.7368421
1094	´ò«n	2005	2	81.45	151.16	3.79	6.5	1.83	2.03	1001.33	34.01	27.606976	0.0032	14	Hunan	2	67384370	62500000
1095	´ò«n	2005	3	74.14	93.63	10.8	15.12	7.8	1.83	999.21	67.7	27.606976	0.0127	15	Hunan	8	67384370	62992125.984252
1096	´ò«n	2005	4	70.36	84.41	19.96	25.81	15.71	2	991.81	160.57	27.606976	0.0143	16	Hunan	9	67384370	62937062.9370629
1097	´ò«n	2005	5	80.5	319.1	22.55	26.66	19.84	1.83	985.88	91.49	27.606976	0.0032	17	Hunan	2	67384370	62500000
1098	´ò«n	2005	6	78.73	189.4	26.61	31.05	23.46	1.76	981.68	143.75	27.606976	0.0111	18	Hunan	7	67384370	63063063.0630631
1099	´ò«n	2005	7	70.73	77.6	29.19	33.88	25.59	2.4	983.2	242.03	27.606976	0.0064	19	Hunan	4	67384370	62500000
1100	´ò«n	2005	8	75.41	100.42	26.48	30.94	23.39	2.06	984.6	167.75	27.606976	0.0064	20	Hunan	4	67384370	62500000
1101	´ò«n	2005	9	75.59	43.76	24.51	29.48	21.13	1.97	990.92	153.29	27.606976	0.0064	21	Hunan	4	67384370	62500000
1102	´ò«n	2005	10	73.27	52.85	18.17	22.94	14.96	1.91	998.43	118.68	27.606976	0.0079	22	Hunan	5	67384370	63291139.2405063
1103	´ò«n	2005	11	76.09	120.72	14.75	18.85	12.07	1.7	998.5	81.54	27.606976	0.0143	23	Hunan	9	67384370	62937062.9370629
1104	´ò«n	2005	12	64	34.02	6.88	10.73	4.07	1.76	1005.41	92.2	27.606976	0.0191	24	Hunan	12	67384370	62827225.1308901
1105	´ò«n	2006	1	76.36	54.18	5.31	8.95	2.88	2	1001.69	66.73	27.606976	0.0111	25	Hunan	7	67384370	63063063.0630631
1106	´ò«n	2006	2	84.77	136.95	6.22	9.34	4.19	2.13	1003.1	26.51	27.606976	0.0095	26	Hunan	6	67384370	63157894.7368421
1107	´ò«n	2006	3	77.27	93.95	12.32	17.09	9.1	1.78	995.56	82.07	27.606976	0.0126	27	Hunan	8	67384370	63492063.4920635
1108	´ò«n	2006	4	74.14	163.11	19.25	24.71	15.41	2.41	989.75	131.55	27.606976	0.0126	28	Hunan	8	67384370	63492063.4920635
1109	´ò«n	2006	5	73.14	181.02	22.72	27.6	18.99	2.08	989.1	159.17	27.606976	0.0158	29	Hunan	10	67384370	63291139.2405063
1110	´ò«n	2006	6	77.77	214.9	25.95	30.41	22.73	1.9	983.81	156.54	27.606976	0.0095	30	Hunan	6	67384370	63157894.7368421
1111	´ò«n	2006	7	74.91	203.07	28.73	32.96	25.61	2.3	980.9	199.97	27.606976	0.0095	31	Hunan	6	67384370	63157894.7368421
1112	´ò«n	2006	8	74.64	104.46	28.2	33.26	24.69	1.9	984.66	209.57	27.606976	0.0063	32	Hunan	4	67384370	63492063.4920635
1113	´ò«n	2006	9	70.64	56.19	23.45	28.8	19.7	1.92	991.6	167.01	27.606976	0.0142	33	Hunan	9	67384370	63380281.6901408
1114	´ò«n	2006	10	77	84.04	20.7	24.86	18.01	1.47	996.22	85.75	27.606976	0.0158	34	Hunan	10	67384370	63291139.2405063
1115	´ò«n	2006	11	75.09	90.02	14	18.07	11.21	1.8	998.1	90.73	27.606976	0.0269	35	Hunan	17	67384370	63197026.0223048
1116	´ò«n	2006	12	72.27	16.3	7.5	12.1	4.41	1.67	1004.6	106.71	27.606976	0.0285	36	Hunan	18	67384370	63157894.7368421
1117	´ò«n	2007	1	75.91	78.78	4.89	8.62	2.28	1.74	1006.32	81.9	27.606976	0.0252	37	Hunan	16	67384370	63492063.4920635
1118	´ò«n	2007	2	75.36	94.87	11.59	16.35	8.38	1.86	996.77	79.34	27.606976	0.0126	38	Hunan	8	67384370	63492063.4920635
1119	´ò«n	2007	3	78.32	102.55	12.49	16.3	9.79	2.1	995.03	67.68	27.606976	0.0237	39	Hunan	15	67384370	63291139.2405063
1120	´ò«n	2007	4	73.09	133.21	16.84	22.04	13.15	2.01	994.29	113.17	27.606976	0.0315	40	Hunan	20	67384370	63492063.4920635
1121	´ò«n	2007	5	69.27	105.18	24.39	30.22	20.01	2.06	987.15	184.87	27.606976	0.0268	41	Hunan	17	67384370	63432835.8208955
1122	´ò«n	2007	6	79.18	200.81	25.63	29.77	22.88	1.79	983.78	109.05	27.606976	0.0142	42	Hunan	9	67384370	63380281.6901408
1123	´ò«n	2007	7	69.86	136.42	29.04	33.61	25.62	2.49	982.22	224.39	27.606976	0.0189	43	Hunan	12	67384370	63492063.4920635
1124	´ò«n	2007	8	73.91	209.89	28.16	33.26	24.77	1.94	983.16	198.48	27.606976	0.0063	44	Hunan	4	67384370	63492063.4920635
1125	´ò«n	2007	9	77.59	100.08	22.7	27.04	19.78	1.78	990.28	111.3	27.606976	0.0095	45	Hunan	6	67384370	63157894.7368421
1126	´ò«n	2007	10	72.23	15.09	18.75	23.2	15.71	1.86	997.47	101.29	27.606976	0.0158	46	Hunan	10	67384370	63291139.2405063
1127	´ò«n	2007	11	66.27	13.07	12.91	19.05	8.64	1.65	1001.39	160.34	27.606976	0.0158	47	Hunan	10	67384370	63291139.2405063
1128	´ò«n	2007	12	75.82	52.23	8.17	11.09	6.18	1.78	1001.38	48.26	27.606976	0.03	48	Hunan	19	67384370	63333333.3333333
1129	´ò«n	2008	1	76.36	58.11	2.25	5.22	0.25	2.06	1004.78	48.48	27.606976	0.022	49	Hunan	14	67384370	63636363.6363636
1130	´ò«n	2008	2	68.23	53.05	5.07	9.59	1.87	1.63	1004.63	82.29	27.606976	0.0047	50	Hunan	3	67384370	63829787.2340425
1131	´ò«n	2008	3	73.59	144.19	14.25	19.47	10.7	1.78	995.5	109.81	27.606976	0.0299	51	Hunan	19	67384370	63545150.5016722
1132	´ò«n	2008	4	74.59	119.39	18.09	22.66	14.83	1.91	991.68	99.39	27.606976	0.0142	52	Hunan	9	67384370	63380281.6901408
1133	´ò«n	2008	5	70.05	163.02	23.21	28.35	19.46	1.96	986.85	150.23	27.606976	0.0519	53	Hunan	33	67384370	63583815.0289017
1134	´ò«n	2008	6	74.73	153.55	25.6	30.02	22.33	1.85	983.77	142.09	27.606976	0.0236	54	Hunan	15	67384370	63559322.0338983
1135	´ò«n	2008	7	72.91	147.41	28.36	33.03	25.11	2.2	982.26	199.05	27.606976	0.0142	55	Hunan	9	67384370	63380281.6901408
1136	´ò«n	2008	8	76.05	185.81	27.35	31.98	24.23	1.89	984.53	165.48	27.606976	0.0079	56	Hunan	5	67384370	63291139.2405063
1137	´ò«n	2008	9	76.45	64.23	24.53	29.08	21.41	1.87	989.83	138.58	27.606976	0.0094	57	Hunan	6	67384370	63829787.2340425
1138	´ò«n	2008	10	75.91	84.06	19.39	23.97	16.36	1.7	996.62	128.18	27.606976	0.0094	58	Hunan	6	67384370	63829787.2340425
1139	´ò«n	2008	11	73.82	172.02	12.95	17.44	9.97	1.64	1001.77	124.59	27.606976	0.0189	59	Hunan	12	67384370	63492063.4920635
1140	´ò«n	2008	12	64.68	12.01	8.53	14.05	4.8	1.85	1002.7	129.91	27.606976	0.0252	60	Hunan	16	67384370	63492063.4920635
1141	´ò«n	2009	1	67.95	29.4	4.94	9.35	1.94	1.74	1005.14	89.14	27.606976	0.010963553	61	Hunan	7	67384370	63847914.9961696
1142	´ò«n	2009	2	79.55	67.7	10.54	14.07	8.2	2.25	995.68	50.34	27.606976	0.014095997	62	Hunan	9	67384370	63847913.7020248
1143	´ò«n	2009	3	75.82	129.18	12.23	16.74	9.01	2.01	995.82	90.54	27.606976	0.0188	63	Hunan	12	67384370	63829787.2340425
1144	´ò«n	2009	4	76.14	205.84	17.56	21.98	14.45	1.8	992.15	105.97	27.606976	0.034456881	64	Hunan	22	67384370	63847914.7314581
1145	´ò«n	2009	5	77.5	157.6	21.43	25.98	18.33	1.85	990.06	119.17	27.606976	0.0235	65	Hunan	15	67384370	63829787.2340426
1146	´ò«n	2009	6	73.32	181.76	26.81	31.75	23.27	1.8	981.94	181.27	27.606976	0.0298	66	Hunan	19	67384370	63758389.261745
1147	´ò«n	2009	7	72.45	188.41	28.32	32.68	24.93	2.09	982.31	216.76	27.606976	0.0157	67	Hunan	10	67384370	63694267.5159236
1148	´ò«n	2009	8	72.59	59.12	28.21	33.03	24.85	2.12	984.95	207.63	27.606976	0.0141	68	Hunan	9	67384370	63829787.2340426
1149	´ò«n	2009	9	71.91	27.93	25.19	30.22	21.69	1.91	989.81	165.1	27.606976	0.0204	69	Hunan	13	67384370	63725490.1960784
1150	´ò«n	2009	10	71.23	39.39	20.56	25.45	17.19	1.54	994.82	135.3	27.606976	0.0188	70	Hunan	12	67384370	63829787.2340425
1151	´ò«n	2009	11	71.09	67.87	10.15	15.18	6.73	2.15	1001.86	117.69	27.606976	0.0125	71	Hunan	8	67384370	6.4e+07
1152	´ò«n	2009	12	76.91	56	6.99	10.46	4.59	1.69	1002	69.85	27.606976	0.011	72	Hunan	7	67384370	63636363.6363636
1153	´ò«n	2010	1	76.86	57.68	6.62	10.58	3.98	1.85	1002.12	59.53	27.606976	0.0187	73	Hunan	12	67384370	64171122.9946524
1154	´ò«n	2010	2	74.77	31.13	8.46	12.5	5.66	2.18	997.03	70.49	27.606976	0.0031	74	Hunan	2	67384370	64516129.0322581
1155	´ò«n	2010	3	70.68	126.65	11.83	16.78	8.32	2.3	997.1	111.9	27.606976	0.014	75	Hunan	9	67384370	64285714.2857143
1156	´ò«n	2010	4	76.73	238.85	15.28	19.6	12.21	1.95	994.56	92	27.606976	0.0203	76	Hunan	13	67384370	64039408.8669951
1157	´ò«n	2010	5	77.73	269.54	21.45	25.71	18.4	1.73	987.22	99.71	27.606976	0.0328	77	Hunan	21	67384370	64024390.2439024
1158	´ò«n	2010	6	80.05	282.15	24.16	28.13	21.4	1.68	985.66	90.43	27.606976	0.028098654	78	Hunan	18	67384370	64060007.9989597
1159	´ò«n	2010	7	72.91	183.8	29.17	33.63	26.03	2.3	983.69	221.12	27.606976	0.0219	79	Hunan	14	67384370	63926940.6392694
1160	´ò«n	2010	8	70.5	117.87	28.64	33.85	24.94	1.95	986.42	252.27	27.606976	0.0187	80	Hunan	12	67384370	64171122.9946524
1161	´ò«n	2010	9	79.36	131.33	24.3	28.33	21.65	1.74	989.64	114.08	27.606976	0.014	81	Hunan	9	67384370	64285714.2857143
1162	´ò«n	2010	10	76.09	85	17.51	21.77	14.62	1.75	997.19	111.95	27.606976	0.0109	82	Hunan	7	67384370	64220183.4862385
1163	´ò«n	2010	11	72.36	35.12	13.63	19.09	10.02	1.37	999.62	141.35	27.606976	0.02965969	83	Hunan	19	67384370	64060008.7189043
1164	´ò«n	2010	12	70.59	105.3	8.52	13.79	4.93	1.79	998.59	116.24	27.606976	0.0531	84	Hunan	34	67384370	64030131.826742
1165	´ò«n	2011	1	68.73	44.37	1.7	4.14	-0.09	1.78	1007	39.42	27.606976	0.0365	85	Hunan	24	67384370	65753424.6575342
1166	´ò«n	2011	2	72.55	35.94	8.44	13.41	5.17	1.78	997.66	73.86	27.606976	0.0137	86	Hunan	9	67384370	65693430.6569343
1167	´ò«n	2011	3	71.5	66.29	10.09	14.45	7.01	1.75	1000.91	78.36	27.606976	0.0868	87	Hunan	57	67384370	65668202.764977
1168	´ò«n	2011	4	70.36	68.77	18.23	23.28	14.41	1.8	992.85	121.52	27.606976	0.1675	88	Hunan	110	67384370	65671641.7910448
1169	´ò«n	2011	5	68.45	112.17	21.86	27.42	17.59	2.01	988.55	174.68	27.606976	0.204	89	Hunan	134	67384370	65686274.5098039
1170	´ò«n	2011	6	80.23	276.39	25.46	29.53	22.73	1.8	982.88	115.54	27.606976	0.1918	90	Hunan	126	67384370	65693430.6569343
1171	´ò«n	2011	7	67.41	42.02	28.89	33.85	24.99	2.07	982.12	238.85	27.606976	0.082212305	91	Hunan	54	67384370	65683598.0939836
1172	´ò«n	2011	8	71.45	103.27	27.5	32.48	23.96	2.03	985.01	218.4	27.606976	0.0304	92	Hunan	20	67384370	65789473.6842105
1173	´ò«n	2011	9	74.45	58.04	23.2	27.71	20.35	1.91	990.39	104.6	27.606976	0.0244	93	Hunan	16	67384370	65573770.4918033
1174	´ò«n	2011	10	76.86	111.96	17.81	22.11	14.97	1.58	997.36	111.67	27.606976	0.0579	94	Hunan	38	67384370	65630397.2366149
1175	´ò«n	2011	11	76.55	52.6	15.59	20.54	12.37	1.56	998.34	122.62	27.606976	0.089824556	95	Hunan	59	67384370	65683597.7012789
1176	´ò«n	2011	12	65.23	20.47	6.7	10.26	4.22	1.65	1006.02	79.48	27.606976	0.0929	96	Hunan	61	67384370	65662002.1528525
1177	´ò«n	2012	1	77.91	88.36	3.72	5.83	2.18	1.72	1002.95	20	27.606976	0.0455	97	Hunan	30	67384370	65934065.9340659
1178	´ò«n	2012	2	76.18	66	5.04	7.46	3.33	1.93	999.6	24.53	27.606976	0.0455	98	Hunan	30	67384370	65934065.9340659
1179	´ò«n	2012	3	77.59	147.61	10.25	13.94	7.59	1.74	996.49	64.63	27.606976	0.0546	99	Hunan	36	67384370	65934065.9340659
1180	´ò«n	2012	4	74.68	182.97	18.44	23.4	15.12	1.94	989.14	100.64	27.606976	0.106131352	100	Hunan	70	67384370	65956005.1585888
1181	´ò«n	2012	5	81	281.2	21.96	25.95	19.25	1.7	986.9	90.89	27.606976	0.0834	101	Hunan	55	67384370	65947242.206235
1182	´ò«n	2012	6	78.55	201.29	25.61	29.9	22.69	1.55	980.98	109.59	27.606976	0.05	102	Hunan	33	67384370	6.6e+07
1183	´ò«n	2012	7	70.55	176.99	28.96	33.45	25.5	2.33	981.15	234.74	27.606976	0.0515	103	Hunan	34	67384370	66019417.4757282
1184	´ò«n	2012	8	73.5	112.77	27.51	32.23	24.26	1.9	983.32	183.57	27.606976	0.042452541	104	Hunan	28	67384370	65956004.8478606
1185	´ò«n	2012	9	72.05	111.45	23.05	27.88	19.8	1.79	991.32	144.55	27.606976	0.0334	105	Hunan	22	67384370	65868263.4730539
1186	´ò«n	2012	10	74.41	74.02	18.62	22.95	15.72	1.6	995.55	101.27	27.606976	0.044	106	Hunan	29	67384370	65909090.9090909
1187	´ò«n	2012	11	78.91	135.52	11.6	15.19	9.15	1.67	997.27	71.56	27.606976	0.0622	107	Hunan	41	67384370	65916398.7138264
1188	´ò«n	2012	12	79	79.71	5.71	8.85	3.58	1.92	1001.58	61.09	27.606976	0.0561	108	Hunan	37	67384370	65953654.1889483
1189	´ò«n	2013	1	75.05	26.03	5.65	9.85	2.79	1.66	1001.38	72.3	27.606976	0.0226	109	Hunan	15	67384370	66371681.4159292
1190	´ò«n	2013	2	83.5	54.13	7.55	10.78	5.37	1.95	998.7	28.68	27.606976	0.019581556	110	Hunan	13	67384370	66389004.0199053
1191	´ò«n	2013	3	71.41	143.67	14.37	20.1	10.53	2.13	993.7	110.58	27.606976	0.036150565	111	Hunan	24	67384370	66389003.8786392
1192	´ò«n	2013	4	73.55	163.08	17.15	22.26	13.58	2	990.29	106.4	27.606976	0.0542	112	Hunan	36	67384370	66420664.2066421
1193	´ò«n	2013	5	76.59	229.13	22.49	27.32	18.98	1.71	985.68	126.06	27.606976	0.0768	113	Hunan	51	67384370	66406250
1194	´ò«n	2013	6	76.18	165.69	26.4	31.09	22.95	1.98	982.15	183.29	27.606976	0.0648	114	Hunan	43	67384370	66358024.691358
1195	´ò«n	2013	7	63.5	34.16	30.32	35.22	26.25	2.81	980.99	308.07	27.606976	0.0557	115	Hunan	37	67384370	66427289.048474
1196	´ò«n	2013	8	66.36	146.89	29.57	34.64	25.83	2.4	981.74	223.41	27.606976	0.0271	116	Hunan	18	67384370	66420664.2066421
1197	´ò«n	2013	9	78.14	182.28	22.98	27.57	19.82	1.87	989.59	136.9	27.606976	0.0286	117	Hunan	19	67384370	66433566.4335664
1198	´ò«n	2013	10	68.77	21.17	19.01	24.32	15.35	1.75	995.98	145.76	27.606976	0.0226	118	Hunan	15	67384370	66371681.4159292
1199	´ò«n	2013	11	75.09	108.24	13.64	18.49	10.44	1.73	998.95	121.11	27.606976	0.0603	119	Hunan	40	67384370	66334991.708126
1200	´ò«n	2013	12	64.45	38.61	7.49	12.45	3.87	1.64	1001.71	127.85	27.606976	0.0844	120	Hunan	56	67384370	66350710.9004739
1201	´ò«n	2014	1	65.05	25.82	8.3	13.9	4.35	1.73	1000.51	130.51	27.606976	0.0613	121	Hunan	41	67384370	66884176.182708
1202	´ò«n	2014	2	81.73	100.4	5.8	8.82	3.79	1.85	998.82	39.95	27.606976	0.0344	122	Hunan	23	67384370	66860465.1162791
1203	´ò«n	2014	3	81.23	134.57	12.83	16.92	10.12	1.86	995.43	66.18	27.606976	0.0717	123	Hunan	48	67384370	66945606.6945607
1204	´ò«n	2014	4	80.95	122.88	17.83	21.95	15.06	1.82	991.41	72.45	27.606976	0.0837	124	Hunan	56	67384370	66905615.2927121
1205	´ò«n	2014	5	80.45	245.65	21.48	25.81	18.45	1.71	986.71	94.17	27.606976	0.1809	125	Hunan	121	67384370	66887783.3056938
1206	´ò«n	2014	6	83.32	165.82	25.09	28.86	22.51	1.67	982.07	69.77	27.606976	0.1405	126	Hunan	94	67384370	66903914.5907473
1207	´ò«n	2014	7	79.64	259.69	27.76	32.52	24.5	1.67	982.41	196.79	27.606976	0.0732	127	Hunan	49	67384370	66939890.7103825
1208	´ò«n	2014	8	81.45	148.99	26.11	30.56	23.25	1.68	984.61	146.23	27.606976	0.0433	128	Hunan	29	67384370	66974595.8429561
1209	´ò«n	2014	9	80.27	67.67	24.27	28.84	21.38	1.88	988.21	128.78	27.606976	0.0359	129	Hunan	24	67384370	66852367.6880223
1210	´ò«n	2014	10	71.68	98.29	20.37	25.75	16.63	1.76	994.85	170.13	27.606976	0.0717	130	Hunan	48	67384370	66945606.6945607
1211	´ò«n	2014	11	78.73	117.07	13.36	16.6	11.26	1.74	998.24	63.34	27.606976	0.1255	131	Hunan	84	67384370	66932270.9163347
1212	´ò«n	2014	12	63.68	19.8	7.45	12.05	4.28	1.63	1003.92	121.49	27.606976	0.1764	132	Hunan	118	67384370	66893424.0362812
1213	´ò«n	2015	1	74.64	29.6	7.92	11.81	5.16	1.79	1001.2	69.55	27.606976	0.2508	133	Hunan	169	67384370	67384370.015949
1214	´ò«n	2015	2	79.55	90.97	8.83	12.74	6.14	1.82	997.96	67.95	27.606976	0.081635803	134	Hunan	55	67384370	67372400.318032
1215	´ò«n	2015	3	84.23	91.94	12.39	16.12	9.84	1.86	995.82	52.57	27.606976	0.1173	135	Hunan	79	67384370	67348678.6018755
1216	´ò«n	2015	4	77.68	127.67	17.67	22.61	14.1	2.18	991.2	118.42	27.606976	0.1514	136	Hunan	102	67384370	67371202.1136063
1217	´ò«n	2015	5	84.23	230.85	22.53	26.74	19.61	1.85	985.02	91.74	27.606976	0.2004	137	Hunan	135	67384370	67365269.4610778
1218	´ò«n	2015	6	83.73	255.72	25.87	30.05	23	2.16	982.03	128.76	27.606976	0.1291	138	Hunan	87	67384370	67389620.4492641
1219	´ò«n	2015	7	82.14	168.91	26.11	30.27	23.15	1.91	982.04	138.68	27.606976	0.0816	139	Hunan	55	67384370	67401960.7843137
1220	´ò«n	2015	8	78.86	121.19	26.83	31.59	23.52	1.88	984.09	189.1	27.606976	0.0401	140	Hunan	27	67384370	67331670.8229426
1221	´ò«n	2015	9	80.86	115.37	23.99	28.37	21.13	1.75	989.2	106.39	27.606976	0.0282	141	Hunan	19	67384370	67375886.5248227
1222	´ò«n	2015	10	76.68	92.18	19.6	24.72	16.11	1.69	994.99	154.47	27.606976	0.084604378	142	Hunan	57	67384370	67372400.0429387
1223	´ò«n	2015	11	89.45	173.31	12.3	15.25	10.36	1.75	998.52	35.32	27.606976	0.096478677	143	Hunan	65	67384370	67372399.8101674
1224	´ò«n	2015	12	82.73	96.01	7.5	10.25	5.67	1.73	1002.88	45.81	27.606976	0.1885	144	Hunan	127	67384370	67374005.3050398
1225	´ò«n	2016	1	83.44	78.47	5.39	7.99	3.64	1.89	1001.03	NA	27.606976	0.11723787	145	Hunan	79	67384370	67384369.9139194
1226	´ò«n	2016	2	68.64	41.1	8.57	14.1	4.61	2.07	1000.91	116.55	27.606976	0.054918631	146	Hunan	37	67384370	67372400.4518612
1227	´ò«n	2016	3	79.5	142.1	12.79	17.4	9.57	1.99	994.75	83.1	27.606976	0.092058228	147	Hunan	62	67384370	67348678.4907483
1228	´ò«n	2016	4	87.08	256.72	18.64	22.77	15.85	1.97	987.04	62.98	27.606976	0.120229412	148	Hunan	81	67384370	67371201.981758
1229	´ò«n	2016	5	84.32	256.15	20.84	25.14	17.68	2.13	986.18	97.73	27.606976	0.158835556	149	Hunan	107	67384370	67365269.2725803
1230	´ò«n	2016	6	81.67	190.56	25.72	30.27	22.44	2.3	982.42	139.99	27.606976	0.138003448	150	Hunan	93	67384370	67389620.5839726
1231	´ò«n	2016	7	79.29	219.3	28.73	33.2	25.47	2.32	980.67	191.77	27.606976	0.080116364	151	Hunan	54	67384370	67401960.4783862
1232	´ò«n	2016	8	79.6	141.35	27.95	32.88	24.66	1.97	981.12	172.34	27.606976	0.041541818	152	Hunan	28	67384370	67401961.0793153
1233	´ò«n	2016	9	75.12	95.17	24.4	29.42	20.87	2	986.8	125.24	27.606976	0.048978947	153	Hunan	33	67384370	67375887.0316261
1234	´ò«n	2016	10	84.02	94.82	18.75	22	16.54	2.13	992.44	53.64	27.606976	0.080151516	154	Hunan	54	67384370	67372400.0429387
1235	´ò«n	2016	11	87.64	106.69	12.26	16	9.82	2.02	997.63	58.77	27.606976	0.103900113	155	Hunan	70	67384370	67372400.2590834
1236	´ò«n	2016	12	80.85	54.49	8.96	13.28	5.97	1.75	1000.2	98.86	27.606976	0.117258699	156	Hunan	79	67384370	67372400.2344594
1237	´ò«n	2017	1	79.07	52.5	8	11.33	5.75	1.84	1000.02	53.26	27.606976	0.0967	157	Hunan	66	67384370	68252326.7838676
1238	´ò«n	2017	2	77.15	69.22	8.5	13.23	5.23	1.82	999.39	65.61	27.606976	0.0836	158	Hunan	57	67384370	68181818.1818182
1239	´ò«n	2017	3	84.91	220.01	11.27	14.61	9.02	1.8	994.85	42.51	27.606976	0.1422	159	Hunan	97	67384370	68213783.4036568
1240	´ò«n	2017	4	77.58	138.93	18.13	23.61	14.19	2.25	989.17	122.06	27.606976	0.2125	160	Hunan	145	67384370	68235294.1176471
1241	´ò«n	2017	5	76.35	159.73	22.48	27.91	18.45	1.87	987.17	164.98	27.606976	0.3958	161	Hunan	270	67384370	68216270.8438605
1242	´ò«n	2017	6	89.03	425.88	24	27.66	21.59	1.87	982.34	64.48	27.606976	0.3489	162	Hunan	238	67384370	68214388.0768128
1243	´ò«n	2017	7	76.08	125.61	28.98	33.85	25.32	2.35	981.67	241.93	27.606976	0.1788	163	Hunan	122	67384370	68232662.1923937
1244	´ò«n	2017	8	79.58	182.38	28.42	33.18	25.25	2.2	981.62	193.72	27.606976	0.0938	164	Hunan	64	67384370	68230277.1855011
1245	´ò«n	2017	9	82.69	91.4	24.89	29.37	22	1.87	987.02	122.21	27.606976	0.1055	165	Hunan	72	67384370	68246445.4976303
1246	´ò«n	2017	10	83.9	52.35	17.78	21.55	15.37	2.11	995.33	81.2	27.606976	0.0806	166	Hunan	55	67384370	68238213.3995037
1247	´ò«n	2017	11	79.47	66.2	12.95	17.04	10.13	1.73	997.7	76.43	27.606976	0.1378	167	Hunan	94	67384370	68214804.0638607
1248	´ò«n	2017	12	70.44	23.72	8.19	12.75	4.99	1.71	1001.78	114.21	27.606976	0.2096	168	Hunan	143	67384370	68225190.8396946
1249	´ò«n	2018	1	83.86	70.4	4.16	7.43	2.08	1.91	999.55	52.31	27.606976	0.1589	169	Hunan	109	67384370	68596601.6362492
1250	´ò«n	2018	2	70	31.42	8.13	12.72	4.77	1.92	998.35	87.28	27.606976	0.0554	170	Hunan	38	67384370	68592057.7617329
1251	´ò«n	2018	3	81.21	112.1	14.13	19.62	10.55	2.04	992.89	111.07	27.606976	0.1064	171	Hunan	73	67384370	68609022.556391
1252	´ò«n	2018	4	76.53	NA	19.17	24.37	15.29	2.27	989.69	118.95	27.606976	0.2434	172	Hunan	167	67384370	68611339.3590797
1253	´ò«n	2018	5	81.27	197.8	24.03	28.61	20.89	2.34	985.4	131.46	27.606976	0.3528	173	Hunan	242	67384370	68594104.30839
1254	´ò«n	2018	6	79.73	94.72	25.95	30.3	22.63	1.84	981.49	160.89	27.606976	0.2624	174	Hunan	180	67384370	68597560.9756097
1255	´ò«n	2018	7	78.06	141.12	29.1	34	25.59	1.91	979.34	225.35	27.606976	0.2274	175	Hunan	156	67384370	68601583.1134565
1256	´ò«n	2018	8	79.79	163.17	28.07	33.18	24.77	1.88	979.79	200.99	27.606976	0.1006	176	Hunan	69	67384370	68588469.1848907
1257	´ò«n	2018	9	79.99	117.53	24.33	28.85	21.39	2.01	988.21	136.32	27.606976	0.1181	177	Hunan	81	67384370	68585944.1151567
1258	´ò«n	2018	10	76.32	105.75	17.71	22.37	14.47	1.6	995.62	138.12	27.606976	0.1895	178	Hunan	130	67384370	68601583.1134565
1259	´ò«n	2018	11	84.51	141.55	12.78	16.99	9.9	1.63	997.32	101.48	27.606976	0.344	179	Hunan	236	67384370	68604651.1627907
1260	´ò«n	2018	12	86.07	87.44	6.23	8.73	4.62	1.97	1002.04	28.39	27.606976	0.4315	180	Hunan	296	67384370	68597914.2526072
1261	¦¿¦è	2004	1	73.72	56.56	5.69	9.25	3.11	1.59	1000.18	67.38	27.613663	0	1	Jiangxi	0	45454545	42553191.4893617
1262	¦¿¦è	2004	2	69.83	109.37	10.63	16.73	6.41	1.64	996.42	126.68	27.613663	0	2	Jiangxi	0	45454545	42553191.4893617
1263	¦¿¦è	2004	3	73.67	126.82	11.6	16.3	8.36	1.81	994.5	91.31	27.613663	0	3	Jiangxi	0	45454545	42553191.4893617
1264	¦¿¦è	2004	4	72	200.99	19.48	25.33	15.19	1.93	988.72	146.95	27.613663	0.0047	4	Jiangxi	2	45454545	42553191.4893617
1265	¦¿¦è	2004	5	72.94	266.83	22.82	28.22	18.76	1.74	985.35	164.54	27.613663	0	5	Jiangxi	0	45454545	42553191.4893617
1266	¦¿¦è	2004	6	75.5	172.07	25.25	30.04	21.71	1.56	983.66	139.19	27.613663	0.0023	6	Jiangxi	1	45454545	43478260.8695652
1267	¦¿¦è	2004	7	72.83	125.76	28.44	33.71	24.55	1.87	982.31	235.78	27.613663	0	7	Jiangxi	0	45454545	43478260.8695652
1268	¦¿¦è	2004	8	78.44	186.14	27.79	32.94	24.35	1.87	980.98	189.55	27.613663	0.0023	8	Jiangxi	1	45454545	43478260.8695652
1269	¦¿¦è	2004	9	78.78	79.86	24	29.27	20.36	1.67	988.83	165.11	27.613663	0.0023	9	Jiangxi	1	45454545	43478260.8695652
1270	¦¿¦è	2004	10	65.94	3.62	18.72	25.27	13.89	1.69	996.02	215.48	27.613663	0.0023	10	Jiangxi	1	45454545	43478260.8695652
1271	¦¿¦è	2004	11	74.72	71.99	14.68	20.48	10.72	1.52	998.26	149.33	27.613663	0.007	11	Jiangxi	3	45454545	42857142.8571429
1272	¦¿¦è	2004	12	75.83	53.04	8.46	13.82	4.74	1.71	999.8	140.91	27.613663	0.0047	12	Jiangxi	2	45454545	42553191.4893617
1273	¦¿¦è	2005	1	81.22	81.41	3.91	7.09	1.78	1.56	999.87	53.43	27.613663	0	13	Jiangxi	0	45454545	42553191.4893617
1274	¦¿¦è	2005	2	84.72	185.09	5.47	8.38	3.43	1.9	998.02	34.78	27.613663	0	14	Jiangxi	0	45454545	42553191.4893617
1275	¦¿¦è	2005	3	76.06	126.02	10.79	15.65	7.41	1.73	996.91	77.78	27.613663	0.007	15	Jiangxi	3	45454545	42857142.8571429
1276	¦¿¦è	2005	4	72.78	111.73	19.84	25.76	15.33	1.75	990.17	163.57	27.613663	0.007	16	Jiangxi	3	45454545	42857142.8571429
1277	¦¿¦è	2005	5	83.06	343.27	22.91	27.13	20.09	1.8	984.04	100.12	27.613663	0.0023	17	Jiangxi	1	45454545	43478260.8695652
1278	¦¿¦è	2005	6	78.28	255.41	26.74	31.23	23.46	1.71	980.31	149.76	27.613663	0	18	Jiangxi	0	45454545	43478260.8695652
1279	¦¿¦è	2005	7	71.5	116.34	29.24	34.27	25.34	2.17	981.98	239.65	27.613663	0	19	Jiangxi	0	45454545	43478260.8695652
1280	¦¿¦è	2005	8	75.89	103.21	27.47	32.16	24.11	1.92	982.16	177.81	27.613663	0	20	Jiangxi	0	45454545	43478260.8695652
1281	¦¿¦è	2005	9	77.17	146.85	26.16	31.35	22.61	1.75	987.87	173.22	27.613663	0	21	Jiangxi	0	45454545	43478260.8695652
1282	¦¿¦è	2005	10	74.5	62.93	19.26	24.2	15.86	1.86	995.16	142.95	27.613663	0.0023	22	Jiangxi	1	45454545	43478260.8695652
1283	¦¿¦è	2005	11	79.83	126.6	15.46	19.79	12.53	1.58	995.84	88.91	27.613663	0	23	Jiangxi	0	45454545	43478260.8695652
1284	¦¿¦è	2005	12	66.61	36.82	6.67	11.19	3.43	1.62	1002.49	125.23	27.613663	0.007	24	Jiangxi	3	45454545	42857142.8571429
1285	¦¿¦è	2006	1	79.72	64.53	6.93	11.02	4.16	1.65	998.33	75.54	27.613663	0	25	Jiangxi	0	45454545	42857142.8571429
1286	¦¿¦è	2006	2	83.44	124.76	7.38	11.24	4.92	1.98	1000.09	36.79	27.613663	0	26	Jiangxi	0	45454545	42857142.8571429
1287	¦¿¦è	2006	3	79	124.41	12.44	17.24	9.11	1.49	993.31	93.41	27.613663	0.0023	27	Jiangxi	1	45454545	43478260.8695652
1288	¦¿¦è	2006	4	77.89	252.27	19.06	24.2	15.29	1.91	987.89	121.42	27.613663	0.007	28	Jiangxi	3	45454545	42857142.8571429
1289	¦¿¦è	2006	5	78.11	267.98	22.12	26.44	18.99	1.76	987.38	117.03	27.613663	0.0046	29	Jiangxi	2	45454545	43478260.8695652
1290	¦¿¦è	2006	6	81.39	316.68	25.51	29.96	22.36	1.58	982.37	140.53	27.613663	0.0023	30	Jiangxi	1	45454545	43478260.8695652
1291	¦¿¦è	2006	7	75.28	204.77	28.93	33.36	25.57	2	979.31	200.61	27.613663	0.0046	31	Jiangxi	2	45454545	43478260.8695652
1292	¦¿¦è	2006	8	73.56	113.52	28.47	33.96	24.53	1.63	982.65	246.01	27.613663	0.0046	32	Jiangxi	2	45454545	43478260.8695652
1293	¦¿¦è	2006	9	75.17	80.07	23.24	28.4	19.56	1.7	988.86	168.35	27.613663	0	33	Jiangxi	0	45454545	43478260.8695652
1294	¦¿¦è	2006	10	76.28	38.98	21.43	26.18	18.29	1.48	993.36	118.24	27.613663	0.0116	34	Jiangxi	5	45454545	43103448.2758621
1295	¦¿¦è	2006	11	75.61	122.21	14.56	19.07	11.37	1.51	995.19	102.56	27.613663	0.0023	35	Jiangxi	1	45454545	43478260.8695652
1296	¦¿¦è	2006	12	72.61	26.62	7.74	13.06	4.19	1.53	1001.73	134.29	27.613663	0.007	36	Jiangxi	3	45454545	42857142.8571429
1297	¦¿¦è	2007	1	77.39	65.33	5.54	9.34	2.86	1.63	1002.98	90.36	27.613663	0.0023	37	Jiangxi	1	45454545	43478260.8695652
1298	¦¿¦è	2007	2	75.89	100.18	12.05	17.68	8.35	1.66	994.74	108.28	27.613663	0.0046	38	Jiangxi	2	45454545	43478260.8695652
1299	¦¿¦è	2007	3	80.78	147.89	13.49	17.75	10.47	1.86	992.77	83.66	27.613663	0	39	Jiangxi	0	45454545	43478260.8695652
1300	¦¿¦è	2007	4	75.22	175.82	16.89	22.13	13.12	1.82	991.88	126.02	27.613663	0	40	Jiangxi	0	45454545	43478260.8695652
1301	¦¿¦è	2007	5	71.78	93.84	24.12	29.83	19.72	1.68	985.45	178.64	27.613663	0.0069	41	Jiangxi	3	45454545	43478260.8695652
1302	¦¿¦è	2007	6	82.22	246.23	25.85	30.24	23.04	1.64	982.07	111.1	27.613663	0.0046	42	Jiangxi	2	45454545	43478260.8695652
1303	¦¿¦è	2007	7	69.39	75.62	29.74	35.02	25.68	2.02	981.21	251.34	27.613663	0	43	Jiangxi	0	45454545	43478260.8695652
1304	¦¿¦è	2007	8	76.83	199.05	27.98	32.96	24.67	1.78	980.89	186.08	27.613663	0.0046	44	Jiangxi	2	45454545	43478260.8695652
1305	¦¿¦è	2007	9	79.61	90.28	23.77	28.01	20.84	1.76	986.82	119.96	27.613663	0	45	Jiangxi	0	45454545	43478260.8695652
1306	¦¿¦è	2007	10	69.06	9.23	20.18	25.43	16.43	1.9	993.89	171.7	27.613663	0.0046	46	Jiangxi	2	45454545	43478260.8695652
1307	¦¿¦è	2007	11	64.39	13.15	13.34	19.46	8.89	1.78	998.31	183.13	27.613663	0	47	Jiangxi	0	45454545	43478260.8695652
1308	¦¿¦è	2007	12	77.39	60.04	9.08	12.93	6.52	1.58	998.18	74.44	27.613663	0.0046	48	Jiangxi	2	45454545	43478260.8695652
1309	¦¿¦è	2008	1	79.83	83.05	3.97	7.51	1.61	1.82	1001.04	66.23	27.613663	0	49	Jiangxi	0	45454545	43478260.8695652
1310	¦¿¦è	2008	2	71.28	74.21	5.11	9.69	1.91	1.62	1001.52	102.21	27.613663	0.0023	50	Jiangxi	1	45454545	43478260.8695652
1311	¦¿¦è	2008	3	72.56	143.96	14.35	19.99	10.38	1.64	993.23	134.85	27.613663	0.0046	51	Jiangxi	2	45454545	43478260.8695652
1312	¦¿¦è	2008	4	77.44	166.18	18.52	22.98	15.22	1.66	989.51	113.76	27.613663	0.0069	52	Jiangxi	3	45454545	43478260.8695652
1313	¦¿¦è	2008	5	71.06	153.46	23.23	28.44	19.29	1.7	984.79	167.08	27.613663	0.0023	53	Jiangxi	1	45454545	43478260.8695652
1314	¦¿¦è	2008	6	81.06	312.39	25.2	29.2	22.34	1.62	982.05	111.23	27.613663	0.0046	54	Jiangxi	2	45454545	43478260.8695652
1315	¦¿¦è	2008	7	72.67	204.74	28.8	33.91	25.03	1.97	980.62	235.89	27.613663	0.0023	55	Jiangxi	1	45454545	43478260.8695652
1316	¦¿¦è	2008	8	75.17	121.24	28.23	33.12	24.69	1.58	982.61	195.37	27.613663	0.0069	56	Jiangxi	3	45454545	43478260.8695652
1317	¦¿¦è	2008	9	76	49.61	26.03	30.93	22.69	1.74	986.8	175.31	27.613663	0.0023	57	Jiangxi	1	45454545	43478260.8695652
1318	¦¿¦è	2008	10	75.39	66.69	20.75	25.64	17.35	1.54	993.63	141.08	27.613663	0.0023	58	Jiangxi	1	45454545	43478260.8695652
1319	¦¿¦è	2008	11	73.56	115.86	13.01	17.94	9.66	1.62	998.81	143.87	27.613663	0.0023	59	Jiangxi	1	45454545	43478260.8695652
1320	¦¿¦è	2008	12	65.28	12.45	8.21	14.45	4.04	1.62	1000.01	153.37	27.613663	0.0114	60	Jiangxi	5	45454545	43859649.122807
1321	¦¿¦è	2009	1	66.83	30.84	5.06	10.07	1.66	1.52	1002.17	119.58	27.613663	0	61	Jiangxi	0	45454545	43859649.122807
1322	¦¿¦è	2009	2	80.67	71.41	12.07	16.92	9.06	1.92	992.96	80.09	27.613663	0.004545464	62	Jiangxi	2	45454545	43999908.4801904
1323	¦¿¦è	2009	3	80.11	196.41	12.14	16.74	8.85	1.72	993.56	84.58	27.613663	0.0023	63	Jiangxi	1	45454545	43478260.8695652
1324	¦¿¦è	2009	4	71.5	176.08	18.3	23.38	14.69	1.82	990.07	130.92	27.613663	0.002272732	64	Jiangxi	1	45454545	43999908.4801904
1325	¦¿¦è	2009	5	72.17	177.49	22.64	27.74	18.67	1.65	987.77	155.02	27.613663	0	65	Jiangxi	0	45454545	43999908.4801904
1326	¦¿¦è	2009	6	74.78	158.95	26.56	31.49	22.98	1.62	980.57	157.03	27.613663	0.0068	66	Jiangxi	3	45454545	44117647.0588235
1327	¦¿¦è	2009	7	72.44	206.37	28.63	33.42	24.88	1.75	981.14	218.87	27.613663	0.0045	67	Jiangxi	2	45454545	44444444.4444444
1328	¦¿¦è	2009	8	76.61	135.59	28.25	33.33	24.93	1.78	982.31	191.89	27.613663	0.0023	68	Jiangxi	1	45454545	43478260.8695652
1329	¦¿¦è	2009	9	75.78	53.84	26.23	31.12	22.88	1.75	987.08	169.62	27.613663	0.0023	69	Jiangxi	1	45454545	43478260.8695652
1330	¦¿¦è	2009	10	63.78	7.37	21.08	26.89	16.75	1.62	992.07	197.52	27.613663	0.0023	70	Jiangxi	1	45454545	43478260.8695652
1331	¦¿¦è	2009	11	73.78	111.91	11.1	16.29	7.52	1.89	998.64	120.21	27.613663	0	71	Jiangxi	0	45454545	43478260.8695652
1332	¦¿¦è	2009	12	77.5	63.38	7.48	11.63	4.57	1.51	999.24	94.83	27.613663	0.0023	72	Jiangxi	1	45454545	43478260.8695652
1333	¦¿¦è	2010	1	82.67	98.64	7.09	11.19	4.32	1.58	999.54	60.36	27.613663	0	73	Jiangxi	0	45454545	43478260.8695652
1334	¦¿¦è	2010	2	81.89	111.98	9.68	14.21	6.69	1.88	994.46	74.83	27.613663	0	74	Jiangxi	0	45454545	43478260.8695652
1335	¦¿¦è	2010	3	74.44	213.11	12.62	17.93	8.78	2.01	994.55	117.46	27.613663	0.0023	75	Jiangxi	1	45454545	43478260.8695652
1336	¦¿¦è	2010	4	80.06	323.22	15.36	19.83	12.13	1.81	992.33	84.5	27.613663	0.0045	76	Jiangxi	2	45454545	44444444.4444444
1337	¦¿¦è	2010	5	79.06	327.44	22.29	26.83	18.86	1.64	985.14	113.36	27.613663	0.0045	77	Jiangxi	2	45454545	44444444.4444444
1338	¦¿¦è	2010	6	81.89	356.42	24.01	27.83	21.32	1.47	983.83	85.2	27.613663	0.011281183	78	Jiangxi	5	45454545	44321592.8684075
1339	¦¿¦è	2010	7	73.5	202.76	28.99	33.92	25.48	1.82	982.67	213.28	27.613663	0.0045	79	Jiangxi	2	45454545	44444444.4444444
1340	¦¿¦è	2010	8	71.33	127.83	29.02	34.36	25.11	1.66	984.57	253.89	27.613663	0.0023	80	Jiangxi	1	45454545	43478260.8695652
1341	¦¿¦è	2010	9	79.44	125.36	25.57	29.91	22.69	1.72	986.91	142.21	27.613663	0.009	81	Jiangxi	4	45454545	44444444.4444444
1342	¦¿¦è	2010	10	74.56	68.42	18.21	22.38	15.23	1.89	993.88	121.76	27.613663	0.0045	82	Jiangxi	2	45454545	44444444.4444444
1343	¦¿¦è	2010	11	71.56	24.39	13.86	19.68	9.87	1.43	996.91	156.61	27.613663	0.004512473	83	Jiangxi	2	45454545	44321594.8328112
1344	¦¿¦è	2010	12	72.72	130.91	8.58	14.37	4.61	1.63	995.86	155.38	27.613663	0.0113	84	Jiangxi	5	45454545	44247787.6106195
1345	¦¿¦è	2011	1	70.94	42.3	2.16	4.91	0.18	1.78	1003.58	54.17	27.613663	0.0067	85	Jiangxi	3	45454545	44776119.4029851
1346	¦¿¦è	2011	2	75.33	52.92	8.83	14.46	5.25	1.57	995.33	107.37	27.613663	0.0067	86	Jiangxi	3	45454545	44776119.4029851
1347	¦¿¦è	2011	3	71.28	82.93	10.74	15.57	7.29	1.64	998.04	98.63	27.613663	0.009	87	Jiangxi	4	45454545	44444444.4444444
1348	¦¿¦è	2011	4	67.67	75.43	18.98	24.92	14.59	1.73	990.52	151.74	27.613663	0.0135	88	Jiangxi	6	45454545	44444444.4444444
1349	¦¿¦è	2011	5	73.5	139.78	21.93	27.09	17.93	1.76	986.39	155.57	27.613663	0.0157	89	Jiangxi	7	45454545	44585987.2611465
1350	¦¿¦è	2011	6	82.28	368.78	25.73	29.97	22.89	1.59	981.38	104.97	27.613663	0.0045	90	Jiangxi	2	45454545	44444444.4444444
1351	¦¿¦è	2011	7	72.94	120.78	29.02	33.84	25.37	1.67	980.32	229.99	27.613663	0.011218886	91	Jiangxi	5	45454545	44567704.8505529
1352	¦¿¦è	2011	8	74.39	134.85	27.94	33.1	24.41	1.69	982.75	204.78	27.613663	0.009	92	Jiangxi	4	45454545	44444444.4444444
1353	¦¿¦è	2011	9	75.83	75.26	24.28	28.98	21.17	1.79	987.46	143.11	27.613663	0.0112	93	Jiangxi	5	45454545	44642857.1428571
1354	¦¿¦è	2011	10	76.28	87.39	18.79	23.31	15.63	1.61	994.47	123.37	27.613663	0.0067	94	Jiangxi	3	45454545	44776119.4029851
1355	¦¿¦è	2011	11	76.61	66.23	16.68	22.47	12.78	1.53	995.65	170.76	27.613663	0.017950218	95	Jiangxi	8	45454545	44567703.8574128
1356	¦¿¦è	2011	12	67	25.97	6.89	11.55	3.64	1.63	1002.73	118.54	27.613663	0.009	96	Jiangxi	4	45454545	44444444.4444444
1357	¦¿¦è	2012	1	83.89	111.98	4.65	6.87	3.09	1.58	1000.3	22.58	27.613663	0.0045	97	Jiangxi	2	45454545	44444444.4444444
1358	¦¿¦è	2012	2	80.33	106.16	5.98	9.19	3.81	1.9	997.16	41.28	27.613663	0	98	Jiangxi	0	45454545	44444444.4444444
1359	¦¿¦è	2012	3	81.33	225.42	11.51	15.89	8.47	1.71	994.3	88.39	27.613663	0.0022	99	Jiangxi	1	45454545	45454545.4545455
1360	¦¿¦è	2012	4	78.94	261.11	18.98	23.88	15.61	1.62	987.92	115.32	27.613663	0.002227963	100	Jiangxi	1	45454545	44884048.7925518
1361	¦¿¦è	2012	5	82.94	271.21	22.8	27	19.89	1.62	985.08	107.52	27.613663	0.0067	101	Jiangxi	3	45454545	44776119.4029851
1362	¦¿¦è	2012	6	84.17	296.15	25.54	29.76	22.73	1.42	979.82	106.05	27.613663	0.0156	102	Jiangxi	7	45454545	44871794.8717949
1363	¦¿¦è	2012	7	71.11	129.71	29.42	34.21	25.58	1.9	980.77	263.96	27.613663	0.0022	103	Jiangxi	1	45454545	45454545.4545455
1364	¦¿¦è	2012	8	77.56	232.39	27.83	32.66	24.52	1.89	980.82	206.58	27.613663	0	104	Jiangxi	0	45454545	45454545.4545455
1365	¦¿¦è	2012	9	77.56	145.68	23.39	28.28	19.99	1.62	989.26	165.47	27.613663	0.0045	105	Jiangxi	2	45454545	44444444.4444444
1366	¦¿¦è	2012	10	69.5	51.88	20.2	25.88	16.13	1.51	993.17	173.75	27.613663	0.0134	106	Jiangxi	6	45454545	44776119.4029851
1367	¦¿¦è	2012	11	81.83	188.11	12.58	16.88	9.58	1.49	995.12	103.28	27.613663	0.0067	107	Jiangxi	3	45454545	44776119.4029851
1368	¦¿¦è	2012	12	81.22	123.52	6.98	10.94	4.31	1.77	999.1	90.09	27.613663	0.0045	108	Jiangxi	2	45454545	44444444.4444444
1369	¦¿¦è	2013	1	80.06	24.62	6.08	10.6	3.06	1.48	1000.29	92.76	27.613663	0.0067	109	Jiangxi	3	45454545	44776119.4029851
1370	¦¿¦è	2013	2	86.83	84.19	9.61	13.43	7.17	1.77	1001.49	40.86	27.613663	0.006660893	110	Jiangxi	3	45454545	45039006.0311733
1371	¦¿¦è	2013	3	77.39	169.95	14.64	20.61	10.47	1.86	992.71	125.27	27.613663	0.002220298	111	Jiangxi	1	45454545	45038999.2694674
1372	¦¿¦è	2013	4	77.06	186.62	17.46	22.53	13.89	1.69	989.41	103.4	27.613663	0.0089	112	Jiangxi	4	45454545	44943820.2247191
1373	¦¿¦è	2013	5	80.44	254.56	23.27	27.96	19.92	1.54	984.96	132.45	27.613663	0.0111	113	Jiangxi	5	45454545	45045045.045045
1374	¦¿¦è	2013	6	81.17	261.3	26.23	30.67	23.02	1.74	982	151.78	27.613663	0.0089	114	Jiangxi	4	45454545	44943820.2247191
1375	¦¿¦è	2013	7	69	83.19	29.57	34.33	25.62	2.22	982.08	272.75	27.613663	0.0178	115	Jiangxi	8	45454545	44943820.2247191
1376	¦¿¦è	2013	8	69.17	110.41	29.67	34.87	25.75	1.97	981.58	229.98	27.613663	0.0155	116	Jiangxi	7	45454545	45161290.3225806
1377	¦¿¦è	2013	9	74.89	59.99	24.71	29.67	21.22	1.82	988.18	162.87	27.613663	0.0222	117	Jiangxi	10	45454545	45045045.045045
1378	¦¿¦è	2013	10	66	27.63	19.67	25.38	15.47	1.77	994.14	185.64	27.613663	0.0222	118	Jiangxi	10	45454545	45045045.045045
1379	¦¿¦è	2013	11	73.22	93.44	14.21	20.03	10.17	1.54	997.55	157.18	27.613663	0.0222	119	Jiangxi	10	45454545	45045045.045045
1380	¦¿¦è	2013	12	65.67	82.38	6.9	12.68	2.87	1.47	1000.14	167.38	27.613663	0.0622	120	Jiangxi	28	45454545	45016077.170418
1381	¦¿¦è	2014	1	66.67	19.54	7.95	14.44	3.47	1.47	999.49	162.18	27.613663	0.0332	121	Jiangxi	15	45454545	45180722.8915663
1382	¦¿¦è	2014	2	81.94	120.47	7.39	11.36	4.77	1.75	996.86	64.76	27.613663	0.0133	122	Jiangxi	6	45454545	45112781.9548872
1383	¦¿¦è	2014	3	82.44	224.18	13.18	17.59	10.14	1.68	994.44	86.64	27.613663	0.0155	123	Jiangxi	7	45454545	45161290.3225806
1384	¦¿¦è	2014	4	80.61	137.74	19.13	23.68	15.98	1.72	990.17	105.23	27.613663	0.0287	124	Jiangxi	13	45454545	45296167.2473868
1385	¦¿¦è	2014	5	81.11	349.28	22.27	26.69	19.11	1.7	985.93	108.19	27.613663	0.0155	125	Jiangxi	7	45454545	45161290.3225806
1386	¦¿¦è	2014	6	81.72	291.24	25.82	30.05	22.85	1.62	980.86	117.86	27.613663	0.0155	126	Jiangxi	7	45454545	45161290.3225806
1387	¦¿¦è	2014	7	79.94	238.74	28.27	33.5	24.73	1.63	981.66	210.82	27.613663	0.0354	127	Jiangxi	16	45454545	45197740.1129944
1388	¦¿¦è	2014	8	83.5	174.76	26.79	31.54	23.88	1.56	983.39	163.69	27.613663	0.0155	128	Jiangxi	7	45454545	45161290.3225806
1389	¦¿¦è	2014	9	79.89	61.76	25.99	30.92	22.67	1.82	986.72	169.58	27.613663	0.0155	129	Jiangxi	7	45454545	45161290.3225806
1390	¦¿¦è	2014	10	69.78	27.59	20.87	26.86	16.44	1.74	993.48	217.19	27.613663	0.0022	130	Jiangxi	1	45454545	45454545.4545455
1391	¦¿¦è	2014	11	79.22	87.01	14.52	18.49	11.91	1.68	996.47	88.24	27.613663	0.0221	131	Jiangxi	10	45454545	45248868.7782805
1392	¦¿¦è	2014	12	63.5	22.79	7.08	12.31	3.37	1.65	1002.33	159.56	27.613663	0.0265	132	Jiangxi	12	45454545	45283018.8679245
1393	¦¿¦è	2015	1	73.56	45.14	8	12.96	4.53	1.64	999.99	112.32	27.613663	0.0242	133	Jiangxi	11	45454545	45454545.4545455
1394	¦¿¦è	2015	2	78.67	111.29	9.48	14.03	6.33	1.72	996.81	82.99	27.613663	0.006604787	134	Jiangxi	3	45454545	45421601.0296774
1395	¦¿¦è	2015	3	84	178.87	12.79	16.66	10.04	1.68	995.03	69.32	27.613663	0.0088	135	Jiangxi	4	45454545	45454545.4545455
1396	¦¿¦è	2015	4	75.11	145.78	18.31	23.46	14.37	1.92	990.41	131.33	27.613663	0.0176	136	Jiangxi	8	45454545	45454545.4545455
1397	¦¿¦è	2015	5	84.11	356.32	23.01	27.28	20.06	1.67	984.36	88.26	27.613663	0.011	137	Jiangxi	5	45454545	45454545.4545455
1398	¦¿¦è	2015	6	82	328.39	26.49	30.82	23.48	1.83	981.87	143.42	27.613663	0.0132	138	Jiangxi	6	45454545	45454545.4545455
1399	¦¿¦è	2015	7	81.67	196.83	26.43	30.66	23.52	1.8	980.94	142.82	27.613663	0.0088	139	Jiangxi	4	45454545	45454545.4545455
1400	¦¿¦è	2015	8	79	190.41	26.97	31.71	23.66	1.64	982.69	178.62	27.613663	0.011	140	Jiangxi	5	45454545	45454545.4545455
1401	¦¿¦è	2015	9	81.22	132.76	23.85	28.29	20.84	1.6	987.99	134.73	27.613663	0.0044	141	Jiangxi	2	45454545	45454545.4545455
1402	¦¿¦è	2015	10	76.72	103.27	20.08	25.18	16.44	1.6	993.54	161.93	27.613663	0.011007978	142	Jiangxi	5	45454545	45421602.405092
1403	¦¿¦è	2015	11	88.72	215.2	14.08	17.42	11.91	1.51	997.09	51.31	27.613663	0.015411169	143	Jiangxi	7	45454545	45421602.9945554
1404	¦¿¦è	2015	12	82.56	150.31	8.31	11.25	6.32	1.53	1001.09	57	27.613663	0.0132	144	Jiangxi	6	45454545	45454545.4545455
1405	¦¿¦è	2016	1	84.59	139.98	6.33	9.26	4.44	1.67	1000.25	NA	27.613663	0.0088	145	Jiangxi	4	45454545	45454545.4545455
1406	¦¿¦è	2016	2	71.58	67.28	8.41	14.04	4.36	1.64	1000.65	128.28	27.613663	0	146	Jiangxi	0	45454545	45454545.4545455
1407	¦¿¦è	2016	3	77.28	159.28	12.77	17.58	9.18	1.69	994.64	88.29	27.613663	0.0132	147	Jiangxi	6	45454545	45454545.4545455
1408	¦¿¦è	2016	4	86.24	294.06	19.24	23.48	16.39	1.67	987.21	57.32	27.613663	0.0154	148	Jiangxi	7	45454545	45454545.4545455
1409	¦¿¦è	2016	5	83.23	311.72	22.15	26.76	18.76	1.67	986.12	106.11	27.613663	0.0132	149	Jiangxi	6	45454545	45454545.4545455
1410	¦¿¦è	2016	6	81.28	324.84	26.36	31.01	22.94	1.72	982.83	154.52	27.613663	0.0088	150	Jiangxi	4	45454545	45454545.4545455
1411	¦¿¦è	2016	7	76.84	222.57	28.98	33.68	25.46	1.81	981.73	196.59	27.613663	0.011	151	Jiangxi	5	45454545	45454545.4545455
1412	¦¿¦è	2016	8	75.97	111.34	28.57	33.67	25.16	1.68	980.88	202.37	27.613663	0.0044	152	Jiangxi	2	45454545	45454545.4545455
1413	¦¿¦è	2016	9	77.72	178.05	24.51	29.16	21.17	1.78	985.86	123.18	27.613663	0.0044	153	Jiangxi	2	45454545	45454545.4545455
1414	¦¿¦è	2016	10	86.28	92.19	20.81	24.19	18.67	1.81	991.26	48.72	27.613663	0	154	Jiangxi	0	45454545	45454545.4545455
1415	¦¿¦è	2016	11	87.4	137.64	13.68	17.72	11.07	1.64	996.87	70.78	27.613663	0.011007978	155	Jiangxi	5	45454545	45421602.405092
1416	¦¿¦è	2016	12	78.77	39.33	9.81	14.91	6.41	1.54	999.59	128.33	27.613663	0.011007978	156	Jiangxi	5	45454545	45421602.405092
1417	¦¿¦è	2017	1	78.64	51.04	8.98	13.35	6.13	1.65	999.23	89.55	27.613663	0.0152	157	Jiangxi	7	45454545	46052631.5789474
1418	¦¿¦è	2017	2	73.75	51.16	9.42	14.84	5.69	1.73	998.75	92.98	27.613663	0.0087	158	Jiangxi	4	45454545	45977011.4942529
1419	¦¿¦è	2017	3	83.69	290.86	11.78	15.55	9.27	1.62	994.32	56.67	27.613663	0.024	159	Jiangxi	11	45454545	45833333.3333333
1420	¦¿¦è	2017	4	75.99	159.23	18.65	24.19	14.4	1.72	989.18	145.74	27.613663	0.024	160	Jiangxi	11	45454545	45833333.3333333
1421	¦¿¦è	2017	5	74.98	142.01	23.12	28.47	18.91	1.55	986.88	171.31	27.613663	0.0327	161	Jiangxi	15	45454545	45871559.6330275
1422	¦¿¦è	2017	6	89.21	468.6	24.18	27.81	21.87	1.59	982.59	59.99	27.613663	0.0174	162	Jiangxi	8	45454545	45977011.4942529
1423	¦¿¦è	2017	7	74.88	157.38	29.17	34.11	25.28	1.86	982.63	235.46	27.613663	0.0065	163	Jiangxi	3	45454545	46153846.1538462
1424	¦¿¦è	2017	8	79.89	215.29	28.59	33.66	25.11	1.77	982.02	217.48	27.613663	0.0087	164	Jiangxi	4	45454545	45977011.4942529
1425	¦¿¦è	2017	9	79.91	75.08	26.09	30.97	22.74	1.66	986.58	166.24	27.613663	0.0022	165	Jiangxi	1	45454545	45454545.4545455
1426	¦¿¦è	2017	10	79.09	68.95	19.43	23.77	16.37	2.04	993.89	136.75	27.613663	0	166	Jiangxi	0	45454545	45454545.4545455
1427	¦¿¦è	2017	11	80.67	107.27	13.86	17.84	11.01	1.63	996.87	79.41	27.613663	0.0152	167	Jiangxi	7	45454545	46052631.5789474
1428	¦¿¦è	2017	12	71.81	32.18	8.02	12.85	4.54	1.59	1001.02	135.32	27.613663	0.0174	168	Jiangxi	8	45454545	45977011.4942529
1429	¦¿¦è	2018	1	81.12	95.32	5.68	9.51	3.15	1.81	998.2	70.85	27.613663	0.0498	169	Jiangxi	23	45454545	46184738.9558233
1430	¦¿¦è	2018	2	71.4	44.37	7.96	13.04	4.39	1.73	997.71	116.02	27.613663	0.013	170	Jiangxi	6	45454545	46153846.1538462
1431	¦¿¦è	2018	3	79.1	137.64	14.48	20.33	10.47	1.81	992.63	134.26	27.613663	0.013	171	Jiangxi	6	45454545	46153846.1538462
1432	¦¿¦è	2018	4	76.36	NA	19.3	24.62	15.27	1.82	989.68	113.88	27.613663	0.013	172	Jiangxi	6	45454545	46153846.1538462
1433	¦¿¦è	2018	5	79.92	204.37	24.76	29.58	21.42	1.97	985.41	141.29	27.613663	0.0346	173	Jiangxi	16	45454545	46242774.566474
1434	¦¿¦è	2018	6	81.28	242.04	25.64	29.97	22.44	1.66	981.49	143.07	27.613663	0.013	174	Jiangxi	6	45454545	46153846.1538462
1435	¦¿¦è	2018	7	76.99	168.48	28.99	34.18	25.14	1.75	979.7	237.4	27.613663	0.013	175	Jiangxi	6	45454545	46153846.1538462
1436	¦¿¦è	2018	8	79.12	165.36	28.17	33.38	24.79	1.83	978.87	208.59	27.613663	0.0065	176	Jiangxi	3	45454545	46153846.1538462
1437	¦¿¦è	2018	9	76.67	98.58	25.49	30.51	22.06	1.84	987.24	168.47	27.613663	0.0043	177	Jiangxi	2	45454545	46511627.9069767
1438	¦¿¦è	2018	10	73.19	85.63	18.15	23.25	14.41	1.64	994.44	164.01	27.613663	0.0173	178	Jiangxi	8	45454545	46242774.566474
1439	¦¿¦è	2018	11	85.21	136.83	13.83	18.2	10.97	1.55	996.34	98.51	27.613663	0.0173	179	Jiangxi	8	45454545	46242774.566474
1440	¦¿¦è	2018	12	87.43	108.34	7.7	10.59	5.82	1.86	1000.46	35.53	27.613663	0.0173	180	Jiangxi	8	45454545	46242774.566474
1441	®ý¦¿	2004	1	69.89	61.14	6.19	9.6	3.69	2.58	1017.86	97.23	29.179512	0.0383	1	Zhejiang	18	55077452	46997389.0339426
1442	®ý¦¿	2004	2	70.17	69.38	9.93	15.38	6.17	2.44	1014.52	147.14	29.179512	0.0617	2	Zhejiang	29	55077452	47001620.745543
1443	®ý¦¿	2004	3	72.72	77.68	10.72	15.01	7.57	2.97	1012.9	111.48	29.179512	0.0915	3	Zhejiang	43	55077452	46994535.5191257
1444	®ý¦¿	2004	4	70.06	83.12	16.95	22.42	12.96	2.79	1006.84	167.52	29.179512	0.1702	4	Zhejiang	80	55077452	47003525.2643948
1445	®ý¦¿	2004	5	76.78	198.98	21.72	26.59	18.23	2.38	1002.55	166.97	29.179512	0.134	5	Zhejiang	63	55077452	47014925.3731343
1446	®ý¦¿	2004	6	75.67	79.67	24.65	28.71	21.55	2.27	1001.12	149.85	29.179512	0.1043	6	Zhejiang	49	55077452	46979865.7718121
1447	®ý¦¿	2004	7	72.61	86.51	28.93	33.86	25.34	3.08	999.13	288.25	29.179512	0.0766	7	Zhejiang	36	55077452	46997389.0339426
1448	®ý¦¿	2004	8	73.94	204.12	28.71	32.98	25.62	3.21	997.79	226.02	29.179512	0.0681	8	Zhejiang	32	55077452	46989720.9985316
1449	®ý¦¿	2004	9	79.11	195.38	24.12	27.84	21.51	3.02	1005.31	125.65	29.179512	0.034	9	Zhejiang	16	55077452	47058823.5294118
1450	®ý¦¿	2004	10	65.22	16.42	19.17	24.19	15.16	3.23	1012.79	223.54	29.179512	0.0574	10	Zhejiang	27	55077452	47038327.5261324
1451	®ý¦¿	2004	11	72.39	66.12	15.51	20.51	11.91	2.41	1015.77	151.15	29.179512	0.1213	11	Zhejiang	57	55077452	46990931.5746084
1452	®ý¦¿	2004	12	75.94	139.11	10.02	14.06	7.14	2.93	1017.17	116.08	29.179512	0.1575	12	Zhejiang	74	55077452	46984126.984127
1453	®ý¦¿	2005	1	73.72	79.77	4.59	7.91	2.27	2.82	1017.52	90.1	29.179512	0.1293	13	Zhejiang	63	55077452	48723897.911833
1454	®ý¦¿	2005	2	79.06	141.69	5.97	8.98	3.87	3.07	1016.29	52.58	29.179512	0.0554	14	Zhejiang	27	55077452	48736462.0938628
1455	®ý¦¿	2005	3	69.89	92.64	9.58	14.31	6.04	2.72	1014.92	137.14	29.179512	0.0882	15	Zhejiang	43	55077452	48752834.4671202
1456	®ý¦¿	2005	4	71.94	95.08	17.76	23.35	13.62	2.68	1007.84	183.71	29.179512	0.1744	16	Zhejiang	85	55077452	48738532.1100917
1457	®ý¦¿	2005	5	79.61	201.02	20.48	24.4	17.57	2.64	1002.54	108.12	29.179512	0.2175	17	Zhejiang	106	55077452	48735632.183908
1458	®ý¦¿	2005	6	75.89	140	25.36	29.76	22.06	2.61	997.84	198.38	29.179512	0.1806	18	Zhejiang	88	55077452	48726467.3311185
1459	®ý¦¿	2005	7	73.44	179.58	29.11	33.58	25.69	3.26	998.91	234.96	29.179512	0.0903	19	Zhejiang	44	55077452	48726467.3311185
1460	®ý¦¿	2005	8	77.44	231.34	27.81	31.57	25.18	3.12	998.93	170.12	29.179512	0.0554	20	Zhejiang	27	55077452	48736462.0938628
1461	®ý¦¿	2005	9	72.61	121.33	26.82	30.88	23.68	3.23	1005.18	215.59	29.179512	0.0575	21	Zhejiang	28	55077452	48695652.173913
1462	®ý¦¿	2005	10	71.78	111.2	20.04	24.08	17.06	3.03	1012.32	155.69	29.179512	0.0677	22	Zhejiang	33	55077452	48744460.8567208
1463	®ý¦¿	2005	11	73.5	68.74	16.22	20.17	13.36	2.5	1013.23	101.09	29.179512	0.1005	23	Zhejiang	49	55077452	48756218.9054726
1464	®ý¦¿	2005	12	62.94	44.23	6.74	10.93	3.64	2.92	1019.9	133.86	29.179512	0.117	24	Zhejiang	57	55077452	48717948.7179487
1465	®ý¦¿	2006	1	75.78	95.69	7.64	11.13	5.24	2.82	1016.33	74.28	29.179512	0.0796	25	Zhejiang	39	55077452	48994974.8743719
1466	®ý¦¿	2006	2	73.89	85.86	7.56	11.26	4.93	3.12	1018.53	67.51	29.179512	0.0796	26	Zhejiang	39	55077452	48994974.8743719
1467	®ý¦¿	2006	3	68.89	60.06	12.01	17.13	8.27	2.55	1011.06	146.91	29.179512	0.1388	27	Zhejiang	68	55077452	48991354.4668588
1468	®ý¦¿	2006	4	70.56	109.58	17.24	22.43	13.43	2.78	1005.56	153.98	29.179512	0.2327	28	Zhejiang	114	55077452	48990116.0292222
1469	®ý¦¿	2006	5	76.17	234.79	20.72	24.64	17.92	2.59	1004.73	112.32	29.179512	0.292	29	Zhejiang	143	55077452	48972602.739726
1470	®ý¦¿	2006	6	81	287.44	24.73	28.88	21.87	2.41	999.16	138.76	29.179512	0.3757	30	Zhejiang	184	55077452	48975246.2070801
1471	®ý¦¿	2006	7	76.33	137.6	29.02	33.05	26.11	3.18	996.82	196.11	29.179512	0.1184	31	Zhejiang	58	55077452	48986486.4864865
1472	®ý¦¿	2006	8	72.39	79.28	29.27	33.82	25.98	2.61	999.49	256.18	29.179512	0.0551	32	Zhejiang	27	55077452	49001814.8820327
1473	®ý¦¿	2006	9	74.94	134.39	23.88	27.93	20.88	2.75	1005.42	144.04	29.179512	0.0694	33	Zhejiang	34	55077452	48991354.4668588
1474	®ý¦¿	2006	10	71.39	23.13	22.39	26.69	19.27	2.33	1010.42	164.43	29.179512	0.1286	34	Zhejiang	63	55077452	48989113.5303266
1475	®ý¦¿	2006	11	72.89	78.78	16.33	20.23	13.39	2.39	1011.9	103.69	29.179512	0.1654	35	Zhejiang	81	55077452	48972188.6336155
1476	®ý¦¿	2006	12	70.72	45.12	9.24	13.27	6.32	2.63	1019.39	107.08	29.179512	0.1633	36	Zhejiang	80	55077452	48989589.7121862
1477	®ý¦¿	2007	1	71.72	60.37	6.82	10.53	4.22	2.76	1020.16	105.37	29.179512	0.1968	37	Zhejiang	98	55077452	49796747.9674797
1478	®ý¦¿	2007	2	74	57.49	10.85	16.14	7.24	2.38	1013.39	129.47	29.179512	0.0964	38	Zhejiang	48	55077452	49792531.120332
1479	®ý¦¿	2007	3	74.89	128.67	12.71	16.99	9.64	2.77	1011	115.02	29.179512	0.1687	39	Zhejiang	84	55077452	49792531.120332
1480	®ý¦¿	2007	4	70.89	148.86	15.62	20.43	12.06	2.53	1009.72	143.06	29.179512	0.2871	40	Zhejiang	143	55077452	49808429.1187739
1481	®ý¦¿	2007	5	72.28	61.69	22.38	27.24	18.72	2.54	1002.67	171.03	29.179512	0.3173	41	Zhejiang	158	55077452	49795146.5490072
1482	®ý¦¿	2007	6	81.72	180.51	25.19	28.86	22.72	2.48	999.51	119.07	29.179512	0.1948	42	Zhejiang	97	55077452	49794661.1909651
1483	®ý¦¿	2007	7	71.39	75.73	29.96	35.03	26.23	2.64	997.38	254.21	29.179512	0.0863	43	Zhejiang	43	55077452	49826187.7172654
1484	®ý¦¿	2007	8	76	181.64	28.66	32.82	25.73	3.03	998.58	207.13	29.179512	0.0643	44	Zhejiang	32	55077452	49766718.5069984
1485	®ý¦¿	2007	9	77.67	239.68	24.89	28.54	22.18	2.71	1003.06	140.14	29.179512	0.0482	45	Zhejiang	24	55077452	49792531.120332
1486	®ý¦¿	2007	10	70.61	188.95	20.69	24.73	17.59	2.95	1010.95	170.29	29.179512	0.0783	46	Zhejiang	39	55077452	49808429.118774
1487	®ý¦¿	2007	11	68.17	20.71	14.26	18.61	10.96	2.84	1016.12	143.11	29.179512	0.0602	47	Zhejiang	30	55077452	49833887.0431894
1488	®ý¦¿	2007	12	73.78	48.19	10.61	14.08	8.07	2.62	1015.6	85.84	29.179512	0.1546	48	Zhejiang	77	55077452	49805950.8408797
1489	®ý¦¿	2008	1	74.56	65.66	5.66	8.91	3.41	3.05	1018.86	66.39	29.179512	0.1265	49	Zhejiang	64	55077452	50592885.3754941
1490	®ý¦¿	2008	2	66.67	63.82	4.93	9.21	1.75	2.87	1019.67	129.98	29.179512	0.0395	50	Zhejiang	20	55077452	50632911.3924051
1491	®ý¦¿	2008	3	69.33	55.01	12.28	17.42	8.56	2.49	1011.77	161.65	29.179512	0.1383	51	Zhejiang	70	55077452	50614605.9291395
1492	®ý¦¿	2008	4	74.17	127.22	16.58	20.66	13.53	2.51	1007.77	114.98	29.179512	0.2154	52	Zhejiang	109	55077452	50603528.3194058
1493	®ý¦¿	2008	5	71.67	137.82	21.74	26.66	18.05	2.54	1002.28	190.78	29.179512	0.3478	53	Zhejiang	176	55077452	50603795.2846463
1494	®ý¦¿	2008	6	82.17	266.88	24.79	28.47	22.25	2.4	999.27	88.12	29.179512	0.2628	54	Zhejiang	133	55077452	50608828.0060883
1495	®ý¦¿	2008	7	75.22	123.33	29.04	33.39	25.82	3.13	997.97	239.31	29.179512	0.1245	55	Zhejiang	63	55077452	50602409.6385542
1496	®ý¦¿	2008	8	77.33	138.9	28.12	32.52	25.07	2.35	999.61	201.04	29.179512	0.0711	56	Zhejiang	36	55077452	50632911.3924051
1497	®ý¦¿	2008	9	77.89	159.18	26.03	29.86	23.29	2.78	1003.68	154.57	29.179512	0.0573	57	Zhejiang	29	55077452	50610820.2443281
1498	®ý¦¿	2008	10	75.5	63.3	21.19	25.06	18.38	2.27	1011.04	136.91	29.179512	0.0573	58	Zhejiang	29	55077452	50610820.2443281
1499	®ý¦¿	2008	11	71.17	83.64	14.19	18.18	11.25	2.58	1015.84	127.98	29.179512	0.0771	59	Zhejiang	39	55077452	50583657.5875486
1500	®ý¦¿	2008	12	64.83	14.68	8.89	14.26	5.13	2.53	1017.66	149.69	29.179512	0.0909	60	Zhejiang	46	55077452	50605060.5060506
1501	®ý¦¿	2009	1	67.44	35.92	5.49	9.94	2.24	2.58	1019.76	130.48	29.179512	0.078125035	61	Zhejiang	40	55077452	51199977.0624103
1502	®ý¦¿	2009	2	80.44	91.59	10.66	14.66	8	2.78	1011.87	70.17	29.179512	0.060546902	62	Zhejiang	31	55077452	51199977.1681134
1503	®ý¦¿	2009	3	76.5	146.28	11.26	15.72	8.04	2.75	1012.01	107.13	29.179512	0.1055	63	Zhejiang	54	55077452	51184834.1232228
1504	®ý¦¿	2009	4	69.5	106.08	16.74	21.68	13.07	2.64	1008.88	178.91	29.179512	0.214843847	64	Zhejiang	110	55077452	51199976.8836759
1505	®ý¦¿	2009	5	67.56	87.21	21.63	26.91	17.44	2.46	1005.68	218.4	29.179512	0.2305	65	Zhejiang	118	55077452	51193058.5683297
1506	®ý¦¿	2009	6	77.94	141.34	25.6	29.93	22.41	2.42	997.83	166.92	29.179512	0.1895	66	Zhejiang	97	55077452	51187335.0923483
1507	®ý¦¿	2009	7	76.33	144.79	28.51	32.62	25.53	2.67	998.19	206.88	29.179512	0.1094	67	Zhejiang	56	55077452	51188299.8171846
1508	®ý¦¿	2009	8	80.28	268.87	28.2	32.14	25.52	2.73	998.82	175.5	29.179512	0.0625	68	Zhejiang	32	55077452	51200000
1509	®ý¦¿	2009	9	76.72	161.85	25.97	29.63	23.34	2.48	1004.57	156.37	29.179512	0.0508	69	Zhejiang	26	55077452	51181102.3622047
1510	®ý¦¿	2009	10	68.67	39.83	20.97	25.32	17.53	2.47	1009.67	191.27	29.179512	0.0547	70	Zhejiang	28	55077452	51188299.8171846
1511	®ý¦¿	2009	11	79.22	142.21	12.8	16.58	10.21	2.96	1015.6	85.42	29.179512	0.0645	71	Zhejiang	33	55077452	51162790.6976744
1512	®ý¦¿	2009	12	71.39	47.31	8.04	11.96	5.06	2.46	1016.85	127.9	29.179512	0.0469	72	Zhejiang	24	55077452	51172707.8891258
1513	®ý¦¿	2010	1	73.89	56.74	7.13	11.54	4.07	2.57	1017.94	102.53	29.179512	0.0386	73	Zhejiang	20	55077452	51813471.5025907
1514	®ý¦¿	2010	2	79.61	154.57	8.78	12.84	5.9	2.74	1013	84.47	29.179512	0.0232	74	Zhejiang	12	55077452	51724137.9310345
1515	®ý¦¿	2010	3	74.44	242.33	10.83	15.58	7.41	3.02	1013.01	125.83	29.179512	0.0656	75	Zhejiang	34	55077452	51829268.2926829
1516	®ý¦¿	2010	4	76.06	169.5	13.86	18.28	10.77	2.57	1010.72	111.38	29.179512	0.0869	76	Zhejiang	45	55077452	51783659.3785961
1517	®ý¦¿	2010	5	78	222.53	20.51	24.61	17.48	2.33	1003.33	135.08	29.179512	0.1062	77	Zhejiang	55	55077452	51789077.212806
1518	®ý¦¿	2010	6	82.94	250.61	23.29	26.74	20.9	2.09	1001.04	90.44	29.179512	0.108108068	78	Zhejiang	56	55077452	51800019.2178071
1519	®ý¦¿	2010	7	80.78	259.29	27.95	32.09	25.11	2.4	999.57	176.62	29.179512	0.0695	79	Zhejiang	36	55077452	51798561.1510791
1520	®ý¦¿	2010	8	74.78	103.07	29.63	34.28	26.32	2.57	1001.36	271.86	29.179512	0.0425	80	Zhejiang	22	55077452	51764705.8823529
1521	®ý¦¿	2010	9	79.33	149.96	26.06	29.86	23.36	2.61	1004.48	169.15	29.179512	0.056	81	Zhejiang	29	55077452	51785714.2857143
1522	®ý¦¿	2010	10	73.89	110.95	19	22.6	16.26	2.85	1011.06	113.23	29.179512	0.056	82	Zhejiang	29	55077452	51785714.2857143
1523	®ý¦¿	2010	11	72.83	41.67	14.14	18.64	10.86	2.12	1014.72	134.22	29.179512	0.106177567	83	Zhejiang	55	55077452	51800019.1132652
1524	®ý¦¿	2010	12	67.67	82.05	8.97	14.13	5.32	2.67	1013.01	171.61	29.179512	0.1197	84	Zhejiang	62	55077452	51796157.059315
1525	®ý¦¿	2011	1	65.67	34.33	2.76	5.67	0.52	2.94	1021.56	91.32	29.179512	0.1231	85	Zhejiang	67	55077452	54427294.8822096
1526	®ý¦¿	2011	2	72.61	38.06	7.4	12.48	4.05	2.43	1014.07	125.83	29.179512	0.0643	86	Zhejiang	35	55077452	54432348.3670296
1527	®ý¦¿	2011	3	64.78	53.83	9.9	14.82	6.37	2.51	1016.19	160.67	29.179512	0.1672	87	Zhejiang	91	55077452	54425837.3205742
1528	®ý¦¿	2011	4	70.89	67.23	16.15	21.67	12.07	2.57	1008.37	167.31	29.179512	0.3179	88	Zhejiang	173	55077452	54419628.8140925
1529	®ý¦¿	2011	5	73.78	70.92	20.74	25.29	17.37	2.5	1003.64	151.12	29.179512	0.5916	89	Zhejiang	322	55077452	54428668.0189317
1530	®ý¦¿	2011	6	83.33	329.08	24.75	28.39	22.33	2.36	998.31	91.48	29.179512	0.5677	90	Zhejiang	309	55077452	54430156.7729435
1531	®ý¦¿	2011	7	76.11	119.01	29.05	33.39	26.07	2.66	997.22	227.8	29.179512	0.286623328	91	Zhejiang	156	55077452	54426832.9757165
1532	®ý¦¿	2011	8	77.44	218.42	28.27	32.62	25.34	2.68	999.01	192.63	29.179512	0.1323	92	Zhejiang	72	55077452	54421768.707483
1533	®ý¦¿	2011	9	72.56	86.23	24.66	28.57	21.71	2.58	1004.57	164.57	29.179512	0.1121	93	Zhejiang	61	55077452	54415700.2676182
1534	®ý¦¿	2011	10	71.94	48.84	19.51	23.51	16.54	2.5	1011.96	122.59	29.179512	0.2444	94	Zhejiang	133	55077452	54418985.2700491
1535	®ý¦¿	2011	11	78.78	127.92	16.99	20.84	14.13	2.34	1013.47	101.87	29.179512	0.440958966	95	Zhejiang	240	55077452	54426832.9947055
1536	®ý¦¿	2011	12	66.17	47.45	7.98	11.88	5.02	2.87	1020.17	116.08	29.179512	0.5218	96	Zhejiang	284	55077452	54426983.5185895
1537	®ý¦¿	2012	1	76.06	118.22	5.72	8.12	3.89	2.67	1018.01	50.43	29.179512	0.3313	97	Zhejiang	181	55077452	54633262.9037127
1538	®ý¦¿	2012	2	75.67	96.08	5.85	9.19	3.49	2.74	1015.7	53.48	29.179512	0.1647	98	Zhejiang	90	55077452	54644808.7431694
1539	®ý¦¿	2012	3	74.67	222.36	10.74	15.02	7.58	2.55	1012.58	120.93	29.179512	0.2581	99	Zhejiang	141	55077452	54629988.3765982
1540	®ý¦¿	2012	4	73.5	147.66	17.95	22.61	14.49	2.46	1005.63	151.43	29.179512	0.366099273	100	Zhejiang	200	55077452	54629991.0297828
1541	®ý¦¿	2012	5	76.67	206.17	21.18	25.37	18.07	2.24	1002.91	138.87	29.179512	0.5144	101	Zhejiang	281	55077452	54626749.6111975
1542	®ý¦¿	2012	6	83.67	313.36	24.42	27.8	22.19	2.06	997.37	86.01	29.179512	0.3698	102	Zhejiang	202	55077452	54624121.1465657
1543	®ý¦¿	2012	7	73.28	105.72	29.29	33.67	25.98	2.59	997.81	264.73	29.179512	0.1483	103	Zhejiang	81	55077452	54619015.5091032
1544	®ý¦¿	2012	8	76.28	241.26	28.29	32.05	25.54	3.35	996.91	198.88	29.179512	0.097016307	104	Zhejiang	53	55077452	54629991.2240527
1545	®ý¦¿	2012	9	73.39	171.4	23.71	27.79	20.66	2.54	1005.98	162.6	29.179512	0.1043	105	Zhejiang	57	55077452	54650047.9386385
1546	®ý¦¿	2012	10	65.78	27.3	19.96	24.81	16.07	2.45	1010.66	217.82	29.179512	0.1098	106	Zhejiang	60	55077452	54644808.7431694
1547	®ý¦¿	2012	11	72.78	131.72	13.31	17.16	10.26	2.37	1012.51	122.51	29.179512	0.2709	107	Zhejiang	148	55077452	54632705.7954965
1548	®ý¦¿	2012	12	71.5	121.16	7.77	11.49	5.02	2.87	1016.82	101.01	29.179512	0.3881	108	Zhejiang	212	55077452	54625096.6245813
1549	®ý¦¿	2013	1	74.67	27.33	5.89	10.16	2.94	2.47	1018.51	107.37	29.179512	0.2629	109	Zhejiang	144	55077452	54773678.2046405
1550	®ý¦¿	2013	2	80.78	91.21	8.36	11.93	5.94	2.67	1016.16	47.62	29.179512	0.085813387	110	Zhejiang	47	55077452	54770009.2527521
1551	®ý¦¿	2013	3	72.17	118.47	12.23	17.85	8.17	2.69	1011.12	149.74	29.179512	0.160671874	111	Zhejiang	88	55077452	54770009.0931908
1552	®ý¦¿	2013	4	67.72	122.39	15.97	21.07	12.03	2.44	1007.17	154.56	29.179512	0.241	112	Zhejiang	132	55077452	54771784.2323651
1553	®ý¦¿	2013	5	77.78	127.53	21.84	25.81	18.9	2.28	1002.81	143.13	29.179512	0.3213	113	Zhejiang	176	55077452	54777466.5421724
1554	®ý¦¿	2013	6	82	284.43	24.76	28.43	22.37	2.18	998.94	98.52	29.179512	0.2885	114	Zhejiang	158	55077452	54766031.1958406
1555	®ý¦¿	2013	7	67.94	29.93	29.86	34.71	26.23	3.27	998.99	299.64	29.179512	0.1388	115	Zhejiang	76	55077452	54755043.2276657
1556	®ý¦¿	2013	8	69.67	162.75	29.77	34.5	26.4	2.97	998.52	245.83	29.179512	0.084	116	Zhejiang	46	55077452	54761904.7619048
1557	®ý¦¿	2013	9	70.06	45.12	25.42	29.53	22.29	2.64	1005.59	193.78	29.179512	0.0767	117	Zhejiang	42	55077452	54758800.5215124
1558	®ý¦¿	2013	10	67.67	204.78	20.28	24.44	16.92	3.06	1010.86	178.28	29.179512	0.0749	118	Zhejiang	41	55077452	54739652.870494
1559	®ý¦¿	2013	11	67.67	52.32	14.37	18.99	10.92	2.27	1014.92	149.49	29.179512	0.2118	119	Zhejiang	116	55077452	54768649.6694995
1560	®ý¦¿	2013	12	63.83	96.24	7.6	12.47	4.07	2.47	1017.24	146.66	29.179512	0.2757	120	Zhejiang	151	55077452	54769677.1853464
1561	®ý¦¿	2014	1	69.44	18.84	7.75	13.25	3.71	2.4	1017.57	171.86	29.179512	0.211	121	Zhejiang	116	55077452	54976303.3175355
1562	®ý¦¿	2014	2	81.06	128.37	7.47	10.98	5.03	2.94	1014.87	68.72	29.179512	0.0855	122	Zhejiang	47	55077452	54970760.2339181
1563	®ý¦¿	2014	3	75.89	118.86	12.15	16.79	8.72	2.66	1012.73	136.56	29.179512	0.2328	123	Zhejiang	128	55077452	54982817.8694158
1564	®ý¦¿	2014	4	79.11	98.44	16.59	20.82	13.56	2.45	1008.27	117.31	29.179512	0.3328	124	Zhejiang	183	55077452	54987980.7692308
1565	®ý¦¿	2014	5	78.56	205.47	20.98	25.15	17.91	2.37	1003.7	117.96	29.179512	0.5493	125	Zhejiang	302	55077452	54979064.2636082
1566	®ý¦¿	2014	6	83.44	299.27	24.06	27.6	21.44	2.19	997.96	107.03	29.179512	0.382	126	Zhejiang	210	55077452	54973821.9895288
1567	®ý¦¿	2014	7	81.83	156.47	28.14	32.33	25.12	2.57	998.27	198.22	29.179512	0.2346	127	Zhejiang	129	55077452	54987212.2762148
1568	®ý¦¿	2014	8	85.17	287.3	27.03	30.71	24.68	2.13	999.5	123.61	29.179512	0.1182	128	Zhejiang	65	55077452	54991539.7631134
1569	®ý¦¿	2014	9	83.61	218	25.22	28.89	22.74	2.56	1003.42	118.38	29.179512	0.0982	129	Zhejiang	54	55077452	54989816.700611
1570	®ý¦¿	2014	10	70.83	17.76	20.57	25.22	16.97	2.74	1010.72	206.96	29.179512	0.1746	130	Zhejiang	96	55077452	54982817.8694158
1571	®ý¦¿	2014	11	76.39	58.56	15.61	19.61	12.69	2.44	1013.77	110.84	29.179512	0.4129	131	Zhejiang	227	55077452	54976992.0077501
1572	®ý¦¿	2014	12	61.89	24.03	7.37	12.12	3.74	2.67	1019.56	159.63	29.179512	0.5384	132	Zhejiang	296	55077452	54977711.7384844
1573	®ý¦¿	2015	1	69.72	58.34	7.69	12.32	4.44	2.61	1018.21	123.52	29.179512	0.7553	133	Zhejiang	416	55077452	55077452.6678141
1574	®ý¦¿	2015	2	75.61	96.67	8.39	12.3	5.47	2.42	1015.52	98.45	29.179512	0.359477111	134	Zhejiang	198	55077452	55080002.0199339
1575	®ý¦¿	2015	3	78	121.64	11.81	15.89	8.88	2.48	1013.67	111.88	29.179512	0.4176	135	Zhejiang	230	55077452	55076628.3524904
1576	®ý¦¿	2015	4	73.83	86.91	16.91	22.28	13.12	2.62	1007.98	147.81	29.179512	0.7934	136	Zhejiang	437	55077452	55079405.0920091
1577	®ý¦¿	2015	5	80.28	168.91	21.05	25.15	18.13	2.35	1002.2	112.87	29.179512	1.1819	137	Zhejiang	651	55077452	55080802.0983163
1578	®ý¦¿	2015	6	85.44	184.58	25.01	28.9	22.28	2.24	998.71	96.28	29.179512	0.797	138	Zhejiang	439	55077452	55081555.8343789
1579	®ý¦¿	2015	7	84	263.29	26.3	30.08	23.65	2.89	997.31	153.37	29.179512	0.3268	139	Zhejiang	180	55077452	55079559.3635251
1580	®ý¦¿	2015	8	81.61	225.04	27.24	31.29	24.47	2.54	999.56	178.37	29.179512	0.1888	140	Zhejiang	104	55077452	55084745.7627119
1581	®ý¦¿	2015	9	80.94	153.59	23.91	27.51	21.27	2.28	1005.1	122.56	29.179512	0.207	141	Zhejiang	114	55077452	55072463.7681159
1582	®ý¦¿	2015	10	77.17	66.39	20.29	24.19	17.28	2.34	1011.06	140.52	29.179512	0.330428456	142	Zhejiang	182	55077452	55080001.947532
1583	®ý¦¿	2015	11	85.72	180.67	15.51	18.41	13.44	2.33	1014.56	53.05	29.179512	0.412127799	143	Zhejiang	227	55077452	55080002.0165589
1584	®ý¦¿	2015	12	78.06	146.89	9.58	12.64	7.26	2.46	1018.6	77.51	29.179512	0.5664	144	Zhejiang	312	55077452	55084745.7627119
1585	®ý¦¿	2016	1	79.27	129.75	6.66	9.73	4.38	2.73	1018.17	NA	29.179512	0.55558125	145	Zhejiang	306	55077452	55077452.6678141
1586	®ý¦¿	2016	2	70.19	56.27	8.01	13.11	4.42	2.68	1018.48	140.06	29.179512	0.185185178	146	Zhejiang	102	55077452	55080002.1371041
1587	®ý¦¿	2016	3	73.89	68.88	11.77	16.45	8.29	2.57	1013.45	130.39	29.179512	0.410337391	147	Zhejiang	226	55077452	55076628.3933408
1588	®ý¦¿	2016	4	85.78	210.17	16.96	21.02	14.22	2.3	1005.52	82.67	29.179512	0.711699771	148	Zhejiang	392	55077452	55079405.1049371
1589	®ý¦¿	2016	5	83.52	221.18	21.41	25.52	18.36	2.31	1003.61	114.44	29.179512	0.816981567	149	Zhejiang	450	55077452	55080802.0861993
1590	®ý¦¿	2016	6	87.61	271.07	24.93	28.93	22.17	2.32	999.85	104.09	29.179512	0.533753986	150	Zhejiang	294	55077452	55081555.8686994
1591	®ý¦¿	2016	7	80.69	71.54	29.35	33.74	26.25	2.64	998.65	216.5	29.179512	0.232391111	151	Zhejiang	128	55077452	55079559.3898598
1592	®ý¦¿	2016	8	76	88.59	29.2	33.54	25.92	2.46	997.82	241.39	29.179512	0.127088889	152	Zhejiang	70	55077452	55079559.3153702
1593	®ý¦¿	2016	9	81.46	277.93	24.91	28.61	22.17	2.71	1003.11	88.94	29.179512	0.123473684	153	Zhejiang	68	55077452	55072463.8620161
1594	®ý¦¿	2016	10	83.63	132.53	22.07	25.01	20.02	2.87	1008.67	50.22	29.179512	0.165214228	154	Zhejiang	91	55077452	55080001.947532
1595	®ý¦¿	2016	11	81.76	82.74	14.96	18.68	12.29	2.54	1014.39	75.28	29.179512	0.254175735	155	Zhejiang	140	55077452	55080002.0308784
1596	®ý¦¿	2016	12	76.84	38.86	10.92	15.34	7.81	2.49	1017.42	109.33	29.179512	0.374001439	156	Zhejiang	206	55077452	55080001.9782812
1597	®ý¦¿	2017	1	76.47	48.51	8.95	12.97	6.24	2.64	1017.74	101.71	29.179512	0.2826	157	Zhejiang	158	55077452	55909412.5973107
1598	®ý¦¿	2017	2	69.48	24.61	8.47	13.56	4.93	2.71	1017.53	115.79	29.179512	0.1306	158	Zhejiang	73	55077452	55895865.237366
1599	®ý¦¿	2017	3	77.04	165.74	11.25	15.23	8.34	2.48	1012.69	99.35	29.179512	0.3023	159	Zhejiang	169	55077452	55904730.4002646
1600	®ý¦¿	2017	4	74.19	140.95	17.54	22.92	13.49	2.45	1006.63	171.71	29.179512	0.4436	160	Zhejiang	248	55077452	55906221.8214608
1601	®ý¦¿	2017	5	76.84	84.53	22.06	26.75	18.42	2.38	1004.51	183.58	29.179512	0.6512	161	Zhejiang	364	55077452	55896805.8968059
1602	®ý¦¿	2017	6	88.32	340.93	23.49	26.76	21.27	2.11	1000.31	62.2	29.179512	0.5671	162	Zhejiang	317	55077452	55898430.611885
1603	®ý¦¿	2017	7	75.38	73.76	29.89	34.76	26.29	2.68	999.87	270.73	29.179512	0.2987	163	Zhejiang	167	55077452	55908938.7345162
1604	®ý¦¿	2017	8	78.19	95.9	29.51	34.25	26.26	2.53	998.94	238.46	29.179512	0.1843	164	Zhejiang	103	55077452	55887140.5317417
1605	®ý¦¿	2017	9	79.44	119.91	25.89	29.93	22.93	2.72	1003.64	147.97	29.179512	0.1521	165	Zhejiang	85	55077452	55884286.6535174
1606	®ý¦¿	2017	10	75.28	129.05	20.49	24.23	17.71	3.4	1011.14	147.89	29.179512	0.229	166	Zhejiang	128	55077452	55895196.5065502
1607	®ý¦¿	2017	11	78.25	126.68	14.65	18.27	11.97	2.51	1014.73	86.76	29.179512	0.3327	167	Zhejiang	186	55077452	55906221.8214608
1608	®ý¦¿	2017	12	69.04	30.88	8.56	12.68	5.35	2.5	1019.11	130.27	29.179512	0.517	168	Zhejiang	289	55077452	55899419.729207
1609	®ý¦¿	2018	1	78.23	100.16	6.36	9.65	3.95	2.81	1016.76	81.21	29.179512	0.3765	169	Zhejiang	213	55077452	56573705.1792829
1610	®ý¦¿	2018	2	72.41	42.51	6.87	11.24	3.63	2.59	1016.47	122.34	29.179512	0.0902	170	Zhejiang	51	55077452	56541019.9556541
1611	®ý¦¿	2018	3	78.64	80.06	13.17	18.37	9.67	2.56	1011.37	142.93	29.179512	0.1467	171	Zhejiang	83	55077452	56578050.4430811
1612	®ý¦¿	2018	4	74.21	NA	18.33	23.45	14.44	2.55	1007.7	147.27	29.179512	0.396	172	Zhejiang	224	55077452	56565656.5656566
1613	®ý¦¿	2018	5	80.34	160.61	23.02	27.47	20.01	2.49	1003.18	137.32	29.179512	0.6488	173	Zhejiang	367	55077452	56565967.9408138
1614	®ý¦¿	2018	6	82.08	170.97	24.85	28.71	21.87	2.27	999.13	140.44	29.179512	0.4861	174	Zhejiang	275	55077452	56572721.6622094
1615	®ý¦¿	2018	7	80.27	159.82	28.67	32.87	25.66	2.64	997.64	228.59	29.179512	0.2705	175	Zhejiang	153	55077452	56561922.3659889
1616	®ý¦¿	2018	8	79.44	243.97	28.94	32.94	26	2.91	996.02	228.98	29.179512	0.1715	176	Zhejiang	97	55077452	56559766.7638484
1617	®ý¦¿	2018	9	78.57	165.54	25.72	29.86	22.84	2.6	1004.46	167.45	29.179512	0.1414	177	Zhejiang	80	55077452	56577086.2800566
1618	®ý¦¿	2018	10	70.42	47.56	18.86	23.29	15.47	2.5	1011.84	170.97	29.179512	0.2457	178	Zhejiang	139	55077452	56573056.5730566
1619	®ý¦¿	2018	11	81.95	91.92	15.44	19.12	12.89	2.29	1014.32	89.67	29.179512	0.4578	179	Zhejiang	259	55077452	56574923.5474006
1620	®ý¦¿	2018	12	82.18	104.36	9.57	12.56	7.37	3	1018.44	44.21	29.179512	0.6682	180	Zhejiang	378	55077452	56569889.2547142
1621	­«¼y	2004	1	73.8	26.38	7.14	10.22	5.08	0.98	982.46	32.42	30.058649	0.0447	1	Chongqing	14	29912325	31319910.5145414
1622	­«¼y	2004	2	74.4	33.52	10.12	14.92	7.18	1.02	979.58	61.2	30.058649	0.0447	2	Chongqing	14	29912325	31319910.5145414
1623	­«¼y	2004	3	73.4	61.36	13.44	17.8	10.48	1.12	977.08	68.36	30.058649	0.0799	3	Chongqing	25	29912325	31289111.3892365
1624	­«¼y	2004	4	70	82.7	19.74	26.08	15.36	1.04	971.78	152.32	30.058649	0.0639	4	Chongqing	20	29912325	31298904.5383412
1625	­«¼y	2004	5	75.8	233.74	21.52	26.68	18.16	1.08	969.46	100.56	30.058649	0.1118	5	Chongqing	35	29912325	31305903.3989267
1626	­«¼y	2004	6	79	199.82	23.84	28.56	20.74	1.02	967.96	106.64	30.058649	0.0863	6	Chongqing	27	29912325	31286210.8922364
1627	­«¼y	2004	7	72.6	181.46	27.24	33.14	23.32	1.14	964.72	183.74	30.058649	0.0511	7	Chongqing	16	29912325	31311154.5988258
1628	­«¼y	2004	8	72.6	150.02	27.28	32.48	23.8	1.14	965.6	149.48	30.058649	0.0383	8	Chongqing	12	29912325	31331592.689295
1629	­«¼y	2004	9	78.4	196.44	23.1	27.92	20.06	1.08	973	95.06	30.058649	0.0575	9	Chongqing	18	29912325	31304347.826087
1630	­«¼y	2004	10	81	69.52	16.7	20.62	14.42	0.86	981.36	61.44	30.058649	0.0671	10	Chongqing	21	29912325	31296572.2801788
1631	­«¼y	2004	11	83.2	79.66	13.34	17.1	11.14	0.92	982.34	51.26	30.058649	0.0735	11	Chongqing	23	29912325	31292517.0068027
1632	­«¼y	2004	12	79.6	13.64	8.68	12.02	6.6	1.04	982.66	41.1	30.058649	0.0447	12	Chongqing	14	29912325	31319910.5145414
1633	­«¼y	2005	1	74.6	10.36	5.96	9.06	3.86	0.96	981.88	29.84	30.058649	0.0574	13	Chongqing	16	29912325	27874564.4599303
1634	­«¼y	2005	2	73	27.94	7	10.34	4.76	1.14	979.96	31.34	30.058649	0.0215	14	Chongqing	6	29912325	27906976.744186
1635	­«¼y	2005	3	73.2	52.6	11.96	16.66	8.86	1.06	979.3	70.34	30.058649	0.0968	15	Chongqing	27	29912325	27892561.9834711
1636	­«¼y	2005	4	74	88.44	18.86	24.88	14.62	1.02	973.26	129.68	30.058649	0.1685	16	Chongqing	47	29912325	27893175.074184
1637	­«¼y	2005	5	82	197.1	21.68	25.54	19.18	0.98	967.6	65.04	30.058649	0.1541	17	Chongqing	43	29912325	27903958.4685269
1638	­«¼y	2005	6	76.6	109.86	25.92	31.32	22.24	1	963.9	123.94	30.058649	0.1864	18	Chongqing	52	29912325	27896995.7081545
1639	­«¼y	2005	7	72.2	125.32	28.6	34.02	24.8	1.1	964.08	171.12	30.058649	0.0681	19	Chongqing	19	29912325	27900146.8428781
1640	­«¼y	2005	8	77.2	217.46	25.8	30.52	22.84	1.04	966.34	110.88	30.058649	0.0609	20	Chongqing	17	29912325	27914614.1215107
1641	­«¼y	2005	9	71.8	43.94	25.06	30.86	21.28	1.14	972.38	143.82	30.058649	0.0394	21	Chongqing	11	29912325	27918781.7258883
1642	­«¼y	2005	10	82.4	123.74	17.72	21.2	15.66	1.02	980.06	48.08	30.058649	0.0824	22	Chongqing	23	29912325	27912621.3592233
1643	­«¼y	2005	11	81	35.94	13.76	16.62	11.86	0.88	980.18	22.28	30.058649	0.086	23	Chongqing	24	29912325	27906976.744186
1644	­«¼y	2005	12	72.6	6.16	7.96	10.8	6.04	0.84	985.7	34.98	30.058649	0.1255	24	Chongqing	35	29912325	27888446.2151394
1645	­«¼y	2006	1	76.6	15.56	7.06	9.92	5.12	1.02	981.24	34	30.058649	0.0572	25	Chongqing	16	29912325	27972027.972028
1646	­«¼y	2006	2	79.4	55.34	7.74	10.74	5.74	1.04	982.94	26.88	30.058649	0.0608	26	Chongqing	17	29912325	27960526.3157895
1647	­«¼y	2006	3	74	56.88	12.64	17.7	9.44	1.02	976.62	73.96	30.058649	0.1144	27	Chongqing	32	29912325	27972027.972028
1648	­«¼y	2006	4	73.4	86.54	18.74	24.8	14.66	1.2	971	119.92	30.058649	0.1858	28	Chongqing	52	29912325	27987082.8848224
1649	­«¼y	2006	5	70	137.88	22.54	28.66	18.24	1.18	970.48	165.5	30.058649	0.2109	29	Chongqing	59	29912325	27975343.7648175
1650	­«¼y	2006	6	73.4	111.48	25.58	30.68	22.06	1.04	965.36	122.38	30.058649	0.2859	30	Chongqing	80	29912325	27981811.8223155
1651	­«¼y	2006	7	66.8	119.8	29.82	35.64	25.54	1.22	962	223.02	30.058649	0.1179	31	Chongqing	33	29912325	27989821.8829517
1652	­«¼y	2006	8	61.6	47.24	29.88	36.12	25.34	1.24	965.72	211.26	30.058649	0.05	32	Chongqing	14	29912325	2.8e+07
1653	­«¼y	2006	9	65.6	124.8	24.38	29.84	20.64	1.24	972.86	135.52	30.058649	0.0608	33	Chongqing	17	29912325	27960526.3157895
1654	­«¼y	2006	10	79.2	96.96	20.18	24.2	17.72	0.9	978.02	56.14	30.058649	0.0965	34	Chongqing	27	29912325	27979274.611399
1655	­«¼y	2006	11	79	52.4	14.46	18.2	12.2	0.96	979	56.66	30.058649	0.1287	35	Chongqing	36	29912325	27972027.972028
1656	­«¼y	2006	12	77.6	11.84	8.76	11.94	6.66	0.88	984.94	43.3	30.058649	0.05	36	Chongqing	14	29912325	2.8e+07
1657	­«¼y	2007	1	76.8	26.22	6.88	10.38	4.68	0.84	986.52	49.24	30.058649	0.0962	37	Chongqing	27	29912325	28066528.0665281
1658	­«¼y	2007	2	78.2	49.7	11.48	15.58	8.78	0.94	976.9	46.88	30.058649	0.0534	38	Chongqing	15	29912325	28089887.6404494
1659	­«¼y	2007	3	72.8	29.3	13.48	17.94	10.54	1.16	975	75.08	30.058649	0.0926	39	Chongqing	26	29912325	28077753.7796976
1660	­«¼y	2007	4	73.4	135.56	17.32	22.82	13.58	1.12	975.56	111.76	30.058649	0.1033	40	Chongqing	29	29912325	28073572.1200387
1661	­«¼y	2007	5	73.4	168.7	23.48	29.72	19.1	1.16	968.82	146	30.058649	0.146	41	Chongqing	41	29912325	28082191.7808219
1662	­«¼y	2007	6	86.4	213.88	24.08	28.52	21.28	1.02	965.76	81.82	30.058649	0.1282	42	Chongqing	36	29912325	28081123.2449298
1663	­«¼y	2007	7	85	346.46	26.78	31.14	24.1	1.08	962.6	81.46	30.058649	0.0605	43	Chongqing	17	29912325	28099173.553719
1664	­«¼y	2007	8	75.2	94.9	28.28	34.5	24.3	1.12	965.38	200.08	30.058649	0.0285	44	Chongqing	8	29912325	28070175.4385965
1665	­«¼y	2007	9	79.6	123.96	23.14	28.24	19.86	1.02	972.4	121.9	30.058649	0.0499	45	Chongqing	14	29912325	28056112.2244489
1666	­«¼y	2007	10	83	75.44	18.88	22.22	16.62	0.86	978.8	60.54	30.058649	0.057	46	Chongqing	16	29912325	28070175.4385965
1667	­«¼y	2007	11	82.4	32.18	13.62	18.12	10.88	0.86	982.52	85.72	30.058649	0.0641	47	Chongqing	18	29912325	28081123.2449298
1668	­«¼y	2007	12	83.4	16.48	9.36	11.72	7.68	0.94	981.4	21.48	30.058649	0.0499	48	Chongqing	14	29912325	28056112.2244489
1669	­«¼y	2008	1	77	12.5	4.9	7.26	3.26	1.18	983.62	15.46	30.058649	0.0391	49	Chongqing	11	29912325	28132992.3273657
1670	­«¼y	2008	2	73.8	28.36	6.78	10.84	4.06	0.96	984.48	57.2	30.058649	0.0497	50	Chongqing	14	29912325	28169014.084507
1671	­«¼y	2008	3	78.4	60.7	14.42	19.64	11.06	1.1	976.22	97.7	30.058649	0.0888	51	Chongqing	25	29912325	28153153.1531532
1672	­«¼y	2008	4	78.2	86.94	18.14	23.3	14.68	1.12	972.46	92.72	30.058649	0.1918	52	Chongqing	54	29912325	28154327.4244004
1673	­«¼y	2008	5	76.8	87.36	22.98	28.56	19.16	1.08	968.36	120.54	30.058649	0.2734	53	Chongqing	77	29912325	28163862.4725677
1674	­«¼y	2008	6	76.8	154.9	25.32	31.04	21.3	1.12	965.42	141.78	30.058649	0.1563	54	Chongqing	44	29912325	28150991.6826615
1675	­«¼y	2008	7	77.8	158.42	27.66	33.38	23.94	1.2	963.22	162.98	30.058649	0.0639	55	Chongqing	18	29912325	28169014.084507
1676	­«¼y	2008	8	83.6	199.78	25.74	30.48	22.82	1.04	966.56	103.72	30.058649	0.0249	56	Chongqing	7	29912325	28112449.7991968
1677	­«¼y	2008	9	81.8	103.38	24.42	29.18	21.5	1.12	971.02	95.56	30.058649	0.032	57	Chongqing	9	29912325	28125000
1678	­«¼y	2008	10	86.8	141.1	18.8	22.46	16.64	0.86	978	73.92	30.058649	0.032	58	Chongqing	9	29912325	28125000
1679	­«¼y	2008	11	84.2	55	13.52	17.38	11.2	0.98	982.44	71.28	30.058649	0.0533	59	Chongqing	15	29912325	28142589.1181989
1680	­«¼y	2008	12	83	14.76	8.72	12.28	6.4	0.94	983.18	38.32	30.058649	0.0675	60	Chongqing	19	29912325	28148148.1481481
1681	­«¼y	2009	1	79.8	16.06	6.86	10.36	4.62	0.86	984.64	48.12	30.058649	0.028178957	61	Chongqing	8	29912325	28389979.0897158
1682	­«¼y	2009	2	84.4	19.52	11.46	14.88	9.32	1.1	974.7	30.42	30.058649	0.017611848	62	Chongqing	5	29912325	28389979.2912135
1683	­«¼y	2009	3	75.4	49.9	13.46	18.52	9.92	1.14	975.76	93.88	30.058649	0.0564	63	Chongqing	16	29912325	28368794.3262411
1684	­«¼y	2009	4	82.8	136.5	17.38	22.04	14.46	0.94	972.98	79.12	30.058649	0.091581611	64	Chongqing	26	29912325	28389978.8572184
1685	­«¼y	2009	5	81.4	155.74	21.14	25.46	18.24	1	970.86	71.96	30.058649	0.0634	65	Chongqing	18	29912325	28391167.192429
1686	­«¼y	2009	6	76.8	198.78	25.56	31.2	21.9	0.96	964.04	128.64	30.058649	0.0704	66	Chongqing	20	29912325	28409090.9090909
1687	­«¼y	2009	7	73.2	77.2	28	33.32	24.24	1.1	963.32	153.4	30.058649	0.0317	67	Chongqing	9	29912325	28391167.192429
1688	­«¼y	2009	8	73.2	179.72	27.88	33.78	24.18	1.1	966.48	169.54	30.058649	0.0317	68	Chongqing	9	29912325	28391167.192429
1689	­«¼y	2009	9	71.6	112.2	25.18	30.64	21.44	1.14	970.98	145.68	30.058649	0.0528	69	Chongqing	15	29912325	28409090.9090909
1690	­«¼y	2009	10	82	62.42	19	22.74	16.7	0.86	977.28	58.54	30.058649	0.0317	70	Chongqing	9	29912325	28391167.192429
1691	­«¼y	2009	11	77.6	34.76	11.76	15.74	9.32	1.1	981.84	65.08	30.058649	0.0176	71	Chongqing	5	29912325	28409090.9090909
1692	­«¼y	2009	12	79	17.68	8.52	11.5	6.52	1	981.74	39.44	30.058649	0.0141	72	Chongqing	4	29912325	28368794.3262411
1693	­«¼y	2010	1	76.8	13.38	7.88	11.3	5.58	0.98	981.9	41.5	30.058649	0.0315	73	Chongqing	9	29912325	28571428.5714286
1694	­«¼y	2010	2	70	8.52	9.16	13.32	6.44	1.1	976.66	42.46	30.058649	0.028	74	Chongqing	8	29912325	28571428.5714286
1695	­«¼y	2010	3	71.6	54.78	13.1	18.34	9.7	1.26	976.86	101.06	30.058649	0.0455	75	Chongqing	13	29912325	28571428.5714286
1696	­«¼y	2010	4	75.4	100.26	15.98	20.78	12.76	1.1	975.42	80.2	30.058649	0.0665	76	Chongqing	19	29912325	28571428.5714286
1697	­«¼y	2010	5	80.2	172.16	20.7	25.44	17.7	1.02	968.66	77.3	30.058649	0.0665	77	Chongqing	19	29912325	28571428.5714286
1698	­«¼y	2010	6	80.6	173.32	23.66	28.28	20.56	0.98	967.6	86.64	30.058649	0.055963614	78	Chongqing	16	29912325	28590004.92713
1699	­«¼y	2010	7	77.6	227.8	28.32	33.56	24.88	1.12	964.14	141.18	30.058649	0.063	79	Chongqing	18	29912325	28571428.5714286
1700	­«¼y	2010	8	70.8	127.68	28.14	34.14	24.12	1.26	967.52	195	30.058649	0.042	80	Chongqing	12	29912325	28571428.5714286
1701	­«¼y	2010	9	76.4	100.52	24.1	28.64	21.3	1.12	971.28	102.3	30.058649	0.028	81	Chongqing	8	29912325	28571428.5714286
1702	­«¼y	2010	10	77.2	80.96	18.02	22.82	15.16	1	978.68	102.72	30.058649	0.0874	82	Chongqing	25	29912325	28604118.993135
1703	­«¼y	2010	11	79	51.68	13.9	18.38	11.24	0.96	980.98	78.8	30.058649	0.097936324	83	Chongqing	28	29912325	28590005.0730922
1704	­«¼y	2010	12	76.4	27.18	8.22	12.1	5.8	1.1	980.14	61.6	30.058649	0.1049	84	Chongqing	30	29912325	28598665.3956149
1705	­«¼y	2011	1	66.8	11.04	3.82	6.4	2.04	1.1	986.26	21.78	30.058649	0.0659	85	Chongqing	19	29912325	28831562.9742033
1706	­«¼y	2011	2	70	13.5	9.16	13.6	6.34	1.12	977.3	53.5	30.058649	0.0208	86	Chongqing	6	29912325	28846153.8461538
1707	­«¼y	2011	3	66.2	47.66	11.54	16.24	8.36	1.18	981.22	79.76	30.058649	0.0867	87	Chongqing	25	29912325	28835063.4371396
1708	­«¼y	2011	4	71.4	55.24	18.18	23.86	14.36	1.08	973.84	114.66	30.058649	0.1837	88	Chongqing	53	29912325	28851388.1328253
1709	­«¼y	2011	5	66.6	138.4	22.62	29.32	17.9	1.3	969.24	159.04	30.058649	0.2219	89	Chongqing	64	29912325	28841820.6399279
1710	­«¼y	2011	6	76	171.18	25.12	30.22	21.78	1.1	964.38	119.28	30.058649	0.364	90	Chongqing	105	29912325	28846153.8461538
1711	­«¼y	2011	7	68.8	109.42	27.88	33.94	23.74	1.18	963.64	176.38	30.058649	0.079733211	91	Chongqing	23	29912325	28846198.1043257
1712	­«¼y	2011	8	63.2	120.38	28.64	35.28	23.92	1.28	965.48	237.04	30.058649	0.0659	92	Chongqing	19	29912325	28831562.9742033
1713	­«¼y	2011	9	71.4	94.92	23.56	28.16	20.6	1.32	971.46	91.22	30.058649	0.0451	93	Chongqing	13	29912325	28824833.7028825
1714	­«¼y	2011	10	79.8	173.44	17.9	21.74	15.6	1	978.62	65.64	30.058649	0.1075	94	Chongqing	31	29912325	28837209.3023256
1715	­«¼y	2011	11	83	96.42	15.68	19	13.72	1	978.56	43.28	30.058649	0.142133116	95	Chongqing	41	29912325	28846197.9543177
1716	­«¼y	2011	12	75.6	26.34	7.8	10.22	6.12	0.98	986.18	22.48	30.058649	0.1976	96	Chongqing	57	29912325	28846153.8461538
1717	­«¼y	2012	1	74.4	20.92	5.7	7.98	4.08	1.2	979.14	15.58	30.058649	0.0822	97	Chongqing	24	29912325	29197080.2919708
1718	­«¼y	2012	2	69	7.96	6.92	9.4	5.22	1.28	975.92	16.44	30.058649	0.0377	98	Chongqing	11	29912325	29177718.8328912
1719	­«¼y	2012	3	69.8	53.4	11.86	16.34	8.82	1.36	973.3	70.72	30.058649	0.137	99	Chongqing	40	29912325	29197080.2919708
1720	­«¼y	2012	4	71.2	106.14	17.98	23.5	14.36	1.3	967.6	104.96	30.058649	0.215827286	100	Chongqing	63	29912325	29190007.0503597
1721	­«¼y	2012	5	80.4	232.7	21.24	25.54	18.54	1.22	965.8	64.64	30.058649	0.3118	101	Chongqing	91	29912325	29185375.2405388
1722	­«¼y	2012	6	78.2	107.74	24.32	29.18	21.24	1.08	960.92	78.12	30.058649	0.2809	102	Chongqing	82	29912325	29191883.2324671
1723	­«¼y	2012	7	74.6	160.76	27.72	32.88	24.3	1.26	959.24	149.34	30.058649	0.0959	103	Chongqing	28	29912325	29197080.2919708
1724	­«¼y	2012	8	66.6	102.34	28.32	34.46	24.22	1.3	962.46	203.92	30.058649	0.065090769	104	Chongqing	19	29912325	29190006.9578222
1725	­«¼y	2012	9	74.8	171.54	22.54	27.08	19.64	1.22	970.1	100.12	30.058649	0.0411	105	Chongqing	12	29912325	29197080.2919708
1726	­«¼y	2012	10	81	70.9	17.5	20.88	15.5	1.06	974.24	47.68	30.058649	0.0788	106	Chongqing	23	29912325	29187817.2588832
1727	­«¼y	2012	11	78.2	43.34	12.56	15.66	10.6	1.22	974.64	43.96	30.058649	0.0856	107	Chongqing	25	29912325	29205607.4766355
1728	­«¼y	2012	12	NA	NA	NA	NA	NA	NA	NA	NA	30.058649	0.0993	108	Chongqing	29	29912325	29204431.0171198
1729	­«¼y	2013	1	73	12.92	6.88	10.94	4.18	1.1	978.74	60.88	30.058649	0.0747	109	Chongqing	22	29912325	29451137.8848728
1730	­«¼y	2013	2	73.8	15.42	10.02	13.76	7.62	1.26	975.12	39.48	30.058649	0.044142642	110	Chongqing	13	29912325	29449981.7206229
1731	­«¼y	2013	3	65.6	53.8	15.58	21.68	11.62	1.32	971.26	124.86	30.058649	0.095076459	111	Chongqing	28	29912325	29449981.9350655
1732	­«¼y	2013	4	67.6	92.8	18.4	24.46	14.28	1.36	968.48	130.02	30.058649	0.1732	112	Chongqing	51	29912325	29445727.482679
1733	­«¼y	2013	5	74	189.48	21.84	27.34	18.2	1.26	964.9	114.96	30.058649	0.2716	113	Chongqing	80	29912325	29455081.0014728
1734	­«¼y	2013	6	69	153.7	26.58	32.64	22.12	1.3	960.9	190.54	30.058649	0.1528	114	Chongqing	45	29912325	29450261.7801047
1735	­«¼y	2013	7	64	101.74	29.82	35.4	25.58	1.38	958.52	193.5	30.058649	0.0713	115	Chongqing	21	29912325	29453015.42777
1736	­«¼y	2013	8	64.4	87.74	29.06	35.54	24.72	1.46	961.42	205.8	30.058649	0.0407	116	Chongqing	12	29912325	29484029.4840295
1737	­«¼y	2013	9	76.6	176.2	22.38	27.02	19.48	1.18	969.5	109.15	30.058649	0.0204	117	Chongqing	6	29912325	29411764.7058824
1738	­«¼y	2013	10	74.8	68.62	18.6	23.96	15.22	1.08	975.56	122.8	30.058649	0.0475	118	Chongqing	14	29912325	29473684.2105263
1739	­«¼y	2013	11	80.2	70.56	13.98	17.46	11.92	1.22	977.52	46.2	30.058649	0.1087	119	Chongqing	32	29912325	29438822.4471021
1740	­«¼y	2013	12	75.8	12.6	8.24	12.16	5.92	1.04	980.08	59.24	30.058649	0.0577	120	Chongqing	17	29912325	29462738.3015598
1741	­«¼y	2014	1	75.4	8.4	7.8	12.18	5.02	1.06	978.7	62.62	30.058649	0.0404	121	Chongqing	12	29912325	29702970.2970297
1742	­«¼y	2014	2	73.6	16.72	7.5	10.36	5.62	1.38	975.66	17.8	30.058649	0.0404	122	Chongqing	12	29912325	29702970.2970297
1743	­«¼y	2014	3	73.6	88.7	13.34	18.38	10.22	1.24	973.54	60.5	30.058649	0.064	123	Chongqing	19	29912325	29687500
1744	­«¼y	2014	4	79.6	126.78	18.16	22.48	15.42	1.36	969.58	47.98	30.058649	0.101	124	Chongqing	30	29912325	29702970.2970297
1745	­«¼y	2014	5	80.6	160.42	20.02	24.44	17.2	1.2	966.68	52.52	30.058649	0.1044	125	Chongqing	31	29912325	29693486.5900383
1746	­«¼y	2014	6	84.2	189.22	23.64	27.42	21.28	1.12	962.38	39.96	30.058649	0.2424	126	Chongqing	72	29912325	29702970.2970297
1747	­«¼y	2014	7	73.8	139.34	27.86	33.84	23.64	1.38	961.64	202.52	30.058649	0.0539	127	Chongqing	16	29912325	29684601.1131725
1748	­«¼y	2014	8	76.6	245.88	26.28	31.46	22.96	1.4	963.78	133.04	30.058649	0.0673	128	Chongqing	20	29912325	29717682.0208024
1749	­«¼y	2014	9	81.6	182.4	23.98	28.42	21.34	1.34	967.04	85.02	30.058649	0.0808	129	Chongqing	24	29912325	29702970.2970297
1750	­«¼y	2014	10	79.6	129.58	19.1	23.98	16.24	1.26	974.08	114.26	30.058649	0.1414	130	Chongqing	42	29912325	29702970.2970297
1751	­«¼y	2014	11	83.4	77.46	13.16	15.74	11.42	1.2	976.62	26.22	30.058649	0.1987	131	Chongqing	59	29912325	29693004.5294414
1752	­«¼y	2014	12	74.6	8.34	8.4	11.88	6.18	1.34	981.92	53.02	30.058649	0.2155	132	Chongqing	64	29912325	29698375.8700696
1753	­«¼y	2015	1	75	25.66	8.98	12.16	6.9	1.26	979.08	33.16	30.058649	0.1939	133	Chongqing	58	29912325	29912325.9412068
1754	­«¼y	2015	2	75.4	27.16	9.8	13.36	7.46	1.34	975.78	31.88	30.058649	0.083572915	134	Chongqing	25	29912325	29913997.8544484
1755	­«¼y	2015	3	71	35.9	14.48	19.08	11.36	1.46	973.32	76.52	30.058649	0.224	135	Chongqing	67	29912325	29910714.2857143
1756	­«¼y	2015	4	71.2	88.54	19.02	24.96	14.98	1.54	969.54	134.38	30.058649	0.3677	136	Chongqing	110	29912325	29915692.1403318
1757	­«¼y	2015	5	77.6	137.82	21.92	26.84	18.74	1.32	964.88	90.28	30.058649	0.4847	137	Chongqing	145	29912325	29915411.5948009
1758	­«¼y	2015	6	82.4	205.1	24.76	29.16	22.14	1.28	961.28	62.5	30.058649	0.4881	138	Chongqing	146	29912325	29911903.2985044
1759	­«¼y	2015	7	74	180.1	26.8	32.54	22.84	1.32	962.06	181.44	30.058649	0.1671	139	Chongqing	50	29912325	29922202.2740874
1760	­«¼y	2015	8	74.4	133.3	26.76	32.52	23	1.38	964.12	166.16	30.058649	0.0435	140	Chongqing	13	29912325	29885057.4712644
1761	­«¼y	2015	9	80.2	182.7	23.18	27.28	20.74	1.32	968.96	65.48	30.058649	0.1036	141	Chongqing	31	29912325	29922779.9227799
1762	­«¼y	2015	10	78.2	68.32	19.7	24.52	16.84	1.32	974.36	101.92	30.058649	0.150431246	142	Chongqing	45	29912325	29913998.0533034
1763	­«¼y	2015	11	82.4	36.1	14.62	17.62	12.72	1.42	975.36	29.02	30.058649	0.200574995	143	Chongqing	60	29912325	29913998.0035896
1764	­«¼y	2015	12	80.8	32.34	8.94	11.8	7.18	1.22	980.68	37.06	30.058649	0.2206	144	Chongqing	66	29912325	29918404.3517679
1765	­«¼y	2016	1	77.9	34.86	7.08	9.6	5.46	1.38	979.24	NA	30.058649	0.143753448	145	Chongqing	43	29912325	29912325.9986084
1766	­«¼y	2016	2	72.39	24.2	8.97	14.18	5.5	1.28	980.23	70.2	30.058649	0.060172499	146	Chongqing	18	29912325	29913997.7550209
1767	­«¼y	2016	3	72.85	95.76	13.61	18.48	10.36	1.44	973.46	62.16	30.058649	0.137074627	147	Chongqing	41	29912325	29910714.2564028
1768	­«¼y	2016	4	80.5	152.36	18.46	23.22	15.56	1.3	967.2	64.6	30.058649	0.140394545	148	Chongqing	42	29912325	29915692.2371877
1769	­«¼y	2016	5	75.6	151.52	21.62	27	17.94	1.54	965.68	90.6	30.058649	0.294162759	149	Chongqing	88	29912325	29915411.5562263
1770	­«¼y	2016	6	78.9	427.76	24.92	30.54	21.46	1.36	962.56	114.4	30.058649	0.29085411	150	Chongqing	87	29912325	29911903.2562407
1771	­«¼y	2016	7	73.36	142.46	28.62	34.48	24.52	1.44	960.06	188.8	30.058649	0.130338	151	Chongqing	39	29912325	29922202.2740874
1772	­«¼y	2016	8	69.4	86.22	28.58	34.52	24.74	1.56	962.26	178.8	30.058649	0.036762	152	Chongqing	11	29912325	29922202.2740874
1773	­«¼y	2016	9	73.2	71.94	23.92	29.08	20.6	1.36	968.46	77.68	30.058649	0.083548387	153	Chongqing	25	29912325	29922779.9574395
1774	­«¼y	2016	10	79.68	89.64	19.34	22.92	17.1	1.38	972.06	56.2	30.058649	0.076887081	154	Chongqing	23	29912325	29913998.1656996
1775	­«¼y	2016	11	82.14	85.6	13.22	16.44	11.16	1.28	976.96	28	30.058649	0.11700208	155	Chongqing	35	29912325	29913998.1101191
1776	­«¼y	2016	12	80.04	16.02	9.7	13.02	7.62	1.22	979.18	52.4	30.058649	0.106973331	156	Chongqing	32	29912325	29913997.9103764
1777	­«¼y	2017	1	76.06	11.62	8.9	11.63	7.11	1.32	978.38	25.64	30.058649	0.0886	157	Chongqing	27	29912325	30474040.6320542
1778	­«¼y	2017	2	78.62	39.26	8.94	13.06	6.36	1.28	977.98	45.42	30.058649	0.0328	158	Chongqing	10	29912325	30487804.8780488
1779	­«¼y	2017	3	75.62	79.34	12.15	16.18	9.54	1.38	973.85	46.94	30.058649	0.1115	159	Chongqing	34	29912325	30493273.5426009
1780	­«¼y	2017	4	75.42	133.8	18.01	23.66	14.43	1.43	968.7	112.26	30.058649	0.1739	160	Chongqing	53	29912325	30477285.7964347
1781	­«¼y	2017	5	75.19	159.9	21.32	27.11	17.54	1.32	967.91	139.06	30.058649	0.328	161	Chongqing	100	29912325	30487804.8780488
1782	­«¼y	2017	6	80.46	198	23.94	28.52	20.98	1.26	962.8	84.9	30.058649	0.3412	162	Chongqing	104	29912325	30480656.5064478
1783	­«¼y	2017	7	70.53	152.94	28.87	34.88	24.48	1.42	961.3	217.5	30.058649	0.1214	163	Chongqing	37	29912325	30477759.4728171
1784	­«¼y	2017	8	70.46	153.7	28.96	34.82	25	1.58	961.38	191.06	30.058649	0.0656	164	Chongqing	20	29912325	30487804.8780488
1785	­«¼y	2017	9	82.9	252.4	23.46	27.26	21.12	1.36	967.2	61.62	30.058649	0.0754	165	Chongqing	23	29912325	30503978.7798408
1786	­«¼y	2017	10	84.44	164.3	17.94	21.44	15.9	1.26	974.94	46.02	30.058649	0.1279	166	Chongqing	39	29912325	30492572.3221267
1787	­«¼y	2017	11	78.1	28.22	13.56	17.34	11.12	1.2	977.24	68.52	30.058649	0.1804	167	Chongqing	55	29912325	30487804.8780488
1788	­«¼y	2017	12	75.22	5.04	9.02	12.46	6.78	1.2	980.92	53.08	30.058649	0.1739	168	Chongqing	53	29912325	30477285.7964347
1789	­«¼y	2018	1	77.36	38.16	6.16	9.18	4.18	1.38	977.3	45	30.058649	0.1041	169	Chongqing	32	29912325	30739673.3909702
1790	­«¼y	2018	2	74.34	17.34	8.26	12.22	5.7	1.24	977.16	34.2	30.058649	0.0293	170	Chongqing	9	29912325	30716723.5494881
1791	­«¼y	2018	3	76.98	81.8	14.8	20.12	11.56	1.44	971.48	91.96	30.058649	0.1333	171	Chongqing	41	29912325	30757689.4223556
1792	­«¼y	2018	4	72.78	136.8	19.4	25.6	15.16	1.34	968.69	134.58	30.058649	0.2569	172	Chongqing	79	29912325	30751265.0836902
1793	­«¼y	2018	5	78.75	240.98	22.29	27.02	19.08	1.44	965.26	85.96	30.058649	0.413	173	Chongqing	127	29912325	30750605.3268765
1794	­«¼y	2018	6	76.14	114.9	25.46	30.6	21.88	1.34	961.84	113.7	30.058649	0.4097	174	Chongqing	126	29912325	30754210.3978521
1795	­«¼y	2018	7	70.3	165.16	29.34	34.86	25.38	1.48	959	190.38	30.058649	0.2049	175	Chongqing	63	29912325	30746705.7101025
1796	­«¼y	2018	8	68.28	113.68	28.9	35.52	24.46	1.44	960.99	237.42	30.058649	0.0878	176	Chongqing	27	29912325	30751708.428246
1797	­«¼y	2018	9	79.82	183.28	23.08	27.18	20.72	1.36	969.04	67.04	30.058649	0.0878	177	Chongqing	27	29912325	30751708.428246
1798	­«¼y	2018	10	80.84	69.88	17.16	20.88	14.96	1.18	976.32	53.12	30.058649	0.1431	178	Chongqing	44	29912325	30747728.8609364
1799	­«¼y	2018	11	82.76	77.42	12.54	15.76	10.58	1.24	977.04	47.64	30.058649	0.2439	179	Chongqing	75	29912325	30750307.503075
1800	­«¼y	2018	12	77.44	32.32	7.78	9.88	6.34	1.44	980.18	18.2	30.058649	0.2309	180	Chongqing	71	29912325	30749242.0961455
1801	¥|¤t	2004	1	58.58	7.79	2.55	9.4	-2.56	1.59	815.78	134.96	30.615754	0.0712	1	Sichuan	62	81423401	87078651.6853933
1802	¥|¤t	2004	2	54.84	11.93	4.69	12.15	-1.04	1.85	815.51	150.73	30.615754	0.0516	2	Sichuan	45	81423401	87209302.3255814
1803	¥|¤t	2004	3	59.3	35.01	9.73	16.71	4.53	1.88	814.8	151.2	30.615754	0.0953	3	Sichuan	83	81423401	87093389.296957
1804	¥|¤t	2004	4	61	53.22	13.28	20.53	7.66	1.85	813.98	183.13	30.615754	0.1412	4	Sichuan	123	81423401	87110481.5864023
1805	¥|¤t	2004	5	63.49	103.34	15.83	22.31	10.91	1.87	812.84	161.35	30.615754	0.1733	5	Sichuan	151	81423401	87132140.796307
1806	¥|¤t	2004	6	73.88	139.23	17.58	23.01	13.81	1.54	812.7	113.08	30.615754	0.1423	6	Sichuan	124	81423401	87139845.3970485
1807	¥|¤t	2004	7	73.14	157.94	19.37	25.53	15.07	1.47	811.53	165.83	30.615754	0.1125	7	Sichuan	98	81423401	87111111.1111111
1808	¥|¤t	2004	8	74.6	141.27	20.02	26.13	15.97	1.4	812.12	155.51	30.615754	0.0677	8	Sichuan	59	81423401	87149187.5923191
1809	¥|¤t	2004	9	77.23	147.15	16.66	22.53	13.04	1.44	816.6	119.04	30.615754	0.0677	9	Sichuan	59	81423401	87149187.5923191
1810	¥|¤t	2004	10	74.7	56.03	11.53	17.47	7.73	1.35	820.29	129.4	30.615754	0.0987	10	Sichuan	86	81423401	87132725.4305978
1811	¥|¤t	2004	11	68.6	26.53	7	13.62	2.63	1.37	819.89	140.6	30.615754	0.163	11	Sichuan	142	81423401	87116564.4171779
1812	¥|¤t	2004	12	63.3	9.05	3.8	10.65	-0.99	1.47	817.94	135.04	30.615754	0.1664	12	Sichuan	145	81423401	87139423.0769231
1813	¥|¤t	2005	1	59.98	8.44	2.8	9.7	-2.29	1.55	815.05	134.63	30.615754	0.2223	13	Sichuan	182	81423401	81871345.0292398
1814	¥|¤t	2005	2	59.53	14.02	4.97	11.22	0.29	1.96	813.87	114.3	30.615754	0.0818	14	Sichuan	67	81423401	81907090.4645477
1815	¥|¤t	2005	3	62.12	33.44	8.36	15.07	3.42	1.83	815.91	142.85	30.615754	0.2443	15	Sichuan	200	81423401	81866557.5112567
1816	¥|¤t	2005	4	60.33	48.8	13.26	20.39	7.82	1.87	814.7	177.96	30.615754	0.3224	16	Sichuan	264	81423401	81885856.0794045
1817	¥|¤t	2005	5	63.42	89.1	16.82	23.25	11.92	1.88	811.1	170.95	30.615754	0.2821	17	Sichuan	231	81423401	81885856.0794045
1818	¥|¤t	2005	6	69.35	134.64	19.5	25.66	15.04	1.64	810.34	148.56	30.615754	0.2675	18	Sichuan	219	81423401	81869158.8785047
1819	¥|¤t	2005	7	75.19	213.3	20.64	26.47	16.73	1.46	811.11	133.4	30.615754	0.1148	19	Sichuan	94	81423401	81881533.1010453
1820	¥|¤t	2005	8	78.74	187.15	19.1	24.53	15.69	1.31	812.07	105.54	30.615754	0.0708	20	Sichuan	58	81423401	81920903.9548023
1821	¥|¤t	2005	9	73.4	103.12	17.98	24.52	13.77	1.47	816.5	154.54	30.615754	0.1197	21	Sichuan	98	81423401	81871345.0292398
1822	¥|¤t	2005	10	74.72	68.69	12.32	17.97	8.75	1.43	819.73	111.06	30.615754	0.1575	22	Sichuan	129	81423401	81904761.9047619
1823	¥|¤t	2005	11	67.53	13.98	7.6	14.43	3.05	1.35	817.81	134.49	30.615754	0.193	23	Sichuan	158	81423401	81865284.9740933
1824	¥|¤t	2005	12	60.51	5.35	2.98	10.23	-1.92	1.29	819.08	134.29	30.615754	0.1551	24	Sichuan	127	81423401	81882656.3507415
1825	¥|¤t	2006	1	55.35	5.38	3.85	11.88	-1.9	1.59	815.08	153.58	30.615754	0.1376	25	Sichuan	113	81423401	82122093.0232558
1826	¥|¤t	2006	2	62.35	22.55	5.76	12.71	0.65	1.77	816.74	121.8	30.615754	0.1035	26	Sichuan	85	81423401	82125603.8647343
1827	¥|¤t	2006	3	58.49	25.41	8.95	16.13	3.48	1.96	814.06	177.04	30.615754	0.1461	27	Sichuan	120	81423401	82135523.613963
1828	¥|¤t	2006	4	57.26	37.87	13.2	20.48	7.56	2	812.83	184.8	30.615754	0.2131	28	Sichuan	175	81423401	82121069.9202252
1829	¥|¤t	2006	5	60.81	98.87	16.28	23.46	10.69	1.87	814.12	193	30.615754	0.2289	29	Sichuan	188	81423401	82131935.3429445
1830	¥|¤t	2006	6	70.42	134.03	19.18	25.24	14.9	1.59	811.23	140.13	30.615754	0.2557	30	Sichuan	210	81423401	82127493.1560422
1831	¥|¤t	2006	7	70.12	128.48	21.93	28.6	17.16	1.5	810.04	195.34	30.615754	0.123	31	Sichuan	101	81423401	82113821.1382114
1832	¥|¤t	2006	8	65.7	75.08	21.5	28.82	16.19	1.55	812.47	206.23	30.615754	0.0597	32	Sichuan	49	81423401	82077051.9262982
1833	¥|¤t	2006	9	73.26	117.07	17.11	23.22	13.29	1.47	816.23	124.59	30.615754	0.0804	33	Sichuan	66	81423401	82089552.238806
1834	¥|¤t	2006	10	73.65	74.1	13.28	19.59	9.35	1.31	819.23	136.52	30.615754	0.1072	34	Sichuan	88	81423401	82089552.238806
1835	¥|¤t	2006	11	68.37	22.61	8.15	14.97	3.67	1.39	817.31	138.63	30.615754	0.14	35	Sichuan	115	81423401	82142857.1428571
1836	¥|¤t	2006	12	65.63	7.23	3.33	10.04	-1.22	1.31	819.28	130.07	30.615754	0.134	36	Sichuan	110	81423401	82089552.238806
1837	¥|¤t	2007	1	60.88	11.12	2.15	8.95	-2.74	1.46	818.81	139.36	30.615754	0.1347	37	Sichuan	110	81423401	81662954.7141797
1838	¥|¤t	2007	2	57.58	9	6.03	13.4	0.47	1.67	814.06	152.09	30.615754	0.0673	38	Sichuan	55	81423401	81723625.5572065
1839	¥|¤t	2007	3	53.14	14.02	9.84	17.31	3.98	2.05	812.66	176.05	30.615754	0.1249	39	Sichuan	102	81423401	81665332.2658127
1840	¥|¤t	2007	4	58.7	52.63	12.63	19.61	7.3	1.88	815.38	157.21	30.615754	0.2399	40	Sichuan	196	81423401	81700708.6285952
1841	¥|¤t	2007	5	60.67	98.38	17.4	24.45	11.88	1.76	813.31	177.64	30.615754	0.2571	41	Sichuan	210	81423401	81680280.0466744
1842	¥|¤t	2007	6	69.37	118.44	18.68	24.82	14.23	1.6	811.1	156.42	30.615754	0.213	42	Sichuan	174	81423401	81690140.8450704
1843	¥|¤t	2007	7	75.91	215.21	20.01	25.77	16.3	1.4	809.65	128.62	30.615754	0.1138	43	Sichuan	93	81423401	81722319.8594025
1844	¥|¤t	2007	8	72.88	130.97	20.63	27.2	16.31	1.41	812.2	178.17	30.615754	0.082	44	Sichuan	67	81423401	81707317.0731707
1845	¥|¤t	2007	9	74.07	95.82	16.48	22.9	12.37	1.33	815.61	143.54	30.615754	0.0771	45	Sichuan	63	81423401	81712062.2568093
1846	¥|¤t	2007	10	73.49	51.59	13.06	18.8	9.42	1.44	818.17	113.8	30.615754	0.0992	46	Sichuan	81	81423401	81653225.8064516
1847	¥|¤t	2007	11	68.51	15.25	7.62	14.24	3.29	1.23	820.08	129.2	30.615754	0.131	47	Sichuan	107	81423401	81679389.3129771
1848	¥|¤t	2007	12	61.81	6.69	3.96	11.09	-0.9	1.27	816.41	135.26	30.615754	0.1126	48	Sichuan	92	81423401	81705150.9769094
1849	¥|¤t	2008	1	59.28	11.56	2.58	8.9	-2.15	1.74	815.02	117.95	30.615754	0.1341	49	Sichuan	109	81423401	81282624.906786
1850	¥|¤t	2008	2	58.98	15.37	2.26	8.98	-2.77	1.65	816.37	138.09	30.615754	0.0468	50	Sichuan	38	81423401	81196581.1965812
1851	¥|¤t	2008	3	61.74	32.7	8.93	15.87	3.87	1.69	814.74	159.19	30.615754	0.1181	51	Sichuan	96	81423401	81287044.8772227
1852	¥|¤t	2008	4	57.7	53.46	13.44	20.54	7.82	1.9	813.31	178.61	30.615754	0.1378	52	Sichuan	112	81423401	81277213.352685
1853	¥|¤t	2008	5	63.49	105.53	16.75	23.43	11.77	1.66	812.47	162.54	30.615754	0.1809	53	Sichuan	147	81423401	81260364.8424544
1854	¥|¤t	2008	6	68	121.93	18.57	25.04	13.77	1.51	811.39	167.14	30.615754	0.112	54	Sichuan	91	81423401	81250000
1855	¥|¤t	2008	7	70.53	158.55	20.36	26.91	15.69	1.43	810.41	182.8	30.615754	0.0689	55	Sichuan	56	81423401	81277213.352685
1856	¥|¤t	2008	8	77.49	181.74	18.73	24.12	15.41	1.3	812.77	100.97	30.615754	0.0652	56	Sichuan	53	81423401	81288343.5582822
1857	¥|¤t	2008	9	74.47	111.8	17.78	23.96	13.95	1.4	814.94	133.45	30.615754	0.0898	57	Sichuan	73	81423401	81291759.4654788
1858	¥|¤t	2008	10	72.79	72.86	13.02	19.02	9.17	1.31	818.79	133.99	30.615754	0.0898	58	Sichuan	73	81423401	81291759.4654788
1859	¥|¤t	2008	11	65.86	20.1	7.2	14.13	2.59	1.33	819.69	147.22	30.615754	0.0837	59	Sichuan	68	81423401	81242532.8554361
1860	¥|¤t	2008	12	61.12	2.98	3.64	10.97	-1.41	1.29	818.49	131.96	30.615754	0.08	60	Sichuan	65	81423401	81250000
1861	¥|¤t	2009	1	59.65	5.9	2.78	9.69	-2.18	1.43	818.03	125.28	30.615754	0.05010625	61	Sichuan	41	81423401	81826119.4960708
1862	¥|¤t	2009	2	52.6	5.73	7.49	15.27	1.63	1.85	812.36	149.03	30.615754	0.054994664	62	Sichuan	45	81423401	81826120.4396121
1863	¥|¤t	2009	3	53.81	16.83	9.39	16.85	3.64	1.92	813.71	179.73	30.615754	0.1161	63	Sichuan	95	81423401	81826012.0585702
1864	¥|¤t	2009	4	61.95	53.19	13.52	20.4	8.49	1.72	813.2	158.55	30.615754	0.147874542	64	Sichuan	121	81423401	81826119.8739672
1865	¥|¤t	2009	5	61.09	78.19	16.75	23.22	11.85	1.85	813.09	164.94	30.615754	0.1613	65	Sichuan	132	81423401	81835089.8946063
1866	¥|¤t	2009	6	69.19	144.9	19.04	25.09	14.87	1.54	810.33	130.67	30.615754	0.1613	66	Sichuan	132	81423401	81835089.8946063
1867	¥|¤t	2009	7	75	176.41	20.57	26.14	16.96	1.37	810.05	121.44	30.615754	0.121	67	Sichuan	99	81423401	81818181.8181818
1868	¥|¤t	2009	8	74.47	165.03	19.68	25.77	15.73	1.32	813.2	155.34	30.615754	0.0562	68	Sichuan	46	81423401	81850533.8078292
1869	¥|¤t	2009	9	70.47	96.91	18.53	25.27	14.07	1.41	815.11	170.77	30.615754	0.0562	69	Sichuan	46	81423401	81850533.8078292
1870	¥|¤t	2009	10	72.09	47.7	13.32	19.24	9.5	1.28	816.82	132.28	30.615754	0.0403	70	Sichuan	33	81423401	81885856.0794045
1871	¥|¤t	2009	11	65.05	15.74	6.77	13.83	2.09	1.41	817.52	148.1	30.615754	0.0489	71	Sichuan	40	81423401	81799591.002045
1872	¥|¤t	2009	12	61.51	5.63	3.5	10.44	-1.31	1.33	815.71	143.41	30.615754	0.0367	72	Sichuan	30	81423401	81743869.2098093
1873	¥|¤t	2010	1	53.47	2.48	3.6	11.81	-2.31	1.45	816.24	166.98	30.615754	0.0513	73	Sichuan	42	81423401	81871345.0292398
1874	¥|¤t	2010	2	50.67	5.65	6.03	13.3	0.39	1.83	811.83	142.21	30.615754	0.033	74	Sichuan	27	81423401	81818181.8181818
1875	¥|¤t	2010	3	54.07	23.46	9.39	16.69	3.87	1.94	813.88	166.72	30.615754	0.0599	75	Sichuan	49	81423401	81803005.0083472
1876	¥|¤t	2010	4	61.33	49.28	11.9	18.71	6.8	1.76	814.19	147.76	30.615754	0.1503	76	Sichuan	123	81423401	81836327.3453094
1877	¥|¤t	2010	5	63.95	81.56	16.81	23.41	11.97	1.79	810.67	167.77	30.615754	0.1894	77	Sichuan	155	81423401	81837381.2038015
1878	¥|¤t	2010	6	73.14	130.83	18.26	23.82	14.48	1.5	811.1	115.86	30.615754	0.150275031	78	Sichuan	123	81423401	81849924.8887195
1879	¥|¤t	2010	7	74.74	217.52	21.13	27.1	17.17	1.36	810.52	153.97	30.615754	0.1051	79	Sichuan	86	81423401	81826831.5889629
1880	¥|¤t	2010	8	74.09	167.76	20.27	26.54	16.24	1.41	812.94	169	30.615754	0.0538	80	Sichuan	44	81423401	81784386.6171004
1881	¥|¤t	2010	9	76.02	124.53	17.53	23.68	13.75	1.34	814.43	142.25	30.615754	0.0672	81	Sichuan	55	81423401	81845238.0952381
1882	¥|¤t	2010	10	74.19	55.38	12.34	18.33	8.58	1.28	817.77	126.23	30.615754	0.0525	82	Sichuan	43	81423401	81904761.9047619
1883	¥|¤t	2010	11	69	17.29	7.68	14.13	3.54	1.29	818.1	131.18	30.615754	0.069639648	83	Sichuan	57	81423401	81849925.4907205
1884	¥|¤t	2010	12	58.7	6.82	2.87	10.78	-2.46	1.36	815.05	167.08	30.615754	0.1002	84	Sichuan	82	81423401	81836327.3453094
1885	¥|¤t	2011	1	58.95	12.28	0.6	6.98	-4.08	1.57	815.08	127.27	30.615754	0.0846	85	Sichuan	68	81423401	80378250.5910166
1886	¥|¤t	2011	2	53.49	7.08	5.51	13.33	-0.43	1.69	812.26	152.47	30.615754	0.0622	86	Sichuan	50	81423401	80385852.0900322
1887	¥|¤t	2011	3	57.21	24.35	6.99	13.57	2.07	1.82	815.44	147.21	30.615754	0.1318	87	Sichuan	106	81423401	80424886.1911988
1888	¥|¤t	2011	4	59.07	33.83	13.15	20.23	7.75	1.73	813.81	180.31	30.615754	0.2524	88	Sichuan	203	81423401	80427892.2345483
1889	¥|¤t	2011	5	60.02	101	16.66	23.9	11.12	1.83	812.03	195.51	30.615754	0.4066	89	Sichuan	327	81423401	80423020.1672405
1890	¥|¤t	2011	6	67.53	132.17	19.39	25.72	14.77	1.56	809.42	172.84	30.615754	0.3954	90	Sichuan	318	81423401	80424886.1911988
1891	¥|¤t	2011	7	72.47	165.2	19.98	25.97	15.91	1.42	810.01	152.74	30.615754	0.195229477	91	Sichuan	157	81423401	80418183.9815101
1892	¥|¤t	2011	8	66.7	87.22	20.36	27.72	15.06	1.41	811.72	234.22	30.615754	0.1144	92	Sichuan	92	81423401	80419580.4195804
1893	¥|¤t	2011	9	72.65	134.07	17.43	23.38	13.68	1.44	813.66	128.97	30.615754	0.087	93	Sichuan	70	81423401	80459770.1149425
1894	¥|¤t	2011	10	71.07	42.74	12.51	18.71	8.55	1.3	817.6	133.02	30.615754	0.1567	94	Sichuan	126	81423401	80408423.7396299
1895	¥|¤t	2011	11	66.02	29.07	8.45	15.42	3.91	1.24	816.77	145.73	30.615754	0.248699971	95	Sichuan	200	81423401	80418183.8847098
1896	¥|¤t	2011	12	62.49	8.6	3.4	9.86	-1	1.25	817.8	127.7	30.615754	0.342	96	Sichuan	275	81423401	80409356.7251462
1897	¥|¤t	2012	1	59.86	11.99	2.01	8.35	-2.63	1.53	813.59	129.64	30.615754	0.123	97	Sichuan	99	81423401	80487804.8780488
1898	¥|¤t	2012	2	54.07	9.48	4.76	11.6	-0.4	1.84	811.69	131.77	30.615754	0.1143	98	Sichuan	92	81423401	80489938.7576553
1899	¥|¤t	2012	3	55.28	21.81	8.55	15.5	3.31	1.9	812.43	168.63	30.615754	0.1714	99	Sichuan	138	81423401	80513418.9031505
1900	¥|¤t	2012	4	56.63	34.63	13.25	20.38	7.82	1.81	811.45	180.76	30.615754	0.239751481	100	Sichuan	193	81423401	80500024.1062119
1901	¥|¤t	2012	5	59.86	84.43	17.73	24.39	12.6	1.84	810.96	179.93	30.615754	0.364	101	Sichuan	293	81423401	80494505.4945055
1902	¥|¤t	2012	6	75	158.27	18.3	23.67	14.85	1.39	808.93	101.62	30.615754	0.3776	102	Sichuan	304	81423401	80508474.5762712
1903	¥|¤t	2012	7	77.81	256.1	20.24	25.71	16.87	1.37	808.8	120.96	30.615754	0.1416	103	Sichuan	114	81423401	80508474.5762712
1904	¥|¤t	2012	8	72.37	135.82	20.5	26.85	16.35	1.34	811.7	181.65	30.615754	0.06583849	104	Sichuan	53	81423401	80500023.6184032
1905	¥|¤t	2012	9	76.28	140.85	16.31	22	12.76	1.27	815.55	119.06	30.615754	0.0857	105	Sichuan	69	81423401	80513418.9031505
1906	¥|¤t	2012	10	71.98	55.32	12.47	18.49	8.63	1.32	816.77	135.62	30.615754	0.1093	106	Sichuan	88	81423401	80512351.326624
1907	¥|¤t	2012	11	59.49	7.26	7.25	14.63	2.21	1.51	814.87	159.47	30.615754	0.1839	107	Sichuan	148	81423401	80478520.9352909
1908	¥|¤t	2012	12	56.63	4.33	3.45	10.51	-1.41	1.51	815.21	147.87	30.615754	0.1901	108	Sichuan	153	81423401	80483955.8127301
1909	¥|¤t	2013	1	53.77	2.96	2.42	10.25	-3.37	1.5	814.98	164.69	30.615754	0.1733	109	Sichuan	140	81423401	80784766.3012118
1910	¥|¤t	2013	2	50.42	4.86	7.09	15.23	0.92	1.85	813.66	154.87	30.615754	0.059433877	110	Sichuan	48	81423401	80762020.6233559
1911	¥|¤t	2013	3	50.05	20.38	11.07	18.83	5.16	1.79	813.2	190.58	30.615754	0.141155459	111	Sichuan	114	81423401	80762019.9796878
1912	¥|¤t	2013	4	58.07	50.07	13.21	20.28	7.85	1.81	811.98	182.17	30.615754	0.2105	112	Sichuan	170	81423401	80760095.0118765
1913	¥|¤t	2013	5	65.56	112.14	16.23	22.67	11.57	1.69	811.1	167.95	30.615754	0.3417	113	Sichuan	276	81423401	80772607.5504829
1914	¥|¤t	2013	6	66.02	155.36	20.25	26.79	15.42	1.58	809.34	185.57	30.615754	0.2712	114	Sichuan	219	81423401	80752212.3893805
1915	¥|¤t	2013	7	74.16	237.4	21.3	27.21	17.48	1.44	808.16	153.18	30.615754	0.1189	115	Sichuan	96	81423401	80740117.746005
1916	¥|¤t	2013	8	68.44	121.34	20.74	27.96	15.78	1.43	811.28	213.47	30.615754	0.0731	116	Sichuan	59	81423401	80711354.3091655
1917	¥|¤t	2013	9	75.74	140.54	16.33	22.11	12.8	1.31	815.18	115.49	30.615754	0.0669	117	Sichuan	54	81423401	80717488.7892377
1918	¥|¤t	2013	10	72.49	54.6	12.33	18.51	8.48	1.21	818.51	129.31	30.615754	0.0644	118	Sichuan	52	81423401	80745341.6149068
1919	¥|¤t	2013	11	63.91	14.97	7.5	14.69	2.75	1.32	817.81	154.39	30.615754	0.0929	119	Sichuan	75	81423401	80731969.8600646
1920	¥|¤t	2013	12	60.42	5.67	2.4	9.71	-2.5	1.23	816.95	146.04	30.615754	0.0867	120	Sichuan	70	81423401	80738177.6239908
1921	¥|¤t	2014	1	56.37	3.75	3.07	11.07	-2.62	1.52	816.1	165.31	30.615754	0.0604	121	Sichuan	49	81423401	81125827.8145695
1922	¥|¤t	2014	2	56.12	11.77	4.97	11.89	-0.17	1.86	811.95	130.2	30.615754	0.0469	122	Sichuan	38	81423401	81023454.1577825
1923	¥|¤t	2014	3	56.44	27.8	9.23	16.34	3.95	1.85	813.56	156.15	30.615754	0.0777	123	Sichuan	63	81423401	81081081.0810811
1924	¥|¤t	2014	4	57.86	43.58	13.95	20.84	8.59	1.95	812.68	179.33	30.615754	0.1246	124	Sichuan	101	81423401	81059390.0481541
1925	¥|¤t	2014	5	60.63	63.34	16.69	23.25	11.73	1.88	811.38	173.88	30.615754	0.1998	125	Sichuan	162	81423401	81081081.0810811
1926	¥|¤t	2014	6	73.02	177.59	18.87	24.33	15.13	1.62	809.86	108.95	30.615754	0.2627	126	Sichuan	213	81423401	81081081.0810811
1927	¥|¤t	2014	7	72.23	152.47	20.64	26.91	16.33	1.52	810.69	179	30.615754	0.1332	127	Sichuan	108	81423401	81081081.0810811
1928	¥|¤t	2014	8	76.44	211.72	19.23	24.83	15.74	1.45	812.03	123.46	30.615754	0.0728	128	Sichuan	59	81423401	81043956.043956
1929	¥|¤t	2014	9	76.72	142.67	17.68	23.54	14.17	1.47	813.47	127.57	30.615754	0.0752	129	Sichuan	61	81423401	81117021.2765957
1930	¥|¤t	2014	10	71.51	58.54	13.23	19.8	9.04	1.42	817.34	157.23	30.615754	0.1209	130	Sichuan	98	81423401	81058726.2200166
1931	¥|¤t	2014	11	65.19	13.96	8.1	14.62	3.71	1.43	816.18	132.45	30.615754	0.148	131	Sichuan	120	81423401	81081081.0810811
1932	¥|¤t	2014	12	59.14	4.89	3.29	10.34	-1.45	1.42	818.23	139.9	30.615754	0.1715	132	Sichuan	139	81423401	81049562.6822157
1933	¥|¤t	2015	1	60.49	12.49	3.13	10.42	-1.9	1.59	816.4	139	30.615754	0.1658	133	Sichuan	135	81423401	81423401.6887817
1934	¥|¤t	2015	2	53.47	6.05	5.73	13.28	-0.11	1.89	813.8	142.38	30.615754	0.08967839	134	Sichuan	73	81423401	81401996.6237128
1935	¥|¤t	2015	3	52.42	15.89	10.81	18.46	4.96	2.11	813.49	183.82	30.615754	0.1462	135	Sichuan	119	81423401	81395348.8372093
1936	¥|¤t	2015	4	60.05	55.23	13.33	20.33	8.08	2.04	813.13	177.93	30.615754	0.1929	136	Sichuan	157	81423401	81389320.8916537
1937	¥|¤t	2015	5	60.35	85.48	17.28	24.21	11.94	1.97	810.89	191.86	30.615754	0.387	137	Sichuan	315	81423401	81395348.8372093
1938	¥|¤t	2015	6	70.07	166.9	19.82	25.73	15.76	1.79	809.26	141.34	30.615754	0.4459	138	Sichuan	363	81423401	81408387.5308365
1939	¥|¤t	2015	7	70.44	125.07	19.36	25.91	14.65	1.63	811.24	191.16	30.615754	0.1646	139	Sichuan	134	81423401	81409477.5212637
1940	¥|¤t	2015	8	75.6	202.21	18.88	24.9	15.01	1.53	812.57	135.9	30.615754	0.0749	140	Sichuan	61	81423401	81441922.5634179
1941	¥|¤t	2015	9	78.93	153.15	17.37	22.94	14.06	1.53	814.37	104.29	30.615754	0.0921	141	Sichuan	75	81423401	81433224.7557003
1942	¥|¤t	2015	10	70.6	59.77	13.33	20.03	8.99	1.52	817.98	156.27	30.615754	0.128989464	142	Sichuan	105	81423401	81401997.2980119
1943	¥|¤t	2015	11	65.12	10.87	9.24	16.27	4.43	1.51	816.19	140.64	30.615754	0.221124796	143	Sichuan	180	81423401	81401997.0876536
1944	¥|¤t	2015	12	64.44	9.2	3.44	9.76	-0.9	1.52	817.43	123.65	30.615754	0.2506	144	Sichuan	204	81423401	81404628.8906624
1945	¥|¤t	2016	1	59.58	10.79	2.02	8.61	-2.77	1.72	815.13	NA	30.615754	0.173168889	145	Sichuan	141	81423401	81423401.6365376
1946	¥|¤t	2016	2	55.64	14.19	4.69	11.81	-0.5	1.87	816.94	133	30.615754	0.065108968	146	Sichuan	53	81423401	81401996.7264725
1947	¥|¤t	2016	3	56.28	28.25	9.79	16.97	4.29	2.03	813.53	NA	30.615754	0.156028571	147	Sichuan	127	81423401	81395349.060782
1948	¥|¤t	2016	4	64.95	62.81	13.4	19.95	8.67	1.94	811.24	NA	30.615754	0.184299363	148	Sichuan	150	81423401	81389320.9169692
1949	¥|¤t	2016	5	63.22	89.5	16.77	23.65	11.48	1.98	811.21	172	30.615754	0.299771429	149	Sichuan	244	81423401	81395348.7208416
1950	¥|¤t	2016	6	70.25	163.45	19.38	25.7	14.88	1.74	810.9	145.74	30.615754	0.331661157	150	Sichuan	270	81423401	81408387.5369222
1951	¥|¤t	2016	7	75.48	190.25	20.75	26.83	16.64	1.63	809.77	148.49	30.615754	0.148631343	151	Sichuan	121	81423401	81409477.6765894
1952	¥|¤t	2016	8	70.25	88.26	21.53	28.57	16.69	1.64	811.52	198.85	30.615754	0.072473134	152	Sichuan	59	81423401	81409477.8901103
1953	¥|¤t	2016	9	79.34	147.09	16.62	21.87	13.53	1.47	814.93	74.93	30.615754	0.105608	153	Sichuan	86	81423401	81433224.7557003
1954	¥|¤t	2016	10	72.89	59.89	13.84	20.08	9.88	1.63	815.42	129.63	30.615754	0.164615126	154	Sichuan	134	81423401	81401997.0436982
1955	¥|¤t	2016	11	65.82	24.88	8.47	15.55	3.71	1.6	816.97	128.39	30.615754	0.175671366	155	Sichuan	143	81423401	81401996.9537893
1956	¥|¤t	2016	12	62.98	6.38	4.93	12.24	0.07	1.52	817.52	130.19	30.615754	0.234637978	156	Sichuan	191	81423401	81401997.0799441
1957	¥|¤t	2017	1	55.63	5.02	4.16	11.61	-1.33	1.75	815.5	141.1	30.615754	0.1816	157	Sichuan	150	81423401	82599118.9427313
1958	¥|¤t	2017	2	57.55	14.7	5.62	12.77	0.37	1.86	815.45	117.53	30.615754	0.0859	158	Sichuan	71	81423401	82654249.1268917
1959	¥|¤t	2017	3	60.64	33.2	8.26	14.7	3.64	2.03	812.95	122.27	30.615754	0.1586	159	Sichuan	131	81423401	82597730.1387137
1960	¥|¤t	2017	4	62.12	68.45	13.13	20.16	7.89	2.03	812.33	164.26	30.615754	0.2602	160	Sichuan	215	81423401	82628747.1176018
1961	¥|¤t	2017	5	63.3	82.99	16.13	22.81	11.05	1.93	813.45	180.12	30.615754	0.3982	161	Sichuan	329	81423401	82621798.0914114
1962	¥|¤t	2017	6	72.28	164.17	18.51	24.27	14.54	1.76	810.45	130.04	30.615754	0.4285	162	Sichuan	354	81423401	82613768.9614936
1963	¥|¤t	2017	7	71.72	149.07	20.87	27.49	16.17	1.7	810.94	200.01	30.615754	0.2021	163	Sichuan	167	81423401	82632360.217714
1964	¥|¤t	2017	8	73.81	159.32	21.14	27.49	17.05	1.68	810.86	168.42	30.615754	0.0968	164	Sichuan	80	81423401	82644628.0991736
1965	¥|¤t	2017	9	77.86	126.87	17.97	23.66	14.53	1.57	813.97	117.4	30.615754	0.0908	165	Sichuan	75	81423401	82599118.9427313
1966	¥|¤t	2017	10	77.99	81.13	13.36	18.87	10.03	1.59	817.22	103.83	30.615754	0.121	166	Sichuan	100	81423401	82644628.0991736
1967	¥|¤t	2017	11	67.82	13.23	8.07	14.95	3.6	1.59	817.42	145.69	30.615754	0.2046	167	Sichuan	169	81423401	82600195.5034213
1968	¥|¤t	2017	12	61.43	2.82	4.36	11.99	-0.64	1.49	818.21	152.59	30.615754	0.2021	168	Sichuan	167	81423401	82632360.217714
1969	¥|¤t	2018	1	55.33	8.56	2.95	10.08	-2.15	1.94	812.2	150.48	30.615754	0.1313	169	Sichuan	109	81423401	83015993.907083
1970	¥|¤t	2018	2	55	9.05	5.17	12.06	0.06	2.09	813.03	133.41	30.615754	0.0554	170	Sichuan	46	81423401	83032490.9747292
1971	¥|¤t	2018	3	59.46	38.17	10.13	17.36	4.82	2.07	812.23	177.57	30.615754	0.1084	171	Sichuan	90	81423401	83025830.2583026
1972	¥|¤t	2018	4	58.28	116.8	13.86	21.27	8.06	2.17	811.87	178.1	30.615754	0.1963	172	Sichuan	163	81423401	83036169.1288844
1973	¥|¤t	2018	5	64.82	120.2	16.92	23.28	11.98	2.07	810.45	156.78	30.615754	0.3216	173	Sichuan	267	81423401	83022388.0597015
1974	¥|¤t	2018	6	74.63	168.09	18.91	24.84	14.95	1.76	809	125.77	30.615754	0.3228	174	Sichuan	268	81423401	83023543.9900867
1975	¥|¤t	2018	7	77.39	217.66	21.02	26.8	17.28	1.74	807.81	137.33	30.615754	0.1722	175	Sichuan	143	81423401	83042973.2868757
1976	¥|¤t	2018	8	73.47	136.9	20.9	27.55	16.64	1.73	809.8	195.25	30.615754	0.0831	176	Sichuan	69	81423401	83032490.9747293
1977	¥|¤t	2018	9	78.99	124.62	17.35	22.81	14.11	1.63	813.93	104	30.615754	0.0927	177	Sichuan	77	81423401	83063646.1704423
1978	¥|¤t	2018	10	75.46	52.28	11.17	16.8	7.66	1.6	817.11	117.17	30.615754	0.165	178	Sichuan	137	81423401	83030303.030303
1979	¥|¤t	2018	11	66.63	17.28	6.71	13.65	2.09	1.72	816.21	147.77	30.615754	0.2445	179	Sichuan	203	81423401	83026584.8670757
1980	¥|¤t	2018	12	62.23	12.4	3.39	10.09	-1.18	1.8	815.61	134.15	30.615754	0.3023	180	Sichuan	251	81423401	83030102.5471386
1981	´ò¥_	2004	1	73.59	37.14	4.09	8.26	1.14	1.36	1001.81	91.87	30.975994	0.0133	1	Hubei	8	58154235	60150375.9398496
1982	´ò¥_	2004	2	63.59	35.01	9.47	15.76	4.95	1.51	997.26	139.15	30.975994	0.0183	2	Hubei	11	58154235	60109289.6174863
1983	´ò¥_	2004	3	65.65	37.94	12.09	17.69	7.98	1.8	995.36	140.14	30.975994	0.0166	3	Hubei	10	58154235	60240963.8554217
1984	´ò¥_	2004	4	65	58.34	18.97	25.82	13.9	1.86	988.95	184.59	30.975994	0.0183	4	Hubei	11	58154235	60109289.6174863
1985	´ò¥_	2004	5	69.47	155.29	21.81	27.68	17.39	1.67	985.76	159.94	30.975994	0.0233	5	Hubei	14	58154235	60085836.9098712
1986	´ò¥_	2004	6	74.76	197.64	24.54	29.59	20.71	1.44	983.88	154.7	30.975994	0.03	6	Hubei	18	58154235	6e+07
1987	´ò¥_	2004	7	74.53	224.15	27.75	33.03	23.98	1.63	980.92	209.4	30.975994	0.0117	7	Hubei	7	58154235	59829059.8290598
1988	´ò¥_	2004	8	79.88	164.38	25.93	30.42	22.96	1.57	982.91	138.96	30.975994	0.0133	8	Hubei	8	58154235	60150375.9398496
1989	´ò¥_	2004	9	74.88	96.49	22.74	28.02	19.12	1.39	990.43	153.54	30.975994	0.01	9	Hubei	6	58154235	6e+07
1990	´ò¥_	2004	10	70.71	27.18	16.83	22.28	13.19	1.27	998.46	141.82	30.975994	0.0266	10	Hubei	16	58154235	60150375.9398496
1991	´ò¥_	2004	11	76.53	55.28	12.21	17.92	8.38	1.32	999.8	126.84	30.975994	0.0166	11	Hubei	10	58154235	60240963.8554217
1992	´ò¥_	2004	12	74.88	29.35	6.08	10.56	3.07	1.62	1001.92	96.57	30.975994	0.0166	12	Hubei	10	58154235	60240963.8554217
1993	´ò¥_	2005	1	69.94	16.44	3.09	7.49	0.08	1.46	1001.28	90.46	30.975994	0.0668	13	Hubei	38	58154235	56886227.5449102
1994	´ò¥_	2005	2	75.82	57.28	3.34	7.12	0.69	1.82	1000.35	59.93	30.975994	0.0193	14	Hubei	11	58154235	56994818.6528497
1995	´ò¥_	2005	3	66	38.73	10.28	16.14	5.98	1.67	997.72	137.49	30.975994	0.0492	15	Hubei	28	58154235	56910569.1056911
1996	´ò¥_	2005	4	67.06	73.08	19.18	25.92	13.93	1.66	989.81	196.34	30.975994	0.0474	16	Hubei	27	58154235	56962025.3164557
1997	´ò¥_	2005	5	74.88	123.82	21.9	26.6	18.29	1.46	984.75	120.15	30.975994	0.0228	17	Hubei	13	58154235	57017543.8596491
1998	´ò¥_	2005	6	72.94	119.65	26.81	32.25	22.71	1.46	979.86	179.14	30.975994	0.0457	18	Hubei	26	58154235	56892778.9934354
1999	´ò¥_	2005	7	76.71	224.76	28.17	32.8	24.91	1.66	980.85	174.44	30.975994	0.0263	19	Hubei	15	58154235	57034220.5323194
[truncated: 3,581 more rows]
