# Supplementary material for: Exposure to air pollution and scarlet fever resurgence in China: a six-year surveillance study
Source: Nat Commun. 2020 Aug 25;11:4229. doi: 10.1038/s41467-020-17987-8 (PMC7447791; doi:10.1038/s41467-020-17987-8)
Supplement: Supplementary file 4 — Source Data [file 41467_2020_17987_MOESM4_ESM.zip › FIGURE 6/multivariate.R]

#---------------------------------------------------------------------
#                         FIGURE 6 
#---------------------------------------------------------------------
# LOAD PACKAGES
library(dlnm);library(splines);library(dplyr);library(imputeTS)
# IMPORT DATA
data1 <- read.csv("E:/Scarlet fever R_code & Data_20200429/FIGURE 6/scarletfrver_2013-2018_newpopu_me.csv",header=T)
# write.csv(data1,"E:/猩紅熱R_code & Data_20190722/猩紅熱R_code & Data_20190722/sharon/revise/FIGURE 6/scarletfrver_2013-2018_newpopu_me.csv")


# SORT DATA BY YEAR, MONTH
data1 <- data1[with(data1, order(name,year, month)), ]
# CREATE NEW VARIABLE"lag.value1": incidence in the previous month
data1<-data1 %>% group_by(name) %>% mutate(lag.value1 = dplyr::lag(rate, n = 1, default = NA))


# CREATE NEW VARIABLE:"holiday"(0 for working days, 1 for Spring break, and 2 for Summer break)
data1[,"holiday"]<-NaN
data1[,"holiday"]<-ifelse(data1$month %in% c(1,2,7,8),"1",
                                 ifelse(data1$month %in% c(3,4,5,6,9,10,11,12),"0",NaN))

#CREATE NEW VARIABLE"REGION": 31 provinces of China are divided into four quantile regions based on the average incidences from 2013 to 2018
data1[data1$name %in% c("安徽","江西","河南","海南","湖北","湖南","貴州","廣西"),"region"]<-1
data1[data1$name %in% c("四川","江蘇","西藏","重慶","浙江","雲南","福建","廣東"),"region"]<-2
data1[data1$name %in% c("山西","山東","甘肅","河北","青海","陝西","黑龍江"),"region"]<-3
data1[data1$name %in% c("上海","內蒙古","天津","北京","吉林","新疆","寧夏","遼寧"),"region"]<-4


data1 <- data1[with(data1, order(name,year, month)), ]
#USING Kalman Smoothing TO IMPUTE MISSING SUNLIGHT, AND PRECIPITATION(RAIN)
data1$sunlight_new<-with(data1,ave(sunlight,name,FUN=imputeTS::na_kalman))
data1$rain_new<-with(data1,ave(rain,name,FUN=imputeTS::na_kalman))


# SORT DATA BY YEAR, MONTH
data1 <- data1[with(data1, order(name,year, month)), ]
######NO2############################################################
cb1.no2 = crossbasis(data1$NO2, lag=15, argvar=list(fun="lin"),
                     arglag=list(fun="poly",degree=4),group=data1$name)
######O3############################################################
cb1.O3_8h = crossbasis(data1$O3_8h, lag=15, argvar=list(fun="lin"),
                       arglag=list(fun="poly",degree=4),group=data1$name)

#The knots for the spline for lags are placed at equally spaced values on the log scale of lags
lk = logknots(15,nk=3)
####SUNLIGHT#########################################################
vk = equalknots(data1$sunlight_new,nk=2)
cb1.sun = crossbasis(data1$sunlight_new, lag=15, argvar=list(fun="bs",degree=2,knots=vk), arglag=list(knots=lk),group=data1$name)
####WIND SPEED #########################################################
vk = equalknots(data1$windspeed,nk=2)
cb1.ws = crossbasis(data1$windspeed, lag=15, argvar=list(fun="bs",degree=2, knots=vk), arglag=list(knots=lk),group=data1$name)
######Relative Humidity#######################################################
vk = equalknots(data1$humi,nk=2)
cb1.humi = crossbasis(data1$humi, lag=15, argvar=list(fun="bs",degree=2,knots=vk), arglag=list(knots=lk),group=data1$name)
#####PERCIPTATION############################################################
vk = equalknots(data1$rain_new,nk=2)
cb1.rain = crossbasis(data1$rain_new, lag=15, argvar=list(fun="bs",degree=2,knots=vk), arglag=list(knots=lk),group=data1$name)

######MEANTEMP############################################################
vk = equalknots(data1$meantemp,nk=2)
cb1.temp = crossbasis(data1$meantemp, lag=15, argvar=list(fun="bs",degree=2, knots=vk), arglag=list(knots=lk),group=data1$name)

# FINAL MODEL
model1 = glm(number ~cb1.no2 +cb1.O3_8h+cb1.sun+cb1.ws+cb1.humi+cb1.rain+cb1.temp +ns(seq,6*1)+factor(region)+factor(holiday)+offset(log(popu_new/100000))+lag.value1,family=quasipoisson(), data1)


#SET WORKING DIRECTORY 
work_dir <- "E:/Scarlet fever R_code & Data_20200429/FIGURE 6"
setwd(work_dir)

#---------------------------------------------------------------------
#                         FIGURE 6 (A) NO2
#---------------------------------------------------------------------
pred1.no2 = crosspred(cb1.no2, model1,cen=round(median(data1$NO2)), at=9:97, bylag=0.2)
#round(c(min(pred1.no2$matRRfit),max(pred1.no2$matRRfit)),2)
#which(pred1.no2$matRRfit == max(pred1.no2$matRRfit), arr.ind = TRUE)


#CONTOUR PLOT
tiff(file = "FIGURE_6A.tiff", width = 3000, height = 2500, res = 300)
plot(pred1.no2,"contour", xlab="NO2 (μg/m3)", key.title=title("RR"),cex.axis=1.5,
     plot.axes={axis(1,cex.axis=1.5)
       axis(2,cex.axis=1.5)},
     key.axes = axis(4,cex.axis=1.5),
     plot.title=title("Contour plot",xlab="NO2 (μg/m3)",ylab="Lag (months)",cex.main=1.5,cex.lab=1.5))
dev.off()


#---------------------------------------------------------------------
#                         FIGURE 6 (B) O3_8h
#---------------------------------------------------------------------

######O3_8h############################################################
pred1.O3_8h = crosspred(cb1.O3_8h, model1,cen=round(median(data1$O3_8h)), at=9:198, bylag=0.2)
#round(c(min(pred1.O3_8h$matRRfit),max(pred1.O3_8h$matRRfit)),2)
#which(pred1.O3_8h$matRRfit == max(pred1.O3_8h$matRRfit), arr.ind = TRUE)

#CONTOUR PLOT
tiff(file = "FIGURE_6B.tiff", width = 3000, height = 2500, res = 300)
plot(pred1.O3_8h, "contour", xlab="O3", key.title=title("RR"),
     plot.axes={axis(1,cex.axis=1.5)
       axis(2,cex.axis=1.5)},
     key.axes = axis(4,cex.axis=1.5),
     plot.title=title("Contour plot",xlab="O3 (μg/m3)",ylab="Lag (months)",cex.main=1.5,cex.lab=1.5))
dev.off()


#---------------------------------------------------------------------
#                         FIGURE 6 (C) SUNLIGHT
#---------------------------------------------------------------------

##SUNLIGHT#################
pred1.sun = crosspred(cb1.sun,model1,cen=round(median(data1$sunlight_new)), at=18:328, bylag=0.2)
#round(c(min(pred1.sun$matRRfit),max(pred1.sun$matRRfit)),2)
#which(pred1.sun$matRRfit == max(pred1.sun$matRRfit), arr.ind = TRUE)


#CONTOUR PLOT
tiff(file = "FIGURE_6C.tiff", width = 3000, height = 2500, res = 300)
plot(pred1.sun, "contour", xlab="Sunlight", key.title=title("RR"),
     plot.axes={axis(1,cex.axis=1.5)
       axis(2,cex.axis=1.5)},
     key.axes = axis(4,cex.axis=1.5), 
     plot.title=title("Contour plot",xlab="Sunlight (h)",ylab="Lag (months)",cex.main=1.5,cex.lab=1.5))
dev.off()


#---------------------------------------------------------------------
#                         FIGURE 6 (D) WINDSPEED
#---------------------------------------------------------------------
##WINDSPEED#################
pred1.ws = crosspred(cb1.ws, model1,cen=round(median(data1$windspeed),2), at=1:4, bylag=0.2)
#round(c(min(pred1.ws$matRRfit),max(pred1.ws$matRRfit)),2)
#which(pred1.ws$matRRfit == max(pred1.ws$matRRfit), arr.ind = TRUE)


#CONTOUR PLOT
tiff(file = "FIGURE_6D.tiff", width = 3000, height = 2500, res = 300)

plot(pred1.ws, "contour", xlab="windspeed", key.title=title("RR"),
     plot.axes={axis(1,cex.axis=1.5)
       axis(2,cex.axis=1.5)},
     key.axes = axis(4,cex.axis=1.5), 
     plot.title=title("Contour plot",xlab="Windspeed (m/s)",ylab="Lag (months)",cex.main=1.5,cex.lab=1.5))
dev.off()


#---------------------------------------------------------------------
#                         FIGURE 6 (E) RH
#---------------------------------------------------------------------
pred1.humi = crosspred(cb1.humi, model1,cen=round(median(data1$humi)), at=28:89, bylag=0.2)
#round(c(min(pred1.humi$matRRfit),max(pred1.humi$matRRfit)),2)
#which(pred1.humi$matRRfit == max(pred1.humi$matRRfit), arr.ind = TRUE)

#CONTOUR PLOT
tiff(file = "FIGURE_6E.tiff", width = 3000, height = 2500, res = 300)
plot(pred1.humi, "contour", xlab="RH",ylab="Lag", key.title=title("RR"),
     plot.axes={axis(1,cex.main=2.5)
       axis(2,cex.axis=1.5)},
     key.axes = axis(4,cex.axis=1.5),  
     plot.title=title("Contour plot",xlab="RH (%)",ylab="Lag (months)",cex.main=1.5,cex.lab=1.5))
dev.off()


#---------------------------------------------------------------------
#                         FIGURE 6 (F) Precipitation
#---------------------------------------------------------------------
pred1.rain = crosspred(cb1.rain, model1,cen=round(median(data1$rain_new)), at=0:570, bylag=0.2)
#round(c(min(pred1.rain$matRRfit),max(pred1.rain$matRRfit)),2)
#which(pred1.rain$matRRfit == max(pred1.rain$matRRfit), arr.ind = TRUE)


#CONTOUR PLOT
tiff(file = "FIGURE_6F.tiff", width = 3000, height = 2500, res = 300)

plot(pred1.rain, "contour", xlab="Precipitation", key.title=title("RR"),
     plot.axes={axis(1,cex.axis=1.5)
       axis(2,cex.axis=1.5)},
     key.axes = axis(4,cex.axis=1.5),   
     plot.title=title("Contour plot",xlab="Precipitation (mm)",ylab="Lag (months)",cex.main=1.5,cex.lab=1.5))
dev.off()


#---------------------------------------------------------------------
#                         FIGURE 6 (G) MEAN TEMP
#---------------------------------------------------------------------
pred1.temp = crosspred(cb1.temp, model1,cen=round(median(data1$meantemp)),at=-22:32, bylag=0.2)
#round(c(min(pred1.rain$matRRfit),max(pred1.rain$matRRfit)),2)
#which(pred1.temp$matRRfit == max(pred1.temp$matRRfit), arr.ind = TRUE)

#CONTOUR PLOT
tiff(file = "FIGURE_6G.tiff", width = 3000, height = 2500, res = 300)

plot(pred1.temp,"contour" , xlab="Meantemp", key.title=title("RR"),
     plot.axes={axis(1,cex.axis=1.5)
       axis(2,cex.axis=1.5)},
     key.axes = axis(4,cex.axis=1.5),    
     plot.title=title("Contour plot",xlab="MeanTemp (°C)",ylab="Lag (months)",cex.main=1.5,cex.lab=1.5))
dev.off()
