# Supplementary material for: Exposure to air pollution and scarlet fever resurgence in China: a six-year surveillance study
Source: Nat Commun. 2020 Aug 25;11:4229. doi: 10.1038/s41467-020-17987-8 (PMC7447791; doi:10.1038/s41467-020-17987-8)
Supplement: Supplementary file 4 — Source Data [file 41467_2020_17987_MOESM4_ESM.zip › FIGURE 7/multivariate_cumulative.R]

#---------------------------------------------------------------------
#                         FIGURE 7 
#---------------------------------------------------------------------
# LOAD PACKAGES
library(dlnm);library(splines);library(dplyr);library(imputeTS)
# IMPORT DATA
data1 <- read.csv("E:/Scarlet fever R_code & Data_20200429/FIGURE 7/scarletfrver_2013-2018_newpopu.csv",header=T)
# 
# write.csv(data1,"E:/猩紅熱R_code & Data_20190722/猩紅熱R_code & Data_20190722/sharon/revise/FIGURE 7/scarletfrver_2013-2018_newpopu.csv", row.names = FALSE)

# SORT DATA BY YEAR, MONTH
data1 <- data1[with(data1, order(name,year, month)), ]
data1<-data1 %>% group_by(name) %>% mutate(lag.value1 = dplyr::lag(rate, n = 1, default = NA))

# CREATE NEW VARIABLE:"holiday"(0 for working days, 1 for summer and winter breaks)
data1[,"holiday"]<-NaN
data1[,"holiday"]<-ifelse(data1$month %in% c(1,2,7,8),"1",
                          ifelse(data1$month %in% c(3,4,5,6,9,10,11,12),"0",NaN))

#CREATE NEW VARIABLE"REGION": 31 provinces of China are divided into four quantile regions based on the average incidences from 2013 to 2018
data1[data1$name %in% c("安徽","江西","河南","海南","湖北","湖南","貴州","廣西"),"region"]<-1
data1[data1$name %in% c("四川","江蘇","西藏","重慶","浙江","雲南","福建","廣東"),"region"]<-2
data1[data1$name %in% c("山西","山東","甘肅","河北","青海","陝西","黑龍江"),"region"]<-3
data1[data1$name %in% c("上海","內蒙古","天津","北京","吉林","新疆","寧夏","遼寧"),"region"]<-4

data1 <- data1[with(data1, order(name,year, month)), ]
#USING Kalman Smoothing TO IMPUTE MISSING SUNLIGHT, AND PRECIPITATION(RAIN)
data1$sunlight_new<-with(data1,ave(sunlight,name,FUN=imputeTS::na_kalman))
data1$rain_new<-with(data1,ave(rain,name,FUN=imputeTS::na_kalman))
#############################


#GENERATE CROSSBASIS MATRIX


# SORT DATA BY YEAR, MONTH
data1 <- data1[with(data1, order(name,year, month)), ]
######NO2############################################################
cb1.no2 = crossbasis(data1$NO2, lag=15, argvar=list(fun="lin"),
                     arglag=list(fun="poly",degree=4),group=data1$name)
######O3############################################################
cb1.O3_8h = crossbasis(data1$O3_8h, lag=15, argvar=list(fun="lin"),
                       arglag=list(fun="poly",degree=4),group=data1$name)

#The knots for the spline for lags are placed at equally spaced values on the log scale of lags
lk = logknots(15,nk=3)
####SUNLIGHT#########################################################
vk = equalknots(data1$sunlight_new,nk=2)
cb1.sun = crossbasis(data1$sunlight_new, lag=15, argvar=list(fun="bs",degree=2,knots=vk), arglag=list(knots=lk),group=data1$name)
####WIND SPEED #########################################################
vk = equalknots(data1$windspeed,nk=2)
cb1.ws = crossbasis(data1$windspeed, lag=15, argvar=list(fun="bs",degree=2, knots=vk), arglag=list(knots=lk),group=data1$name)
######Relative Humidity#######################################################
vk = equalknots(data1$humi,nk=2)
cb1.humi = crossbasis(data1$humi, lag=15, argvar=list(fun="bs",degree=2,knots=vk), arglag=list(knots=lk),group=data1$name)
#####PERCIPTATION############################################################
vk = equalknots(data1$rain_new,nk=2)
cb1.rain = crossbasis(data1$rain_new, lag=15, argvar=list(fun="bs",degree=2,knots=vk), arglag=list(knots=lk),group=data1$name)

######MEANTEMP############################################################
vk = equalknots(data1$meantemp,nk=2)
cb1.temp = crossbasis(data1$meantemp, lag=15, argvar=list(fun="bs",degree=2, knots=vk), arglag=list(knots=lk),group=data1$name)

# FINAL MODEL
model1 = glm(number ~cb1.no2 +cb1.O3_8h+cb1.sun+cb1.ws+cb1.humi+cb1.rain+cb1.temp +ns(seq,6*1)+factor(region)+factor(holiday)+offset(log(popu_new/100000))+lag.value1,family=quasipoisson(), data1)


#SET WORKING DIRECTORY 
work_dir <- "E:/Scarlet fever R_code & Data_20200429/FIGURE 7"
setwd(work_dir)


#SAVE TIFF
tiff(file = "FIGURE 7.tiff", width = 3000, height = 1500, res = 300)
par(mfrow=c(2,4))
######################NO2#################################################################
crall <- crossreduce(cb1.no2,model1,cen=round(median(data1$NO2)))
# PLOT OVERALL CUMULATIVE ASSOCIATION
plot(crall,xlab="NO2 (μg/m3)",ylab="RR",col=2,lwd=2,cex.lab=1.2,cex.axis=1.2,mar=c(1,2,0,1))
mtext(text="Overall cumulative association",cex=1.0)
######################O3#################################################################
crall <- crossreduce(cb1.O3_8h,model1,cen=round(median(data1$O3_8h)))
plot(crall,xlab="O3 (μg/m3)",ylab="RR",col=2,lwd=2,cex.lab=1.2,cex.axis=1.2,mar=c(1,2,0,1))
mtext(text="Overall cumulative association",cex=1.0)
######################SUNLIGHT#################################################################
crall <- crossreduce(cb1.sun,model1,cen=round(median(data1$sunlight_new)))
plot(crall,xlab="Sunlight (h)",ylab="RR",col=2,lwd=2,cex.lab=1.2,cex.axis=1.2,mar=c(1,2,0,1))
mtext(text="Overall cumulative association",cex=1.0)
######################windspeed#################################################################
crall <- crossreduce(cb1.ws,model1,cen=round(median(data1$windspeed),2))
plot(crall,xlab="windspeed (m/s)",ylab="RR",col=2,lwd=2,cex.lab=1.2,cex.axis=1.2,mar=c(1,2,0,1))
mtext(text="Overall cumulative association",cex=1.0)
######################RH#################################################################
crall <- crossreduce(cb1.humi,model1,cen=round(median(data1$humi)))
plot(crall,xlab="RH (%)",ylab="RR",col=2,lwd=2,cex.lab=1.2,cex.axis=1.2,mar=c(1,2,0,1))
mtext(text="Overall cumulative association",cex=1.0)
######################Precipitation#################################################################
crall <- crossreduce(cb1.rain,model1,cen=round(median(data1$rain_new)))
plot(crall,xlab="Precipitation (mm)",ylab="RR",col=2,cex.lab=1.2,cex.axis=1.2,mar=c(1,2,0,1))
mtext(text="Overall cumulative association",cex=1.0)
######################MeanTemp#################################################################
crall <- crossreduce(cb1.temp,model1,cen=round(median(data1$meantemp)))
plot(crall,xlab="MeanTemp (°C)",ylab="RR",col=2,cex.lab=1.2,cex.axis=1.2,mar=c(1,2,0,1))
mtext(text="Overall cumulative association",cex=1.0)
dev.off()


#--------------------------------------------------------------
# CUMULATIVE ASSOCIATION: 10 unit inrease in NO2 and O3
#--------------------------------------------------------------
# 10 UNIT INCREASE IN NO2
crall <- crossreduce(cb1.no2,model1,cen=40,at=50)
round(c(crall$RRfit,crall$RRlow,crall$RRhigh),2)  ####1.06 1.02 1.10 
# 10 UNIT INCREASE IN O3
crall <- crossreduce(cb1.O3_8h,model1,cen=160,at=170)
round(c(crall$RRfit,crall$RRlow,crall$RRhigh),2)  ####1.04 1.01 1.07 
