# Supplementary material for: Exposure to air pollution and scarlet fever resurgence in China: a six-year surveillance study
Source: Nat Commun. 2020 Aug 25;11:4229. doi: 10.1038/s41467-020-17987-8 (PMC7447791; doi:10.1038/s41467-020-17987-8)
Supplement: Supplementary file 4 — Source Data [file 41467_2020_17987_MOESM4_ESM.zip › SUPPLEMENT 10/Supplement10.xlsx]

## Sheet: Sheet1
Supplement 10: Time series plot of the monthly mean weather condition in high-latitude areas (>33.4 degrees) and low-latitude areas of China, 2004-2018	Year-Month	L_Relative humidity(%)	L_sunshine duration(h)	L_Precipitation(mm)	L_Temperature(℃)	L_Maximum temperature(℃)	L_Minimum temperature(℃)	L_wind speed(m/s)	L_Air pressure(Pa)	H_Relative humidity(%)	H_sunshine duration(h)	H_Precipitation(mm)	H_Temperature(℃)	H_Maximum temperature(℃)	H_Minimum temperature(℃)	H_wind speed(m/s)	H_Air pressure(Pa)
	2004-01-01	70.7537	104.21	39.635	6.45375	10.9287	3.19125	1.90375	955.617	56.8213	182.367	2.798	-7.46533	-0.996667	-12.376	2.11333	938.439
	2004-02-01	67.3681	141.49	49.1231	9.91437	15.8637	5.59375	2.02813	952.941	49.2573	203.774	11.09	-2.146	4.79467	-7.83533	2.69067	934.063
	2004-03-01	69.5031	125.645	56.54	12.52	17.6725	8.71	2.21188	951.301	46.842	221.945	8.03267	3.558	10.1633	-2.09267	2.936	933.087
	2004-04-01	69.7631	168.372	105.198	17.9769	23.9281	13.5619	2.12562	947.051	44.9547	255.563	17.7027	12.27	19.3773	5.70933	3.01667	928.883
	2004-05-01	72.62	168.998	177.773	21.1225	26.5056	17.1	2.05562	944.029	50.8793	254.995	46.5953	16.4787	23.0313	10.2687	2.89	925.862
	2004-06-01	75.515	162.697	149.15	23.6869	28.49	20.1588	1.8625	942.731	57.422	234.202	67.2867	21.304	27.4807	15.5207	2.41067	925.964
	2004-07-01	75.8669	201.829	187.867	25.885	30.9694	22.2944	1.99625	941.107	68.7787	224.395	130.31	22.8553	28.3927	18.02	2.262	923.273
	2004-08-01	77.5144	184.235	155.073	25.67	30.5681	22.3681	1.93625	940.938	71.6547	211.574	98.2307	21.268	26.8233	16.6653	2.048	926.357
	2004-09-01	76.7812	158.628	118.526	22.5675	27.5744	19.0894	1.8325	947.48	66.9	210.347	65.2187	17.0727	23.4887	11.848	2.10933	931.852
	2004-10-01	69.1688	179.381	23.4237	17.4962	23.1081	13.46	1.86312	953.703	59.4607	214.989	14.7067	9.736	16.788	4.17067	2.072	937.429
Notice: H represents high latitude area and L represents low latitude area. For example, H_SO2 represents SO2 concentration in high latitude area and L_SO2 represents SO2 concentration in low latitude area.	2004-11-01	72.8831	147.599	50.6156	13.6862	19.2875	9.84	1.77125	955.105	60.4247	185.351	15.4907	2.01267	8.64133	-2.95067	2.216	938.058
	2004-12-01	72.0325	133.749	38.0281	8.80937	14.1262	5.10625	1.97687	955.901	64.0707	149.765	10.1807	-5.26667	0.292	-9.56133	2.22	939.868
	2005-01-01	71.4056	98.0738	34.005	5.60813	9.98188	2.48625	1.87687	955.079	57.772	179.051	2.16867	-8.034	-1.74	-12.9307	2.14	937.799
	2005-02-01	74.1325	80.145	73.3294	7.11688	11.24	4.15188	2.27188	953.726	57.0567	163.497	7.86133	-6.79733	-0.952667	-11.5593	2.45533	938.142
	2005-03-01	69.38	124.242	67.5763	11.1481	16.4887	7.30937	2.07437	953.231	45.516	247.048	5.41333	2.23867	9.07133	-3.656	2.89867	935.106
	2005-04-01	68.8025	171.367	73.0237	18.2125	24.1375	13.7325	2.10188	948.054	43.6667	243.109	24.3573	11.722	18.668	5.22	3.08	928.708
	2005-05-01	73.2512	156.094	181.213	21.5725	26.485	17.9337	2.17187	942.931	53.4393	250.791	59.988	16.2927	22.536	10.3753	2.82933	926.057
	2005-06-01	74.1656	161.322	194.984	24.9706	29.9219	21.3569	1.96125	939.576	58.5767	242.017	78.3187	22.1487	28.492	16.3573	2.44	921.826
	2005-07-01	74.4375	196.411	172.096	26.6044	31.4819	23.0962	2.1325	940.989	68.8293	205.033	115.269	23.7087	29.036	19.1373	2.19067	923.524
	2005-08-01	78.0125	153.439	200.316	25.1363	29.7044	22.1231	1.96875	941.44	72.1327	202.299	116.912	21.8853	27.3173	17.456	2.07067	925.961
	2005-09-01	75.3544	167.045	124.897	23.7956	28.8938	20.32	2.0025	946.991	66.574	198.942	63.686	17.79	23.9287	12.7747	2	932.537
	2005-10-01	73.3006	144.059	69.0369	18.3056	23.1375	14.97	1.91125	952.892	59.9927	209.297	23.4407	10.018	16.672	4.70067	2.182	936.869
	2005-11-01	72.8275	120.308	50.1281	14.5062	19.3863	11.1406	1.75187	952.902	56.3847	188.561	5.14467	2.64133	9.312	-2.47067	2.08533	935.811
	2005-12-01	63.7194	123.096	21.1006	7.28875	12.1781	3.8225	1.9425	957.821	52.6993	186.409	3.41733	-7.88333	-1.72267	-12.5773	2.362	941.305
	2006-01-01	72.3425	105.015	42.6844	7.47875	12.3313	4.09375	2.02187	954.406	63.55	140.841	6.15533	-7.39467	-1.40133	-12.0133	2.10333	939.093
	2006-02-01	74.7138	84.2862	67.4369	8.56938	13.0856	5.40062	2.1925	955.949	56.6113	166.761	8.57467	-4.196	1.97933	-9.13933	2.61067	939.023
	2006-03-01	69.5181	135.802	59.9394	12.6525	18.2181	8.61688	2.0325	950.039	43.0873	240.339	4.71667	3.27467	10.3113	-2.82533	2.83133	931.73
	2006-04-01	69.8525	154.693	115.452	17.9537	23.6325	13.7544	2.2425	945.936	46.4207	225.538	20.6553	10.1867	16.8747	4.16067	3.06267	927.819
	2006-05-01	71.5075	163.196	182.197	21.0894	26.3044	17.1513	2.10062	945.639	50.8067	250.813	47.8747	17.0233	23.5753	10.8193	2.80067	928.092
	2006-06-01	75.9188	154.844	199.871	24.47	29.3194	20.9631	1.94	941.202	57.512	231.618	73.7933	21.622	27.8327	15.964	2.43133	923.192
	2006-07-01	75.5525	186.454	205.12	26.8375	31.6269	23.4331	2.09063	939.004	70.044	203.592	112.331	23.3933	28.6913	18.908	2.254	922.866
	2006-08-01	74.0244	209.889	131.371	26.4356	31.7881	22.7562	1.84937	941.849	70.4487	206.561	95.7087	22.9467	28.4647	18.3707	2.01067	926.127
	2006-09-01	73.405	155.787	100.607	22.3163	27.4219	18.7375	1.86125	947.403	66.202	210.423	36.622	16.8767	23.4867	11.544	1.98333	932.589
	2006-10-01	74.3431	144.187	55.9237	20.045	24.9844	16.7013	1.59312	951.494	62.6593	206.367	18.4527	12.002	18.8653	6.61133	2.044	935.309
	2006-11-01	72.7837	124.955	78.8481	14.4456	19.4075	10.9825	1.76687	952.106	60.4667	178.097	12.014	2.492	8.81067	-2.43467	2.212	935.637
	2006-12-01	70.52	128.021	20.9925	8.48375	13.6125	4.90937	1.77187	957.401	62.2873	158.203	3.73267	-5.31733	0.710667	-9.88	2.022	940.772
	2007-01-01	70.0012	111.444	34.8837	6.54063	11.24	3.21312	1.91375	958.074	56.064	183.749	2.794	-6.49467	0.314	-11.6427	2.06	941.571
	2007-02-01	71.1625	126.461	51.5487	11.1625	16.795	7.19125	1.95187	951.384	54.512	180.891	7.37333	-0.436667	6.808	-6.16467	2.29733	933.975
	2007-03-01	70.9956	125.008	70.0325	13.3038	18.3631	9.55562	2.25188	949.516	58.766	197.373	35.8347	2.79	8.646	-2.15533	2.688	932.911
	2007-04-01	69.4075	143.82	109.788	16.5031	22.0006	12.4138	2.0725	949.142	45.5147	241.821	14.3453	10.7773	17.3433	4.67533	2.80667	931.598
	2007-05-01	68.7544	188.066	114.147	22.3094	28.1437	17.8675	2.02312	944.023	46.48	263.061	47.2293	18.054	24.92	11.564	2.868	925.237
	2007-06-01	77.3756	139.502	198.792	24.1225	28.7837	20.8962	1.92375	941.224	58.17	219.215	63.3753	21.92	27.9513	16.302	2.39067	924.53
	2007-07-01	75.6363	183.698	188.632	26.4556	31.2669	23.0906	2.00375	939.794	68.474	208.143	117.818	22.9073	28.382	18.124	2.11	922.354
	2007-08-01	76.8506	183.046	193.179	26.0413	31.1275	22.73	1.92188	940.746	69.2707	215.804	105.999	22.736	28.392	18.0593	2.02933	925.766
	2007-09-01	76.6231	136.148	134.771	22.4431	27.1994	19.2331	1.81563	945.614	67.0347	200.258	54.1087	17.4293	23.782	12.3547	1.914	931.363
	2007-10-01	72.1662	139.101	77.2438	18.8163	23.6031	15.4525	1.9675	951.507	65.1347	172.947	43.3513	9.42067	15.4707	4.68	2.04333	936.779
	2007-11-01	67.7725	155.023	20.0312	12.95	18.6731	8.92125	1.81438	955.161	57.688	189.371	4.048	1.788	8.594	-3.338	2.10533	938.951
	2007-12-01	72.3637	100.456	29.0562	9.49875	13.9931	6.40125	1.81812	954.156	62.0813	152.601	6.028	-4.334	1.47067	-8.73067	1.97067	937.836
	2008-01-01	72.0656	86.3006	52.3256	5.32375	9.52687	2.38875	2.155	955.982	57.748	153.561	7.03267	-9.23733	-3.528	-13.634	2.03733	941.419
	2008-02-01	66.415	114.955	37.1856	5.65437	10.5237	2.11063	2.00437	956.634	52.2513	211.607	3.044	-5.84867	1.09333	-11.4953	2.25133	939.565
	2008-03-01	68.885	148.824	63.52	13.3375	19.0406	9.23	1.96812	950.379	48.666	223.749	13.18	5.36733	12.1893	-0.422	2.57533	933.039
	2008-04-01	71.105	135.946	93.3056	17.5144	22.6369	13.6681	2.10188	947.164	50.6173	218.579	34.822	11.7227	18.418	5.65467	2.776	929.339
	2008-05-01	70.7812	171.524	139.376	21.5656	26.9775	17.5519	1.97562	943.273	50.5893	247.431	44.9887	16.9607	23.536	10.7513	2.67933	925.79
	2008-06-01	77.4062	124.086	241.845	23.595	28.2256	20.33	1.89375	941.121	61.5467	212.655	71.0687	20.9267	26.9253	15.4747	2.32067	924.854
	2008-07-01	75.9031	186.568	195.7	26.1669	31.1412	22.7425	2.02312	939.879	69.49	208.967	119.743	23.3907	28.8313	18.7047	2.15267	923.215
	2008-08-01	78.3594	163.769	195.483	25.2812	29.9931	22.1469	1.785	941.749	69.172	217.511	99.884	21.8947	27.616	17.1293	2.028	925.938
	2008-09-01	76.5238	153.926	108.209	23.5525	28.4775	20.2894	1.87	945.532	68.176	197.873	62.866	17.0547	23.2027	12.0953	2.02667	930.783
	2008-10-01	75.7669	131.802	118.718	19.1644	23.8537	15.9631	1.705	951.312	63.3227	202.311	28.1933	10.6007	17.258	5.41867	2.04133	934.965
	2008-11-01	70.9038	142.639	69.6544	12.9525	18.1675	9.3975	1.77812	955.102	57.0987	188.141	5.256	1.82533	8.26933	-3.18267	2.14933	938.01
	2008-12-01	66.0675	139.947	19.2569	8.5075	14.3506	4.47562	1.84375	955.781	50.906	181.445	3.444	-5.09933	1.48333	-10.1493	2.44067	937.987
	2009-01-01	65.82	130.376	19.1175	6.10187	11.4769	2.31875	1.86562	957.222	51.1727	187.422	2.402	-7.38333	-0.432667	-12.6993	2.174	939.783
	2009-02-01	72.9656	106.337	46.1962	11.7194	16.8694	8.12625	2.16125	949.739	56.456	154.151	12.6587	-2.41133	3.87667	-7.46667	2.27467	933.801
	2009-03-01	70.8019	124.839	91.4675	12.5769	17.83	8.67812	2.15875	950.202	49.236	222.111	12.458	3.082	9.67	-2.534	2.73533	933.233
	2009-04-01	70.1912	147.726	109.404	17.2744	22.5038	13.3831	2.06937	947.58	48.2227	238.507	31.552	12.048	18.8593	5.79867	2.70133	930.079
	2009-05-01	69.8931	168.92	131.319	21.0575	26.3287	17.0494	1.9625	945.74	49.998	253.158	44.298	17.5607	24.1473	11.198	2.67133	928.011
	2009-06-01	73.545	163.883	181.314	24.7475	29.92	21.0631	1.88	939.502	54.714	251.101	75.4167	21.5253	27.7593	15.6233	2.484	921.603
	2009-07-01	75.12	184.494	182.48	26.3119	31.0275	22.9231	1.92188	939.749	66.9453	213.851	118.139	23.1987	28.6967	18.394	2.14067	922.503
	2009-08-01	76.7275	175.773	179.338	25.87	30.8012	22.5956	1.89187	941.814	69.6847	213.27	93.6887	21.738	27.458	17.0267	1.95867	926.989
	2009-09-01	74.1988	161.746	116.605	23.8362	28.8525	20.3956	1.87	945.753	69.3347	183.314	47.1847	16.9573	22.986	12.164	1.986	930.957
	2009-10-01	69.385	162.944	53.315	19.5637	24.8025	15.8287	1.70375	949.811	59.1693	212.959	22.4247	10.8747	17.7673	5.41467	2.018	933.764
	2009-11-01	71.315	127.638	63.3681	11.5206	16.8281	7.91125	2.05563	954.683	64.192	163.439	18.8987	-1.30733	4.698	-5.85133	2.282	939.275
	2009-12-01	71.2837	115.435	34.9988	8.07875	12.7244	4.79563	1.79187	954.732	59.7187	163.83	5.6	-6.70133	-0.838	-11.252	2.13867	937.777
	2010-01-01	70.59	107.767	42.2469	7.59	12.7462	3.97	1.85	955.359	54.9767	180.48	4.64067	-7.82933	-1.41467	-12.852	2.29267	938.321
	2010-02-01	70.6294	103.222	52.7737	9.63562	14.695	5.96062	2.18312	950.776	57.9187	157.753	9.238	-4.644	1.50867	-9.574	2.336	934.886
	2010-03-01	67.3869	135.426	93.5144	12.5437	18.09	8.53562	2.37812	951.254	52.7533	195.358	18.2453	1.03533	7.058	-4.07667	2.86733	934.751
	2010-04-01	72.1737	124.079	142.597	15.4125	20.4725	11.6931	2.12688	949.502	49.7293	219.937	27.9047	7.958	14.0833	2.43333	3.022	932.223
	2010-05-01	73.3281	147.523	161.922	21.1119	26.0338	17.475	2.00875	943.477	55.52	234.651	57.2327	16.8107	23.088	11.082	2.70133	926.232
	2010-06-01	77.1787	121.596	209.252	23.2675	27.665	20.1525	1.835	942.396	60.0267	244.239	50.468	21.908	27.95	16.2527	2.244	925.841
	2010-07-01	76.3225	179.972	201.636	26.58	31.3506	23.3219	1.93562	941.287	69.522	204.781	119.574	24.312	29.6593	19.7467	2.08733	923.795
	2010-08-01	74.7075	217.939	147.936	26.4919	31.7319	22.9556	1.81	943.284	70.6813	202.733	142.071	22.2187	27.6773	17.7373	1.97933	927.065
	2010-09-01	78.3519	146.464	156.804	23.5019	28.1769	20.505	1.74125	945.759	70.198	186.117	65.0353	17.3473	23.2913	12.664	1.95933	931.207
	2010-10-01	73.4656	133.729	131.379	17.6994	22.3675	14.4981	1.90562	951.185	64.9233	199.005	29.2053	9.57267	16.0967	4.572	2.03667	936.168
	2010-11-01	70.2712	146.978	24.7119	13.3788	18.9681	9.52812	1.61688	953.581	56.2267	198.069	8.23667	2.09867	8.91133	-3.14267	2.24	935.913
	2010-12-01	66.4488	153.14	46.9681	8.59812	14.5087	4.56375	1.89813	951.933	49.782	186.537	5.85333	-5.934	0.547333	-10.908	2.59533	934.191
	2011-01-01	65.09	89.8919	21.1231	3.4475	7.32937	0.589375	2.05375	957.74	50.0593	194.181	1.462	-10.9293	-4.748	-15.81	2.12667	941.759
	2011-02-01	68.9	116.682	26.0956	8.60938	14.2037	4.69562	1.91375	951.534	56.1613	158.622	8.858	-3.436	3.21533	-8.74133	2.20267	935.249
	2011-03-01	65.5956	126.874	49.6688	10.5731	15.705	6.75875	2.05437	953.942	42.5987	254.302	3.90733	1.81067	8.52733	-4.22533	2.646	936.075
	2011-04-01	66.3869	168.154	44.9469	17.27	23.11	12.8662	1.99437	948.211	42.8987	252.363	15.776	11.096	18.0387	4.62867	2.88533	930.068
	2011-05-01	68.0888	183.487	116.43	21.125	26.7731	16.8113	2.005	944.426	49.9413	251.865	47.1627	16.4847	22.8613	10.396	2.72133	926.829
	2011-06-01	76.5381	139.895	239.591	24.2356	28.96	20.9412	1.91813	939.966	58.4907	228.125	59.074	21.8587	27.9407	16.2393	2.386	922.75
	2011-07-01	73.9956	194.148	138.954	26.425	31.3888	22.9194	1.88625	939.464	67.5967	208.901	130.065	23.448	29.0033	18.6833	2.038	922.725
	2011-08-01	74.2475	202.706	150.851	25.7331	31.0144	22.0919	1.83437	941.732	71.2627	212.825	98.918	22.378	27.962	17.7613	1.87533	925.964
	2011-09-01	74.1862	145.724	110.011	22.7013	27.4644	19.525	1.90875	945.581	67.3667	190.673	80.1813	15.8807	21.8013	11.1347	1.93733	931.719
	2011-10-01	74.1956	132.688	105.601	17.8938	22.5556	14.6844	1.79625	951.653	64.272	190.499	23.0593	10.438	16.932	5.27867	1.96667	935.562
	2011-11-01	74.9706	129.892	71.7544	15.0944	20.2319	11.6431	1.75875	952.51	68.338	142.029	33.4887	2.75	8.13933	-1.33867	1.92733	938.133
	2011-12-01	66.4056	114.64	20.6462	7.5625	12.1975	4.26063	1.89812	957.7	61.856	169.129	3.672	-6.41333	-0.644667	-10.7553	1.89	942.112
	2012-01-01	73.7819	71.0763	54.3025	5.5275	9.08875	2.92687	1.90687	954.781	59.9593	168.855	2.712	-9.45133	-3.25733	-14.1593	1.83133	939.827
	2012-02-01	70.8881	76.5837	50.2244	7.07188	11.1481	4.09063	2.11375	952.249	48.9313	185.511	2.256	-5.87267	0.512667	-11.1173	2.26933	936.517
	2012-03-01	71.0706	120.467	94.2037	11.7044	16.6356	8.09313	2.10375	950.277	52.0633	205.825	14.5373	1.90133	8.08333	-3.364	2.60867	934.093
	2012-04-01	70.3881	155.151	127.89	18.1681	23.6631	14.135	2.06375	945.116	46.54	238.27	34.2693	11.5533	18.306	5.342	2.88267	927.362
	2012-05-01	73.5238	156.347	177.509	21.7219	26.6844	18.0537	1.8875	943.104	52.0187	257.354	32.4307	17.8193	24.3707	11.558	2.42467	927.079
	2012-06-01	77.5219	120.182	201.558	24.015	28.4788	20.9488	1.785	938.508	61.604	219.137	83.1087	21.3173	27.2107	16.066	2.28333	922.775
	2012-07-01	75.1337	201.475	176.752	26.6006	31.3331	23.2512	1.96625	938.903	70.878	203.771	168.523	23.55	28.75	19.178	2.08067	922.211
	2012-08-01	75.7175	191.638	174.054	25.8744	30.9094	22.5287	1.97	940.249	70.3933	218.889	97.728	22.0747	27.6753	17.422	1.994	926.593
	2012-09-01	74.8244	157.057	120.368	22.03	26.8569	18.7613	1.75562	947.082	67.806	209.482	73.4147	16.5647	22.854	11.596	1.90867	931.84
	2012-10-01	70.9531	163.099	61.1412	18.465	23.6175	14.8125	1.71562	950.414	59.8513	209.171	25.9033	9.88867	16.746	4.46267	2.01	934.375
	2012-11-01	72.7494	122.014	86.0581	12.6819	17.4331	9.27187	1.8325	951.174	59.0413	170.807	28.3573	0.104667	6.112	-4.51	2.26133	934.807
	2012-12-01	74.1143	102.249	61.8457	8.36786	12.6557	5.40143	2.10214	974.277	58.9713	148.869	10.272	-8.136	-2.768	-12.468	2.244	938.419
	2013-01-01	70.7125	113.767	16.1619	6.46187	11.5475	2.89187	1.78937	955.054	60.4047	167.765	3.79933	-8.63667	-2.05467	-13.6893	1.908	938.739
	2013-02-01	74.4406	90.5781	42.6644	9.72	14.5237	6.28188	2.02438	953.243	56.438	166.725	8.26533	-4.54067	1.912	-9.706	2.298	937.284
	2013-03-01	67.2188	157.115	81.3031	14.0794	20.2219	9.72187	2.12062	949.382	45.9827	231.415	8.08267	3.698	10.7907	-2.27333	2.78533	932.005
	2013-04-01	68.2806	153.096	104.739	16.8919	22.5125	12.6725	2.085	946.348	45.6653	248.603	19.4227	9.478	16.1767	3.32933	2.92733	929.125
	2013-05-01	74.6312	154.299	179.278	21.4631	26.525	17.7769	1.91688	942.999	52.7393	242.007	51.0587	17.6873	24.0773	11.656	2.672	926.196
	2013-06-01	75.1275	167.461	177.987	24.5237	29.4275	20.9581	1.95687	940.19	62.9253	213.532	70.7727	21.4047	27.1793	16.2567	2.396	923.845
	2013-07-01	71.965	218.558	146.193	27.2162	32.1112	23.625	2.16812	939.487	72.552	197.457	176.318	23.4093	28.5373	19.11	2.046	921.097
	2013-08-01	71.9006	215.159	166.532	26.8663	32.2294	23.1244	2.04125	940.253	68.47	237.422	91.3293	23.3593	29.1247	18.5733	2.118	923.879
	2013-09-01	75.9762	155.28	132.354	22.5506	27.3987	19.2831	1.82687	946.235	66.65	199.364	51.6907	17.084	23.3907	12.004	1.998	931.367
	2013-10-01	70.1669	168.129	81.405	18.2994	23.6381	14.5081	1.83562	951.449	61.2107	210.266	23.6873	10.3713	17.4067	4.89467	1.986	936.83
	2013-11-01	70.38	136.917	62.9481	13.4481	18.7131	9.80187	1.805	953.486	57.7007	180.128	16.0993	1.94667	8.15667	-2.85467	2.22733	936.648
	2013-12-01	65.4231	142.328	54.9087	7.19	12.7475	3.31188	1.70687	955.186	56.732	184.195	1.93067	-5.26133	1.44133	-10.2613	1.93867	938.304
	2014-01-01	66.0306	158.214	11.7394	7.815	14.0044	3.41812	1.81062	954.911	50.4327	184.961	1.79533	-5.77533	1.41667	-11.3473	2.11867	937.608
	2014-02-01	74.0525	86.7112	64.3619	7.70437	12.1431	4.54625	2.1925	952.168	59.3813	141.639	9.46533	-4.66933	1.226	-9.362	2.13733	938.209
	2014-03-01	71.9056	127.54	86.96	13.0244	18.1769	9.26688	2.07687	950.576	47.434	234.145	6.96667	4.982	12.0613	-1.18	2.37867	933.524
	2014-04-01	74.1056	128.349	106.3	17.6875	22.5556	14.1087	2.02812	947.407	50.2453	223.857	30.8847	12.1827	18.9887	5.94733	2.53533	931.533
	2014-05-01	73.0263	151.634	174.637	21.3	26.2956	17.5544	2.00687	943.711	48.7407	253.836	48.2547	17.0073	23.6893	10.68	2.84333	925.57
	2014-06-01	78.4887	123.264	202.203	24.0044	28.4237	20.8856	1.8125	939.564	61.4393	220.595	75.2487	21.3633	27.296	16.0453	2.214	924.307
	2014-07-01	78.7969	192.659	222.141	25.9987	30.9925	22.5519	1.83562	940.214	65.2667	230.989	86.0193	23.6553	29.42	18.584	2.25933	923.325
	2014-08-01	80.8525	150.505	208.569	24.815	29.4537	21.835	1.7175	941.934	67.96	222.857	80.864	21.7133	27.704	16.7413	1.94533	926.704
	2014-09-01	79.72	149.138	142.833	23.3537	28.0587	20.2888	1.85875	944.816	69.9553	180.547	86.4433	16.8247	22.8213	12.0807	1.952	930.67
	2014-10-01	72.2662	188.07	66.44	19.1419	24.6375	15.2656	1.81812	950.762	63.558	182.614	24.9193	10.698	17.2293	5.61	2.09933	935.279
	2014-11-01	75.2438	110.502	62.7269	13.9031	18.385	10.7719	1.79375	952.587	59.926	165.31	10.4447	2.32467	8.45867	-2.39467	2.13733	936.605
	2014-12-01	64.4412	138.89	20.43	7.59312	12.8344	3.89562	1.93813	957.021	50.534	188.052	3.362	-6.30867	-0.0153333	-11.1807	2.38667	939.463
	2015-01-01	70.2819	124.812	39.7519	7.78375	12.9525	4.17	1.88	955.379	55.0713	174.655	4.74333	-5.59267	1.07067	-10.694	2.138	938.763
	2015-02-01	71.335	108.182	46.3444	9.445	14.4256	5.82812	1.93	952.722	52.6367	176.663	9.41133	-2.674	4.00333	-8.058	2.398	935.887
	2015-03-01	72.9425	125.047	65.8987	13.2837	18.2369	9.63375	2.0775	951.206	46.078	228.57	9.18267	4.31333	11.1873	-1.70267	2.664	934.009
	2015-04-01	70.7731	164.079	90.8769	17.3637	22.9762	13.1512	2.15187	947.576	50.282	234.002	40.996	11.15	17.8947	4.99467	2.854	930.539
	2015-05-01	75.245	153.479	188.112	21.72	26.7306	18.0431	2.01625	942.638	51.1507	254.05	48.1473	16.9753	23.418	10.8813	2.822	925.123
	2015-06-01	78.3444	144.241	226.634	24.4937	29.0844	21.2581	2.03	940.215	60.4427	210.407	72.3913	20.8967	26.7547	15.652	2.45	923.287
	2015-07-01	77.9031	160.619	195.061	24.9275	29.6212	21.5831	1.925	939.976	63.418	246.101	79.4353	23.408	29.49	17.944	2.17933	923.811
	2015-08-01	78.3294	178.749	185.504	25.175	30.0813	21.8381	1.7975	941.781	67.0273	232.073	87.6067	22.3673	28.45	17.3387	2.03467	926.087
	2015-09-01	78.97	137.172	143.508	22.8275	27.3962	19.7525	1.72188	946.053	69.4707	194.141	64.6573	17.0467	23.084	12.2207	2.04667	931.565
	2015-10-01	74.4094	164.384	88.8431	18.9031	24.2081	15.1738	1.71938	950.951	58.8613	209.147	25.562	10.3407	17.1453	4.896	2.32133	934.824
	2015-11-01	79.6431	98.4587	104.262	14.1281	18.4413	11.1669	1.81812	953.041	71.7713	111.929	34.7153	1.298	6.20533	-2.424	2.14133	938.606
	2015-12-01	75.5125	91.04	74.1437	8.71063	12.725	5.88375	1.82313	956.092	65.0607	152.949	6.15533	-4.53133	1.172	-8.94467	2.05933	939.453
	2016-01-01	75.0606	217.7	86.5131	6.52813	10.575	3.69687	1.96812	954.804	55.1313	217.7	3.22333	-8.872	-2.70333	-13.6513	2.29133	939.574
	2016-02-01	66.4237	115.662	30.6812	8.41937	14.1331	4.26063	2.06	955.394	48.5427	194.533	10.2707	-3.97333	2.924	-9.77267	2.492	938.513
	2016-03-01	70.7019	111.255	81.0219	12.7312	18.0413	8.79375	2.04625	950.944	46.1433	216.574	8.376	4.83933	11.6567	-1.18933	2.63	933.82
	2016-04-01	76.546	94.83	163.558	18.1173	23.1987	14.486	2.01	942.233	47.4727	203.747	22.8313	12.28	18.892	6.13733	2.81867	927.723
	2016-05-01	75.8187	136.439	179.277	21.0925	26.1088	17.3294	2.03688	943.768	51.1613	226.486	58.3927	16.6993	23.344	10.5313	2.894	926.533
	2016-06-01	79.4187	143.603	245.208	24.3269	29.1612	20.9344	1.91562	941.216	59.4667	224.669	82.446	21.444	27.6413	15.7447	2.412	923.782
	2016-07-01	77.9875	185.942	186.153	26.6837	31.5587	23.2637	1.9575	940.036	69.0973	206.744	150.497	23.9253	29.4293	19.1707	2.25267	923.183
	2016-08-01	76.3762	196.752	164.077	26.4025	31.6275	22.8837	1.84438	939.891	69.5593	212.241	90.4713	23.3253	28.886	18.6807	2.14067	925.672
	2016-09-01	76.7738	113.126	159.717	23.155	27.975	19.8625	1.82812	944.509	68.1193	162.944	52.974	17.9907	24.2067	13.1247	1.96667	930.394
	2016-10-01	79.5525	92.1262	156.205	19.5181	23.6225	16.7869	1.98062	948.521	67.556	143.171	49.5513	9.672	15.3667	5.264	2.22667	935.139
	2016-11-01	78.1206	100.22	78.9012	13.4231	18.2062	10.1919	1.8825	952.709	62.0847	149.567	12.6853	0.711333	6.868	-4.04733	2.232	936.927
	2016-12-01	73.3281	118.305	28.8294	9.9925	15.225	6.44562	1.845	955.013	62.5713	143.726	7.63067	-3.56867	2.64	-8.31333	2.05533	938.769
	2017-01-01	73.2237	102.252	38.6931	8.7725	13.3769	5.55437	1.91625	954.534	57.758	157.619	6.30333	-6.168	0.112667	-11.056	2.13067	938.927
	2017-02-01	69.3237	107.193	32.5487	9.25688	14.7506	5.35187	2.04188	954.232	52.1787	162.555	8.958	-2.276	4.70333	-7.856	2.39667	937.181
	2017-03-01	73.5325	96.3588	111.706	12.1131	16.8369	8.70937	2.03875	950.206	50.4927	184.063	11.686	3.504	9.91333	-1.99467	2.42067	933.778
	2017-04-01	71.195	159.412	106.742	17.7175	23.3406	13.5075	2.0525	946.231	46.4567	233.94	20.5433	12.1447	18.99	5.672	2.80267	928.008
	2017-05-01	72.1544	181.389	124.267	21.4569	26.9544	17.3087	1.89625	944.858	46.826	282.577	39.138	18.0773	25.0367	11.3187	2.87267	927.248
	2017-06-01	80.1769	123.367	257.236	23.5606	27.9369	20.5306	1.86938	940.889	56.7093	241.103	65.1453	21.4013	27.732	15.5293	2.38467	924.494
	2017-07-01	76.2738	210.736	173.569	26.8719	31.9906	23.2256	1.8975	940.663	66.062	232.938	111.812	24.812	30.5233	19.7687	2.30467	923.023
	2017-08-01	78.5062	190.154	188.772	26.4662	31.5175	23.1431	1.88875	940.505	71.6173	201.983	142.37	22.2513	27.7053	17.8747	2.11533	925.062
	2017-09-01	80.0144	146.657	149.399	23.7181	28.3987	20.6119	1.76937	944.785	66.0567	207.003	42.6093	17.974	24.302	12.7613	2.098	929.077
	2017-10-01	77.4919	132.827	107.524	18.4488	22.9112	15.425	2.04188	950.798	67.424	159.534	57.636	9.42067	15.304	4.85667	2.08267	937.289
	2017-11-01	74.1281	111.934	58.4556	13.4731	18.235	10.0944	1.8575	952.988	52.7693	192.463	4.902	1.15667	7.62	-3.93	2.39333	936.784
	2017-12-01	67.0781	136.264	14.87	8.62875	13.8069	4.97312	1.83375	956.236	51.0067	187.397	1.86667	-5.42933	1.184	-10.5233	2.194	939.529
	2018-01-01	73.5894	97.6137	65.975	6.46437	10.9219	3.31875	2.07187	953.197	53.6193	169.145	7.752	-8.62467	-2.64867	-13.3747	2.358	937.707
	2018-02-01	67.3075	115.806	25.4375	8.23312	13.3831	4.45688	2.04188	953.206	46.496	194.005	3.496	-5.25067	1.9	-11.1407	2.42267	936.368
	2018-03-01	72.9069	156.306	77.0156	13.9563	19.7794	9.81312	2.1	949.26	49.882	220.621	12.906	5.36467	12.606	-0.809333	2.67667	932.638
	2018-04-01	70.6663	153.024	109.38	18.1619	23.9262	13.7963	2.11437	946.902	47.758	214.033	20.8	12.0773	18.822	5.68467	3.032	929.653
	2018-05-01	75.4981	161.223	158.008	22.3756	27.3294	18.6969	2.09437	943.529	52.586	237.846	50.206	17.6527	23.9193	11.37	2.65667	926.587
	2018-06-01	77.2087	154.086	182.288	24.3325	29.0587	20.855	1.89562	939.854	58.1127	231.994	70.122	22.1927	28.3547	16.5467	2.43733	922.877
	2018-07-01	78.3263	194.692	184.434	26.6819	31.5487	23.3456	1.97812	938.364	73.3207	201.094	149.674	24.4093	29.434	20.208	2.33133	922.615
	2018-08-01	79.1719	191.398	223.675	26.225	31.27	22.9631	1.94875	938.324	72.8873	214.21	134.605	23.46	28.8213	19.1847	2.086	925.339
	2018-09-01	78.2644	148.864	125.521	23.2775	28.0144	20.1525	1.8275	945.491	65.8667	196.473	52.9253	16.5713	22.5613	11.644	2.156	930.885
	2018-10-01	72.6244	154.129	62.205	17.3919	22.3169	13.8462	1.77875	951.497	56.4373	224.333	14.3707	9.43733	16.6073	3.63133	2.13867	935.304
	2018-11-01	77.8637	121.234	70.115	13.5237	18.4019	10.1788	1.7775	952.736	61.822	165.906	14.042	1.81667	8.17933	-3.02733	2.04533	937.355
	2018-12-01	77.3312	78.64	63.7575	8.36375	12.2812	5.6475	2.065	955.63	51.438	165.795	5.95733	-6.526	-0.649333	-11.0647	2.27667	940.85
		73.1251	143.898	109.27	17.248	22.257	13.7013	1.94362	948.265	58.4727	203.575	42.2275	9.22259	15.4872	3.97612	2.3212	931.771
