# Supplementary material for: Exposure to air pollution and scarlet fever resurgence in China: a six-year surveillance study
Source: Nat Commun. 2020 Aug 25;11:4229. doi: 10.1038/s41467-020-17987-8 (PMC7447791; doi:10.1038/s41467-020-17987-8)
Supplement: Supplementary file 4 — Source Data [file 41467_2020_17987_MOESM4_ESM.zip › SUPPLEMENT 11/boxplot_region.R]

#---------------------------------------------------------------------
#                         SUPPLEMENT 11 
#---------------------------------------------------------------------
#LOAD PACKAGES
library(ggpubr);library(ggplot2);library(reshape2)

#IMPORT DATA SET
data1 <- read.csv("E:/Scarlet fever R_code & Data_20200429/SUPPLEMENT 11/scarletfrver_2013-2018_newpopu.csv",header=T)
# write.csv(data1,"E:/猩紅熱R_code & Data_20190722/猩紅熱R_code & Data_20190722/sharon/revise/SUPPLEMENT 11/scarletfrver_2013-2018_newpopu.csv", row.names = FALSE)

#CREATE NEW VARIABLE"REGION": 31 provinces of China are divided into four quantile regions based on the average incidences from 2013 to 2018
data1[data1$name %in% c("安徽","江西","河南","海南","湖北","湖南","貴州","廣西"),"region"]<-"1"
data1[data1$name %in% c("四川","江蘇","西藏","重慶","浙江","雲南","福建","廣東"),"region"]<-"2"
data1[data1$name %in% c("山西","山東","甘肅","河北","青海","陝西","黑龍江"),"region"]<-"3"
data1[data1$name %in% c("上海","內蒙古","天津","北京","吉林","新疆","寧夏","遼寧"),"region"]<-"4"


# AIR POLLUTANTS VARAIBEL
Pollution<-c("PM2_5" , "PM10","SO2","NO2", "O3_8h","CO")
# CREATE LONG FORMAT DATA SET
plot_data_air<-melt(data1,id=c("province","region"), measure.vars = Pollution)

#CREATE FACTOR LABEL
plot_data_air$variable <- factor(plot_data_air$variable, levels = levels(plot_data_air$variable)
                                 ,labels = c(expression(paste(PM[2.5], " (", mu, g, "/", m^3, ")", 
                                                              sep = "")),
                                             expression(paste(PM[10], " (", mu, g, "/", m^3, ")", 
                                                              sep = "")),
                                             expression(paste(SO[2], " (", mu, g, "/", m^3, ")", 
                                                              sep = "")),
                                             expression(paste(NO[2], " (", mu, g, "/", m^3, ")", 
                                                              sep = "")),
                                             expression(paste(O[3], " (", mu, g, "/", m^3, ")", 
                                                              sep = "")),
                                             expression(paste(CO, " (", m, g, "/", m^3, ")", 
                                                              sep = "")))
)

#SET WORKING DIRECTORY 
work_dir <- "E:/Scarlet fever R_code & Data_20200429/SUPPLEMENT 11"
setwd(work_dir)

#BOXPLOT 
tiff(file = "SUPPLEMENT 11.tiff", width = 3000, height = 1000, res = 300)

ggplot(plot_data_air,aes(y=value, x=region,fill=region))+
  geom_boxplot(alpha=0.3,width=0.5,fatten = 1,aes(fill = region))+
  scale_y_continuous(expand=c(0,0))+
  facet_wrap(~variable,nrow=1,scales='free', labeller = label_parsed)+
  stat_summary(fun.y = mean, aes(group=region),position = position_dodge(0.75),
               geom = "point",  size = 0.6,
               show.legend = FALSE)+
  # stat_summary(fun.y = mean, aes(label=round(..y..,2),group=region),
  #              vjust = 3.2,
  #              geom = "text",  size = 1.2,
  #              show.legend = FALSE)+
  theme_bw()+
  labs(size= "Nitrogen",
       y = "Concentration")+
  theme(strip.background = element_blank(),
        panel.border = element_rect(colour = "black"),
        legend.position = "none",
        axis.text.x = element_text(colour="black",size=9),
        axis.text.y = element_text(colour="black",size=8 ),  
        axis.title.x = element_text(colour="black",size=8 ),
        axis.title.y = element_text(colour="black",size=8 ),
        #text=element_text(family="Times"),
        strip.text = element_text(size=12),
        legend.text=element_text(size=8)
  )
dev.off()
