# Supplementary material for: Exposure to air pollution and scarlet fever resurgence in China: a six-year surveillance study
Source: Nat Commun. 2020 Aug 25;11:4229. doi: 10.1038/s41467-020-17987-8 (PMC7447791; doi:10.1038/s41467-020-17987-8)
Supplement: Supplementary file 4 — Source Data [file 41467_2020_17987_MOESM4_ESM.zip › SUPPLEMENT 12/scarletfrver_2013-2018_newpopu.csv]

X	name	year	month	province	latitude	meantemp	windspeed	rain	humi	number	seq	SO2	NO2	PM10	CO	O3_8h	PM2_5	popu	rate	airpresssure	sunlight	popu_new
1	®ü«n	2013	1	Hainan	19.195534	20.011	3.356	9.456	81.44	1	1	8	21	65	0.9	73	47	9036144	0.0113	1006.18	101.66	8849557.522
2	®ü«n	2013	2	Hainan	19.195534	22.533	3.111	19.533	83.89	0	2	5	16	40	0.8	67	24	9036144	0	1003.82	126.02	8849557.522
3	®ü«n	2013	3	Hainan	19.195534	24.2	2.722	55.167	81.11	0	3	4	14	44	0.7	59	22	9036144	0	1000.96	179.8	8849557.522
4	®ü«n	2013	4	Hainan	19.195534	26.089	2.756	77.211	82.56	2	4	5	16	41	0.8	51	21	9036144	0.0226	998.02	159.36	8849557.522
5	®ü«n	2013	5	Hainan	19.195534	28.311	2.622	138.289	80.67	0	5	5	16	34	0.7	57	14	9036144	0	995.2	234.88	8849557.522
6	®ü«n	2013	6	Hainan	19.195534	28.4	2.811	174.367	79.22	0	6	6	15	31	0.7	50	14	9036144	0	992.3	229	8849557.522
7	®ü«n	2013	7	Hainan	19.195534	27.678	2.533	217.333	82.89	1	7	4	13	21	0.6	32	8	9036144	0.0113	993.34	200	8849557.522
8	®ü«n	2013	8	Hainan	19.195534	27.844	3.2	203.04	82.89	0	8	5	14	29	0.6	35	11	9036144	0	991.94	206.54	8849557.522
9	®ü«n	2013	9	Hainan	19.195534	26.789	3	176.05	86.11	0	9	4	12	35	0.7	46	18	9036144	0	995.46	131.56	8849557.522
10	®ü«n	2013	10	Hainan	19.195534	25.211	3.289	155.033	79.89	0	10	10	17	77	0.9	106	49	9036144	0	1001.16	161	8849557.522
11	®ü«n	2013	11	Hainan	19.195534	23.6	3.475	156.588	83.11	1	11	8	15	57	0.8	76	30	9036144	0.0113	1003.14	80.44	8849557.522
12	®ü«n	2013	12	Hainan	19.195534	18.867	3.5	102.089	75.11	0	12	15	23	91	1	77	64	9036144	0	1006.18	132.2	8849557.522
13	®ü«n	2014	1	Hainan	19.195534	19.1	3.211	4.211	77	2	13	8	17	75	0.8	99	50	9036144	0.0223	1007.38	187.9	8968609.865
14	®ü«n	2014	2	Hainan	19.195534	19.6	2.778	18.656	85.11	0	14	3	14	34	0.8	52	19	9036144	0	1003.36	119.6	8968609.865
15	®ü«n	2014	3	Hainan	19.195534	23.556	2.933	15.422	85.89	1	15	3	14	39	0.7	53	19	9036144	0.0112	1002.08	151.76	8928571.429
16	®ü«n	2014	4	Hainan	19.195534	26.544	2.467	93.489	84.67	0	16	3	11	34	0.6	52	18	9036144	0	999.04	164.78	8928571.429
17	®ü«n	2014	5	Hainan	19.195534	28.8	2.856	135.144	81.11	2	17	3	13	27	0.6	61	13	9036144	0.0223	995.84	267	8968609.865
18	®ü«n	2014	6	Hainan	19.195534	29.244	2.678	147.622	81.44	1	18	4	16	29	0.6	60	13	9036144	0.0112	991.36	236.5	8928571.429
19	®ü«n	2014	7	Hainan	19.195534	28.556	2.5	223.85	83.44	0	19	4	15	25	0.6	48	11	9036144	0	992.52	257.96	8928571.429
20	®ü«n	2014	8	Hainan	19.195534	28.333	2.7	176.567	82.89	1	20	4	15	25	0.6	43	10	9036144	0.0112	994.5	224.94	8928571.429
21	®ü«n	2014	9	Hainan	19.195534	27.522	2.3	231.067	84.67	0	21	4	16	30	0.6	56	15	9036144	0	995.78	228.48	8928571.429
22	®ü«n	2014	10	Hainan	19.195534	26.133	2.856	128.083	81.44	0	22	5	16	54	0.7	102	30	9036144	0	1001.54	200.16	8928571.429
23	®ü«n	2014	11	Hainan	19.195534	24.622	3.144	92.722	84.44	0	23	4	16	40	0.7	73	21	9036144	0	1003.2	147.66	8928571.429
24	®ü«n	2014	12	Hainan	19.195534	19.944	3.525	80.1	83.22	0	24	5	15	49	0.8	80	29	9036144	0	1007.44	60.76	8928571.429
25	®ü«n	2015	1	Hainan	19.195534	19.211	3.167	16.033	79.89	3	25	5	18	57	0.8	93	35	9036144	0.0332	1007.16	187.56	9036144.578
26	®ü«n	2015	2	Hainan	19.195534	21.344	2.878	4.689	82.56	4	26	3	9	51	0.7	75	34	9036144	0.044273259	1004.78	120.98	9034799.087
27	®ü«n	2015	3	Hainan	19.195534	24.478	3	14.756	82.44	0	27	3	10	34	0.6	60	17	9036144	0	1002.58	180.44	9034799.087
28	®ü«n	2015	4	Hainan	19.195534	25.644	3.022	71.878	79.56	1	28	3	13	37	0.7	71	19	9036144	0.0111	1000.32	216	9009009.009
29	®ü«n	2015	5	Hainan	19.195534	29.322	3.167	71.411	79.67	0	29	3	12	29	0.6	58	14	9036144	0	994.98	283.92	9009009.009
30	®ü«n	2015	6	Hainan	19.195534	29.522	3.267	138.6	78.56	0	30	3	12	25	0.5	52	10	9036144	0	993.64	281.32	9009009.009
31	®ü«n	2015	7	Hainan	19.195534	28.144	3.056	184.1	81.56	1	31	5	15	30	0.6	66	14	9036144	0.0111	992.5	179.12	9009009.009
32	®ü«n	2015	8	Hainan	19.195534	28.789	2.4	75.178	81	1	32	4	14	28	0.6	65	13	9036144	0.0111	994.4	271.82	9009009.009
33	®ü«n	2015	9	Hainan	19.195534	28.078	2.367	218.733	84	0	33	4	13	28	0.7	68	14	9036144	0	997.1	213.84	9009009.009
34	®ü«n	2015	10	Hainan	19.195534	25.922	2.456	201.45	82.44	0	34	5	17	47	0.7	103	29	9036144	0	1001.46	191.34	9009009.009
35	®ü«n	2015	11	Hainan	19.195534	25.633	3.122	101.5	83.44	1	35	4	9	31	0.6	73	14	9036144	0.011068315	1003.54	191.44	9034798.883
36	®ü«n	2015	12	Hainan	19.195534	21.944	3.333	57.967	84.56	2	36	4	15	35	0.8	79	19	9036144	0.0221	1006.64	102.54	9049773.756
37	®ü«n	2016	1	Hainan	19.195534	20.578	2.956	89.3	88.11	0	37	4	18	32	0.8	72	18	9036144	0	1005.98	NA	9049773.756
38	®ü«n	2016	2	Hainan	19.195534	18.822	3.289	14.589	81.56	1	38	5	13	40	0.8	85	25	9036144	0.011068315	1008.46	110.6	9034798.883
39	®ü«n	2016	3	Hainan	19.195534	22.244	2.667	22.189	82.33	0	39	4	16	38	0.7	81	20	9036144	0	1003.15	152.2	9034798.883
40	®ü«n	2016	4	Hainan	19.195534	27.056	2.744	56.667	81.11	0	40	4	15	39	0.6	71	20	9036144	0	997.24	NA	9034798.883
41	®ü«n	2016	5	Hainan	19.195534	28.544	2.533	107.5	81.22	0	41	4	13	29	0.6	70	14	9036144	0	996.26	NA	9034798.883
42	®ü«n	2016	6	Hainan	19.195534	29.222	2.656	156.3	81.89	0	42	4	14	24	0.6	62	9	9036144	0	994.84	252	9034798.883
43	®ü«n	2016	7	Hainan	19.195534	28.967	2.633	152.578	81.67	0	43	3	12	26	0.5	51	10	9036144	0	994.32	267	9034798.883
44	®ü«n	2016	8	Hainan	19.195534	28.267	2.722	194.925	85.78	1	44	3	15	28	0.5	56	12	9036144	0.0111	990.96	188	9009009.009
45	®ü«n	2016	9	Hainan	19.195534	27.711	2.333	226.4	86.11	0	45	5	14	31	0.6	67	15	9036144	0	995.34	152.22	9009009.009
46	®ü«n	2016	10	Hainan	19.195534	26.389	2.594	16.777	86.39	0	46	4	12	33	0.6	74	18	9036144	0	997.42	153	9009009.009
47	®ü«n	2016	11	Hainan	19.195534	24.211	3.4	139.844	86	2	47	3	11	30	0.6	70	14	9036144	0.02213663	1003.32	112.16	9034798.883
48	®ü«n	2016	12	Hainan	19.195534	22.122	3.4	55	82.22	2	48	5	12	49	0.7	100	27	9036144	0.02213663	1005.58	97.6	9034798.883
49	®ü«n	2017	1	Hainan	19.195534	20.4	2.11	53.28	86.85	1	49	4	11	38	0.6	89	22	9036144	0.0109	1005.61	96.18	9174311.927
50	®ü«n	2017	2	Hainan	19.195534	19.08	2.22	29.82	84.72	0	50	4	11	34	0.6	87	22	9036144	0	1006.4	105.58	9174311.927
51	®ü«n	2017	3	Hainan	19.195534	23.38	2.2	80.78	83.62	2	51	4	13	42	0.6	78	22	9036144	0.0218	1001.73	124.52	9174311.927
52	®ü«n	2017	4	Hainan	19.195534	25.44	2.18	102.04	80.37	4	52	4	12	35	0.6	84	18	9036144	0.0436	999.57	193.72	9174311.927
53	®ü«n	2017	5	Hainan	19.195534	27.34	1.87	282.08	82.93	2	53	4	11	27	0.6	76	13	9036144	0.0218	997.34	196.28	9174311.927
54	®ü«n	2017	6	Hainan	19.195534	29.42	2.32	128.4	78.34	2	54	4	12	25	0.5	60	11	9036144	0.0218	993.84	250.48	9174311.927
55	®ü«n	2017	7	Hainan	19.195534	27.96	1.92	334.02	84.22	0	55	4	12	20	0.5	50	9	9036144	0	993.7	199.98	9174311.927
56	®ü«n	2017	8	Hainan	19.195534	28.82	2.06	152.44	80.34	1	56	4	12	23	0.6	53	10	9036144	0.0109	994	237.44	9174311.927
57	®ü«n	2017	9	Hainan	19.195534	28.32	1.88	206.76	81.78	0	57	4	12	26	0.6	52	12	9036144	0	996.4	222.14	9174311.927
58	®ü«n	2017	10	Hainan	19.195534	25.22	2.16	329.04	81.62	0	58	6	12	38	0.6	94	23	9036144	0	999.96	156.38	9174311.927
59	®ü«n	2017	11	Hainan	19.195534	22.36	2.44	220.1	86.9	3	59	4	13	38	0.7	86	22	9036144	0.0327	1002.96	81.08	9174311.927
60	®ü«n	2017	12	Hainan	19.195534	19.14	2.26	24.82	80.3	2	60	6	13	48	0.6	99	29	9036144	0.0218	1006.92	89.5	9174311.927
61	®ü«n	2018	1	Hainan	19.195534	18.68	2.28	36.96	86.24	7	61	4	14	36	0.6	70	19	9036144	0.0698	1004.18	91.78	10028653.3
62	®ü«n	2018	2	Hainan	19.195534	18.24	2.02	8.02	79.2	0	62	5	13	46	0.6	78	30	9036144	0	1005.98	123.08	10028653.3
63	®ü«n	2018	3	Hainan	19.195534	22.6	2.1	38.54	78.1	2	63	4	12	36	0.6	74	18	9036144	0.02	1002.38	228.7	1.00E+07
64	®ü«n	2018	4	Hainan	19.195534	24.51	2.16	155.7	80.56	8	64	4	11	36	0.6	64	18	9036144	0.0798	1000.53	181.04	10025062.66
65	®ü«n	2018	5	Hainan	19.195534	28.5	2.16	107.26	77.14	6	65	4	12	24	0.5	60	12	9036144	0.0599	997.59	286.54	10016694.49
66	®ü«n	2018	6	Hainan	19.195534	28.3	2.24	381.58	81.2	2	66	4	14	26	0.6	66	12	9036144	0.02	992.64	183.14	1.00E+07
67	®ü«n	2018	7	Hainan	19.195534	27.82	2.3	362.62	83.48	1	67	4	12	22	0.6	53	9	9036144	0.01	990.4	173.88	1.00E+07
68	®ü«n	2018	8	Hainan	19.195534	27.4	2.1	570.3	85.58	0	68	4	14	26	0.6	64	11	9036144	0	990.3	157.56	1.00E+07
69	®ü«n	2018	9	Hainan	19.195534	27.32	1.8	122.38	83.32	0	69	5	12	30	0.6	78	16	9036144	0	996.78	196.58	1.00E+07
70	®ü«n	2018	10	Hainan	19.195534	25.64	2.12	146.68	78.6	2	70	5	12	44	0.7	118	24	9036144	0.02	1002.74	222.96	1.00E+07
71	®ü«n	2018	11	Hainan	19.195534	24.04	2.08	41.44	82.66	1	71	4	12	34	0.6	86	18	9036144	0.01	1003.8	144.54	1.00E+07
72	®ü«n	2018	12	Hainan	19.195534	20.74	2.4	68.86	87.76	1	72	6	12	32	0.7	69	17	9036144	0.01	1005.82	99.68	1.00E+07
73	¼sªF	2013	1	Guangdong	23.335195	13.625	2.308	6.839	71.86	176	1	28	63	106	1.5	49	78	107241569	0.1661	1012.24	123.91	105960264.9
74	¼sªF	2013	2	Guangdong	23.335195	17.272	2.261	14.55	78.78	56	2	15	35	57	1.2	71	42	107241569	0.052860104	1009.67	79.63	105940011
75	¼sªF	2013	3	Guangdong	23.335195	19.553	2.178	156.45	79.03	141	3	22	46	73	1.2	84	47	107241569	0.13309419	1006.53	115.9	105940011.4
76	¼sªF	2013	4	Guangdong	23.335195	20.808	2.058	230.185	85.31	190	4	21	47	77	1.1	80	50	107241569	0.1793	1003.42	57.1	105967652
77	¼sªF	2013	5	Guangdong	23.335195	25.275	1.975	196.36	86	171	5	18	34	49	0.9	79	29	107241569	0.1614	999.68	103.48	105947955.4
78	¼sªF	2013	6	Guangdong	23.335195	27.672	2.275	191.717	81.97	93	6	15	24	41	0.8	83	21	107241569	0.0878	996.64	181.25	105922551.3
79	¼sªF	2013	7	Guangdong	23.335195	27.717	2.131	189.34	82	81	7	15	24	36	0.8	73	19	107241569	0.0765	998.15	194.71	105882352.9
80	¼sªF	2013	8	Guangdong	23.335195	27.903	2.131	222.133	83.06	48	8	17	29	49	0.9	89	27	107241569	0.0453	996.1	177.88	105960264.9
81	¼sªF	2013	9	Guangdong	23.335195	26.792	2.267	158.916	78.86	49	9	20	32	62	0.9	116	38	107241569	0.0463	1000.21	177.3	105831533.5
82	¼sªF	2013	10	Guangdong	23.335195	23.692	2.214	6.997	65.92	69	10	27	40	108	1	155	71	107241569	0.0651	1006.02	217.67	105990783.4
83	¼sªF	2013	11	Guangdong	23.335195	19.567	2.469	63.778	71.03	106	11	23	48	90	1.1	84	55	107241569	0.1001	1009.34	138.42	105894105.9
84	¼sªF	2013	12	Guangdong	23.335195	12.65	2.375	131.269	63.61	254	12	36	57	117	1.4	63	85	107241569	0.2398	1011.77	181.39	105921601.3
85	¼sªF	2014	1	Guangdong	23.335195	13.703	2.097	0.903	66.33	334	13	27	48	108	1.5	101	79	107241569	0.3138	1012.71	195.78	106437221.2
86	¼sªF	2014	2	Guangdong	23.335195	13.419	2.506	42.014	78.56	108	14	16	29	56	1.3	71	41	107241569	0.1015	1009.24	82.6	106403940.9
87	¼sªF	2014	3	Guangdong	23.335195	17.583	2.219	158.253	81.72	247	15	21	35	68	1.3	70	46	107241569	0.2321	1008.2	64.17	106419646.7
88	¼sªF	2014	4	Guangdong	23.335195	22.703	2.111	130.464	82.11	247	16	19	29	61	1.3	90	41	107241569	0.2321	1004.33	88.12	106419646.7
89	¼sªF	2014	5	Guangdong	23.335195	25.239	2.033	166.52	87.22	287	17	15	25	43	1	71	26	107241569	0.2696	1000.45	109.56	106454005.9
90	¼sªF	2014	6	Guangdong	23.335195	28.258	1.936	203.187	81.97	161	18	14	21	45	0.9	89	26	107241569	0.1513	995.02	167.9	106411103.8
91	¼sªF	2014	7	Guangdong	23.335195	29.264	2.025	162.085	78.5	107	19	14	19	43	0.9	93	25	107241569	0.1005	996.55	248.79	106467661.7
92	¼sªF	2014	8	Guangdong	23.335195	28.361	1.914	172.817	80.89	74	20	15	19	38	0.9	88	22	107241569	0.0695	998.06	223.07	106474820.1
93	¼sªF	2014	9	Guangdong	23.335195	28.058	2.042	112.5	77.92	75	21	16	20	48	1	104	30	107241569	0.0705	1000.01	224.38	106382978.7
94	¼sªF	2014	10	Guangdong	23.335195	24.694	2.042	19.143	68.67	109	22	21	28	82	1.1	140	55	107241569	0.1024	1006.29	224.44	106445312.5
95	¼sªF	2014	11	Guangdong	23.335195	20.556	2.175	43.128	77.78	150	23	20	31	68	1.2	91	46	107241569	0.1409	1008.72	131.98	106458481.2
96	¼sªF	2014	12	Guangdong	23.335195	13.394	2.625	48.267	66.94	269	24	23	38	75	1.2	74	49	107241569	0.2527	1013.77	127.01	106450336.4
97	¼sªF	2015	1	Guangdong	23.335195	14.131	2.169	63.172	72.75	582	25	20	42	82	1.2	88	55	107241569	0.5427	1012.67	170.76	107241569.9
98	¼sªF	2015	2	Guangdong	23.335195	16.536	2.136	25.397	76.47	193	26	13	30	74	1.1	84	52	107241569	0.17997015	1010.39	96.66	107240006.2
99	¼sªF	2015	3	Guangdong	23.335195	18.747	2.186	35.975	84.33	280	27	12	29	50	1	64	33	107241569	0.2611	1008.65	61.61	107238605.9
100	¼sªF	2015	4	Guangdong	23.335195	22.389	2.317	88.822	77.31	430	28	13	26	52	0.9	94	32	107241569	0.401	1005.13	155.67	107231920.2
101	¼sªF	2015	5	Guangdong	23.335195	26.219	2.122	169.15	87.19	325	29	10	21	36	0.9	72	21	107241569	0.3031	999.45	116.82	107225338.2
102	¼sªF	2015	6	Guangdong	23.335195	28.872	2.333	154.129	81.19	173	30	10	16	31	0.7	70	16	107241569	0.1613	998.03	228.74	107253564.8
103	¼sªF	2015	7	Guangdong	23.335195	28.286	2.222	219.783	80.53	109	31	10	17	39	0.8	86	23	107241569	0.1016	995.59	181.69	107283464.6
104	¼sªF	2015	8	Guangdong	23.335195	28.467	1.814	173.903	79.5	81	32	13	21	47	0.9	101	28	107241569	0.0755	997.5	212.22	107284768.2
105	¼sªF	2015	9	Guangdong	23.335195	27.225	1.9	149.389	80.94	91	33	11	20	50	0.9	108	32	107241569	0.0849	1001.57	175.98	107184923.4
106	¼sªF	2015	10	Guangdong	23.335195	24.303	2.017	113.294	76.64	112	34	15	27	65	0.9	109	42	107241569	0.104438636	1006.15	175.4	107240006.5
107	¼sªF	2015	11	Guangdong	23.335195	21.544	2.222	47.872	79.14	167	35	14	28	56	1	82	35	107241569	0.155725467	1009.27	140.76	107240005.9
108	¼sªF	2015	12	Guangdong	23.335195	15.331	2.453	146.347	79.64	245	36	13	30	51	1.1	54	33	107241569	0.2285	1012.85	81.4	107221006.6
109	¼sªF	2016	1	Guangdong	23.335195	13.436	2.472	226.608	82.86	290	37	11	32	48	1.1	53	32	107241569	0.270417526	1011.87	NA	107241569.8
110	¼sªF	2016	2	Guangdong	23.335195	12.942	2.461	45.539	75.39	90	38	9	23	50	0.9	69	34	107241569	0.083923904	1013.54	93.5	107240006.4
111	¼sªF	2016	3	Guangdong	23.335195	16.642	2.064	179.718	83.75	215	39	12	37	60	1	75	40	107241569	0.2004875	1008.45	72.9	107238605.9
112	¼sªF	2016	4	Guangdong	23.335195	23.442	2.019	208.252	87.56	266	40	11	28	48	0.9	72	32	107241569	0.248060465	1001.81	50.66	107231920.2
113	¼sªF	2016	5	Guangdong	23.335195	26.056	2.194	196.681	83.39	246	41	10	21	44	0.8	94	27	107241569	0.229423385	1000.39	142.74	107225338
114	¼sªF	2016	6	Guangdong	23.335195	28.511	2.044	251.472	83.69	220	42	10	20	33	0.8	81	18	107241569	0.205121387	998.34	188.07	107253564.9
115	¼sªF	2016	7	Guangdong	23.335195	29.125	2.075	168.386	80.69	169	43	11	19	39	0.7	90	21	107241569	0.157526606	997.64	224.16	107283464.2
116	¼sªF	2016	8	Guangdong	23.335195	28.022	1.997	298.873	85.39	97	44	11	22	44	0.8	103	27	107241569	0.090414679	994.16	138.92	107283464.4
117	¼sªF	2016	9	Guangdong	23.335195	27.192	2.017	146.114	80.75	126	45	11	23	48	0.9	105	30	107241569	0.117553846	998.5	135.06	107184923.6
118	¼sªF	2016	10	Guangdong	23.335195	25.343	2.366	5.689	81.64	123	46	11	22	45	0.9	85	28	107241569	0.114696003	1002.48	130.77	107240005.6
119	¼sªF	2016	11	Guangdong	23.335195	19.594	2.397	119.189	82.03	228	47	12	33	58	1	81	37	107241569	0.212607224	1008.73	110.35	107240006.1
120	¼sªF	2016	12	Guangdong	23.335195	16.919	2.342	13.025	72.42	529	48	14	43	76	1.1	92	50	107241569	0.49328606	1011.12	157.73	107240005.9
121	¼sªF	2017	1	Guangdong	23.335195	16.17	2.26	20.41	79.77	472	49	10	34	68	1.1	87	49	107241569	0.4291	1011.18	121.18	109997669.5
122	¼sªF	2017	2	Guangdong	23.335195	15.34	2.43	37.47	75.22	254	50	11	30	57	0.9	95	40	107241569	0.2309	1011.6	113.82	110004330.9
123	¼sªF	2017	3	Guangdong	23.335195	18.1	2.26	117.59	83.9	755	51	11	38	63	1	75	37	107241569	0.6864	1007.26	58.2	109994172.5
124	¼sªF	2017	4	Guangdong	23.335195	22.14	2.16	125.98	81.62	981	52	11	31	55	0.9	94	33	107241569	0.8919	1003.98	120.62	109989909.2
125	¼sªF	2017	5	Guangdong	23.335195	25.43	1.89	200.92	82.69	1000	53	11	27	51	0.8	114	31	107241569	0.9092	1001.41	131.24	109986801.6
126	¼sªF	2017	6	Guangdong	23.335195	28.05	2.17	350.35	86.05	735	54	9	19	32	0.7	69	17	107241569	0.6682	997.37	156.21	109997006.9
127	¼sªF	2017	7	Guangdong	23.335195	28.19	2.02	310.46	84.75	364	55	10	22	34	0.8	78	19	107241569	0.3309	997.9	187.5	110003022.1
128	¼sªF	2017	8	Guangdong	23.335195	28.94	2.18	205.8	81.79	198	56	10	21	38	0.7	93	21	107241569	0.18	997.23	220.23	1.10E+08
129	¼sªF	2017	9	Guangdong	23.335195	28.38	1.85	142.28	81.75	132	57	12	26	48	0.8	112	29	107241569	0.12	1000.25	202.94	1.10E+08
130	¼sªF	2017	10	Guangdong	23.335195	24.31	2.65	108.69	74.01	162	58	12	26	53	0.9	112	33	107241569	0.1473	1004.73	197.78	109979633.4
131	¼sªF	2017	11	Guangdong	23.335195	19.83	2.43	52.08	78.88	438	59	13	33	61	0.9	83	40	107241569	0.3982	1008.44	82.6	109994977.4
132	¼sªF	2017	12	Guangdong	23.335195	15.33	2.64	4.08	64.96	1015	60	17	42	77	1	97	52	107241569	0.9228	1012.42	156.23	109991330.7
133	¼sªF	2018	1	Guangdong	23.335195	13.91	2.49	109.19	76.99	1295	61	13	43	68	1	80	48	107241569	1.1595	1009.9	103.05	111686071.6
134	¼sªF	2018	2	Guangdong	23.335195	14.45	2.32	17.62	71.12	241	62	10	26	60	0.8	89	44	107241569	0.2158	1010.93	100.48	111677479.1
135	¼sªF	2018	3	Guangdong	23.335195	19.68	2.23	50.26	77.08	455	63	11	32	56	0.8	109	36	107241569	0.4074	1006.92	156.2	111683848.8
136	¼sªF	2018	4	Guangdong	23.335195	22.4	2.11	NA	79.3	834	64	11	28	63	0.8	100	35	107241569	0.7467	1004.91	92.7	111691442.3
137	¼sªF	2018	5	Guangdong	23.335195	27.62	2.25	104.85	79.67	713	65	9	21	40	0.7	103	22	107241569	0.6384	1001.06	214.09	111685463.7
138	¼sªF	2018	6	Guangdong	23.335195	27.6	2.15	394.91	83.87	516	66	9	20	36	0.7	99	20	107241569	0.462	995.95	145.57	111688311.7
139	¼sªF	2018	7	Guangdong	23.335195	28.56	2.18	230.17	83.04	314	67	9	19	35	0.7	84	18	107241569	0.2811	994.88	196.85	111704019.9
140	¼sªF	2018	8	Guangdong	23.335195	27.9	1.91	386.7	86.33	167	68	9	22	38	0.8	101	22	107241569	0.1495	993.14	138.95	111705685.6
141	¼sªF	2018	9	Guangdong	23.335195	27.08	2.14	206.25	82.15	146	69	10	22	44	0.8	109	25	107241569	0.1307	1000.26	175.43	111706197.4
142	¼sªF	2018	10	Guangdong	23.335195	22.98	2.08	66.42	75.01	173	70	13	31	59	0.8	127	36	107241569	0.1549	1007.12	173.63	111684958
143	¼sªF	2018	11	Guangdong	23.335195	20.66	2.14	64.32	81.4	368	71	12	35	59	0.9	92	37	107241569	0.3295	1008.73	121.03	111684370.3
144	¼sªF	2018	12	Guangdong	23.335195	15.97	2.58	21.72	80.76	416	72	10	33	52	0.9	61	33	107241569	0.3725	1011.79	83.53	111677852.3
145	¼s¦è	2013	1	Guangxi	23.827411	11.667	1.825	28.483	79.21	22	1	26	51	131	1.7	33	103	47538200	0.047	997.07	28.72	46808510.64
146	¼s¦è	2013	2	Guangxi	23.827411	15.662	1.883	25.596	83.92	16	2	11	26	52	1.2	54	39	47538200	0.034173424	993.55	49.66	46820008.44
147	¼s¦è	2013	3	Guangxi	23.827411	20.488	1.854	95.375	75.75	17	3	16	32	91	1.1	84	57	47538200	0.036309263	989.89	110.04	46820008.44
148	¼s¦è	2013	4	Guangxi	23.827411	21.7	1.85	132.981	80.08	22	4	15	31	74	1.1	73	48	47538200	0.047	986.99	83.81	46808510.64
149	¼s¦è	2013	5	Guangxi	23.827411	25.8	1.729	188.589	80.83	24	5	11	29	57	1.1	87	33	47538200	0.0513	983.27	127.95	46783625.73
150	¼s¦è	2013	6	Guangxi	23.827411	27.583	1.862	183.015	77.17	12	6	12	24	50	0.9	91	27	47538200	0.0256	980.59	161.21	46875000
151	¼s¦è	2013	7	Guangxi	23.827411	27.988	1.812	159.671	78.21	28	7	10	19	39	0.9	68	21	47538200	0.0598	981.3	186.11	46822742.47
152	¼s¦è	2013	8	Guangxi	23.827411	27.996	1.708	239.269	78.58	5	8	11	30	56	0.8	82	31	47538200	0.0107	980.53	181.54	46728971.96
153	¼s¦è	2013	9	Guangxi	23.827411	25.742	1.721	140.95	77.75	11	9	17	37	78	1	96	47	47538200	0.0235	985.95	149.19	46808510.64
154	¼s¦è	2013	10	Guangxi	23.827411	22.658	1.742	28.746	68.33	11	10	30	49	136	1.2	128	87	47538200	0.0235	992.22	161.45	46808510.64
155	¼s¦è	2013	11	Guangxi	23.827411	19.15	1.829	144.7	72.17	23	11	26	50	109	1.3	80	69	47538200	0.0491	994.54	111.86	46843177.19
156	¼s¦è	2013	12	Guangxi	23.827411	12.071	1.704	104.008	67.04	49	12	40	53	150	1.4	55	105	47538200	0.1047	997.31	157.23	46800382.04
157	¼s¦è	2014	1	Guangxi	23.827411	13.175	1.704	6.158	70.79	40	13	37	46	154	1.6	116	117	47538200	0.0848	996.75	138.42	47169811.32
158	¼s¦è	2014	2	Guangxi	23.827411	12.475	2.05	37.946	78.5	8	14	17	25	70	1.2	81	53	47538200	0.017	993.03	50.91	47058823.53
159	¼s¦è	2014	3	Guangxi	23.827411	16.779	1.725	84.075	85.71	44	15	20	27	78	1.2	62	51	47538200	0.0932	991.62	31.89	47210300.43
160	¼s¦è	2014	4	Guangxi	23.827411	22.717	1.779	146.171	83.92	26	16	19	24	69	1.2	78	41	47538200	0.0551	987.59	46.79	47186932.85
161	¼s¦è	2014	5	Guangxi	23.827411	25.896	1.833	172.522	80.33	25	17	18	23	72	1.2	96	39	47538200	0.053	983.56	127.35	47169811.32
162	¼s¦è	2014	6	Guangxi	23.827411	27.867	1.642	237.96	82.21	19	18	15	20	63	1.1	101	37	47538200	0.0403	979.23	121.91	47146401.99
163	¼s¦è	2014	7	Guangxi	23.827411	28.338	1.708	219.925	80.92	17	19	17	19	51	0.9	82	25	47538200	0.036	980.67	194.71	47222222.22
164	¼s¦è	2014	8	Guangxi	23.827411	27.467	1.638	202.935	82.29	13	20	15	20	50	0.9	89	25	47538200	0.0275	982.36	173.59	47272727.27
165	¼s¦è	2014	9	Guangxi	23.827411	27.283	1.742	134.979	78.25	12	21	18	22	61	1	102	35	47538200	0.0254	984.65	196.6	47244094.49
166	¼s¦è	2014	10	Guangxi	23.827411	24.196	1.654	75.175	73.08	27	22	25	32	112	1.2	142	75	47538200	0.0572	991.18	187.2	47202797.2
167	¼s¦è	2014	11	Guangxi	23.827411	19.058	1.817	88.742	80.17	32	23	24	29	83	1.2	82	55	47538200	0.0678	993.31	79.69	47197640.12
168	¼s¦è	2014	12	Guangxi	23.827411	12.7	1.979	45.321	68.21	81	24	32	38	102	1.2	88	68	47538200	0.1716	998.67	115.44	47202797.2
169	¼s¦è	2015	1	Guangxi	23.827411	13.642	1.838	57.604	77.12	84	25	25	33	106	1.4	73	74	47538200	0.1767	996.66	104.71	47538200.34
170	¼s¦è	2015	2	Guangxi	23.827411	15.858	1.829	31.558	79.46	39	26	16	26	96	1.4	65	72	47538200	0.082036184	993.55	71.17	47539997.72
171	¼s¦è	2015	3	Guangxi	23.827411	18.075	1.875	41.321	84.88	31	27	15	20	61	1.2	55	42	47538200	0.0652	991.74	42.91	47546012.27
172	¼s¦è	2015	4	Guangxi	23.827411	22.9	2.092	44.175	72.17	47	28	19	20	72	1.1	100	44	47538200	0.0989	988.42	149.42	47522750.25
173	¼s¦è	2015	5	Guangxi	23.827411	26.846	1.921	194.071	81.71	46	29	15	16	50	1	85	28	47538200	0.0968	982.37	125.82	47520661.16
174	¼s¦è	2015	6	Guangxi	23.827411	28.329	2.033	198.027	81.54	33	30	13	13	39	0.8	75	20	47538200	0.0694	980.88	155.16	47550432.28
175	¼s¦è	2015	7	Guangxi	23.827411	27.421	2	216.908	80.25	24	31	14	14	46	0.9	85	28	47538200	0.0505	980.16	136.25	47524752.48
176	¼s¦è	2015	8	Guangxi	23.827411	27.762	1.65	191.495	80.79	18	32	17	16	55	0.9	91	32	47538200	0.0379	982.44	164.78	47493403.69
177	¼s¦è	2015	9	Guangxi	23.827411	26.242	1.612	212.136	84.79	18	33	16	16	50	1	80	31	47538200	0.0379	986.25	112.24	47493403.69
178	¼s¦è	2015	10	Guangxi	23.827411	23.388	1.704	120.57	78.12	23	34	22	24	73	1	102	45	47538200	0.048380313	991.23	164.5	47539998.35
179	¼s¦è	2015	11	Guangxi	23.827411	19.946	1.767	159.275	85.04	33	35	19	21	47	1.2	60	30	47538200	0.069415232	993.46	75.98	47539998.14
180	¼s¦è	2015	12	Guangxi	23.827411	13.496	1.921	123.375	81.71	50	36	17	23	52	1.1	50	34	47538200	0.1052	997.76	45.37	47528517.11
181	¼s¦è	2016	1	Guangxi	23.827411	12.262	2.004	137.443	83.62	30	37	16	25	57	1.2	51	39	47538200	0.063107143	996.01	NA	47538200.23
182	¼s¦è	2016	2	Guangxi	23.827411	12.471	2.104	20.029	70.62	10	38	17	23	73	1	78	51	47538200	0.021034919	997.84	97.26	47539997.66
183	¼s¦è	2016	3	Guangxi	23.827411	17.196	1.867	56.683	80.92	33	39	17	27	69	1	71	46	47538200	0.069406452	991.7	52.26	47546012
184	¼s¦è	2016	4	Guangxi	23.827411	23.621	1.925	133.09	82.08	44	40	15	20	58	1	80	36	47538200	0.092587234	984.65	72.67	47522750.27
185	¼s¦è	2016	5	Guangxi	23.827411	25.733	1.962	181.147	79.88	58	41	13	18	51	0.9	83	30	47538200	0.122052174	983.76	128.89	47520661.12
186	¼s¦è	2016	6	Guangxi	23.827411	28.321	1.962	240.1	79.96	50	42	13	14	35	0.8	76	19	47538200	0.105151515	981.72	175.7	47550432.35
187	¼s¦è	2016	7	Guangxi	23.827411	28.817	1.946	144.267	79.25	34	43	13	14	38	0.8	71	21	47538200	0.071541667	981.09	183.79	47524752.25
188	¼s¦è	2016	8	Guangxi	23.827411	28.1	1.812	246.12	80.92	19	44	13	15	43	0.8	87	26	47538200	0.039979167	979.01	161.99	47524752.08
189	¼s¦è	2016	9	Guangxi	23.827411	26.825	1.779	144.017	76.29	25	45	15	18	58	0.8	102	39	47538200	0.052638889	984.32	140.31	47493403.59
190	¼s¦è	2016	10	Guangxi	23.827411	24.724	2.046	3.459	73.66	42	46	15	18	55	0.8	90	36	47538200	0.088346659	987.85	153.1	47539998.09
191	¼s¦è	2016	11	Guangxi	23.827411	18.562	2.05	93.983	80.29	60	47	15	22	55	0.9	65	34	47538200	0.126209513	993.44	95.99	47539998.03
192	¼s¦è	2016	12	Guangxi	23.827411	15.942	1.925	23.642	71.79	120	48	19	33	90	1.1	87	61	47538200	0.252419026	995.66	130.37	47539998.03
193	¼s¦è	2017	1	Guangxi	23.827411	14.51	2.01	71.63	79.2	85	49	16	27	90	1.2	76	68	47538200	0.1757	994.67	70.13	48377916.9
194	¼s¦è	2017	2	Guangxi	23.827411	14.71	2.21	24.81	71.46	44	50	15	24	75	1	82	55	47538200	0.0909	994.81	64.78	48404840.48
195	¼s¦è	2017	3	Guangxi	23.827411	16.53	2.14	143.99	83.56	87	51	14	24	58	1	58	38	47538200	0.1798	990.16	38.18	48387096.77
196	¼s¦è	2017	4	Guangxi	23.827411	21.87	2.1	83.57	76.65	62	52	14	22	60	0.9	87	37	47538200	0.1282	986.77	102.59	48361934.48
197	¼s¦è	2017	5	Guangxi	23.827411	24.84	1.88	204.13	77.45	92	53	14	22	53	0.9	100	32	47538200	0.1902	984.98	157.4	48370136.7
198	¼s¦è	2017	6	Guangxi	23.827411	26.91	1.77	375.2	84.84	65	54	12	18	38	0.8	71	20	47538200	0.1344	980.2	103.17	48363095.24
199	¼s¦è	2017	7	Guangxi	23.827411	27.46	1.69	321.85	83.64	35	55	11	17	41	0.8	74	23	47538200	0.0723	981.01	155.42	48409405.26
200	¼s¦è	2017	8	Guangxi	23.827411	27.72	1.8	331.29	83.36	15	56	11	17	39	0.8	74	20	47538200	0.031	980.48	162.71	48387096.77
201	¼s¦è	2017	9	Guangxi	23.827411	27.61	1.71	133.6	81.53	14	57	14	20	50	0.9	92	28	47538200	0.0289	984.18	182.58	48442906.57
202	¼s¦è	2017	10	Guangxi	23.827411	22.78	2.15	98.14	75.92	26	58	14	21	58	1	102	36	47538200	0.0537	989.98	161.79	48417132.22
203	¼s¦è	2017	11	Guangxi	23.827411	17.76	2.02	68.38	79.48	52	59	15	27	70	1	77	47	47538200	0.1075	992.98	73.94	48372093.02
204	¼s¦è	2017	12	Guangxi	23.827411	13.28	1.98	31.69	69.35	122	60	18	34	89	1.1	84	62	47538200	0.2522	996.91	102.97	48374306.11
205	¼s¦è	2018	1	Guangxi	23.827411	12.02	2.37	66.54	78.43	109	61	16	32	84	1.2	69	58	47538200	0.2231	992.07	41.41	48857014.79
206	¼s¦è	2018	2	Guangxi	23.827411	13.4	2.22	11.16	68.68	28	62	14	24	86	1	82	61	47538200	0.0573	992.93	60.8	48865619.55
207	¼s¦è	2018	3	Guangxi	23.827411	19.16	2.24	93.55	78.22	66	63	15	26	69	1	90	44	47538200	0.1351	988.31	117.72	48852701.7
208	¼s¦è	2018	4	Guangxi	23.827411	21.81	2.28	NA	77.27	99	64	15	23	74	0.9	90	39	47538200	0.2027	986.48	95.79	48840651.21
209	¼s¦è	2018	5	Guangxi	23.827411	26.72	2.35	176.77	79.41	86	65	12	17	43	0.8	86	23	47538200	0.176	982.57	172.27	48863636.36
210	¼s¦è	2018	6	Guangxi	23.827411	26.93	2.09	270.37	81.58	64	66	10	16	40	0.9	88	22	47538200	0.131	978.31	136.88	48854961.83
211	¼s¦è	2018	7	Guangxi	23.827411	27.94	2	248.07	82.13	69	67	11	16	38	0.8	77	20	47538200	0.1412	976.81	176.51	48866855.52
212	¼s¦è	2018	8	Guangxi	23.827411	27.53	1.83	248.69	83.42	49	68	12	17	44	0.9	89	25	47538200	0.1003	976.44	163.61	48853439.68
213	¼s¦è	2018	9	Guangxi	23.827411	26.1	2	179.99	80.07	40	69	12	18	49	0.8	92	28	47538200	0.0819	983.51	163.74	48840048.84
214	¼s¦è	2018	10	Guangxi	23.827411	21.08	1.95	92.56	78.66	32	70	14	24	61	1	100	35	47538200	0.0655	990.54	122.67	48854961.83
215	¼s¦è	2018	11	Guangxi	23.827411	18.16	2.03	41.62	80.35	96	71	15	29	66	1	79	40	47538200	0.1965	991.47	125.99	48854961.83
216	¼s¦è	2018	12	Guangxi	23.827411	13	2.56	52.05	83.99	82	72	12	25	51	1.1	46	34	47538200	0.1679	994.56	51.45	48838594.4
217	¶³«n	2013	1	Yunnan	24.976003	10.012	1.753	7.947	64.81	80	1	38	63	130	2	35	67	47134935	0.1717	840.77	213.99	46592894.58
218	¶³«n	2013	2	Yunnan	24.976003	14.688	2.069	9.553	55.03	47	2	37	31	60	1.5	88	36	47134935	0.100880004	840.43	232.06	46590006.08
219	¶³«n	2013	3	Yunnan	24.976003	16.612	2.056	22.634	54.84	96	3	34	39	99	1.7	110	55	47134935	0.206052774	839.43	241.54	46590006.11
220	¶³«n	2013	4	Yunnan	24.976003	18.753	2.156	40.466	57.56	222	4	29	44	100	1.7	115	53	47134935	0.4765	837.72	220.31	46589716.68
221	¶³«n	2013	5	Yunnan	24.976003	20.647	1.788	118.219	69.06	224	5	20	34	60	1	99	27	47134935	0.4808	836.76	194.29	46589018.3
222	¶³«n	2013	6	Yunnan	24.976003	22.638	1.678	120.841	69.66	193	6	21	33	54	0.9	96	27	47134935	0.4143	835.17	189.88	46584600.53
223	¶³«n	2013	7	Yunnan	24.976003	22.119	1.572	142.064	79.69	118	7	15	27	42	0.8	52	20	47134935	0.2533	834.96	115.27	46585076.98
224	¶³«n	2013	8	Yunnan	24.976003	21.475	1.388	190.796	79.44	49	8	22	33	54	0.8	67	30	47134935	0.1052	836.6	157.83	46577946.77
225	¶³«n	2013	9	Yunnan	24.976003	20.084	1.322	115.977	79.03	72	9	24	38	72	0.9	80	40	47134935	0.1545	839.52	135.81	46601941.75
226	¶³«n	2013	10	Yunnan	24.976003	16.647	1.303	104.857	78	82	10	24	43	76	1.2	70	41	47134935	0.176	842.96	137.94	46590909.09
227	¶³«n	2013	11	Yunnan	24.976003	13.938	1.475	5.603	71.66	91	11	27	44	94	1.2	51	41	47134935	0.1953	842.65	211.04	46594982.08
228	¶³«n	2013	12	Yunnan	24.976003	8.969	1.481	43.719	72.66	91	12	27	43	97	1.7	32	58	47134935	0.1953	841.73	180.21	46594982.08
229	¶³«n	2014	1	Yunnan	24.976003	9.897	1.788	5.994	65.34	66	13	31	30	82	1.9	77	46	47134935	0.1408	841.72	231.76	46875000
230	¶³«n	2014	2	Yunnan	24.976003	12.334	2.284	20.1	59.31	40	14	23	27	56	1.2	82	31	47134935	0.0853	837.77	216.33	46893317.7
231	¶³«n	2014	3	Yunnan	24.976003	15.994	2.291	27.088	56.56	95	15	30	33	85	1.6	96	45	47134935	0.2027	839.16	244.41	46867291.56
232	¶³«n	2014	4	Yunnan	24.976003	19.684	2.231	25.209	54.97	112	16	29	32	94	1.9	122	52	47134935	0.239	838.26	248.26	46861924.69
233	¶³«n	2014	5	Yunnan	24.976003	21.866	2.197	61.712	61.78	179	17	18	22	55	1.4	107	29	47134935	0.3819	836.63	234.5	46870908.61
234	¶³«n	2014	6	Yunnan	24.976003	22.7	1.797	164.182	74.34	124	18	14	19	38	1.3	81	22	47134935	0.2646	834.17	144.78	46863189.72
235	¶³«n	2014	7	Yunnan	24.976003	22.116	1.447	215.412	81.22	83	19	19	21	43	1.1	69	23	47134935	0.1771	835.51	135.94	46866177.3
236	¶³«n	2014	8	Yunnan	24.976003	21.459	1.403	180.052	81.53	63	20	22	21	41	0.9	67	23	47134935	0.1344	836.94	115.16	46875000
237	¶³«n	2014	9	Yunnan	24.976003	21.131	1.481	122.647	79.19	57	21	21	21	42	0.9	64	23	47134935	0.1216	838.27	173.44	46875000
238	¶³«n	2014	10	Yunnan	24.976003	17.647	1.494	47.841	75.75	97	22	22	23	62	1.1	68	36	47134935	0.207	842.31	188.18	46859903.38
239	¶³«n	2014	11	Yunnan	24.976003	14.156	1.638	30.322	73.81	103	23	23	26	56	1.1	53	26	47134935	0.2198	841.16	194.46	46860782.53
240	¶³«n	2014	12	Yunnan	24.976003	10.306	1.659	7.366	71.22	107	24	25	31	71	1.4	57	40	47134935	0.2283	842.63	188.25	46868155.94
241	¶³«n	2015	1	Yunnan	24.976003	10.066	1.691	88.95	72.19	102	25	20	21	63	1.1	69	37	47134935	0.2164	841.86	185.16	47134935.3
242	¶³«n	2015	2	Yunnan	24.976003	12.206	2.009	8.603	62.25	50	26	16	17	59	1	86	37	47134935	0.106069284	840.09	218.51	47139000.2
243	¶³«n	2015	3	Yunnan	24.976003	17.041	2.288	27.522	55.09	161	27	16	21	70	0.9	105	44	47134935	0.3415	839.94	256.5	47144948.76
244	¶³«n	2015	4	Yunnan	24.976003	18.028	2.072	62.416	64.97	219	28	15	16	53	0.7	96	30	47134935	0.4646	839.49	194.59	47137322.43
245	¶³«n	2015	5	Yunnan	24.976003	22.109	2.094	57.475	61.5	334	29	16	15	54	0.7	105	29	47134935	0.7085	836.28	244.46	47141848.98
246	¶³«n	2015	6	Yunnan	24.976003	23.291	1.944	103.103	70.44	285	30	11	11	32	0.6	73	17	47134935	0.6046	835.2	174.43	47138604.04
247	¶³«n	2015	7	Yunnan	24.976003	21.481	1.403	167.078	77.31	201	31	15	15	37	0.6	79	21	47134935	0.4264	835.89	120.88	47138836.77
248	¶³«n	2015	8	Yunnan	24.976003	21.138	1.288	202.177	83.03	91	32	15	14	32	0.7	60	18	47134935	0.193	837.15	94.18	47150259.07
249	¶³«n	2015	9	Yunnan	24.976003	21.103	1.391	127	81.41	68	33	13	13	32	0.7	55	18	47134935	0.1443	839.11	119.64	47124047.12
250	¶³«n	2015	10	Yunnan	24.976003	17.372	1.397	114.884	77.69	90	34	16	16	42	0.8	68	24	47134935	0.190924712	842.77	174	47139000.01
251	¶³«n	2015	11	Yunnan	24.976003	14.409	1.519	36.359	74.09	110	35	16	17	44	0.9	61	23	47134935	0.233352426	842.4	199.43	47138999.96
252	¶³«n	2015	12	Yunnan	24.976003	10.488	1.588	33.478	75.88	123	36	15	19	50	0.9	61	29	47134935	0.2609	842.47	151.91	47144499.81
253	¶³«n	2016	1	Yunnan	24.976003	9.094	1.819	24.425	69.34	110	37	16	20	51	0.9	71	30	47134935	0.233372549	840.58	NA	47134935.31
254	¶³«n	2016	2	Yunnan	24.976003	10.919	2.053	31.4	68.81	49	38	13	15	54	0.9	82	37	47134935	0.103947899	842.09	134.59	47138999.89
255	¶³«n	2016	3	Yunnan	24.976003	15.706	2.256	21.306	60.59	133	39	14	19	64	0.9	104	37	47134935	0.282108696	839.62	199.15	47144948.7
256	¶³«n	2016	4	Yunnan	24.976003	18.656	2.238	75.077	64.66	187	40	13	18	61	0.8	105	32	47134935	0.396713242	837.14	158.46	47137322.43
257	¶³«n	2016	5	Yunnan	24.976003	20.588	1.931	114.455	69.31	209	41	12	14	45	0.7	94	24	47134935	0.443342814	836.98	168.01	47141849.02
258	¶³«n	2016	6	Yunnan	24.976003	22.022	1.722	168.578	78.16	258	42	11	11	29	0.6	65	16	47134935	0.547322105	836.4	113.2	47138604.06
259	¶³«n	2016	7	Yunnan	24.976003	21.872	1.506	206.79	81.62	144	43	11	11	27	0.6	50	14	47134935	0.305480597	836.12	97.12	47138836.78
260	¶³«n	2016	8	Yunnan	24.976003	22.184	1.403	176.286	80.59	69	44	15	14	34	0.7	76	19	47134935	0.146376119	835.9	NA	47138836.9
261	¶³«n	2016	9	Yunnan	24.976003	20.503	1.328	137.758	81.62	114	45	14	15	38	0.7	67	22	47134935	0.241914706	838.71	96.42	47124047.1
262	¶³«n	2016	10	Yunnan	24.976003	18.916	1.431	2.767	79.19	121	46	14	16	38	0.9	66	21	47134935	0.256687668	840.08	143.29	47139000.07
263	¶³«n	2016	11	Yunnan	24.976003	14.369	1.512	64.828	76.62	128	47	14	19	41	0.9	65	21	47134935	0.271537368	841.78	166.72	47139000.04
264	¶³«n	2016	12	Yunnan	24.976003	11.538	1.531	5.053	74.47	179	48	15	23	54	1	67	29	47134935	0.379728038	842.34	NA	47139000.04
265	¶³«n	2017	1	Yunnan	24.976003	10.7	1.66	26.1	68.14	119	49	14	19	46	0.9	74	27	47134935	0.2494	841.3	194.04	47714514.84
266	¶³«n	2017	2	Yunnan	24.976003	11.74	1.98	23.05	65.06	52	50	13	20	54	0.9	95	34	47134935	0.109	840.61	172.06	47706422.02
267	¶³«n	2017	3	Yunnan	24.976003	14.19	2.09	57.67	65.22	103	51	13	22	61	0.9	110	36	47134935	0.2159	838.59	162.18	47707271.89
268	¶³«n	2017	4	Yunnan	24.976003	17.04	1.95	94.55	69.45	179	52	12	19	56	0.8	109	33	47134935	0.3752	838.37	161.72	47707889.13
269	¶³«n	2017	5	Yunnan	24.976003	19.64	1.77	74.71	68.18	284	53	13	18	50	0.8	110	27	47134935	0.5953	838.46	196.45	47707038.47
270	¶³«n	2017	6	Yunnan	24.976003	21.84	1.71	140.39	74.8	280	54	11	15	33	0.7	79	15	47134935	0.5869	835.19	140.57	47708297.84
271	¶³«n	2017	7	Yunnan	24.976003	21	1.26	276.94	82.99	201	55	12	16	36	0.7	66	17	47134935	0.4213	836.41	103.4	47709470.69
272	¶³«n	2017	8	Yunnan	24.976003	21.52	1.35	233.37	82.66	82	56	13	16	33	0.8	64	15	47134935	0.1719	836.21	121.16	47702152.41
273	¶³«n	2017	9	Yunnan	24.976003	21.07	1.35	127.34	81.47	96	57	12	15	34	0.8	60	15	47134935	0.2012	838.79	132.57	47713717.69
274	¶³«n	2017	10	Yunnan	24.976003	17.87	1.31	101.06	82	124	58	11	18	36	0.8	62	18	47134935	0.2599	841.34	137.19	47710657.95
275	¶³«n	2017	11	Yunnan	24.976003	13.44	1.5	31.41	75.09	171	59	14	24	50	0.9	71	25	47134935	0.3584	842.14	184.83	47712053.57
276	¶³«n	2017	12	Yunnan	24.976003	10.39	1.5	8.51	72.31	213	60	15	26	60	0.9	70	31	47134935	0.4464	842.6	188.98	47715053.76
277	¶³«n	2018	1	Yunnan	24.976003	9.6	1.88	27	68.48	149	61	12	22	52	0.9	73	27	47134935	0.3104	837.56	192.41	48002577.32
278	¶³«n	2018	2	Yunnan	24.976003	11.27	2.13	9.2	62.53	58	62	12	18	60	0.9	97	35	47134935	0.1208	838.85	189.1	48013245.03
279	¶³«n	2018	3	Yunnan	24.976003	14.83	2.11	44.29	62.29	159	63	12	22	70	0.9	120	40	47134935	0.3312	837.93	223.15	48007246.38
280	¶³«n	2018	4	Yunnan	24.976003	17.75	2.1	NA	63.2	254	64	11	19	68	0.8	122	35	47134935	0.5291	837.81	200.69	48006048.01
281	¶³«n	2018	5	Yunnan	24.976003	20.21	1.97	109.1	69.77	377	65	10	16	48	0.6	101	22	47134935	0.7853	836.56	181.19	48007131.03
282	¶³«n	2018	6	Yunnan	24.976003	21.08	1.61	211.62	81.33	377	66	9	14	33	0.6	72	14	47134935	0.7853	833.71	98.53	48007131.03
283	¶³«n	2018	7	Yunnan	24.976003	21.91	1.42	220.06	81.72	257	67	10	14	29	0.7	68	13	47134935	0.5354	833.1	114	48001494.21
284	¶³«n	2018	8	Yunnan	24.976003	21.26	1.32	249	83.18	109	68	12	16	37	0.8	80	19	47134935	0.2271	834.12	115.13	47996477.32
285	¶³«n	2018	9	Yunnan	24.976003	20.24	1.42	99.67	83.01	107	69	10	14	34	0.8	65	18	47134935	0.2229	837.98	111.92	48003589.05
286	¶³«n	2018	10	Yunnan	24.976003	16.14	1.51	94.53	80.29	157	70	10	16	39	0.7	68	21	47134935	0.327	841.44	129.41	48012232.42
287	¶³«n	2018	11	Yunnan	24.976003	12.88	1.62	6.34	71.34	179	71	13	21	54	0.8	79	27	47134935	0.3729	841.18	223.36	48002145.35
288	¶³«n	2018	12	Yunnan	24.976003	10.9	1.67	44.33	71.84	202	72	11	21	50	0.9	67	25	47134935	0.4208	840.69	181.58	48003802.28
289	ºÖ«Ø	2013	1	Fujian	26.081057	9.721	2.011	13.471	76.5	19	1	15	50	72	1	43	48	38054968	0.0507	992.69	112.82	37475345.17
290	ºÖ«Ø	2013	2	Fujian	26.081057	12.961	2.071	68.964	82.79	8	2	10	39	59	0.9	64	39	38054968	0.021344718	990.39	56.21	37479998.56
291	ºÖ«Ø	2013	3	Fujian	26.081057	15.664	2.075	115.825	76	23	3	16	48	77	0.9	72	44	38054968	0.061366065	986.83	140.51	37479998.11
292	ºÖ«Ø	2013	4	Fujian	26.081057	17.657	1.943	162.632	78	29	4	17	49	87	1	76	48	38054968	0.0774	983.79	90.42	37467700.26
293	ºÖ«Ø	2013	5	Fujian	26.081057	22.921	1.818	249.265	82.36	26	5	13	42	57	0.7	70	30	38054968	0.0694	980.03	99.46	37463976.95
294	ºÖ«Ø	2013	6	Fujian	26.081057	25.818	1.982	204.345	82.32	24	6	13	41	51	0.7	83	26	38054968	0.064	977.05	128.34	37500000
295	ºÖ«Ø	2013	7	Fujian	26.081057	27.675	2.154	126.7	74.75	15	7	14	37	48	0.6	76	20	38054968	0.04	978.29	247.35	37500000
296	ºÖ«Ø	2013	8	Fujian	26.081057	27.825	2.057	179.509	76.18	16	8	14	37	50	0.8	77	22	38054968	0.0427	976.62	211.06	37470726
297	ºÖ«Ø	2013	9	Fujian	26.081057	25.586	2.296	70.614	73.07	16	9	11	31	47	0.6	81	23	38054968	0.0427	981.46	178.41	37470726
298	ºÖ«Ø	2013	10	Fujian	26.081057	20.85	2.321	26.725	66.54	7	10	13	35	64	0.6	99	33	38054968	0.0187	986.32	215.35	37433155.08
299	ºÖ«Ø	2013	11	Fujian	26.081057	15.936	2.025	79.257	74.68	22	11	16	46	72	0.8	78	36	38054968	0.0587	990.42	139.47	37478705.28
300	ºÖ«Ø	2013	12	Fujian	26.081057	9.504	2	105.307	69.71	35	12	21	49	82	0.8	66	55	38054968	0.0934	991.89	153.31	37473233.4
301	ºÖ«Ø	2014	1	Fujian	26.081057	9.739	1.946	7.021	69.04	50	13	19	48	93	0.9	73	58	38054968	0.1325	992.76	181.17	37735849.06
302	ºÖ«Ø	2014	2	Fujian	26.081057	10.432	2.111	98.346	79.39	21	14	10	34	47	0.8	63	29	38054968	0.0556	989.44	84.53	37769784.17
303	ºÖ«Ø	2014	3	Fujian	26.081057	13.961	2.057	138.519	80.39	39	15	15	46	83	0.9	79	42	38054968	0.1033	988.59	90.86	37754114.23
304	ºÖ«Ø	2014	4	Fujian	26.081057	19.389	1.95	138.996	78.71	40	16	13	37	74	0.9	91	37	38054968	0.106	984.55	113.09	37735849.06
305	ºÖ«Ø	2014	5	Fujian	26.081057	22.021	1.821	263.6	84.64	43	17	9	34	70	1	86	38	38054968	0.1139	980.94	62.84	37752414.4
306	ºÖ«Ø	2014	6	Fujian	26.081057	25.839	2.004	232.672	82.07	35	18	8	22	56	0.7	77	27	38054968	0.0927	975.48	122.65	37756202.8
307	ºÖ«Ø	2014	7	Fujian	26.081057	28.368	2.104	182.472	77.54	24	19	10	20	52	0.7	73	24	38054968	0.0636	976.44	240.84	37735849.06
308	ºÖ«Ø	2014	8	Fujian	26.081057	27.321	1.811	180.657	81.54	9	20	11	28	62	0.7	91	30	38054968	0.0238	977.68	190.66	37815126.05
309	ºÖ«Ø	2014	9	Fujian	26.081057	26.689	1.911	80.081	78.89	16	21	8	21	54	0.6	88	26	38054968	0.0424	980.48	182.52	37735849.06
310	ºÖ«Ø	2014	10	Fujian	26.081057	21.464	2.118	8.411	70.07	15	22	10	23	65	0.6	103	34	38054968	0.0397	986.83	222.44	37783375.31
311	ºÖ«Ø	2014	11	Fujian	26.081057	17.493	1.936	41.554	78.71	24	23	10	32	61	0.7	77	34	38054968	0.0636	989.22	102.4	37735849.06
312	ºÖ«Ø	2014	12	Fujian	26.081057	9.989	2.229	33.221	67.29	46	24	12	37	67	0.7	69	39	38054968	0.1219	994.22	138.77	37735849.06
313	ºÖ«Ø	2015	1	Fujian	26.081057	10.139	2.007	50.664	72.79	108	25	20	36	76	1.1	70	50	38054968	0.2838	992.94	136.09	38054968.29
314	ºÖ«Ø	2015	2	Fujian	26.081057	11.957	1.968	43.564	76.86	53	26	12	25	62	1	72	42	38054968	0.13925381	990.51	90.49	38059999.94
315	ºÖ«Ø	2015	3	Fujian	26.081057	14.518	2.061	122.45	81.71	50	27	11	26	52	0.9	72	31	38054968	0.1314	989.16	81.61	38051750.38
316	ºÖ«Ø	2015	4	Fujian	26.081057	19.104	2.082	103.35	74.86	90	28	13	28	61	0.9	89	34	38054968	0.2365	984.86	136.68	38054968.29
317	ºÖ«Ø	2015	5	Fujian	26.081057	22.589	1.921	203.342	85.75	101	29	9	26	52	0.9	79	28	38054968	0.2654	979.8	72.84	38055764.88
318	ºÖ«Ø	2015	6	Fujian	26.081057	26.714	1.87	166.42	83.18	65	30	8	20	45	0.7	73	21	38054968	0.1708	977.68	149.55	38056206.09
319	ºÖ«Ø	2015	7	Fujian	26.081057	26.664	2.161	193.554	81.86	38	31	9	19	40	0.7	69	20	38054968	0.0998	975.59	149.76	38076152.3
320	ºÖ«Ø	2015	8	Fujian	26.081057	26.425	2.054	229.313	82.32	22	32	9	20	39	0.7	72	20	38054968	0.0578	976.99	159.59	38062283.74
321	ºÖ«Ø	2015	9	Fujian	26.081057	24.361	1.893	209.912	82.75	21	33	9	20	44	0.8	85	24	38054968	0.0552	981.78	122.95	38043478.26
322	ºÖ«Ø	2015	10	Fujian	26.081057	21.579	2.039	72.814	78.39	31	34	11	23	50	0.8	83	28	38054968	0.081450342	986.84	145.45	38059999.8
323	ºÖ«Ø	2015	11	Fujian	26.081057	18.411	1.932	98.275	83.46	29	35	11	27	45	0.8	60	25	38054968	0.076195481	989.96	92.28	38059999.91
324	ºÖ«Ø	2015	12	Fujian	26.081057	12.586	2.004	180.654	82.43	50	36	11	30	48	0.9	48	27	38054968	0.1314	993.12	56.31	38051750.38
325	ºÖ«Ø	2016	1	Fujian	26.081057	10.029	2.043	203.681	83.25	79	37	11	32	51	1	47	33	38054968	0.207594444	992.64	NA	38054968.37
326	ºÖ«Ø	2016	2	Fujian	26.081057	9.932	2.089	69.186	75.82	31	38	9	20	55	0.8	70	34	38054968	0.081450342	993.74	99.71	38059999.8
327	ºÖ«Ø	2016	3	Fujian	26.081057	13.064	1.904	191.423	79.89	85	39	10	34	61	1	78	39	38054968	0.22338	989.06	90.59	38051750.38
328	ºÖ«Ø	2016	4	Fujian	26.081057	19.875	1.678	237.567	87.04	82	40	10	31	54	1	79	31	38054968	0.215477778	NA	50.94	38054968.25
329	ºÖ«Ø	2016	5	Fujian	26.081057	23.4	1.961	183.112	83.32	64	41	9	22	49	0.8	83	26	38054968	0.168174257	981.08	111.88	38055764.98
330	ºÖ«Ø	2016	6	Fujian	26.081057	26.521	1.986	257.4	84.11	47	42	8	20	39	0.8	72	19	38054968	0.123501538	978.38	134.18	38056206.23
331	ºÖ«Ø	2016	7	Fujian	26.081057	27.904	1.948	165.286	79.25	39	43	10	19	43	0.7	82	21	38054968	0.102426316	977.57	212.19	38076152.23
332	ºÖ«Ø	2016	8	Fujian	26.081057	27.443	1.943	191.875	80.18	34	44	10	20	42	0.7	84	21	38054968	0.089294737	975.48	174.3	38076152.24
333	ºÖ«Ø	2016	9	Fujian	26.081057	25.229	2.2	260.595	80.75	20	45	9	19	40	0.7	86	22	38054968	0.052571429	978.92	111.94	38043477.95
334	ºÖ«Ø	2016	10	Fujian	26.081057	23.259	1.936	4.232	84.21	31	46	8	22	38	0.7	65	19	38054968	0.081450342	984.11	69.59	38059999.8
335	ºÖ«Ø	2016	11	Fujian	26.081057	17.039	2	154.107	83.54	38	47	11	30	50	0.8	63	27	38054968	0.099842354	989.71	73.88	38060000.07
336	ºÖ«Ø	2016	12	Fujian	26.081057	13.343	2.064	25.361	76.5	59	48	13	35	63	0.9	66	35	38054968	0.155018392	992.22	123.65	38060000
337	ºÖ«Ø	2017	1	Fujian	26.081057	12.31	1.89	40.4	79.72	74	49	12	30	56	0.9	67	37	38054968	0.191	992.13	96.48	38743455.5
338	ºÖ«Ø	2017	2	Fujian	26.081057	11.55	2.13	50.48	72.76	69	50	10	29	50	0.8	87	34	38054968	0.1781	992.21	120.45	38742279.62
339	ºÖ«Ø	2017	3	Fujian	26.081057	13.59	1.94	213.36	82.34	112	51	11	37	56	0.8	87	33	38054968	0.2891	988.14	61.61	38740920.1
340	ºÖ«Ø	2017	4	Fujian	26.081057	18.79	1.95	154.42	77.38	149	52	11	32	58	0.8	105	31	38054968	0.3846	984.05	141.48	38741549.66
341	ºÖ«Ø	2017	5	Fujian	26.081057	22.88	1.86	113.02	76.69	218	53	9	24	46	0.8	108	24	38054968	0.5627	981.78	152.69	38741780.7
342	ºÖ«Ø	2017	6	Fujian	26.081057	24.62	2.04	474.06	88.85	218	54	7	20	31	0.7	74	16	38054968	0.5627	977.98	88.42	38741780.7
343	ºÖ«Ø	2017	7	Fujian	26.081057	28.18	2.14	151.59	75.94	79	55	9	19	39	0.6	88	18	38054968	0.2039	978.51	256.36	38744482.59
344	ºÖ«Ø	2017	8	Fujian	26.081057	28.14	2.17	147.41	78.88	43	56	8	20	43	0.7	101	22	38054968	0.111	977.58	235.77	38738738.74
345	ºÖ«Ø	2017	9	Fujian	26.081057	27.19	1.96	65.05	76.06	44	57	9	20	46	0.7	112	24	38054968	0.1136	980.88	217.01	38732394.37
346	ºÖ«Ø	2017	10	Fujian	26.081057	22.11	2.66	29.56	70.66	51	58	9	21	46	0.7	102	24	38054968	0.1316	986.11	180.99	38753799.39
347	ºÖ«Ø	2017	11	Fujian	26.081057	16.92	2.09	63.9	78.36	78	59	11	29	50	0.7	80	29	38054968	0.2013	989.55	76.22	38748137.11
348	ºÖ«Ø	2017	12	Fujian	26.081057	11.04	2.29	12.46	69.21	103	60	12	33	60	0.8	83	37	38054968	0.2659	993.34	148.44	38736367.06
349	ºÖ«Ø	2018	1	Fujian	26.081057	10.06	2.14	144.91	76.96	155	61	11	32	48	0.8	69	30	38054968	0.3963	990.78	98.74	39111784
350	ºÖ«Ø	2018	2	Fujian	26.081057	10.08	2.16	34.49	72.89	46	62	10	23	57	0.7	87	38	38054968	0.1176	991.26	111.28	39115646.26
351	ºÖ«Ø	2018	3	Fujian	26.081057	15.61	2.04	104.97	74.94	107	63	10	30	53	0.8	98	32	38054968	0.2736	987.36	162.61	39108187.13
352	ºÖ«Ø	2018	4	Fujian	26.081057	19.84	1.96	118.6	75.06	163	64	10	28	70	0.8	114	37	38054968	0.4168	984.84	127.42	39107485.6
353	ºÖ«Ø	2018	5	Fujian	26.081057	24.97	2.08	160.26	78.63	156	65	9	22	50	0.7	117	26	38054968	0.3989	981.06	173.54	39107545.75
354	ºÖ«Ø	2018	6	Fujian	26.081057	25.45	1.98	238.62	81.64	107	66	8	18	37	0.7	103	19	38054968	0.2736	976.88	131.31	39108187.13
355	ºÖ«Ø	2018	7	Fujian	26.081057	27.95	2.21	114.2	76.95	97	67	9	18	40	0.6	89	19	38054968	0.248	975.52	223.63	39112903.23
356	ºÖ«Ø	2018	8	Fujian	26.081057	27.42	1.91	253.55	80.69	90	68	8	19	37	0.7	95	19	38054968	0.2301	973.8	183.86	39113428.94
357	ºÖ«Ø	2018	9	Fujian	26.081057	25.68	2.21	107.85	77.48	46	69	8	19	40	0.7	101	20	38054968	0.1176	981.26	186.34	39115646.26
358	ºÖ«Ø	2018	10	Fujian	26.081057	19.68	2.06	71.22	73.54	96	70	10	25	51	0.7	120	28	38054968	0.2455	987.85	154.84	39103869.65
359	ºÖ«Ø	2018	11	Fujian	26.081057	17.03	1.86	128.82	83.27	112	71	9	28	42	0.8	72	24	38054968	0.2864	989.79	89.16	39106145.25
360	ºÖ«Ø	2018	12	Fujian	26.081057	12.5	2.18	40.33	82.21	136	72	9	30	45	0.8	59	26	38054968	0.3477	992.73	71.06	39114178.89
361	¶Q¦{	2013	1	Guizhou	26.815182	5.494	1.474	12.649	80.26	40	1	85	41	116	1.1	36	85	35087719	0.1148	908.45	53.31	34843205.57
362	¶Q¦{	2013	2	Guizhou	26.815182	9.766	1.843	16.711	79.71	18	2	37	24	59	1	47	44	35087719	0.051664746	905.74	77.49	34840004.83
363	¶Q¦{	2013	3	Guizhou	26.815182	15.003	1.86	66.583	71.17	36	3	32	36	109	0.9	80	73	35087719	0.103329491	903.76	130.91	34840005.16
364	¶Q¦{	2013	4	Guizhou	26.815182	16.246	1.694	100.18	77.31	57	4	20	31	79	0.8	65	52	35087719	0.1636	901.72	101.68	34841075.79
365	¶Q¦{	2013	5	Guizhou	26.815182	20.306	1.58	174.397	78.31	62	5	16	31	63	0.7	76	42	35087719	0.178	899.31	126.71	34831460.67
366	¶Q¦{	2013	6	Guizhou	26.815182	23.643	1.626	158.197	75.8	58	6	16	31	57	0.7	85	35	35087719	0.1665	897.09	170.86	34834834.83
367	¶Q¦{	2013	7	Guizhou	26.815182	25.823	2.171	42.591	71.29	36	7	10	21	36	0.5	54	16	35087719	0.1033	896.4	181.52	34849951.6
368	¶Q¦{	2013	8	Guizhou	26.815182	24.657	1.757	130.914	74.83	22	8	13	27	54	0.6	65	29	35087719	0.0631	898.08	166.85	34865293.19
369	¶Q¦{	2013	9	Guizhou	26.815182	20.486	1.486	105.836	78.66	21	9	18	31	66	0.7	82	44	35087719	0.0603	903.38	130.76	34825870.65
370	¶Q¦{	2013	10	Guizhou	26.815182	15.786	1.263	60.609	78.43	42	10	22	41	91	0.9	77	67	35087719	0.1206	908.37	108.87	34825870.65
371	¶Q¦{	2013	11	Guizhou	26.815182	12.863	1.446	42.094	80.69	53	11	28	34	69	0.9	51	47	35087719	0.1521	908.76	69.21	34845496.38
372	¶Q¦{	2013	12	Guizhou	26.815182	6.286	1.309	35.226	75.57	37	12	61	44	119	1	45	94	35087719	0.1062	909.88	63.81	34839924.67
373	¶Q¦{	2014	1	Guizhou	26.815182	7.254	1.5	12.529	73.23	31	13	69	47	136	1.2	65	103	35087719	0.0885	908.7	112.71	35028248.59
374	¶Q¦{	2014	2	Guizhou	26.815182	5.983	1.643	33.249	80.17	12	14	34	26	69	0.9	57	55	35087719	0.0343	905.27	51.17	34985422.74
375	¶Q¦{	2014	3	Guizhou	26.815182	12.017	1.637	78.72	80.14	34	15	30	33	86	0.9	70	53	35087719	0.0971	904.92	80.18	35015447.99
376	¶Q¦{	2014	4	Guizhou	26.815182	17.34	1.706	85.477	80.51	50	16	17	29	84	0.7	75	48	35087719	0.1428	902.45	93.46	35014005.6
377	¶Q¦{	2014	5	Guizhou	26.815182	19.42	1.511	152.543	80.23	65	17	16	32	90	0.7	73	51	35087719	0.1856	900.06	83.13	35021551.72
378	¶Q¦{	2014	6	Guizhou	26.815182	22.194	1.331	187.197	85.29	76	18	12	28	69	0.7	68	44	35087719	0.217	897.14	50.65	35023041.47
379	¶Q¦{	2014	7	Guizhou	26.815182	24.223	1.36	218.159	81.86	44	19	11	24	56	0.5	71	30	35087719	0.1256	898.02	159.71	35031847.13
380	¶Q¦{	2014	8	Guizhou	26.815182	23.643	1.491	167.964	79.46	24	20	10	23	60	0.5	78	32	35087719	0.0685	899.49	155.72	35036496.35
381	¶Q¦{	2014	9	Guizhou	26.815182	22.446	1.603	131.53	79.71	24	21	11	23	59	0.6	73	35	35087719	0.0685	901.76	140.08	35036496.35
382	¶Q¦{	2014	10	Guizhou	26.815182	18.131	1.374	88.406	79.57	38	22	14	32	92	0.7	80	60	35087719	0.1085	906.98	130.71	35023041.47
383	¶Q¦{	2014	11	Guizhou	26.815182	11.734	1.4	68.586	85.89	51	23	18	29	65	0.7	40	39	35087719	0.1456	907.73	35.41	35027472.53
384	¶Q¦{	2014	12	Guizhou	26.815182	6.577	1.466	13.023	75.06	70	24	45	40	112	0.9	55	70	35087719	0.1999	911.49	64.54	35017508.75
385	¶Q¦{	2015	1	Guizhou	26.815182	7.409	1.468	33.679	80.44	62	25	36	30	82	1.2	56	55	35087719	0.1767	908.5	53.54	35087719.3
386	¶Q¦{	2015	2	Guizhou	26.815182	9.135	1.674	22.756	78.38	38	26	28	22	63	1.1	65	41	35087719	0.108322905	905.62	72.09	35080299.96
387	¶Q¦{	2015	3	Guizhou	26.815182	12.812	1.726	32.882	79.29	70	27	26	21	57	0.8	73	35	35087719	0.1995	904.65	85.39	35087719.3
388	¶Q¦{	2015	4	Guizhou	26.815182	17.562	1.829	65.55	70.74	74	28	23	22	60	0.7	90	32	35087719	0.2109	902.44	137.28	35087719.3
389	¶Q¦{	2015	5	Guizhou	26.815182	20.988	1.647	186.084	79.18	129	29	17	19	49	0.7	79	27	35087719	0.3677	898.46	119.69	35082948.06
390	¶Q¦{	2015	6	Guizhou	26.815182	23.435	1.662	186.065	82.21	99	30	14	16	35	0.6	67	18	35087719	0.2822	896.51	98.84	35081502.48
391	¶Q¦{	2015	7	Guizhou	26.815182	23.109	1.357	155.283	78.57	62	31	15	21	51	0.6	90	27	35087719	0.1767	897.65	122.88	35087719.3
392	¶Q¦{	2015	8	Guizhou	26.815182	22.703	1.379	191.311	81.97	27	32	14	21	45	0.6	77	24	35087719	0.077	899.52	122.29	35064935.06
393	¶Q¦{	2015	9	Guizhou	26.815182	20.853	1.338	130.273	85.82	47	33	15	20	42	0.6	67	25	35087719	0.134	902.76	56.12	35074626.87
394	¶Q¦{	2015	10	Guizhou	26.815182	17.594	1.374	107.274	81	52	34	17	24	59	0.7	80	33	35087719	0.148231344	907.07	122.79	35080299.89
395	¶Q¦{	2015	11	Guizhou	26.815182	13.774	1.635	51.6	83.68	76	35	19	21	45	0.8	52	26	35087719	0.21664581	906.81	81.69	35080299.96
396	¶Q¦{	2015	12	Guizhou	26.815182	7.118	1.415	59.132	84.09	64	36	28	24	55	0.8	49	35	35087719	0.1824	910.12	36.14	35087719.3
397	¶Q¦{	2016	1	Guizhou	26.815182	5.697	1.591	31.256	83.79	50	37	22	23	56	1	50	36	35087719	0.1425	908.15	NA	35087719.3
398	¶Q¦{	2016	2	Guizhou	26.815182	7.309	1.603	14.679	70.97	34	38	23	22	65	0.9	74	46	35087719	0.096920494	909.92	81.94	35080299.94
399	¶Q¦{	2016	3	Guizhou	26.815182	12.297	1.641	69.774	78.26	57	39	19	25	63	0.8	75	39	35087719	0.16245	904.85	68.71	35087719.3
400	¶Q¦{	2016	4	Guizhou	26.815182	17.45	1.562	146.133	81.56	87	40	14	24	51	0.8	73	27	35087719	0.24795	900.01	81.59	35087719.3
401	¶Q¦{	2016	5	Guizhou	26.815182	20.118	1.671	174.382	79.47	81	41	12	19	53	0.7	85	27	35087719	0.230881395	899.66	NA	35082948.11
402	¶Q¦{	2016	6	Guizhou	26.815182	23.485	1.656	217.742	80.21	91	42	11	17	40	0.6	76	20	35087719	0.25939596	897.96	111.48	35081502.43
403	¶Q¦{	2016	7	Guizhou	26.815182	25.418	1.715	166.421	77.56	38	43	10	17	34	0.6	74	16	35087719	0.1083	897.01	171.09	35087719.3
404	¶Q¦{	2016	8	Guizhou	26.815182	24.129	1.376	188.685	81.12	36	44	14	21	43	0.7	86	23	35087719	0.1026	897.88	145.63	35087719.3
405	¶Q¦{	2016	9	Guizhou	26.815182	21.288	1.356	62.756	77.06	39	45	16	23	60	0.7	97	35	35087719	0.111191489	902.39	80.29	35074626.98
406	¶Q¦{	2016	10	Guizhou	26.815182	18.011	1.551	3.228	80.63	64	46	14	21	51	0.7	64	28	35087719	0.182438577	904.77	83.79	35080299.93
407	¶Q¦{	2016	11	Guizhou	26.815182	12.321	1.468	58.721	83.38	66	47	18	24	53	0.9	49	30	35087719	0.188139782	907.65	71.59	35080300.03
408	¶Q¦{	2016	12	Guizhou	26.815182	8.868	1.368	20.512	80.18	82	48	26	31	81	1.1	51	50	35087719	0.233749426	909.09	66.41	35080300.05
409	¶Q¦{	2017	1	Guizhou	26.815182	8.24	1.56	18.61	80.74	42	49	19	24	67	1.1	50	45	35087719	0.1181	907.99	34.89	35563082.13
410	¶Q¦{	2017	2	Guizhou	26.815182	8.51	1.57	27.58	75.9	47	50	19	22	58	1	63	38	35087719	0.1322	907.76	56.3	35552193.65
411	¶Q¦{	2017	3	Guizhou	26.815182	10.91	1.57	51.21	80.46	69	51	20	25	52	0.8	64	30	35087719	0.1941	904.5	44.38	35548686.24
412	¶Q¦{	2017	4	Guizhou	26.815182	17.55	1.69	63.1	72.19	112	52	13	22	57	0.8	92	28	35087719	0.315	901.57	114.69	35555555.56
413	¶Q¦{	2017	5	Guizhou	26.815182	20.11	1.55	100.22	72.55	117	53	10	21	46	0.6	97	23	35087719	0.3291	901.66	147.45	35551504.1
414	¶Q¦{	2017	6	Guizhou	26.815182	21.62	1.26	329.63	84.19	95	54	8	19	33	0.7	71	17	35087719	0.2672	897.61	69.9	35553892.22
415	¶Q¦{	2017	7	Guizhou	26.815182	24.68	1.39	134.16	76.92	64	55	8	17	39	0.6	74	17	35087719	0.18	898.14	178.44	35555555.56
416	¶Q¦{	2017	8	Guizhou	26.815182	24.83	1.49	171.81	79.08	42	56	9	16	39	0.6	76	17	35087719	0.1181	897.75	175.59	35563082.13
417	¶Q¦{	2017	9	Guizhou	26.815182	22.62	1.47	146.86	81.5	57	57	11	16	43	0.7	72	22	35087719	0.1603	901.69	109.42	35558328.13
418	¶Q¦{	2017	10	Guizhou	26.815182	17.14	1.48	76.7	82.99	55	58	13	18	42	0.7	63	25	35087719	0.1547	907.12	80.98	35552682.61
419	¶Q¦{	2017	11	Guizhou	26.815182	12.36	1.39	11.68	77.83	80	59	19	27	71	0.9	65	41	35087719	0.225	908.2	87.15	35555555.56
420	¶Q¦{	2017	12	Guizhou	26.815182	7.54	1.31	11.16	75.91	64	60	28	33	83	1	63	49	35087719	0.18	910.61	74.43	35555555.56
421	¶Q¦{	2018	1	Guizhou	26.815182	5.62	1.58	37.82	81.05	47	61	20	25	59	1.1	51	37	35087719	0.1313	906.34	41.79	35795887.28
422	¶Q¦{	2018	2	Guizhou	26.815182	7.67	1.49	7.01	72.45	17	62	18	22	77	1	76	48	35087719	0.0475	906.83	60.8	35789473.68
423	¶Q¦{	2018	3	Guizhou	26.815182	14.4	1.61	74.54	75.09	26	63	13	24	64	0.8	87	37	35087719	0.0726	903.46	116.06	35812672.18
424	¶Q¦{	2018	4	Guizhou	26.815182	17.91	1.69	NA	73.73	44	64	10	20	65	0.7	101	32	35087719	0.1229	902.27	129.71	35801464.61
425	¶Q¦{	2018	5	Guizhou	26.815182	21.59	1.8	175.48	77.5	75	65	9	17	49	0.6	96	24	35087719	0.2095	899.67	129.77	35799522.67
426	¶Q¦{	2018	6	Guizhou	26.815182	22.5	1.38	192.02	82.02	55	66	9	18	36	0.6	86	18	35087719	0.1536	897.09	94.35	35807291.67
427	¶Q¦{	2018	7	Guizhou	26.815182	25.5	1.55	111.07	76.63	46	67	7	15	33	0.6	80	16	35087719	0.1285	895.63	181.86	35797665.37
428	¶Q¦{	2018	8	Guizhou	26.815182	24.21	1.32	156.45	79.78	19	68	10	17	39	0.7	92	21	35087719	0.0531	896.89	172.72	35781544.26
429	¶Q¦{	2018	9	Guizhou	26.815182	21.11	1.44	144.42	82.73	27	69	10	16	34	0.7	76	19	35087719	0.0754	902.69	97.64	35809018.57
430	¶Q¦{	2018	10	Guizhou	26.815182	15.15	1.22	62.59	84.87	40	70	15	22	45	0.7	71	25	35087719	0.1117	908.05	44.34	35810205.91
431	¶Q¦{	2018	11	Guizhou	26.815182	11.77	1.38	36.69	82.31	47	71	15	25	51	0.8	64	30	35087719	0.1313	907.65	97.57	35795887.28
432	¶Q¦{	2018	12	Guizhou	26.815182	6.68	1.63	36.14	82.66	75	72	19	24	52	1	46	33	35087719	0.2095	909.22	43.81	35799522.67
433	´ò«n	2013	1	Hunan	27.606976	5.791	1.529	27.954	75.31	15	1	53	77	173	2.2	22	176	67384370	0.0226	1001.38	72.3	66371681.42
434	´ò«n	2013	2	Hunan	27.606976	7.811	1.849	52.009	83.11	13	2	23	35	81	1.6	37	88	67384370	0.019581556	998.7	28.68	66389004.02
435	´ò«n	2013	3	Hunan	27.606976	14.46	1.98	145.7	71.71	24	3	35	50	125	1.3	74	92	67384370	0.036150565	993.7	110.58	66389003.88
436	´ò«n	2013	4	Hunan	27.606976	17.1	1.857	169.406	74.17	36	4	33	51	103	1.2	72	68	67384370	0.0542	990.29	106.4	66420664.21
437	´ò«n	2013	5	Hunan	27.606976	22.431	1.609	200.46	76.49	51	5	25	40	82	1.2	97	54	67384370	0.0768	985.68	126.06	66406250
438	´ò«n	2013	6	Hunan	27.606976	26.283	1.846	154.588	76.09	43	6	21	33	64	0.8	95	38	67384370	0.0648	982.15	183.29	66358024.69
439	´ò«n	2013	7	Hunan	27.606976	30.106	2.432	27.166	63.2	37	7	26	28	56	0.7	101	27	67384370	0.0557	980.99	308.07	66427289.05
440	´ò«n	2013	8	Hunan	27.606976	29.263	2.223	118.409	66.83	18	8	24	27	58	0.8	100	34	67384370	0.0271	981.74	223.41	66420664.21
441	´ò«n	2013	9	Hunan	27.606976	22.917	1.751	140.269	77.91	19	9	23	34	80	1	94	59	67384370	0.0286	989.59	136.9	66433566.43
442	´ò«n	2013	10	Hunan	27.606976	18.831	1.634	23.811	69.69	15	10	37	49	144	1.3	115	134	67384370	0.0226	995.98	145.76	66371681.42
443	´ò«n	2013	11	Hunan	27.606976	13.68	1.614	102.551	75.83	40	11	31	58	100	1.3	51	94	67384370	0.0603	998.95	121.11	66334991.71
444	´ò«n	2013	12	Hunan	27.606976	7.403	1.529	43.886	65.49	56	12	54	65	157	1.7	20	128	67384370	0.0844	1001.71	127.85	66350710.9
445	´ò«n	2014	1	Hunan	27.606976	8.294	1.58	24.029	65.63	41	13	50	51	204	1.8	58	155	67384370	0.0613	1000.51	130.51	66884176.18
446	´ò«n	2014	2	Hunan	27.606976	5.854	1.794	97.283	81.66	23	14	27	28	102	1.5	43	77	67384370	0.0344	998.82	39.95	66860465.12
447	´ò«n	2014	3	Hunan	27.606976	12.806	1.734	130.071	81.31	48	15	33	32	111	1.2	57	65	67384370	0.0717	995.43	66.18	66945606.69
448	´ò«n	2014	4	Hunan	27.606976	17.923	1.734	121.82	81.03	56	16	29	32	91	1.1	78	56	67384370	0.0837	991.41	72.45	66905615.29
449	´ò«n	2014	5	Hunan	27.606976	21.437	1.591	217.121	80.51	121	17	31	28	106	1.2	73	59	67384370	0.1809	986.71	94.17	66887783.31
450	´ò«n	2014	6	Hunan	27.606976	24.969	1.551	158.6	83.6	94	18	25	24	99	1.3	87	66	67384370	0.1405	982.07	69.77	66903914.59
451	´ò«n	2014	7	Hunan	27.606976	27.689	1.591	187.579	79.11	49	19	21	21	72	1.1	81	43	67384370	0.0732	982.41	196.79	66939890.71
452	´ò«n	2014	8	Hunan	27.606976	26.069	1.597	154.626	80.83	29	20	19	20	70	1.2	77	42	67384370	0.0433	984.61	146.23	66974595.84
453	´ò«n	2014	9	Hunan	27.606976	24.337	1.766	65.94	79.57	24	21	20	25	75	1.2	73	46	67384370	0.0359	988.21	128.78	66852367.69
454	´ò«n	2014	10	Hunan	27.606976	20.351	1.646	88.92	71.74	48	22	26	36	123	1.4	88	79	67384370	0.0717	994.85	170.13	66945606.69
455	´ò«n	2014	11	Hunan	27.606976	13.351	1.623	117.357	79.43	84	23	29	36	95	1.3	42	61	67384370	0.1255	998.24	63.34	66932270.92
456	´ò«n	2014	12	Hunan	27.606976	7.446	1.556	22.414	64.46	118	24	37	44	114	1.4	43	68	67384370	0.1764	1003.92	121.49	66893424.04
457	´ò«n	2015	1	Hunan	27.606976	7.94	1.666	31.969	75.26	169	25	44	43	146	1.7	53	97	67384370	0.2508	1001.2	69.55	67384370.02
458	´ò«n	2015	2	Hunan	27.606976	8.989	1.717	79.157	79.4	55	26	26	31	117	1.6	64	78	67384370	0.081635803	997.96	67.95	67372400.32
459	´ò«n	2015	3	Hunan	27.606976	12.451	1.706	91.337	84.23	79	27	23	29	84	1.3	58	52	67384370	0.1173	995.82	52.57	67348678.6
460	´ò«n	2015	4	Hunan	27.606976	17.809	2.049	109.309	77.06	102	28	26	27	80	1.1	92	47	67384370	0.1514	991.2	118.42	67371202.11
461	´ò«n	2015	5	Hunan	27.606976	22.537	1.711	203.934	83.94	135	29	23	22	85	1.1	94	54	67384370	0.2004	985.02	91.74	67365269.46
462	´ò«n	2015	6	Hunan	27.606976	25.943	1.824	209.95	82.49	87	30	21	16	55	0.9	83	31	67384370	0.1291	982.03	128.76	67389620.45
463	´ò«n	2015	7	Hunan	27.606976	25.937	1.754	172.524	81.66	55	31	20	17	59	0.9	96	35	67384370	0.0816	982.04	138.68	67401960.78
464	´ò«n	2015	8	Hunan	27.606976	26.6	1.717	137.151	78.77	27	32	19	18	61	0.9	107	36	67384370	0.0401	984.09	189.1	67331670.82
465	´ò«n	2015	9	Hunan	27.606976	23.863	1.603	113.197	81.11	19	33	19	20	77	1	111	46	67384370	0.0282	989.2	106.39	67375886.52
466	´ò«n	2015	10	Hunan	27.606976	19.5	1.569	97.263	76.94	57	34	24	31	97	1	111	58	67384370	0.084604378	994.99	154.47	67372400.04
467	´ò«n	2015	11	Hunan	27.606976	12.52	1.609	158.935	89	65	35	19	27	59	1.1	43	37	67384370	0.096478677	998.52	35.32	67372399.81
468	´ò«n	2015	12	Hunan	27.606976	7.531	1.594	105.829	83.06	127	36	22	33	97	1.1	45	64	67384370	0.1885	1002.88	45.81	67374005.31
469	´ò«n	2016	1	Hunan	27.606976	5.537	1.791	84.831	84.11	79	37	22	33	102	1.2	49	71	67384370	0.11723787	1001.03	NA	67384369.91
470	´ò«n	2016	2	Hunan	27.606976	8.554	1.886	43.006	69.57	37	38	20	27	100	1.1	81	63	67384370	0.054918631	1000.91	116.55	67372400.45
471	´ò«n	2016	3	Hunan	27.606976	12.749	1.794	146.997	80.31	62	39	24	33	97	1.1	85	60	67384370	0.092058228	994.75	83.1	67348678.49
472	´ò«n	2016	4	Hunan	27.606976	18.66	1.78	235.08	87.34	81	40	21	25	64	1	85	39	67384370	0.120229412	987.04	62.98	67371201.98
473	´ò«n	2016	5	Hunan	27.606976	20.871	1.897	207.129	84.17	107	41	18	22	63	0.9	98	36	67384370	0.158835556	986.18	97.73	67365269.27
474	´ò«n	2016	6	Hunan	27.606976	25.857	2.089	173.627	81.09	93	42	16	17	50	0.9	96	27	67384370	0.138003448	982.42	139.99	67389620.58
475	´ò«n	2016	7	Hunan	27.606976	28.646	1.956	194.916	78.77	54	43	15	17	49	0.9	88	26	67384370	0.080116364	980.67	191.77	67401960.48
476	´ò«n	2016	8	Hunan	27.606976	27.709	1.803	148.843	79.8	28	44	15	18	59	1	107	34	67384370	0.041541818	981.12	172.34	67401961.08
477	´ò«n	2016	9	Hunan	27.606976	24.32	1.823	82.12	75.23	33	45	19	24	84	1	129	50	67384370	0.048978947	986.8	125.24	67375887.03
478	´ò«n	2016	10	Hunan	27.606976	18.891	1.923	2.915	82.75	54	46	15	23	63	1	74	38	67384370	0.080151516	992.44	53.64	67372400.04
479	´ò«n	2016	11	Hunan	27.606976	12.434	1.829	106.277	87.54	70	47	18	28	78	1.1	52	48	67384370	0.103900113	997.63	58.77	67372400.26
480	´ò«n	2016	12	Hunan	27.606976	8.96	1.574	54.086	81.23	79	48	24	41	120	1.4	59	78	67384370	0.117258699	1000.2	98.86	67372400.23
481	´ò«n	2017	1	Hunan	27.606976	8	1.84	52.5	79.07	66	49	20	33	132	1.4	60	92	67384370	0.0967	1000.02	53.26	68252326.78
482	´ò«n	2017	2	Hunan	27.606976	8.5	1.82	69.22	77.15	57	50	17	28	89	1.2	74	59	67384370	0.0836	999.39	65.61	68181818.18
483	´ò«n	2017	3	Hunan	27.606976	11.27	1.8	220.01	84.91	97	51	15	30	72	1	70	43	67384370	0.1422	994.85	42.51	68213783.4
484	´ò«n	2017	4	Hunan	27.606976	18.13	2.25	138.93	77.58	145	52	16	26	68	1	101	37	67384370	0.2125	989.17	122.06	68235294.12
485	´ò«n	2017	5	Hunan	27.606976	22.48	1.87	159.73	76.35	270	53	11	23	69	0.9	119	35	67384370	0.3958	987.17	164.98	68216270.84
486	´ò«n	2017	6	Hunan	27.606976	24	1.87	425.88	89.03	238	54	10	17	41	1	88	23	67384370	0.3489	982.34	64.48	68214388.08
487	´ò«n	2017	7	Hunan	27.606976	28.98	2.35	125.61	76.08	122	55	12	16	44	1	94	23	67384370	0.1788	981.67	241.93	68232662.19
488	´ò«n	2017	8	Hunan	27.606976	28.42	2.2	182.38	79.58	64	56	12	16	44	1	94	24	67384370	0.0938	981.62	193.72	68230277.19
489	´ò«n	2017	9	Hunan	27.606976	24.89	1.87	91.4	82.69	72	57	13	20	61	1	113	36	67384370	0.1055	987.02	122.21	68246445.5
490	´ò«n	2017	10	Hunan	27.606976	17.78	2.11	52.35	83.9	55	58	11	24	64	1	86	39	67384370	0.0806	995.33	81.2	68238213.4
491	´ò«n	2017	11	Hunan	27.606976	12.95	1.73	66.2	79.47	94	59	16	39	101	1.1	70	66	67384370	0.1378	997.7	76.43	68214804.06
492	´ò«n	2017	12	Hunan	27.606976	8.19	1.71	23.72	70.44	143	60	20	47	119	1.2	64	79	67384370	0.2096	1001.78	114.21	68225190.84
493	´ò«n	2018	1	Hunan	27.606976	4.16	1.91	70.4	83.86	109	61	15	35	93	1.2	54	67	67384370	0.1589	999.55	52.31	68596601.64
494	´ò«n	2018	2	Hunan	27.606976	8.13	1.92	31.42	70	38	62	13	31	106	1.1	78	67	67384370	0.0554	998.35	87.28	68592057.76
495	´ò«n	2018	3	Hunan	27.606976	14.13	2.04	112.1	81.21	73	63	12	31	69	1	83	41	67384370	0.1064	992.89	111.07	68609022.56
496	´ò«n	2018	4	Hunan	27.606976	19.17	2.27	NA	76.53	167	64	13	26	84	1	100	38	67384370	0.2434	989.69	118.95	68611339.36
497	´ò«n	2018	5	Hunan	27.606976	24.03	2.34	197.8	81.27	242	65	11	18	63	0.9	102	31	67384370	0.3528	985.4	131.46	68594104.31
498	´ò«n	2018	6	Hunan	27.606976	25.95	1.84	94.72	79.73	180	66	11	18	46	0.9	109	25	67384370	0.2624	981.49	160.89	68597560.98
499	´ò«n	2018	7	Hunan	27.606976	29.1	1.91	141.12	78.06	156	67	11	16	42	0.9	97	22	67384370	0.2274	979.34	225.35	68601583.11
500	´ò«n	2018	8	Hunan	27.606976	28.07	1.88	163.17	79.79	69	68	10	17	45	1	112	24	67384370	0.1006	979.79	200.99	68588469.18
501	´ò«n	2018	9	Hunan	27.606976	24.33	2.01	117.53	79.99	81	69	11	20	54	1	110	30	67384370	0.1181	988.21	136.32	68585944.12
502	´ò«n	2018	10	Hunan	27.606976	17.71	1.6	105.75	76.32	130	70	12	31	68	1	112	40	67384370	0.1895	995.62	138.12	68601583.11
503	´ò«n	2018	11	Hunan	27.606976	12.78	1.63	141.55	84.51	236	71	11	33	65	1.1	69	43	67384370	0.344	997.32	101.48	68604651.16
504	´ò«n	2018	12	Hunan	27.606976	6.23	1.97	87.44	86.07	296	72	10	33	88	1.2	44	62	67384370	0.4315	1002.04	28.39	68597914.25
505	¦¿¦è	2013	1	Jiangxi	27.613663	6.208	1.512	25.327	80.92	3	1	76	65	188	1.7	44	130	45454545	0.0067	1000.29	92.76	44776119.4
506	¦¿¦è	2013	2	Jiangxi	27.613663	9.792	1.708	85.842	87.35	3	2	34	35	102	1.3	46	75	45454545	0.006660893	1001.49	40.86	45039006.03
507	¦¿¦è	2013	3	Jiangxi	27.613663	14.746	1.838	174.884	78.46	1	3	40	44	137	1.3	82	83	45454545	0.002220298	992.71	125.27	45038999.27
508	¦¿¦è	2013	4	Jiangxi	27.613663	17.512	1.692	197.004	78.42	4	4	44	42	122	1.3	93	70	45454545	0.0089	989.41	103.4	44943820.22
509	¦¿¦è	2013	5	Jiangxi	27.613663	23.354	1.577	219.214	81.15	5	5	31	32	87	1.4	113	55	45454545	0.0111	984.96	132.45	45045045.05
510	¦¿¦è	2013	6	Jiangxi	27.613663	26.335	1.758	185.819	81.42	4	6	26	26	68	1.3	103	42	45454545	0.0089	982	151.78	44943820.22
511	¦¿¦è	2013	7	Jiangxi	27.613663	29.562	2.2	81.046	69.81	8	7	32	24	76	1.2	110	42	45454545	0.0178	982.08	272.75	44943820.22
512	¦¿¦è	2013	8	Jiangxi	27.613663	29.696	1.958	108.431	69.81	7	8	33	25	84	1	100	40	45454545	0.0155	981.58	229.98	45161290.32
513	¦¿¦è	2013	9	Jiangxi	27.613663	24.923	1.819	47.777	74.65	10	9	32	33	85	1.1	97	46	45454545	0.0222	988.18	162.87	45045045.05
514	¦¿¦è	2013	10	Jiangxi	27.613663	19.808	1.785	23.865	66.15	10	10	45	45	132	1.1	102	79	45454545	0.0222	994.14	185.64	45045045.05
515	¦¿¦è	2013	11	Jiangxi	27.613663	14.292	1.573	92.369	74	10	11	46	54	138	1.3	64	77	45454545	0.0222	997.55	157.18	45045045.05
516	¦¿¦è	2013	12	Jiangxi	27.613663	7	1.504	83.035	66.92	28	12	58	60	161	1.4	40	120	45454545	0.0622	1000.14	167.38	45016077.17
517	¦¿¦è	2014	1	Jiangxi	27.613663	7.965	1.5	18.473	67.08	15	13	46	47	149	1.3	38	98	45454545	0.0332	999.49	162.18	45180722.89
518	¦¿¦è	2014	2	Jiangxi	27.613663	7.619	1.724	121.1	81.73	6	14	21	25	55	0.9	34	37	45454545	0.0133	996.86	64.76	45112781.95
519	¦¿¦è	2014	3	Jiangxi	27.613663	13.288	1.688	208.71	82.62	7	15	26	31	77	0.9	50	40	45454545	0.0155	994.44	86.64	45161290.32
520	¦¿¦è	2014	4	Jiangxi	27.613663	19.323	1.688	137.642	80.46	13	16	21	32	69	1	61	36	45454545	0.0287	990.17	105.23	45296167.25
521	¦¿¦è	2014	5	Jiangxi	27.613663	22.35	1.662	281.086	81.42	7	17	26	30	103	0.9	70	51	45454545	0.0155	985.93	108.19	45161290.32
522	¦¿¦è	2014	6	Jiangxi	27.613663	25.938	1.592	200.808	81.77	7	18	25	25	83	1.1	106	50	45454545	0.0155	980.86	117.86	45161290.32
523	¦¿¦è	2014	7	Jiangxi	27.613663	28.408	1.665	160.047	79.65	16	19	23	23	65	0.9	86	34	45454545	0.0354	981.66	210.82	45197740.11
524	¦¿¦è	2014	8	Jiangxi	27.613663	26.954	1.562	162.556	83.08	7	20	20	23	67	0.8	90	32	45454545	0.0155	983.39	163.69	45161290.32
525	¦¿¦è	2014	9	Jiangxi	27.613663	26.173	1.762	60.069	79.5	7	21	25	26	81	0.8	98	43	45454545	0.0155	986.72	169.58	45161290.32
526	¦¿¦è	2014	10	Jiangxi	27.613663	20.977	1.715	25.519	69.58	1	22	36	36	114	0.9	113	65	45454545	0.0022	993.48	217.19	45454545.45
527	¦¿¦è	2014	11	Jiangxi	27.613663	14.696	1.631	89.204	79.19	10	23	39	37	92	1	52	53	45454545	0.0221	996.47	88.24	45248868.78
528	¦¿¦è	2014	12	Jiangxi	27.613663	7.169	1.7	23.465	64.12	12	24	52	41	65	0.9	46	42	45454545	0.0265	1002.33	159.56	45283018.87
529	¦¿¦è	2015	1	Jiangxi	27.613663	8.185	1.604	43.723	73.38	11	25	48	43	104	1.3	52	68	45454545	0.0242	999.99	112.32	45454545.45
530	¦¿¦è	2015	2	Jiangxi	27.613663	9.662	1.665	116.162	78.27	3	26	24	28	82	1.2	60	56	45454545	0.006604787	996.81	82.99	45421601.03
531	¦¿¦è	2015	3	Jiangxi	27.613663	12.965	1.623	179.138	83.92	4	27	25	25	57	1	56	35	45454545	0.0088	995.03	69.32	45454545.45
532	¦¿¦è	2015	4	Jiangxi	27.613663	18.473	1.877	134.288	75.35	8	28	32	25	73	1	87	43	45454545	0.0176	990.41	131.33	45454545.45
533	¦¿¦è	2015	5	Jiangxi	27.613663	23.165	1.615	260.729	84.27	5	29	28	19	74	1	93	47	45454545	0.011	984.36	88.26	45454545.45
534	¦¿¦è	2015	6	Jiangxi	27.613663	26.623	1.815	192.338	82.04	6	30	25	15	50	0.9	75	30	45454545	0.0132	981.87	143.42	45454545.45
535	¦¿¦è	2015	7	Jiangxi	27.613663	26.619	1.785	198.312	81.19	4	31	21	14	53	0.9	80	32	45454545	0.0088	980.94	142.82	45454545.45
536	¦¿¦è	2015	8	Jiangxi	27.613663	27.085	1.646	172.3	79.08	5	32	25	15	60	0.8	92	36	45454545	0.011	982.69	178.62	45454545.45
537	¦¿¦è	2015	9	Jiangxi	27.613663	24.038	1.577	131.777	81.04	2	33	27	18	61	0.8	95	39	45454545	0.0044	987.99	134.73	45454545.45
538	¦¿¦è	2015	10	Jiangxi	27.613663	20.281	1.592	103.173	76.92	5	34	33	26	80	0.9	94	50	45454545	0.011007978	993.54	161.93	45421602.41
539	¦¿¦è	2015	11	Jiangxi	27.613663	14.35	1.481	205.264	88.19	7	35	25	27	54	1.1	38	36	45454545	0.015411169	997.09	51.31	45421602.99
540	¦¿¦è	2015	12	Jiangxi	27.613663	8.562	1.508	155.292	82.5	6	36	27	32	81	1.1	39	54	45454545	0.0132	1001.09	57	45454545.45
541	¦¿¦è	2016	1	Jiangxi	27.613663	6.631	1.688	149.554	84.35	4	37	24	32	82	1.1	43	54	45454545	0.0088	1000.25	NA	45454545.45
542	¦¿¦è	2016	2	Jiangxi	27.613663	8.542	1.685	71.869	72.38	0	38	22	23	93	1	82	59	45454545	0	1000.65	128.28	45454545.45
543	¦¿¦è	2016	3	Jiangxi	27.613663	12.842	1.662	141.861	77.27	6	39	31	33	90	1	89	57	45454545	0.0132	994.64	88.29	45454545.45
544	¦¿¦è	2016	4	Jiangxi	27.613663	19.412	1.654	267.65	86.38	7	40	25	23	59	1	86	37	45454545	0.0154	987.21	57.32	45454545.45
545	¦¿¦è	2016	5	Jiangxi	27.613663	22.312	1.658	237.854	83.46	6	41	24	20	61	1	94	37	45454545	0.0132	986.12	106.11	45454545.45
546	¦¿¦è	2016	6	Jiangxi	27.613663	26.55	1.738	287.586	81.12	4	42	23	15	51	1	98	30	45454545	0.0088	982.83	154.52	45454545.45
547	¦¿¦è	2016	7	Jiangxi	27.613663	29.054	1.835	193.846	76.96	5	43	21	15	51	1	88	29	45454545	0.011	981.73	196.59	45454545.45
548	¦¿¦è	2016	8	Jiangxi	27.613663	28.785	1.731	97.123	75.15	2	44	19	15	56	1	102	32	45454545	0.0044	980.88	202.37	45454545.45
549	¦¿¦è	2016	9	Jiangxi	27.613663	24.712	1.842	161.432	77.35	2	45	25	20	72	1.1	110	43	45454545	0.0044	985.86	123.18	45454545.45
550	¦¿¦è	2016	10	Jiangxi	27.613663	21.123	1.827	2.766	85.19	0	46	20	21	62	1	66	38	45454545	0	991.26	48.72	45454545.45
551	¦¿¦è	2016	11	Jiangxi	27.613663	13.923	1.677	140.431	87.08	5	47	24	31	77	1	49	48	45454545	0.011007978	996.87	70.78	45421602.41
552	¦¿¦è	2016	12	Jiangxi	27.613663	10.015	1.573	38.612	78.81	5	48	32	41	116	1.2	63	76	45454545	0.011007978	999.59	128.33	45421602.41
553	¦¿¦è	2017	1	Jiangxi	27.613663	8.98	1.65	51.04	78.64	7	49	25	33	112	1.2	65	79	45454545	0.0152	999.23	89.55	46052631.58
554	¦¿¦è	2017	2	Jiangxi	27.613663	9.42	1.73	51.16	73.75	4	50	22	29	92	1.1	84	63	45454545	0.0087	998.75	92.98	45977011.49
555	¦¿¦è	2017	3	Jiangxi	27.613663	11.78	1.62	290.86	83.69	11	51	21	31	71	1	74	45	45454545	0.024	994.32	56.67	45833333.33
556	¦¿¦è	2017	4	Jiangxi	27.613663	18.65	1.72	159.23	75.99	11	52	26	27	77	0.9	109	43	45454545	0.024	989.18	145.74	45833333.33
557	¦¿¦è	2017	5	Jiangxi	27.613663	23.12	1.55	142.01	74.98	15	53	25	24	78	0.9	129	46	45454545	0.0327	986.88	171.31	45871559.63
558	¦¿¦è	2017	6	Jiangxi	27.613663	24.18	1.59	468.6	89.21	8	54	18	18	45	0.9	80	28	45454545	0.0174	982.59	59.99	45977011.49
559	¦¿¦è	2017	7	Jiangxi	27.613663	29.17	1.86	157.38	74.88	3	55	18	17	53	0.8	87	28	45454545	0.0065	982.63	235.46	46153846.15
560	¦¿¦è	2017	8	Jiangxi	27.613663	28.59	1.77	215.29	79.89	4	56	18	16	48	0.8	90	26	45454545	0.0087	982.02	217.48	45977011.49
561	¦¿¦è	2017	9	Jiangxi	27.613663	26.09	1.66	75.08	79.91	1	57	20	19	62	0.9	107	37	45454545	0.0022	986.58	166.24	45454545.45
562	¦¿¦è	2017	10	Jiangxi	27.613663	19.43	2.04	68.95	79.09	0	58	21	24	66	0.9	94	41	45454545	0	993.89	136.75	45454545.45
563	¦¿¦è	2017	11	Jiangxi	27.613663	13.86	1.63	107.27	80.67	7	59	27	37	92	1.1	67	61	45454545	0.0152	996.87	79.41	46052631.58
564	¦¿¦è	2017	12	Jiangxi	27.613663	8.02	1.59	32.18	71.81	8	60	31	42	106	1.1	63	70	45454545	0.0174	1001.02	135.32	45977011.49
565	¦¿¦è	2018	1	Jiangxi	27.613663	5.68	1.81	95.32	81.12	23	61	24	37	88	1.2	47	60	45454545	0.0498	998.2	70.85	46184738.96
566	¦¿¦è	2018	2	Jiangxi	27.613663	7.96	1.73	44.37	71.4	6	62	16	27	87	1	76	57	45454545	0.013	997.71	116.02	46153846.15
567	¦¿¦è	2018	3	Jiangxi	27.613663	14.48	1.81	137.64	79.1	6	63	20	31	71	1	83	42	45454545	0.013	992.63	134.26	46153846.15
568	¦¿¦è	2018	4	Jiangxi	27.613663	19.3	1.82	NA	76.36	6	64	20	26	84	0.9	102	42	45454545	0.013	989.68	113.88	46153846.15
569	¦¿¦è	2018	5	Jiangxi	27.613663	24.76	1.97	204.37	79.92	16	65	17	18	58	0.9	108	32	45454545	0.0346	985.41	141.29	46242774.57
570	¦¿¦è	2018	6	Jiangxi	27.613663	25.64	1.66	242.04	81.28	6	66	13	16	47	0.8	106	27	45454545	0.013	981.49	143.07	46153846.15
571	¦¿¦è	2018	7	Jiangxi	27.613663	28.99	1.75	168.48	76.99	6	67	15	15	46	0.8	94	23	45454545	0.013	979.7	237.4	46153846.15
572	¦¿¦è	2018	8	Jiangxi	27.613663	28.17	1.83	165.36	79.12	3	68	14	14	47	0.8	113	24	45454545	0.0065	978.87	208.59	46153846.15
573	¦¿¦è	2018	9	Jiangxi	27.613663	25.49	1.84	98.58	76.67	2	69	17	17	56	0.9	119	29	45454545	0.0043	987.24	168.47	46511627.91
574	¦¿¦è	2018	10	Jiangxi	27.613663	18.15	1.64	85.63	73.19	8	70	20	28	71	0.9	117	39	45454545	0.0173	994.44	164.01	46242774.57
575	¦¿¦è	2018	11	Jiangxi	27.613663	13.83	1.55	136.83	85.21	8	71	18	32	63	1	62	38	45454545	0.0173	996.34	98.51	46242774.57
576	¦¿¦è	2018	12	Jiangxi	27.613663	7.7	1.86	108.34	87.43	8	72	15	32	63	1.1	39	42	45454545	0.0173	1000.46	35.53	46242774.57
577	®ý¦¿	2013	1	Zhejiang	29.179512	5.542	2.429	29.325	75.04	144	1	40	65	134	1.5	35	104	55077452	0.2629	1018.51	107.37	54773678.2
578	®ý¦¿	2013	2	Zhejiang	29.179512	8.058	2.487	90.546	81.08	47	2	16	33	76	1	64	57	55077452	0.085813387	1016.16	47.62	54770009.25
579	®ý¦¿	2013	3	Zhejiang	29.179512	12.108	2.717	120.038	72	88	3	29	48	100	0.8	86	61	55077452	0.160671874	1011.12	149.74	54770009.09
580	®ý¦¿	2013	4	Zhejiang	29.179512	16.038	2.488	121.154	66.58	132	4	28	46	99	0.8	114	60	55077452	0.241	1007.17	154.56	54771784.23
581	®ý¦¿	2013	5	Zhejiang	29.179512	22.046	2.375	120.071	76.54	176	5	22	34	74	0.7	112	46	55077452	0.3213	1002.81	143.13	54777466.54
582	®ý¦¿	2013	6	Zhejiang	29.179512	24.758	2.233	241.512	81.79	158	6	21	31	62	0.7	102	37	55077452	0.2885	998.94	98.52	54766031.2
583	®ý¦¿	2013	7	Zhejiang	29.179512	30.183	2.759	30.825	66.17	76	7	17	24	52	0.6	114	27	55077452	0.1388	998.99	299.64	54755043.23
584	®ý¦¿	2013	8	Zhejiang	29.179512	29.954	2.921	141.99	68.62	46	8	16	25	51	0.7	107	28	55077452	0.084	998.52	245.83	54761904.76
585	®ý¦¿	2013	9	Zhejiang	29.179512	25.225	2.671	48.883	70.92	42	9	18	31	63	0.7	108	38	55077452	0.0767	1005.59	193.78	54758800.52
586	®ý¦¿	2013	10	Zhejiang	29.179512	19.917	2.545	152.428	69.17	41	10	22	38	81	0.8	101	49	55077452	0.0749	1010.86	178.28	54739652.87
587	®ý¦¿	2013	11	Zhejiang	29.179512	14.075	2.283	47.412	68.54	116	11	31	55	122	1.1	66	75	55077452	0.2118	1014.92	149.49	54768649.67
588	®ý¦¿	2013	12	Zhejiang	29.179512	7.133	2.404	92.879	65.29	151	12	49	69	173	1.6	54	126	55077452	0.2757	1017.24	146.66	54769677.19
589	®ý¦¿	2014	1	Zhejiang	29.179512	7.45	2.379	20.696	69.58	116	13	33	55	127	1.2	59	93	55077452	0.211	1017.57	171.86	54976303.32
590	®ý¦¿	2014	2	Zhejiang	29.179512	7.154	2.713	129.712	81.62	47	14	19	37	69	1	64	54	55077452	0.0855	1014.87	68.72	54970760.23
591	®ý¦¿	2014	3	Zhejiang	29.179512	12.175	2.692	121.129	75.29	128	15	24	44	83	0.9	92	55	55077452	0.2328	1012.73	136.56	54982817.87
592	®ý¦¿	2014	4	Zhejiang	29.179512	16.638	2.483	101.504	78.46	183	16	21	42	78	0.9	101	50	55077452	0.3328	1008.27	117.31	54987980.77
593	®ý¦¿	2014	5	Zhejiang	29.179512	21.175	2.421	172.974	77.25	302	17	19	37	88	0.9	126	53	55077452	0.5493	1003.7	117.96	54979064.26
594	®ý¦¿	2014	6	Zhejiang	29.179512	24.183	2.267	218.723	82.54	210	18	15	29	62	0.8	123	42	55077452	0.382	997.96	107.03	54973821.99
595	®ý¦¿	2014	7	Zhejiang	29.179512	28.175	2.567	161.7	81.46	129	19	12	25	55	0.7	110	34	55077452	0.2346	998.27	198.22	54987212.28
596	®ý¦¿	2014	8	Zhejiang	29.179512	26.975	2.158	203.567	85.08	65	20	15	29	53	0.8	108	36	55077452	0.1182	999.5	123.61	54991539.76
597	®ý¦¿	2014	9	Zhejiang	29.179512	25.154	2.625	180.95	83.58	54	21	16	28	56	0.8	112	38	55077452	0.0982	1003.42	118.38	54989816.7
598	®ý¦¿	2014	10	Zhejiang	29.179512	20.442	2.725	19.596	70.92	96	22	21	38	80	0.8	124	49	55077452	0.1746	1010.72	206.96	54982817.87
599	®ý¦¿	2014	11	Zhejiang	29.179512	15.233	2.438	61.621	77.33	227	23	24	48	87	1	77	58	55077452	0.4129	1013.77	110.84	54976992.01
600	®ý¦¿	2014	12	Zhejiang	29.179512	6.988	2.65	21.229	62.46	296	24	37	58	110	1	57	66	55077452	0.5384	1019.56	159.63	54977711.74
601	®ý¦¿	2015	1	Zhejiang	29.179512	7.371	2.575	57.767	70.21	416	25	29	56	124	1.2	59	82	55077452	0.7553	1018.21	123.52	55077452.67
602	®ý¦¿	2015	2	Zhejiang	29.179512	8.162	2.454	102.692	75.88	198	26	13	34	84	0.9	74	57	55077452	0.359477111	1015.52	98.45	55080002.02
603	®ý¦¿	2015	3	Zhejiang	29.179512	11.75	2.483	120.829	78.12	230	27	15	39	70	0.9	83	45	55077452	0.4176	1013.67	111.88	55076628.35
604	®ý¦¿	2015	4	Zhejiang	29.179512	16.992	2.625	99.004	73.12	437	28	19	41	78	0.8	111	48	55077452	0.7934	1007.98	147.81	55079405.09
605	®ý¦¿	2015	5	Zhejiang	29.179512	21.271	2.383	158.657	79.5	651	29	15	32	70	0.8	123	45	55077452	1.1819	1002.2	112.87	55080802.1
606	®ý¦¿	2015	6	Zhejiang	29.179512	24.971	2.254	163.91	85.5	439	30	12	28	58	0.7	107	36	55077452	0.797	998.71	96.28	55081555.83
607	®ý¦¿	2015	7	Zhejiang	29.179512	26.338	2.652	214.513	84.17	180	31	12	23	47	0.6	107	29	55077452	0.3268	997.31	153.37	55079559.36
608	®ý¦¿	2015	8	Zhejiang	29.179512	27.296	2.562	198.405	81.46	104	32	12	24	53	0.7	116	33	55077452	0.1888	999.56	178.37	55084745.76
609	®ý¦¿	2015	9	Zhejiang	29.179512	23.779	2.258	139.291	81.46	114	33	15	31	59	0.8	127	38	55077452	0.207	1005.1	122.56	55072463.77
610	®ý¦¿	2015	10	Zhejiang	29.179512	20.029	2.346	74.312	78.04	182	34	17	38	77	0.8	113	45	55077452	0.330428456	1011.06	140.52	55080001.95
611	®ý¦¿	2015	11	Zhejiang	29.179512	15.133	2.317	181.746	86.71	227	35	16	44	64	1.1	52	42	55077452	0.412127799	1014.56	53.05	55080002.02
612	®ý¦¿	2015	12	Zhejiang	29.179512	9.175	2.404	137.121	79.29	312	36	20	51	103	1.1	51	68	55077452	0.5664	1018.6	77.51	55084745.76
613	®ý¦¿	2016	1	Zhejiang	29.179512	6.262	2.662	127.488	80.79	306	37	16	47	91	1.1	56	60	55077452	0.55558125	1018.17	NA	55077452.67
614	®ý¦¿	2016	2	Zhejiang	29.179512	7.946	2.617	51.221	70.12	102	38	12	30	83	0.8	87	53	55077452	0.185185178	1018.48	140.06	55080002.14
615	®ý¦¿	2016	3	Zhejiang	29.179512	11.838	2.558	68.712	73.46	226	39	16	43	93	0.8	98	56	55077452	0.410337391	1013.45	130.39	55076628.39
616	®ý¦¿	2016	4	Zhejiang	29.179512	17.092	2.312	206.405	85.62	392	40	12	38	67	0.8	103	40	55077452	0.711699771	1005.52	82.67	55079405.1
617	®ý¦¿	2016	5	Zhejiang	29.179512	21.446	2.325	209.59	83.38	450	41	11	31	65	0.8	115	39	55077452	0.816981567	1003.61	114.44	55080802.09
618	®ý¦¿	2016	6	Zhejiang	29.179512	24.983	2.308	258.085	87.83	294	42	10	25	49	0.7	107	29	55077452	0.533753986	999.85	104.09	55081555.87
619	®ý¦¿	2016	7	Zhejiang	29.179512	29.554	2.6	76.858	79.96	128	43	10	21	45	0.7	108	26	55077452	0.232391111	998.65	216.5	55079559.39
620	®ý¦¿	2016	8	Zhejiang	29.179512	29.308	2.508	96.133	75.46	70	44	9	18	40	0.6	117	23	55077452	0.127088889	997.82	241.39	55079559.32
621	®ý¦¿	2016	9	Zhejiang	29.179512	24.783	2.729	264.11	81.62	68	45	13	23	47	0.7	106	30	55077452	0.123473684	1003.11	88.94	55072463.86
622	®ý¦¿	2016	10	Zhejiang	29.179512	21.713	2.566	4.774	84.29	91	46	45	31	49	0.8	70	28	55077452	0.165214228	1008.67	50.22	55080001.95
623	®ý¦¿	2016	11	Zhejiang	29.179512	14.604	2.525	80.583	82.79	140	47	14	42	71	0.9	57	44	55077452	0.254175735	1014.39	75.28	55080002.03
624	®ý¦¿	2016	12	Zhejiang	29.179512	10.546	2.475	39.642	77.83	206	48	16	49	91	1	57	58	55077452	0.374001439	1017.42	109.33	55080001.98
625	®ý¦¿	2017	1	Zhejiang	29.179512	8.95	2.64	48.51	76.47	158	49	12	37	73	0.9	64	50	55077452	0.2826	1017.74	101.71	55909412.6
626	®ý¦¿	2017	2	Zhejiang	29.179512	8.47	2.71	24.61	69.48	73	50	12	36	74	0.8	87	53	55077452	0.1306	1017.53	115.79	55895865.24
627	®ý¦¿	2017	3	Zhejiang	29.179512	11.25	2.48	165.74	77.04	169	51	13	40	69	0.7	97	44	55077452	0.3023	1012.69	99.35	55904730.4
628	®ý¦¿	2017	4	Zhejiang	29.179512	17.54	2.45	140.95	74.19	248	52	13	38	72	0.8	129	41	55077452	0.4436	1006.63	171.71	55906221.82
629	®ý¦¿	2017	5	Zhejiang	29.179512	22.06	2.38	84.53	76.84	364	53	11	29	59	0.7	137	33	55077452	0.6512	1004.51	183.58	55896805.9
630	®ý¦¿	2017	6	Zhejiang	29.179512	23.49	2.11	340.93	88.32	317	54	8	27	43	0.7	106	27	55077452	0.5671	1000.31	62.2	55898430.61
631	®ý¦¿	2017	7	Zhejiang	29.179512	29.89	2.68	73.76	75.38	167	55	9	22	44	0.6	122	25	55077452	0.2987	999.87	270.73	55908938.73
632	®ý¦¿	2017	8	Zhejiang	29.179512	29.51	2.53	95.9	78.19	103	56	8	21	40	0.7	119	24	55077452	0.1843	998.94	238.46	55887140.53
633	®ý¦¿	2017	9	Zhejiang	29.179512	25.89	2.72	119.91	79.44	85	57	8	26	45	0.7	115	26	55077452	0.1521	1003.64	147.97	55884286.65
634	®ý¦¿	2017	10	Zhejiang	29.179512	20.49	3.4	129.05	75.28	128	58	10	29	51	0.7	100	29	55077452	0.229	1011.14	147.89	55895196.51
635	®ý¦¿	2017	11	Zhejiang	29.179512	14.65	2.51	126.68	78.25	186	59	12	45	72	0.9	68	43	55077452	0.3327	1014.73	86.76	55906221.82
636	®ý¦¿	2017	12	Zhejiang	29.179512	8.56	2.5	30.88	69.04	289	60	15	54	102	1	59	66	55077452	0.517	1019.11	130.27	55899419.73
637	®ý¦¿	2018	1	Zhejiang	29.179512	6.36	2.81	100.16	78.23	213	61	12	45	77	1	54	54	55077452	0.3765	1016.76	81.21	56573705.18
638	®ý¦¿	2018	2	Zhejiang	29.179512	6.87	2.59	42.51	72.41	51	62	10	31	73	0.9	82	49	55077452	0.0902	1016.47	122.34	56541019.96
639	®ý¦¿	2018	3	Zhejiang	29.179512	13.17	2.56	80.06	78.64	83	63	9	37	59	0.8	94	37	55077452	0.1467	1011.37	142.93	56578050.44
640	®ý¦¿	2018	4	Zhejiang	29.179512	18.33	2.55	NA	74.21	224	64	11	36	80	0.8	124	39	55077452	0.396	1007.7	147.27	56565656.57
641	®ý¦¿	2018	5	Zhejiang	29.179512	23.02	2.49	160.61	80.34	367	65	8	27	56	0.8	128	32	55077452	0.6488	1003.18	137.32	56565967.94
642	®ý¦¿	2018	6	Zhejiang	29.179512	24.85	2.27	170.97	82.08	275	66	8	24	43	0.7	125	26	55077452	0.4861	999.13	140.44	56572721.66
643	®ý¦¿	2018	7	Zhejiang	29.179512	28.67	2.64	159.82	80.27	153	67	7	18	36	0.6	99	21	55077452	0.2705	997.64	228.59	56561922.37
644	®ý¦¿	2018	8	Zhejiang	29.179512	28.94	2.91	243.97	79.44	97	68	6	17	34	0.6	105	19	55077452	0.1715	996.02	228.98	56559766.76
645	®ý¦¿	2018	9	Zhejiang	29.179512	25.72	2.6	165.54	78.57	80	69	8	25	44	0.7	119	24	55077452	0.1414	1004.46	167.45	56577086.28
646	®ý¦¿	2018	10	Zhejiang	29.179512	18.86	2.5	47.56	70.42	139	70	10	37	58	0.7	116	32	55077452	0.2457	1011.84	170.97	56573056.57
647	®ý¦¿	2018	11	Zhejiang	29.179512	15.44	2.29	91.92	81.95	259	71	8	43	56	0.8	67	33	55077452	0.4578	1014.32	89.67	56574923.55
648	®ý¦¿	2018	12	Zhejiang	29.179512	9.57	3	104.36	82.18	378	72	9	46	65	0.9	43	39	55077452	0.6682	1018.44	44.21	56569889.25
649	­«¼y	2013	1	Chongqing	30.058649	6.85	1.15	9.15	76.33	22	1	43	50	185	1.2	22	60	29912325	0.0747	978.74	60.88	29451137.88
650	­«¼y	2013	2	Chongqing	30.058649	10.375	1.317	15.25	76.5	13	2	27	29	123	1	51	89	29912325	0.044142642	975.12	39.48	29449981.72
651	­«¼y	2013	3	Chongqing	30.058649	16.133	1.558	38.092	66.83	28	3	42	31	150	1	66	86	29912325	0.095076459	971.26	124.86	29449981.94
652	­«¼y	2013	4	Chongqing	30.058649	18.658	1.55	102.508	68.92	51	4	35	27	84	0.9	79	54	29912325	0.1732	968.48	130.02	29445727.48
653	­«¼y	2013	5	Chongqing	30.058649	21.817	1.367	178.056	76.58	80	5	24	43	68	0.8	82	45	29912325	0.2716	964.9	114.96	29455081
654	­«¼y	2013	6	Chongqing	30.058649	26.808	1.5	161.683	69.75	45	6	23	40	74	0.8	132	44	29912325	0.1528	960.9	190.54	29450261.78
655	­«¼y	2013	7	Chongqing	30.058649	30.1	1.767	110.442	64.92	21	7	24	36	62	0.7	139	36	29912325	0.0713	958.52	193.5	29453015.43
656	­«¼y	2013	8	Chongqing	30.058649	29.033	1.625	89.042	65.58	12	8	29	40	71	0.9	155	43	29912325	0.0407	961.42	205.8	29484029.48
657	­«¼y	2013	9	Chongqing	30.058649	22.392	1.3	179.008	78.75	6	9	20	46	79	1.1	86	53	29912325	0.0204	969.5	109.15	29411764.71
658	­«¼y	2013	10	Chongqing	30.058649	18.6	1.158	75.158	77.75	14	10	32	45	118	1.4	62	83	29912325	0.0475	975.56	122.8	29473684.21
659	­«¼y	2013	11	Chongqing	30.058649	13.725	1.183	60.817	84.5	32	11	30	31	90	1.3	18	53	29912325	0.1087	977.52	46.2	29438822.45
660	­«¼y	2013	12	Chongqing	30.058649	8.042	1.067	17.792	80.58	17	12	49	38	141	1.3	17	102	29912325	0.0577	980.08	59.24	29462738.3
661	­«¼y	2014	1	Chongqing	30.058649	7.5	1.142	7.617	79.5	12	13	47	48	188	1.6	23	135	29912325	0.0404	978.7	62.62	29702970.3
662	­«¼y	2014	2	Chongqing	30.058649	7.808	1.492	15.642	75.75	12	14	35	34	120	1.4	33	87	29912325	0.0404	975.66	17.8	29702970.3
663	­«¼y	2014	3	Chongqing	30.058649	13.5	1.5	102.25	75.67	19	15	39	40	91	1.2	60	57	29912325	0.064	973.54	60.5	29687500
664	­«¼y	2014	4	Chongqing	30.058649	18.533	1.55	98.458	80.42	30	16	26	36	71	1.1	67	43	29912325	0.101	969.58	47.98	29702970.3
665	­«¼y	2014	5	Chongqing	30.058649	20.092	1.383	132.664	81.25	31	17	21	37	87	1.1	78	49	29912325	0.1044	966.68	52.52	29693486.59
666	­«¼y	2014	6	Chongqing	30.058649	23.458	1.342	199.625	85.75	72	18	13	35	60	1.1	78	37	29912325	0.2424	962.38	39.96	29702970.3
667	­«¼y	2014	7	Chongqing	30.058649	28.142	1.592	104.042	72.83	16	19	17	31	62	0.9	136	32	29912325	0.0539	961.64	202.52	29684601.11
668	­«¼y	2014	8	Chongqing	30.058649	26.367	1.6	204.2	76.75	20	20	16	32	60	0.9	116	33	29912325	0.0673	963.78	133.04	29717682.02
669	­«¼y	2014	9	Chongqing	30.058649	23.892	1.558	180.22	82.58	24	21	14	33	69	1.1	77	40	29912325	0.0808	967.04	85.02	29702970.3
670	­«¼y	2014	10	Chongqing	30.058649	19.175	1.425	113.458	81.33	42	22	18	45	108	1.1	62	72	29912325	0.1414	974.08	114.26	29702970.3
671	­«¼y	2014	11	Chongqing	30.058649	13.108	1.3	69.9	85.33	59	23	17	43	127	1.1	16	89	29912325	0.1987	976.62	26.22	29693004.53
672	­«¼y	2014	12	Chongqing	30.058649	8.125	1.358	14.267	78.42	64	24	24	43	123	1.4	17	98	29912325	0.2155	981.92	53.02	29698375.87
673	­«¼y	2015	1	Chongqing	30.058649	8.592	1.525	23.833	78.42	58	25	27	53	176	1.5	21	127	29912325	0.1939	979.08	33.16	29912325.94
674	­«¼y	2015	2	Chongqing	30.058649	9.942	1.692	18.758	75.58	25	26	18	46	118	1.2	44	85	29912325	0.083572915	975.78	31.88	29913997.85
675	­«¼y	2015	3	Chongqing	30.058649	14.7	1.833	31.95	70.42	67	27	18	48	88	1.1	71	53	29912325	0.224	973.32	76.52	29910714.29
676	­«¼y	2015	4	Chongqing	30.058649	19.208	1.908	85.7	70.33	110	28	16	49	82	1	106	47	29912325	0.3677	969.54	134.38	29915692.14
677	­«¼y	2015	5	Chongqing	30.058649	21.708	1.708	151.617	77	145	29	13	45	75	0.9	90	41	29912325	0.4847	964.88	90.28	29915411.59
678	­«¼y	2015	6	Chongqing	30.058649	24.592	1.667	209.66	82.08	146	30	9	37	61	1	72	36	29912325	0.4881	961.28	62.5	29911903.3
679	­«¼y	2015	7	Chongqing	30.058649	26.692	1.658	178.25	73.75	50	31	13	40	80	1	100	47	29912325	0.1671	962.06	181.44	29922202.27
680	­«¼y	2015	8	Chongqing	30.058649	26.408	1.717	150.367	75.17	13	32	11	38	69	1	102	42	29912325	0.0435	964.12	166.16	29885057.47
681	­«¼y	2015	9	Chongqing	30.058649	22.875	1.7	199.209	81.25	31	33	11	40	53	1.1	68	34	29912325	0.1036	968.96	65.48	29922779.92
682	­«¼y	2015	10	Chongqing	30.058649	19.358	1.567	74.417	79.5	45	34	15	48	77	1.1	59	48	29912325	0.150431246	974.36	101.92	29913998.05
683	­«¼y	2015	11	Chongqing	30.058649	14.667	1.633	27.267	82.92	60	35	17	40	69	1.3	20	46	29912325	0.200574995	975.36	29.02	29913998
684	­«¼y	2015	12	Chongqing	30.058649	8.608	1.475	33.983	81.92	66	36	22	48	88	1.2	19	65	29912325	0.2206	980.68	37.06	29918404.35
685	­«¼y	2016	1	Chongqing	30.058649	6.733	1.625	40.358	81.67	43	37	19	49	91	1.3	24	70	29912325	0.143753448	979.24	NA	29912326
686	­«¼y	2016	2	Chongqing	30.058649	8.65	1.558	25.633	74.33	18	38	15	47	90	1	57	70	29912325	0.060172499	980.23	70.2	29913997.76
687	­«¼y	2016	3	Chongqing	30.058649	14.083	1.85	84.817	72.75	41	39	18	55	85	1	77	57	29912325	0.137074627	973.46	62.16	29910714.26
688	­«¼y	2016	4	Chongqing	30.058649	18.4	1.592	128.933	81.67	42	40	11	50	66	0.8	69	44	29912325	0.140394545	967.2	64.6	29915692.24
689	­«¼y	2016	5	Chongqing	30.058649	21.625	1.875	143.508	76.17	88	41	10	43	77	0.8	107	48	29912325	0.294162759	965.68	90.6	29915411.56
690	­«¼y	2016	6	Chongqing	30.058649	24.942	1.717	321.2	79.67	87	42	8	38	63	0.8	114	42	29912325	0.29085411	962.56	114.4	29911903.26
691	­«¼y	2016	7	Chongqing	30.058649	28.692	1.858	132.875	72.83	39	43	10	35	57	0.7	111	33	29912325	0.130338	960.06	188.8	29922202.27
692	­«¼y	2016	8	Chongqing	30.058649	28.533	1.808	98.125	70.5	11	44	11	35	63	0.8	108	41	29912325	0.036762	962.26	178.8	29922202.27
693	­«¼y	2016	9	Chongqing	30.058649	23.067	1.492	91.025	79.25	25	45	10	49	93	1	74	69	29912325	0.083548387	968.46	77.68	29922779.96
694	­«¼y	2016	10	Chongqing	30.058649	19.091	1.58	2.967	82.95	23	46	11	43	62	1	50	39	29912325	0.076887081	972.06	56.2	29913998.17
695	­«¼y	2016	11	Chongqing	30.058649	12.883	1.475	87.275	85	35	47	15	51	82	1.1	23	53	29912325	0.11700208	976.96	28	29913998.11
696	­«¼y	2016	12	Chongqing	30.058649	9.575	1.408	16.7	83.25	32	48	14	56	105	1.2	24	74	29912325	0.106973331	979.18	52.4	29913997.91
697	­«¼y	2017	1	Chongqing	30.058649	8.9	1.32	11.62	76.06	27	49	17	53	121	1.3	29	88	29912325	0.0886	978.38	25.64	30474040.63
698	­«¼y	2017	2	Chongqing	30.058649	8.94	1.28	39.26	78.62	10	50	13	50	89	1.2	40	63	29912325	0.0328	977.98	45.42	30487804.88
699	­«¼y	2017	3	Chongqing	30.058649	12.15	1.38	79.34	75.62	34	51	15	54	75	1	49	45	29912325	0.1115	973.85	46.94	30493273.54
700	­«¼y	2017	4	Chongqing	30.058649	18.01	1.43	133.8	75.42	53	52	13	48	64	0.9	82	35	29912325	0.1739	968.7	112.26	30477285.8
701	­«¼y	2017	5	Chongqing	30.058649	21.32	1.32	159.9	75.19	100	53	12	47	65	0.9	110	36	29912325	0.328	967.91	139.06	30487804.88
702	­«¼y	2017	6	Chongqing	30.058649	23.94	1.26	198	80.46	104	54	10	44	59	0.9	107	34	29912325	0.3412	962.8	84.9	30480656.51
703	­«¼y	2017	7	Chongqing	30.058649	28.87	1.42	152.94	70.53	37	55	11	36	52	0.8	142	26	29912325	0.1214	961.3	217.5	30477759.47
704	­«¼y	2017	8	Chongqing	30.058649	28.96	1.58	153.7	70.46	20	56	10	33	45	0.8	135	22	29912325	0.0656	961.38	191.06	30487804.88
705	­«¼y	2017	9	Chongqing	30.058649	23.46	1.36	252.4	82.9	23	57	9	38	43	0.9	70	23	29912325	0.0754	967.2	61.62	30503978.78
706	­«¼y	2017	10	Chongqing	30.058649	17.94	1.26	164.3	84.44	39	58	9	39	43	0.9	40	26	29912325	0.1279	974.94	46.02	30492572.32
707	­«¼y	2017	11	Chongqing	30.058649	13.56	1.2	28.22	78.1	55	59	13	54	88	1	39	55	29912325	0.1804	977.24	68.52	30487804.88
708	­«¼y	2017	12	Chongqing	30.058649	9.02	1.2	5.04	75.22	53	60	13	58	123	1.2	24	82	29912325	0.1739	980.92	53.08	30477285.8
709	­«¼y	2018	1	Chongqing	30.058649	6.16	1.38	38.16	77.36	32	61	12	54	86	1.2	26	59	29912325	0.1041	977.3	45	30739673.39
710	­«¼y	2018	2	Chongqing	30.058649	8.26	1.24	17.34	74.34	9	62	10	45	86	1.1	51	60	29912325	0.0293	977.16	34.2	30716723.55
711	­«¼y	2018	3	Chongqing	30.058649	14.8	1.44	81.8	76.98	41	63	10	49	62	1	66	35	29912325	0.1333	971.48	91.96	30757689.42
712	­«¼y	2018	4	Chongqing	30.058649	19.4	1.34	136.8	72.78	79	64	10	44	64	0.9	107	30	29912325	0.2569	968.69	134.58	30751265.08
713	­«¼y	2018	5	Chongqing	30.058649	22.29	1.44	240.98	78.75	127	65	9	44	58	0.9	111	29	29912325	0.413	965.26	85.96	30750605.33
714	­«¼y	2018	6	Chongqing	30.058649	25.46	1.34	114.9	76.14	126	66	8	41	50	0.8	113	29	29912325	0.4097	961.84	113.7	30754210.4
715	­«¼y	2018	7	Chongqing	30.058649	29.34	1.48	165.16	70.3	63	67	8	31	46	0.7	127	26	29912325	0.2049	959	190.38	30746705.71
716	­«¼y	2018	8	Chongqing	30.058649	28.9	1.44	113.68	68.28	27	68	8	39	53	0.8	156	30	29912325	0.0878	960.99	237.42	30751708.43
717	­«¼y	2018	9	Chongqing	30.058649	23.08	1.36	183.28	79.82	27	69	7	39	47	0.8	68	29	29912325	0.0878	969.04	67.04	30751708.43
718	­«¼y	2018	10	Chongqing	30.058649	17.16	1.18	69.88	80.84	44	70	9	50	68	1	36	43	29912325	0.1431	976.32	53.12	30747728.86
719	­«¼y	2018	11	Chongqing	30.058649	12.54	1.24	77.42	82.76	75	71	10	49	75	1	31	49	29912325	0.2439	977.04	47.64	30750307.5
720	­«¼y	2018	12	Chongqing	30.058649	7.78	1.44	32.32	77.44	71	72	10	45	80	1	18	55	29912325	0.2309	980.18	18.2	30749242.1
721	¥|¤t	2013	1	Sichuan	30.615754	2.429	1.461	3.522	55.61	140	1	53	79	236	2	39	173	81423401	0.1733	814.98	164.69	80784766.3
722	¥|¤t	2013	2	Sichuan	30.615754	7	1.807	5.851	52.66	48	2	41	59	163	1.8	74	127	81423401	0.059433877	813.66	154.87	80762020.62
723	¥|¤t	2013	3	Sichuan	30.615754	11.137	1.761	21.734	51.63	114	3	41	71	297	1.3	114	131	81423401	0.141155459	813.2	190.58	80762019.98
724	¥|¤t	2013	4	Sichuan	30.615754	13.266	1.78	53.917	59.49	170	4	28	63	166	1	122	83	81423401	0.2105	811.98	182.17	80760095.01
725	¥|¤t	2013	5	Sichuan	30.615754	16.285	1.663	116.954	66.8	276	5	20	48	105	0.9	102	62	81423401	0.3417	811.1	167.95	80772607.55
726	¥|¤t	2013	6	Sichuan	30.615754	20.295	1.546	153.003	67.27	219	6	19	42	87	0.8	110	50	81423401	0.2712	809.34	185.57	80752212.39
727	¥|¤t	2013	7	Sichuan	30.615754	21.485	1.417	176.087	74.73	96	7	16	47	84	0.8	132	50	81423401	0.1189	808.16	153.18	80740117.75
728	¥|¤t	2013	8	Sichuan	30.615754	21.007	1.42	117.369	68.9	59	8	19	51	104	0.8	150	63	81423401	0.0731	811.28	213.47	80711354.31
729	¥|¤t	2013	9	Sichuan	30.615754	16.405	1.293	144.378	76.76	54	9	20	49	88	0.9	80	63	81423401	0.0669	815.18	115.49	80717488.79
730	¥|¤t	2013	10	Sichuan	30.615754	12.466	1.185	56.256	73.49	52	10	26	64	133	1.2	82	95	81423401	0.0644	818.51	129.31	80745341.61
731	¥|¤t	2013	11	Sichuan	30.615754	7.578	1.29	18.739	65.66	75	11	31	64	124	1.3	42	70	81423401	0.0929	817.81	154.39	80731969.86
732	¥|¤t	2013	12	Sichuan	30.615754	2.454	1.195	6.917	62.22	70	12	35	61	174	1.8	18	119	81423401	0.0867	816.95	146.04	80738177.62
733	¥|¤t	2014	1	Sichuan	30.615754	3.08	1.515	4.427	58.54	49	13	40	55	197	1.9	48	145	81423401	0.0604	816.1	165.31	81125827.81
734	¥|¤t	2014	2	Sichuan	30.615754	4.798	1.827	13.276	58.78	38	14	31	39	125	1.5	52	94	81423401	0.0469	811.95	130.2	81023454.16
735	¥|¤t	2014	3	Sichuan	30.615754	9.141	1.823	31.293	58.78	63	15	30	44	114	1.1	71	69	81423401	0.0777	813.56	156.15	81081081.08
736	¥|¤t	2014	4	Sichuan	30.615754	13.924	1.922	48.061	60.27	101	16	22	34	89	0.9	88	53	81423401	0.1246	812.68	179.33	81059390.05
737	¥|¤t	2014	5	Sichuan	30.615754	16.607	1.837	66.79	62.66	162	17	22	33	115	0.9	97	68	81423401	0.1998	811.38	173.88	81081081.08
738	¥|¤t	2014	6	Sichuan	30.615754	18.844	1.607	177.013	74.83	213	18	22	30	72	0.9	88	45	81423401	0.2627	809.86	108.95	81081081.08
739	¥|¤t	2014	7	Sichuan	30.615754	20.849	1.52	142.932	73.1	108	19	24	31	69	0.8	101	38	81423401	0.1332	810.69	179	81081081.08
740	¥|¤t	2014	8	Sichuan	30.615754	19.41	1.461	173.176	77.34	59	20	21	28	61	0.8	92	37	81423401	0.0728	812.03	123.46	81043956.04
741	¥|¤t	2014	9	Sichuan	30.615754	17.732	1.473	125.853	78.15	61	21	18	29	59	0.9	69	37	81423401	0.0752	813.47	127.57	81117021.28
742	¥|¤t	2014	10	Sichuan	30.615754	13.298	1.412	64.846	73.34	98	22	19	33	82	1	65	53	81423401	0.1209	817.34	157.23	81058726.22
743	¥|¤t	2014	11	Sichuan	30.615754	8.107	1.41	16.905	67.29	120	23	20	36	73	1	43	46	81423401	0.148	816.18	132.45	81081081.08
744	¥|¤t	2014	12	Sichuan	30.615754	3.268	1.415	6.495	60.98	139	24	29	44	117	1.1	41	75	81423401	0.1715	818.23	139.9	81049562.68
745	¥|¤t	2015	1	Sichuan	30.615754	3.163	1.582	13.573	62.51	135	25	25	37	137	1.3	44	95	81423401	0.1658	816.4	139	81423401.69
746	¥|¤t	2015	2	Sichuan	30.615754	5.673	1.888	7.059	56.02	73	26	20	29	103	1.1	63	68	81423401	0.08967839	813.8	142.38	81401996.62
747	¥|¤t	2015	3	Sichuan	30.615754	10.693	2.085	17.768	54.98	119	27	21	30	84	1	81	50	81423401	0.1462	813.49	183.82	81395348.84
748	¥|¤t	2015	4	Sichuan	30.615754	13.363	2.039	57.471	61.93	157	28	19	28	72	0.8	102	40	81423401	0.1929	813.13	177.93	81389320.89
749	¥|¤t	2015	5	Sichuan	30.615754	17.249	1.968	90.802	62.37	315	29	17	25	72	0.8	110	41	81423401	0.387	810.89	191.86	81395348.84
750	¥|¤t	2015	6	Sichuan	30.615754	19.798	1.778	150.708	72.05	363	30	15	23	54	0.8	93	31	81423401	0.4459	809.26	141.34	81408387.53
751	¥|¤t	2015	7	Sichuan	30.615754	19.551	1.644	130.672	71.46	134	31	16	26	59	0.7	117	34	81423401	0.1646	811.24	191.16	81409477.52
752	¥|¤t	2015	8	Sichuan	30.615754	19.095	1.539	176.017	76.41	61	32	15	25	54	0.7	102	32	81423401	0.0749	812.57	135.9	81441922.56
753	¥|¤t	2015	9	Sichuan	30.615754	17.38	1.534	163.507	80.39	75	33	14	25	47	0.8	73	28	81423401	0.0921	814.37	104.29	81433224.76
754	¥|¤t	2015	10	Sichuan	30.615754	13.417	1.524	62.21	72.17	105	34	16	32	76	0.8	76	46	81423401	0.128989464	817.98	156.27	81401997.3
755	¥|¤t	2015	11	Sichuan	30.615754	9.3	1.515	13.298	67.61	180	35	16	32	64	1	44	39	81423401	0.221124796	816.19	140.64	81401997.09
756	¥|¤t	2015	12	Sichuan	30.615754	3.471	1.52	11.602	66.71	204	36	18	38	94	1.1	42	61	81423401	0.2506	817.43	123.65	81404628.89
757	¥|¤t	2016	1	Sichuan	30.615754	2.015	1.717	13.168	61.68	141	37	17	36	101	1.2	48	68	81423401	0.173168889	815.13	NA	81423401.64
758	¥|¤t	2016	2	Sichuan	30.615754	4.615	1.854	15.402	57.29	53	38	15	34	99	1.1	70	65	81423401	0.065108968	816.94	133	81401996.73
759	¥|¤t	2016	3	Sichuan	30.615754	9.627	2.007	34.671	58.63	127	39	17	35	91	1	87	54	81423401	0.156028571	813.53	NA	81395349.06
760	¥|¤t	2016	4	Sichuan	30.615754	13.402	1.915	69.005	66.95	150	40	15	29	66	0.9	90	38	81423401	0.184299363	811.24	NA	81389320.92
761	¥|¤t	2016	5	Sichuan	30.615754	16.741	1.971	99.137	64.95	244	41	14	25	71	0.8	106	41	81423401	0.299771429	811.21	172	81395348.72
762	¥|¤t	2016	6	Sichuan	30.615754	19.493	1.761	158.895	71.2	270	42	16	23	50	0.8	111	29	81423401	0.331661157	810.9	145.74	81408387.54
763	¥|¤t	2016	7	Sichuan	30.615754	21	1.654	188.256	75.88	121	43	16	22	42	0.7	103	24	81423401	0.148631343	809.77	148.49	81409477.68
764	¥|¤t	2016	8	Sichuan	30.615754	21.732	1.663	96.724	71.15	59	44	16	23	51	0.8	113	31	81423401	0.072473134	811.52	198.85	81409477.89
765	¥|¤t	2016	9	Sichuan	30.615754	16.72	1.488	153.937	80.44	86	45	17	27	56	0.8	88	36	81423401	0.105608	814.93	74.93	81433224.76
766	¥|¤t	2016	10	Sichuan	30.615754	13.829	1.628	2.167	73.92	134	46	16	28	60	0.8	70	36	81423401	0.164615126	815.42	129.63	81401997.04
767	¥|¤t	2016	11	Sichuan	30.615754	8.434	1.605	28.09	67.49	143	47	19	36	94	1	56	57	81423401	0.175671366	816.97	128.39	81401996.95
768	¥|¤t	2016	12	Sichuan	30.615754	4.932	1.541	7.72	65.02	191	48	19	41	121	1.2	44	78	81423401	0.234637978	817.52	130.19	81401997.08
769	¥|¤t	2017	1	Sichuan	30.615754	4.16	1.75	5.02	55.63	150	49	20	40	130	1.2	55	88	81423401	0.1816	815.5	141.1	82599118.94
770	¥|¤t	2017	2	Sichuan	30.615754	5.62	1.86	14.7	57.55	71	50	17	35	94	1	68	61	81423401	0.0859	815.45	117.53	82654249.13
771	¥|¤t	2017	3	Sichuan	30.615754	8.26	2.03	33.2	60.64	131	51	15	35	72	0.8	79	42	81423401	0.1586	812.95	122.27	82597730.14
772	¥|¤t	2017	4	Sichuan	30.615754	13.13	2.03	68.45	62.12	215	52	15	32	62	0.7	105	33	81423401	0.2602	812.33	164.26	82628747.12
773	¥|¤t	2017	5	Sichuan	30.615754	16.13	1.93	82.99	63.3	329	53	15	31	68	0.7	118	38	81423401	0.3982	813.45	180.12	82621798.09
774	¥|¤t	2017	6	Sichuan	30.615754	18.51	1.76	164.17	72.28	354	54	13	27	51	0.7	105	29	81423401	0.4285	810.45	130.04	82613768.96
775	¥|¤t	2017	7	Sichuan	30.615754	20.87	1.7	149.07	71.72	167	55	13	24	45	0.7	129	25	81423401	0.2021	810.94	200.01	82632360.22
776	¥|¤t	2017	8	Sichuan	30.615754	21.14	1.68	159.32	73.81	80	56	10	21	36	0.6	112	20	81423401	0.0968	810.86	168.42	82644628.1
777	¥|¤t	2017	9	Sichuan	30.615754	17.97	1.57	126.87	77.86	75	57	12	25	42	0.7	79	24	81423401	0.0908	813.97	117.4	82599118.94
778	¥|¤t	2017	10	Sichuan	30.615754	13.36	1.59	81.13	77.99	100	58	12	27	41	0.7	55	24	81423401	0.121	817.22	103.83	82644628.1
779	¥|¤t	2017	11	Sichuan	30.615754	8.07	1.59	13.23	67.82	169	59	14	36	77	0.9	61	48	81423401	0.2046	817.42	145.69	82600195.5
780	¥|¤t	2017	12	Sichuan	30.615754	4.36	1.49	2.82	61.43	167	60	16	45	120	1.1	54	76	81423401	0.2021	818.21	152.59	82632360.22
781	¥|¤t	2018	1	Sichuan	30.615754	2.95	1.94	8.56	55.33	109	61	15	41	98	1.1	62	64	81423401	0.1313	812.2	150.48	83015993.91
782	¥|¤t	2018	2	Sichuan	30.615754	5.17	2.09	9.05	55	46	62	14	32	96	1	82	62	81423401	0.0554	813.03	133.41	83032490.97
783	¥|¤t	2018	3	Sichuan	30.615754	10.13	2.07	38.17	59.46	90	63	14	35	74	0.8	102	44	81423401	0.1084	812.23	177.57	83025830.26
784	¥|¤t	2018	4	Sichuan	30.615754	13.86	2.17	116.8	58.28	163	64	13	32	74	0.7	124	36	81423401	0.1963	811.87	178.1	83036169.13
785	¥|¤t	2018	5	Sichuan	30.615754	16.92	2.07	120.2	64.82	267	65	13	28	65	0.6	122	33	81423401	0.3216	810.45	156.78	83022388.06
786	¥|¤t	2018	6	Sichuan	30.615754	18.91	1.76	168.09	74.63	268	66	12	25	42	0.7	109	23	81423401	0.3228	809	125.77	83023543.99
787	¥|¤t	2018	7	Sichuan	30.615754	21.02	1.74	217.66	77.39	143	67	11	21	36	0.7	106	20	81423401	0.1722	807.81	137.33	83042973.29
788	¥|¤t	2018	8	Sichuan	30.615754	20.9	1.73	136.9	73.47	69	68	12	24	46	0.7	125	27	81423401	0.0831	809.8	195.25	83032490.97
789	¥|¤t	2018	9	Sichuan	30.615754	17.35	1.63	124.62	78.99	77	69	11	23	37	0.7	83	22	81423401	0.0927	813.93	104	83063646.17
790	¥|¤t	2018	10	Sichuan	30.615754	11.17	1.6	52.28	75.46	137	70	11	31	56	0.7	63	35	81423401	0.165	817.11	117.17	83030303.03
791	¥|¤t	2018	11	Sichuan	30.615754	6.71	1.72	17.28	66.63	203	71	11	34	70	0.8	57	46	81423401	0.2445	816.21	147.77	83026584.87
792	¥|¤t	2018	12	Sichuan	30.615754	3.39	1.8	12.4	62.23	251	72	11	34	85	1	43	55	81423401	0.3023	815.61	134.15	83030102.55
793	´ò¥_	2013	1	Hubei	30.975994	3.994	1.326	14.5	73.65	30	1	57	92	223	2.1	26	200	58154235	0.0519	1000.54	116.63	57803468.21
794	´ò¥_	2013	2	Hubei	30.975994	6.248	1.565	33.468	82.52	15	2	44	48	122	1.6	53	116	58154235	0.025956046	998.08	61.01	57790003.92
795	´ò¥_	2013	3	Hubei	30.975994	12.903	1.855	65	69.55	38	3	50	57	150	1.3	80	93	58154235	0.065755315	992.71	152.8	57790005.26
796	´ò¥_	2013	4	Hubei	30.975994	17.042	1.865	97.161	67.65	48	4	44	54	123	1.1	116	74	58154235	0.0831	989	183.77	57761732.85
797	´ò¥_	2013	5	Hubei	30.975994	22.019	1.606	180.22	76.58	46	5	36	53	107	1.1	134	69	58154235	0.0796	984.44	152.65	57788944.72
798	´ò¥_	2013	6	Hubei	30.975994	25.855	1.69	166.079	77.16	38	6	27	39	76	0.9	133	44	58154235	0.0658	980.88	199.15	57750759.88
799	´ò¥_	2013	7	Hubei	30.975994	29.59	2.071	132.139	75.03	23	7	30	30	64	0.6	116	29	58154235	0.0398	978.12	231.16	57788944.72
800	´ò¥_	2013	8	Hubei	30.975994	29.3	1.935	113.513	71.32	13	8	32	34	83	0.8	141	37	58154235	0.0225	980.72	239.24	57777777.78
801	´ò¥_	2013	9	Hubei	30.975994	22.268	1.435	142.49	79.84	12	9	39	52	104	1.2	127	63	58154235	0.0208	989.45	142.88	57692307.69
802	´ò¥_	2013	10	Hubei	30.975994	18.197	1.426	22.474	69.61	21	10	46	78	184	1.4	128	117	58154235	0.0363	995.64	174.55	57851239.67
803	´ò¥_	2013	11	Hubei	30.975994	12.048	1.455	46.481	75.16	35	11	49	74	167	1.5	57	106	58154235	0.0606	998.45	129.77	57755775.58
804	´ò¥_	2013	12	Hubei	30.975994	5.961	1.306	6.471	65.45	59	12	90	88	242	2.1	39	177	58154235	0.1021	1001	137.85	57786483.84
805	´ò¥_	2014	1	Hubei	30.975994	6.365	1.51	21.642	65.39	47	13	79	60	266	2.2	54	196	58154235	0.081	998.58	134.51	58024691.36
806	´ò¥_	2014	2	Hubei	30.975994	4.861	1.89	62.094	78.42	15	14	55	35	150	1.7	59	120	58154235	0.0259	997.58	47.12	57915057.92
807	´ò¥_	2014	3	Hubei	30.975994	12.8	1.787	54.452	70.74	46	15	53	47	154	1.4	78	95	58154235	0.0793	993.21	136.11	58007566.2
808	´ò¥_	2014	4	Hubei	30.975994	17.045	1.69	141.374	77	49	16	43	46	112	1.1	96	68	58154235	0.0845	989.66	108.15	57988165.68
809	´ò¥_	2014	5	Hubei	30.975994	21.032	1.632	117.135	73.9	65	17	36	46	150	1.1	99	80	58154235	0.1121	984.78	130.57	57983942.91
810	´ò¥_	2014	6	Hubei	30.975994	24.987	1.465	99.087	76.68	96	18	28	39	127	1.1	122	79	58154235	0.1655	980.35	110.16	58006042.3
811	´ò¥_	2014	7	Hubei	30.975994	27.158	1.652	148.913	78.29	48	19	27	31	89	1	100	49	58154235	0.0828	980.09	214.25	57971014.49
812	´ò¥_	2014	8	Hubei	30.975994	25.358	1.561	156.037	80.97	11	20	28	30	79	1	103	48	58154235	0.019	982.88	140.84	57894736.84
813	´ò¥_	2014	9	Hubei	30.975994	22.813	1.603	141.91	83.16	24	21	29	32	88	1.1	78	54	58154235	0.0414	986.86	108.86	57971014.49
814	´ò¥_	2014	10	Hubei	30.975994	18.487	1.526	111.032	76.03	28	22	39	49	147	1.3	94	90	58154235	0.0483	993.58	156.43	57971014.49
815	´ò¥_	2014	11	Hubei	30.975994	11.842	1.5	91.826	78.52	60	23	39	49	112	1.2	52	78	58154235	0.1035	996.85	86.88	57971014.49
816	´ò¥_	2014	12	Hubei	30.975994	5.884	1.584	3.319	63.55	100	24	48	52	143	1.3	49	92	58154235	0.1724	1002.16	147.25	58004640.37
817	´ò¥_	2015	1	Hubei	30.975994	6.139	1.548	25.681	70.32	138	25	40	52	179	1.8	51	125	58154235	0.2373	1000.02	96.83	58154235.15
818	´ò¥_	2015	2	Hubei	30.975994	7.165	1.594	80.519	74.61	45	26	27	37	144	1.6	66	101	58154235	0.077372766	996.75	87.26	58159999.09
819	´ò¥_	2015	3	Hubei	30.975994	11.932	1.732	61.59	74.19	60	27	22	32	111	1.3	76	69	58154235	0.1032	994.32	116.98	58139534.88
820	´ò¥_	2015	4	Hubei	30.975994	16.552	1.845	140.226	73.58	107	28	20	30	94	1.2	101	53	58154235	0.184	989.64	165.09	58152173.91
821	´ò¥_	2015	5	Hubei	30.975994	21.987	1.71	166.2	76.29	132	29	17	25	100	1.2	118	62	58154235	0.227	983.52	157.78	58149779.74
822	´ò¥_	2015	6	Hubei	30.975994	24.281	1.584	188.505	82.9	118	30	13	21	72	1.1	100	43	58154235	0.2029	980.24	94.45	58156727.45
823	´ò¥_	2015	7	Hubei	30.975994	26.335	1.635	136.7	78.23	63	31	11	18	63	0.9	107	38	58154235	0.1083	980.24	201.78	58171745.15
824	´ò¥_	2015	8	Hubei	30.975994	26.842	1.713	90.729	74.74	28	32	12	18	67	1	118	41	58154235	0.0481	982.35	235.27	58212058.21
825	´ò¥_	2015	9	Hubei	30.975994	23.194	1.565	102.981	76.42	46	33	14	23	79	1.1	125	51	58154235	0.0791	988.28	133.31	58154235.15
826	´ò¥_	2015	10	Hubei	30.975994	18.648	1.516	69.777	73.26	89	34	21	34	107	1.2	112	66	58154235	0.153026137	993.95	163.85	58159999.16
827	´ò¥_	2015	11	Hubei	30.975994	10.897	1.597	79.023	86.68	127	35	14	31	71	1.3	42	49	58154235	0.21836314	997.25	51.14	58159998.98
828	´ò¥_	2015	12	Hubei	30.975994	6.494	1.455	19.406	75.9	190	36	21	40	126	1.3	42	87	58154235	0.3267	1001.47	88.12	58157330.88
829	´ò¥_	2016	1	Hubei	30.975994	3.826	1.768	35.629	76.35	138	37	21	40	137	1.5	46	97	58154235	0.2373	999.68	NA	58154235.15
830	´ò¥_	2016	2	Hubei	30.975994	7.61	1.829	27.513	62.77	44	38	19	32	115	1.2	81	71	58154235	0.075653371	998.98	142.35	58159999.24
831	´ò¥_	2016	3	Hubei	30.975994	12.242	1.861	63.51	68.74	79	39	20	36	118	1.2	97	71	58154235	0.13588	993.02	99.17	58139534.88
832	´ò¥_	2016	4	Hubei	30.975994	18.329	1.745	155.668	78.35	104	40	14	29	76	1.1	105	42	58154235	0.178841121	985.22	125.01	58152174.07
833	´ò¥_	2016	5	Hubei	30.975994	20.555	1.955	139.184	76.35	151	41	12	23	78	1	112	42	58154235	0.259674242	984.28	136.23	58149779.83
834	´ò¥_	2016	6	Hubei	30.975994	24.542	1.784	240.261	80.13	124	42	10	20	57	1	106	32	58154235	0.213216949	980.09	145.79	58156727.49
835	´ò¥_	2016	7	Hubei	30.975994	28.145	1.832	204.636	80.13	46	43	9	16	48	0.9	97	27	58154235	0.07907619	977.96	203.19	58171745.5
836	´ò¥_	2016	8	Hubei	30.975994	28.135	1.729	115.152	76.32	36	44	10	18	63	0.9	122	36	58154235	0.061885714	980.12	196.24	58171745.42
837	´ò¥_	2016	9	Hubei	30.975994	24.368	1.761	56.781	68.03	41	45	15	28	83	1	135	49	58154235	0.070502174	984.94	120	58154235.07
838	´ò¥_	2016	10	Hubei	30.975994	17.685	1.711	4.43	82.69	49	46	10	28	56	1.1	63	36	58154235	0.084250345	991.71	63.12	58159999.23
839	´ò¥_	2016	11	Hubei	30.975994	11.19	1.671	71.113	83.29	104	47	14	36	88	1.2	49	59	58154235	0.178817059	996.33	69.94	58159999.15
840	´ò¥_	2016	12	Hubei	30.975994	7.577	1.568	36.952	78.06	95	48	17	47	127	1.4	50	92	58154235	0.163342506	998.72	102.75	58159999.09
841	´ò¥_	2017	1	Hubei	30.975994	6.11	1.65	34.63	73.96	53	49	17	41	130	1.5	55	96	58154235	0.0901	998.79	77.57	58823529.41
842	´ò¥_	2017	2	Hubei	30.975994	7.2	1.8	41.11	72.41	47	50	17	36	100	1.3	70	71	58154235	0.0799	997.65	93.28	58823529.41
843	´ò¥_	2017	3	Hubei	30.975994	10.91	1.8	90.81	72.67	61	51	16	38	94	1.2	83	59	58154235	0.1037	993.32	95.89	58823529.41
844	´ò¥_	2017	4	Hubei	30.975994	17.28	1.9	131.32	73.7	88	52	15	32	79	1.2	104	43	58154235	0.1495	987.07	159.29	58862876.25
845	´ò¥_	2017	5	Hubei	30.975994	21.96	1.77	113.99	71.74	124	53	13	29	86	1.1	128	44	58154235	0.2107	985.22	198.05	58851447.56
846	´ò¥_	2017	6	Hubei	30.975994	24.35	1.66	175.03	80.36	109	54	10	23	61	1	119	37	58154235	0.1852	980.36	124.78	58855291.58
847	´ò¥_	2017	7	Hubei	30.975994	28.8	2	141.68	76.65	62	55	9	18	52	0.9	105	29	58154235	0.1054	978.79	236.02	58823529.41
848	´ò¥_	2017	8	Hubei	30.975994	27.53	1.76	163.34	81.01	39	56	9	19	49	1	106	29	58154235	0.0663	979.7	173.51	58823529.41
849	´ò¥_	2017	9	Hubei	30.975994	22.49	1.51	188.58	86.69	28	57	10	25	54	1	97	32	58154235	0.0476	985.84	92.69	58823529.41
850	´ò¥_	2017	10	Hubei	30.975994	16.22	1.71	163.16	86.31	30	58	10	28	55	1	74	34	58154235	0.051	994.65	76.65	58823529.41
851	´ò¥_	2017	11	Hubei	30.975994	11.74	1.62	21.18	74.52	109	59	15	45	105	1.2	69	69	58154235	0.1852	996.44	112.8	58855291.58
852	´ò¥_	2017	12	Hubei	30.975994	6.56	1.55	4.53	65.76	118	60	18	53	125	1.3	54	89	58154235	0.2005	1000.34	132.97	58852867.83
853	´ò¥_	2018	1	Hubei	30.975994	2.49	1.84	65.61	79.09	107	61	13	41	109	1.4	54	84	58154235	0.1813	1001.02	86.61	59018201.88
854	´ò¥_	2018	2	Hubei	30.975994	6.19	1.72	30.22	69.01	32	62	13	36	109	1.2	74	72	58154235	0.0542	999.31	120.88	59040590.41
855	´ò¥_	2018	3	Hubei	30.975994	12.97	1.99	98.65	78.11	56	63	12	34	77	1.1	88	50	58154235	0.0949	993.65	130.72	59009483.67
856	´ò¥_	2018	4	Hubei	30.975994	18.32	2.03	NA	72.98	150	64	12	30	101	1	110	44	58154235	0.2542	989.95	163.02	59008654.6
857	´ò¥_	2018	5	Hubei	30.975994	22.08	1.86	210.76	79.5	218	65	9	25	72	0.9	110	35	58154235	0.3694	985.98	114.73	59014618.3
858	´ò¥_	2018	6	Hubei	30.975994	26.01	1.71	109.81	74.82	214	66	10	23	54	0.9	135	30	58154235	0.3626	981.62	190.28	59018201.88
859	´ò¥_	2018	7	Hubei	30.975994	28.66	1.76	146.96	79.36	107	67	9	19	45	0.9	113	25	58154235	0.1813	979.69	198.78	59018201.88
860	´ò¥_	2018	8	Hubei	30.975994	28.59	1.94	85.09	74.32	51	68	8	18	48	0.9	128	27	58154235	0.0864	980.97	248.94	59027777.78
861	´ò¥_	2018	9	Hubei	30.975994	23.14	1.68	97.46	76.68	58	69	10	26	57	1	118	30	58154235	0.0983	989.82	123.16	59003051.88
862	´ò¥_	2018	10	Hubei	30.975994	17.1	1.55	25.69	68.26	122	70	13	37	72	0.9	114	40	58154235	0.2067	996.74	160.38	59022738.27
863	´ò¥_	2018	11	Hubei	30.975994	11.61	1.61	73.89	80.51	276	71	12	40	88	1.1	70	57	58154235	0.4676	998.56	105.36	59024807.53
864	´ò¥_	2018	12	Hubei	30.975994	5.17	1.82	47.71	77.11	367	72	12	40	108	1.2	41	73	58154235	0.6218	1003.72	44.84	59022193.63
865	¤W®ü	2013	1	Shanghai	31.196605	4.6	2.3	22.8	70	250	1	30	67	109	1.3	41	91	24256393	1.0502	1026.45	76.25	23804989.53
866	¤W®ü	2013	2	Shanghai	31.196605	6.8	2.9	81.5	75	53	2	19	39	72	0.9	85	59	24256393	0.222648821	1024.45	70.55	23804303.01
867	¤W®ü	2013	3	Shanghai	31.196605	11	2.9	58.1	65	150	3	23	52	96	1	99	63	24256393	0.630138173	1018.65	153.3	23804303
868	¤W®ü	2013	4	Shanghai	31.196605	15.3	3.3	72.5	57	179	4	25	50	94	1	117	61	24256393	0.752	1014.1	203.9	23803191.49
869	¤W®ü	2013	5	Shanghai	31.196605	21.3	3.1	117.7	71	213	5	16	37	74	0.9	121	57	24256393	0.8948	1009.7	156.5	23804202.06
870	¤W®ü	2013	6	Shanghai	31.196605	24.1	2.6	183.5	77	155	6	13	35	63	0.8	105	53	24256393	0.6511	1005.75	72.3	23805866.99
871	¤W®ü	2013	7	Shanghai	31.196605	32	3.4	102.1	58	54	7	15	32	72	0.7	148	43	24256393	0.2268	1004.15	263.25	23809523.81
872	¤W®ü	2013	8	Shanghai	31.196605	31	3.5	111.5	63	41	8	13	25	56	0.7	121	33	24256393	0.1722	1005	242.15	23809523.81
873	¤W®ü	2013	9	Shanghai	31.196605	25	2.7	61.1	74	47	9	13	30	47	0.7	97	27	24256393	0.1974	1013.3	177.05	23809523.81
874	¤W®ü	2013	10	Shanghai	31.196605	20	2.9	291.7	72	75	10	15	32	59	0.7	95	33	24256393	0.3151	1019	136.05	23801967.63
875	¤W®ü	2013	11	Shanghai	31.196605	13.4	2.4	20.4	67	187	11	36	64	124	1.1	77	82	24256393	0.7856	1022.25	109.65	23803462.32
876	¤W®ü	2013	12	Shanghai	31.196605	6.1	2.3	50.5	69	367	12	49	74	144	1.4	49	132	24256393	1.5417	1025.05	75.1	23804890.71
877	¤W®ü	2014	1	Shanghai	31.196605	6.8	2.4	19.8	70	244	13	28	53	92	0.9	56	76	24256393	1.0103	1025.5	108.65	24151242.21
878	¤W®ü	2014	2	Shanghai	31.196605	6.1	3.1	143.9	80	75	14	16	37	58	0.8	76	51	24256393	0.3105	1023.7	55.45	24154589.37
879	¤W®ü	2014	3	Shanghai	31.196605	11.5	2.9	59.6	69	251	15	20	51	83	0.8	105	57	24256393	1.0393	1020.5	155.35	24150870.78
880	¤W®ü	2014	4	Shanghai	31.196605	15.7	2.8	139.4	75	362	16	15	47	71	0.7	109	52	24256393	1.4989	1016.05	121.25	24151044.1
881	¤W®ü	2014	5	Shanghai	31.196605	21.7	2.7	61.5	64	640	17	17	42	103	0.7	145	63	24256393	2.6499	1010.7	182.3	24151854.79
882	¤W®ü	2014	6	Shanghai	31.196605	23.3	2.4	175.9	80	510	18	11	36	60	0.7	118	44	24256393	2.1117	1005.35	71.75	24151157.83
883	¤W®ü	2014	7	Shanghai	31.196605	27.4	2.6	192.2	81	138	19	11	32	64	0.7	110	44	24256393	0.5714	1005.35	127.5	24151207.56
884	¤W®ü	2014	8	Shanghai	31.196605	26.3	2.3	229.3	82	47	20	12	34	53	0.7	112	37	24256393	0.1946	1006.75	81.55	24152106.89
885	¤W®ü	2014	9	Shanghai	31.196605	24.2	2.9	196	80	71	21	13	32	52	0.7	116	34	24256393	0.294	1011.35	103.5	24149659.86
886	¤W®ü	2014	10	Shanghai	31.196605	20.2	2.6	37.3	68	134	22	15	41	69	0.8	118	38	24256393	0.5548	1018.7	183.75	24152847.87
887	¤W®ü	2014	11	Shanghai	31.196605	14.8	2.4	34.6	71	373	23	17	52	71	0.8	85	51	24256393	1.5444	1021.9	83.6	24151774.15
888	¤W®ü	2014	12	Shanghai	31.196605	5.7	2.5	5.8	60	729	24	36	69	114	1.1	48	71	24256393	3.0184	1027.75	129.45	24151868.54
889	¤W®ü	2015	1	Shanghai	31.196605	6	2.6	61.1	69	663	25	29	63	110	1.1	58	81	24256393	2.7333	1026.5	115.25	24256393.37
890	¤W®ü	2015	2	Shanghai	31.196605	6.8	2.2	81.1	71	100	26	20	47	87	0.9	83	63	24256393	0.412255583	1023.85	97.15	24256797.03
891	¤W®ü	2015	3	Shanghai	31.196605	10.6	2.5	96.4	73	299	27	15	48	71	0.9	104	53	24256393	1.2326	1021.85	137.9	24257666.72
892	¤W®ü	2015	4	Shanghai	31.196605	15.9	2.8	108.9	67	612	28	16	53	87	0.8	125	54	24256393	2.523	1015.55	173.9	24256837.1
893	¤W®ü	2015	5	Shanghai	31.196605	20.5	2.6	131.4	71	872	29	11	37	58	0.7	126	39	24256393	3.5949	1009.35	162.65	24256585.72
894	¤W®ü	2015	6	Shanghai	31.196605	24.2	2.5	NA	80	606	30	11	36	57	0.7	130	43	24256393	2.4983	1005.6	82.35	24256494.42
895	¤W®ü	2015	7	Shanghai	31.196605	26.7	2.6	173.1	79	150	31	11	31	57	0.7	133	39	24256393	0.6184	1004.75	121.1	24256144.89
896	¤W®ü	2015	8	Shanghai	31.196605	27.8	2.7	125.6	75	66	32	12	27	57	0.7	135	39	24256393	0.2721	1006.85	161.95	24255788.31
897	¤W®ü	2015	9	Shanghai	31.196605	24.2	2.4	140.4	74	98	33	12	31	49	0.7	132	33	24256393	0.404	1012.8	146.1	24257425.74
898	¤W®ü	2015	10	Shanghai	31.196605	19.6	2.3	49.1	71	237	34	16	49	73	0.8	126	47	24256393	0.977045733	1019.05	158.3	24256796.99
899	¤W®ü	2015	11	Shanghai	31.196605	14	2.5	113.9	81	480	35	16	57	73	1.1	69	57	24256393	1.978826801	1022.8	59.6	24256796.99
900	¤W®ü	2015	12	Shanghai	31.196605	7.8	2.2	81.4	74	496	36	25	67	104	1.2	51	81	24256393	2.0448	1027	94.35	24256651.02
901	¤W®ü	2016	1	Shanghai	31.196605	4.4	2.6	78.6	72	354	37	24	57	90	1	69	69	24256393	1.45940905	1027.04	NA	24256393.37
902	¤W®ü	2016	2	Shanghai	31.196605	6.9	2.5	23.1	64	114	38	19	43	77	0.8	96	54	24256393	0.469971365	1026.35	NA	24256797.01
903	¤W®ü	2016	3	Shanghai	31.196605	11	2.8	49.3	68	253	39	16	49	75	0.7	106	52	24256393	1.042969231	1021.5	128	24257666.72
904	¤W®ü	2016	4	Shanghai	31.196605	16.7	2.7	142.7	75	363	40	14	50	81	0.7	125	55	24256393	1.496485294	1013.05	119	24256837.1
905	¤W®ü	2016	5	Shanghai	31.196605	20.6	2.6	159.5	76	464	41	12	41	76	0.7	134	50	24256393	1.912882569	1011.05	122.5	24256585.72
906	¤W®ü	2016	6	Shanghai	31.196605	24.2	2.4	239.2	83	291	42	10	36	53	0.7	121	39	24256393	1.199678713	1006.8	91.5	24256494.41
907	¤W®ü	2016	7	Shanghai	31.196605	29.9	2.3	166.8	75	76	43	10	30	59	0.8	143	38	24256393	0.313322667	1005.25	173	24256144.86
908	¤W®ü	2016	8	Shanghai	31.196605	29.5	2.7	32.4	71	52	44	11	22	36	0.7	104	18	24256393	0.214378667	1005.3	259	24256144.85
909	¤W®ü	2016	9	Shanghai	31.196605	24.9	2.5	291.6	77	96	45	11	34	45	0.7	112	32	24256393	0.395755102	1011.3	94.5	24257425.75
910	¤W®ü	2016	10	Shanghai	31.196605	20.839	2.697	9.548	79.52	117	46	11	33	37	0.6	86	21	24256393	0.482339033	1017.2	36.5	24256796.98
911	¤W®ü	2016	11	Shanghai	31.196605	13.6	2.4	68.1	79	265	47	15	58	62	0.9	69	44	24256393	1.092477296	1022.7	89.5	24256797
912	¤W®ü	2016	12	Shanghai	31.196605	9.1	2.4	48.8	75	477	48	18	64	77	1.1	64	57	24256393	1.966459133	1025.82	103	24256797
913	¤W®ü	2017	1	Shanghai	31.196605	7.14	1.55	63.85	71.59	315	49	17	47	58	0.9	73	44	24256393	1.3018	1026.52	97.2	24197265.32
914	¤W®ü	2017	2	Shanghai	31.196605	7.1	1.65	19.45	64.55	112	50	14	49	60	0.8	92	50	24256393	0.4629	1025.85	108.8	24195290.56
915	¤W®ü	2017	3	Shanghai	31.196605	10.6	1.6	89.05	66.2	228	51	12	50	62	0.7	107	45	24256393	0.9423	1020.8	133.9	24196115.89
916	¤W®ü	2017	4	Shanghai	31.196605	17.45	1.53	93.3	62.95	442	52	12	51	73	0.8	131	44	24256393	1.8267	1013.87	199.8	24196638.75
917	¤W®ü	2017	5	Shanghai	31.196605	22.14	1.58	62.25	65.32	794	53	11	37	66	0.6	135	32	24256393	3.2814	1011.81	217.7	24196989.09
918	¤W®ü	2017	6	Shanghai	31.196605	24.05	1.35	176.8	77.2	610	54	9	35	47	0.7	128	38	24256393	2.521	1007.55	111.6	24196747.32
919	¤W®ü	2017	7	Shanghai	31.196605	31.95	1.45	54.45	65.6	166	55	10	30	57	0.7	173	33	24256393	0.686	1006.05	243.65	24198250.73
920	¤W®ü	2017	8	Shanghai	31.196605	29.7	1.4	254.85	74.25	87	56	8	32	50	0.7	147	31	24256393	0.3595	1005.75	169.75	24200278.16
921	¤W®ü	2017	9	Shanghai	31.196605	24.8	1.45	315.7	77.05	109	57	9	36	43	0.7	117	26	24256393	0.4505	1011.65	112.05	24195338.51
922	¤W®ü	2017	10	Shanghai	31.196605	19.4	1.7	80.45	74.25	130	58	9	33	43	0.7	102	24	24256393	0.5373	1019.85	127.2	24195049.32
923	¤W®ü	2017	11	Shanghai	31.196605	13.95	1.35	77.4	71.45	434	59	13	59	70	0.8	79	42	24256393	1.7936	1023.15	107.05	24197145.41
924	¤W®ü	2017	12	Shanghai	31.196605	7.5	1.35	20.4	62.1	769	60	15	68	76	1	63	54	24256393	3.1781	1027.65	149.1	24196847.17
925	¤W®ü	2018	1	Shanghai	31.196605	4.65	1.65	99.2	71.95	514	61	14	58	68	1	63	58	24256393	2.1254	1025.8	79.3	24183683.07
926	¤W®ü	2018	2	Shanghai	31.196605	5.6	1.55	60.1	65.4	123	62	14	47	63	0.8	90	44	24256393	0.5086	1024.8	131.8	24184034.6
927	¤W®ü	2018	3	Shanghai	31.196605	12.35	1.7	75.35	74.1	219	63	12	45	54	0.6	102	41	24256393	0.9056	1019.25	168.9	24182862.19
928	¤W®ü	2018	4	Shanghai	31.196605	17.81	1.67	NA	65.05	477	64	13	47	83	0.7	132	42	24256393	1.9724	1014.99	186.8	24183735.55
929	¤W®ü	2018	5	Shanghai	31.196605	22.45	1.52	154.35	74.34	702	65	11	41	64	0.7	137	44	24256393	2.9028	1010.39	143.7	24183546.92
930	¤W®ü	2018	6	Shanghai	31.196605	25.35	1.35	75.5	73	472	66	10	32	45	0.6	146	35	24256393	1.9518	1006.35	172.15	24182805.62
931	¤W®ü	2018	7	Shanghai	31.196605	29.35	1.65	128.85	76.45	151	67	8	24	37	0.5	98	21	24256393	0.6244	1004.75	220.6	24183215.89
932	¤W®ü	2018	8	Shanghai	31.196605	29.5	1.85	239.95	77.7	82	68	6	20	32	0.5	100	16	24256393	0.3391	1003.5	218.75	24181657.33
933	¤W®ü	2018	9	Shanghai	31.196605	26.1	1.2	138.05	73.05	76	69	8	36	44	0.7	122	26	24256393	0.3143	1012.2	141.5	24180719.06
934	¤W®ü	2018	10	Shanghai	31.196605	19.05	1.35	32.8	62.8	178	70	9	44	51	0.6	120	27	24256393	0.736	1019.85	173.7	24184782.61
935	¤W®ü	2018	11	Shanghai	31.196605	14.75	1.15	99.5	78.95	494	71	7	58	53	0.7	89	42	24256393	2.0427	1022.55	99.05	24183678.46
936	¤W®ü	2018	12	Shanghai	31.196605	8.5	1.55	146.7	78.3	888	72	9	54	54	0.7	59	37	24256393	3.672	1027.25	54.35	24183006.54
937	¦èÂÃ	2013	1	Tibet	31.690039	-4.938	1.879	3.79	28.64	4	1	35	31	91	2	65	43	317460	0.1299	647.73	230.28	3079291.763
938	¦èÂÃ	2013	2	Tibet	31.690039	-1.99	2.062	10.913	38.08	2	2	7	18	47	1.2	93	26	317460	0.064935107	649.95	201.61	3079998.005
939	¦èÂÃ	2013	3	Tibet	31.690039	1.541	1.867	12.174	40.67	0	3	10	19	59	1.4	100	23	317460	0	650.84	222.17	3079998.005
940	¦èÂÃ	2013	4	Tibet	31.690039	4.718	2.095	22.687	49.56	3	4	9	20	68	1.4	133	25	317460	0.0974	649.83	213.76	3080082.136
941	¦èÂÃ	2013	5	Tibet	31.690039	8.903	2.121	46.026	52.64	4	5	8	18	72	1.1	141	29	317460	0.1299	650.03	240.13	3079291.763
942	¦èÂÃ	2013	6	Tibet	31.690039	13.569	2.159	87.395	56.1	4	6	8	15	45	1.3	127	22	317460	0.1299	650.41	220.26	3079291.763
943	¦èÂÃ	2013	7	Tibet	31.690039	14.031	2.049	112.659	66.64	6	7	10	13	36	1.9	93	15	317460	0.1948	650.13	174.13	3080082.136
944	¦èÂÃ	2013	8	Tibet	31.690039	13.115	1.905	74.177	61.26	6	8	10	14	45	1.8	116	21	317460	0.1948	652.13	234.82	3080082.136
945	¦èÂÃ	2013	9	Tibet	31.690039	10.218	1.874	67.441	63.87	1	9	10	16	43	1.2	99	18	317460	0.0325	653.01	203.2	3076923.077
946	¦èÂÃ	2013	10	Tibet	31.690039	5.456	1.818	43.241	57.64	3	10	8	19	52	0.6	97	21	317460	0.0974	654.17	208.16	3080082.136
947	¦èÂÃ	2013	11	Tibet	31.690039	-0.041	1.949	2.305	37.44	8	11	9	23	55	0.9	83	25	317460	0.2597	652.35	240.92	3080477.474
948	¦èÂÃ	2013	12	Tibet	31.690039	-3.626	2.062	0.746	32.13	7	12	11	24	91	1.4	85	34	317460	0.2273	648.96	233.86	3079630.444
949	¦èÂÃ	2014	1	Tibet	31.690039	-3.926	2.264	2.305	33.13	1	13	11	19	52	1.5	77	24	317460	0.032	649.83	223.02	3125000
950	¦èÂÃ	2014	2	Tibet	31.690039	-1.705	3.026	5.476	32.95	2	14	9	14	74	1.1	95	23	317460	0.0641	646.15	192.2	3120124.805
951	¦èÂÃ	2014	3	Tibet	31.690039	1.11	2.662	12.633	38.64	0	15	9	13	53	1	103	21	317460	0	649.51	219.56	3120124.805
952	¦èÂÃ	2014	4	Tibet	31.690039	4.695	2.813	17.997	43.18	1	16	12	15	76	1.2	128	29	317460	0.032	650.85	217.24	3125000
953	¦èÂÃ	2014	5	Tibet	31.690039	9.456	2.715	35.887	48.9	10	17	13	15	62	1.1	135	25	317460	0.3205	650.42	232.51	3120124.805
954	¦èÂÃ	2014	6	Tibet	31.690039	13.682	2.61	61.297	52.59	13	18	11	16	49	0.7	125	20	317460	0.4166	649.33	233.2	3120499.28
955	¦èÂÃ	2014	7	Tibet	31.690039	13.69	2.146	130.321	67.67	7	19	9	16	32	0.6	96	14	317460	0.2243	651.17	175.17	3120820.33
956	¦èÂÃ	2014	8	Tibet	31.690039	12.821	2.074	122.554	68.44	2	20	8	19	36	0.7	100	16	317460	0.0641	651.63	177.45	3120124.805
957	¦èÂÃ	2014	9	Tibet	31.690039	10.974	2.103	54.477	62.77	4	21	10	19	38	0.7	94	16	317460	0.1282	652.55	195.81	3120124.805
958	¦èÂÃ	2014	10	Tibet	31.690039	5.3	2.072	10.185	48.97	3	22	9	27	55	0.9	109	24	317460	0.0961	654.13	244.98	3121748.179
959	¦èÂÃ	2014	11	Tibet	31.690039	1.138	2.179	1.226	35.85	7	23	10	33	75	0.9	91	32	317460	0.2243	651.3	234.1	3120820.33
960	¦èÂÃ	2014	12	Tibet	31.690039	-2.159	2.259	3.672	32.79	4	24	14	32	75	1.5	83	40	317460	0.1282	650.56	225.4	3120124.805
961	¦èÂÃ	2015	1	Tibet	31.690039	-5.295	2.308	7.826	36.62	0	25	14	17	55	1.4	72	32	317460	0	650.05	217.25	3120124.805
962	¦èÂÃ	2015	2	Tibet	31.690039	-2.715	2.262	6.769	33.97	0	26	13	14	46	1.7	73	23	317460	0	649.5	202.67	3120124.805
963	¦èÂÃ	2015	3	Tibet	31.690039	1.982	2.762	12.926	36.13	2	27	13	12	49	1.3	87	20	317460	0.063	650.98	233.89	3174603.175
964	¦èÂÃ	2015	4	Tibet	31.690039	4.674	2.556	33.828	50.49	10	28	12	13	48	1.1	105	20	317460	0.3149	650.57	203.96	3175611.305
965	¦èÂÃ	2015	5	Tibet	31.690039	9.172	2.572	35.187	49.62	17	29	10	13	48	1	105	21	317460	0.5353	651.02	247.96	3175789.277
966	¦èÂÃ	2015	6	Tibet	31.690039	13.203	2.623	64.146	54.36	8	30	10	10	47	0.5	94	19	317460	0.2519	650.15	225.17	3175863.438
967	¦èÂÃ	2015	7	Tibet	31.690039	13.418	2.269	57.631	54.38	13	31	9	14	52	0.5	101	21	317460	0.4094	651.63	239.71	3175378.603
968	¦èÂÃ	2015	8	Tibet	31.690039	12.895	2.046	122.61	65.41	7	32	9	11	39	0.6	85	16	317460	0.2204	652.27	184.88	3176043.557
969	¦èÂÃ	2015	9	Tibet	31.690039	12.305	2.208	39.941	58.05	18	33	9	12	38	0.7	77	17	317460	0.5668	652.74	221.91	3175723.359
970	¦èÂÃ	2015	10	Tibet	31.690039	5.9	2.015	9.928	46.13	19	34	10	15	59	0.9	80	26	317460	0.59833116	654.52	242.98	3175499
971	¦èÂÃ	2015	11	Tibet	31.690039	1.267	1.972	2.705	37	9	35	13	20	75	1.3	73	34	317460	0.283420023	652.87	229.95	3175499.001
972	¦èÂÃ	2015	12	Tibet	31.690039	-2.949	2.259	1.051	32.54	3	36	15	21	77	1.3	72	37	317460	0.0945	649.17	217.8	3174603.175
973	¦èÂÃ	2016	1	Tibet	31.690039	-5.508	2.079	4.413	35.49	2	37	16	18	58	1	70	33	317460	0.63	644.84	NA	317460.3175
974	¦èÂÃ	2016	2	Tibet	31.690039	0.2	2.779	4.877	29.9	2	38	13	11	61	0.7	78	28	317460	0.63	644.76	NA	317460.3175
975	¦èÂÃ	2016	3	Tibet	31.690039	2.254	2.626	13.721	38.95	7	39	11	14	52	0.7	89	25	317460	0.2205	650.4	194.27	3174603.175
976	¦èÂÃ	2016	4	Tibet	31.690039	6.09	2.762	23.171	44.51	7	40	10	15	74	0.8	102	26	317460	0.22043	649.9	169.86	3175611.305
977	¦èÂÃ	2016	5	Tibet	31.690039	9.038	2.454	44.644	49.92	4	41	9	14	61	0.7	112	24	317460	0.125952941	650.73	220.86	3175789.281
978	¦èÂÃ	2016	6	Tibet	31.690039	12.574	2.251	106.385	62.28	15	42	8	14	36	0.7	88	17	317460	0.4723125	651.84	166.44	3175863.438
979	¦èÂÃ	2016	7	Tibet	31.690039	13.61	2.085	142.423	67.9	8	43	9	11	37	0.4	65	15	317460	0.251938462	651.37	146.13	3175378.597
980	¦èÂÃ	2016	8	Tibet	31.690039	13.756	2.054	56.218	61.26	5	44	10	15	40	0.4	77	16	317460	0.157461538	652.47	217.33	3175378.612
981	¦èÂÃ	2016	9	Tibet	31.690039	10.9	1.964	94.828	66.64	7	45	9	13	45	0.6	73	16	317460	0.220422222	652.98	129.06	3175723.362
982	¦èÂÃ	2016	10	Tibet	31.690039	6.333	2.335	0.612	49.87	9	46	9	17	82	0.6	76	26	317460	0.283420023	652.49	210.43	3175499.001
983	¦èÂÃ	2016	11	Tibet	31.690039	1.372	2.018	1.679	32.85	12	47	14	29	77	0.9	73	37	317460	0.377893364	648.77	228.17	3175499.001
984	¦èÂÃ	2016	12	Tibet	31.690039	-1.146	2.028	0.692	30.41	1	48	16	28	82	1	70	42	317460	0.031491114	652.12	210.74	3175498.968
985	¦èÂÃ	2017	1	Tibet	31.690039	-3.17	2.3	3.63	33.51	2	49	14	17	47	0.8	82	22	317460	0.0604	648.72	197.53	3311258.278
986	¦èÂÃ	2017	2	Tibet	31.690039	0.64	2.56	5.52	31.46	1	50	13	15	52	0.8	92	21	317460	0.0302	649.37	187.11	3311258.278
987	¦èÂÃ	2017	3	Tibet	31.690039	1.83	2.78	22.39	39.48	1	51	13	15	50	0.8	100	20	317460	0.0302	647.33	179.99	3311258.278
988	¦èÂÃ	2017	4	Tibet	31.690039	6.42	2.57	40.38	43.97	1	52	12	14	62	0.7	113	22	317460	0.0302	650.02	220.38	3311258.278
989	¦èÂÃ	2017	5	Tibet	31.690039	9.66	2.38	47.84	52.45	4	53	9	12	53	0.6	117	19	317460	0.1208	651.31	215.43	3311258.278
990	¦èÂÃ	2017	6	Tibet	31.690039	13.17	2.39	82.43	56.4	10	54	7	12	45	0.5	110	14	317460	0.3021	650.18	202.57	3310162.198
991	¦èÂÃ	2017	7	Tibet	31.690039	14.31	2.04	121.8	65.95	8	55	6	12	41	0.5	82	12	317460	0.2417	651.42	181.11	3309888.291
992	¦èÂÃ	2017	8	Tibet	31.690039	14.48	1.95	102.79	65.63	4	56	6	12	33	0.5	81	11	317460	0.1208	651.63	183.93	3311258.278
993	¦èÂÃ	2017	9	Tibet	31.690039	13.09	1.98	32.92	59.05	13	57	6	14	36	0.5	82	12	317460	0.3928	652.68	208.53	3309572.301
994	¦èÂÃ	2017	10	Tibet	31.690039	8.34	2.06	24.35	48.34	26	58	7	17	39	0.6	87	15	317460	0.7855	652.52	231.4	3309993.635
995	¦èÂÃ	2017	11	Tibet	31.690039	1.59	1.99	2.83	37.89	15	59	8	22	49	0.8	80	21	317460	0.4532	651.73	225.35	3309796.999
996	¦èÂÃ	2017	12	Tibet	31.690039	-0.33	1.97	0.12	31.59	9	60	9	23	66	1.2	75	31	317460	0.2719	651.61	235.6	3310040.456
997	¦èÂÃ	2018	1	Tibet	31.690039	-1.7	2.33	1.59	27.23	5	61	7	17	63	0.8	85	26	317460	0.1483	645.96	227.85	3371544.167
998	¦èÂÃ	2018	2	Tibet	31.690039	0.45	2.68	7.71	34.79	1	62	8	10	47	0.7	92	18	317460	0.0297	647.66	178.2	3367003.367
999	¦èÂÃ	2018	3	Tibet	31.690039	2.08	2.38	18.7	40.9	3	63	7	12	42	0.6	102	19	317460	0.089	649.45	209.2	3370786.517
1000	¦èÂÃ	2018	4	Tibet	31.690039	6.17	2.4	19	45.33	1	64	6	12	52	0.6	118	20	317460	0.0297	650.52	205.35	3367003.367
1001	¦èÂÃ	2018	5	Tibet	31.690039	9.98	2.52	30.2	47.21	2	65	6	11	51	0.6	125	19	317460	0.0593	650.3	224.03	3372681.282
1002	¦èÂÃ	2018	6	Tibet	31.690039	14.47	2.32	55.7	52.8	11	66	6	10	33	0.5	118	13	317460	0.3263	649.35	212.99	3371130.861
1003	¦èÂÃ	2018	7	Tibet	31.690039	14.9	2.05	139.41	65.61	7	67	6	10	29	0.5	86	11	317460	0.2076	649.79	162.26	3371868.979
1004	¦èÂÃ	2018	8	Tibet	31.690039	14.15	1.88	115.01	69.23	3	68	4	9	29	0.5	74	11	317460	0.089	650.93	151.51	3370786.517
1005	¦èÂÃ	2018	9	Tibet	31.690039	12.57	1.96	54.64	61.13	5	69	4	10	38	0.5	87	13	317460	0.1483	652.77	206.42	3371544.167
1006	¦èÂÃ	2018	10	Tibet	31.690039	5.09	2.17	15.58	46.86	15	70	5	12	46	0.5	94	18	317460	0.4449	652.68	227.53	3371544.167
1007	¦èÂÃ	2018	11	Tibet	31.690039	1.04	2.11	6.83	37.59	12	71	6	15	64	0.7	77	25	317460	0.3559	651.61	213.93	3371733.633
1008	¦èÂÃ	2018	12	Tibet	31.690039	-4.03	1.97	8.5	38.86	16	72	7	18	58	0.9	77	28	317460	0.4746	649.56	210.77	3371260.008
1009	¦wÀ²	2013	1	Anhui	31.825786	2.392	1.921	20.5	72.75	24	1	36	53	153	1.6	35	143	60829135	0.0401	1009.22	118	59850374.06
1010	¦wÀ²	2013	2	Anhui	31.825786	5.458	2.404	79.542	78.33	11	2	20	32	96	1	54	87	60829135	0.018370076	1006.95	87.16	59879991.79
1011	¦wÀ²	2013	3	Anhui	31.825786	11.246	2.967	78.871	64.83	48	3	21	41	109	0.9	61	70	60829135	0.080160331	1001.06	168.94	59879992.26
1012	¦wÀ²	2013	4	Anhui	31.825786	15.758	2.688	63.708	59.04	39	4	18	38	112	0.7	76	63	60829135	0.0651	996.92	212.11	59907834.1
1013	¦wÀ²	2013	5	Anhui	31.825786	21.588	2.279	158.014	72.83	48	5	15	33	110	0.8	86	71	60829135	0.0802	992.09	170.47	59850374.06
1014	¦wÀ²	2013	6	Anhui	31.825786	24.762	2.283	115.55	76.38	49	6	16	25	96	0.7	82	72	60829135	0.0818	989.06	165.22	59902200.49
1015	¦wÀ²	2013	7	Anhui	31.825786	29.354	2.575	163.074	72.58	23	7	13	18	77	0.4	77	36	60829135	0.0384	986.58	235.94	59895833.33
1016	¦wÀ²	2013	8	Anhui	31.825786	29.679	2.342	111.683	70	12	8	16	21	102	0.6	85	46	60829135	0.02	988.24	235.1	6.00E+07
1017	¦wÀ²	2013	9	Anhui	31.825786	22.762	1.988	113.708	76.33	15	9	15	27	96	0.7	76	63	60829135	0.0251	997.21	159.62	59760956.18
1018	¦wÀ²	2013	10	Anhui	31.825786	17.438	2.042	23.942	68.71	26	10	21	37	143	0.9	69	102	60829135	0.0434	1003.29	195.18	59907834.1
1019	¦wÀ²	2013	11	Anhui	31.825786	10.892	1.929	32.288	70.5	28	11	27	40	155	1.1	43	113	60829135	0.0468	1005.85	160.96	59829059.83
1020	¦wÀ²	2013	12	Anhui	31.825786	3.575	1.817	20.912	64.92	54	12	44	46	198	1.9	33	164	60829135	0.0902	1008.74	151.19	59866962.31
1021	¦wÀ²	2014	1	Anhui	31.825786	4.912	2.196	21.804	66.71	37	13	41	44	172	1.6	49	139	60829135	0.0614	1007.86	155.9	60260586.32
1022	¦wÀ²	2014	2	Anhui	31.825786	4.104	2.583	104.033	82.96	13	14	29	28	93	1.1	52	74	60829135	0.0216	1007.17	69.97	60185185.19
1023	¦wÀ²	2014	3	Anhui	31.825786	11.625	2.508	78.604	71.75	23	15	23	30	107	1.1	52	84	60829135	0.0381	1002.61	168.16	60367454.07
1024	¦wÀ²	2014	4	Anhui	31.825786	16.108	2.229	146.479	78.88	56	16	18	25	97	1	58	59	60829135	0.0929	998.73	147.57	60279870.83
1025	¦wÀ²	2014	5	Anhui	31.825786	21.783	2.321	101.809	70.12	68	17	22	27	149	1.1	69	79	60829135	0.1128	992.95	201.14	60283687.94
1026	¦wÀ²	2014	6	Anhui	31.825786	24.617	1.954	127.965	78	69	18	34	22	115	1.2	84	85	60829135	0.1144	988.51	133.19	60314685.31
1027	¦wÀ²	2014	7	Anhui	31.825786	26.788	1.933	169.093	83.29	47	19	20	20	85	1	66	59	60829135	0.0779	988.59	172.2	60333761.23
1028	¦wÀ²	2014	8	Anhui	31.825786	24.9	1.804	168.2	86.83	22	20	13	18	73	1	53	49	60829135	0.0365	991.2	108.54	60273972.6
1029	¦wÀ²	2014	9	Anhui	31.825786	22.512	2.192	136.213	87.29	26	21	17	24	78	1.1	58	49	60829135	0.0431	995.46	86.11	60324825.99
1030	¦wÀ²	2014	10	Anhui	31.825786	17.983	2.117	62.567	76.54	28	22	23	36	104	1.2	56	63	60829135	0.0464	1002.19	187.75	60344827.59
1031	¦wÀ²	2014	11	Anhui	31.825786	11.138	2.033	97.054	80	60	23	24	39	90	1.5	38	69	60829135	0.0995	1005.49	110.52	60301507.54
1032	¦wÀ²	2014	12	Anhui	31.825786	3.775	2.262	5.129	62.17	100	24	32	40	90	1.2	33	59	60829135	0.1658	1010.86	190.2	60313630.88
1033	¦wÀ²	2015	1	Anhui	31.825786	4.408	2.283	30.929	71.42	157	25	30	38	108	1.4	55	78	60829135	0.2581	1009.15	121.09	60829135.99
1034	¦wÀ²	2015	2	Anhui	31.825786	5.838	2.458	83.438	74.5	64	26	25	25	90	1.2	60	64	60829135	0.105212965	1005.96	118.04	60829005.25
1035	¦wÀ²	2015	3	Anhui	31.825786	10.475	2.504	83.762	77	75	27	21	25	70	1.1	61	47	60829135	0.1233	1003.62	142.66	60827250.61
1036	¦wÀ²	2015	4	Anhui	31.825786	15.421	2.525	138.167	75.75	104	28	23	27	77	1	71	48	60829135	0.171	998.25	186.09	60818713.45
1037	¦wÀ²	2015	5	Anhui	31.825786	21.35	2.304	131.19	78.42	180	29	23	28	90	0.8	87	59	60829135	0.2959	991.81	158.69	60831361.95
1038	¦wÀ²	2015	6	Anhui	31.825786	24.133	2.329	238.767	81.04	103	30	19	25	66	0.8	84	41	60829135	0.1693	988.38	110.34	60838747.78
1039	¦wÀ²	2015	7	Anhui	31.825786	25.767	2.258	168.686	83.08	57	31	17	22	55	0.7	72	35	60829135	0.0937	988.31	151.26	60832443.97
1040	¦wÀ²	2015	8	Anhui	31.825786	26.221	2.154	128.609	81.04	27	32	18	25	65	0.7	80	39	60829135	0.0444	990.27	196.16	60810810.81
1041	¦wÀ²	2015	9	Anhui	31.825786	22.404	2.104	52.492	78.62	34	33	18	27	69	0.8	83	42	60829135	0.0559	996.64	164.18	60822898.03
1042	¦wÀ²	2015	10	Anhui	31.825786	17.583	2.121	62.567	74.42	72	34	22	37	99	0.9	86	64	60829135	0.118364586	1002.19	171.66	60829005.05
1043	¦wÀ²	2015	11	Anhui	31.825786	10.238	2.225	124.371	86.79	100	35	22	35	75	1.1	58	53	60829135	0.164395258	1006.32	63.86	60829005.18
1044	¦wÀ²	2015	12	Anhui	31.825786	5.375	2.046	28.262	76.46	103	36	29	46	119	1.3	53	85	60829135	0.1693	1010.02	110.28	60838747.78
1045	¦wÀ²	2016	1	Anhui	31.825786	2.529	2.388	57.975	78.08	106	37	26	44	107	1.2	52	81	60829135	0.174258599	1009.82	NA	60829135.9
1046	¦wÀ²	2016	2	Anhui	31.825786	5.912	2.325	27.888	65.38	34	38	25	37	91	1.1	68	65	60829135	0.055894388	1008.55	155.56	60829004.87
1047	¦wÀ²	2016	3	Anhui	31.825786	10.954	2.533	52.212	68.96	82	39	24	42	98	1	81	69	60829135	0.134808	1003.39	136.38	60827250.61
1048	¦wÀ²	2016	4	Anhui	31.825786	17.15	2.312	134.194	80.62	94	40	19	36	79	0.9	98	48	60829135	0.154557692	994.98	137.03	60818713.57
1049	¦wÀ²	2016	5	Anhui	31.825786	19.975	2.408	147.9	79.67	106	41	19	31	77	0.8	107	47	60829135	0.174252222	993.74	138.15	60831362.02
1050	¦wÀ²	2016	6	Anhui	31.825786	24.075	2.167	204.412	84.71	85	42	19	29	52	0.7	99	33	60829135	0.139713592	989.45	126.47	60838747.89
1051	¦wÀ²	2016	7	Anhui	31.825786	27.854	2.192	197.1	84.21	54	43	17	27	45	0.7	95	28	60829135	0.088768421	987.89	171.59	60832444.01
1052	¦wÀ²	2016	8	Anhui	31.825786	28.138	2.204	69.371	77.62	29	44	19	27	51	0.8	116	29	60829135	0.04767193	988.99	214.2	60832443.75
1053	¦wÀ²	2016	9	Anhui	31.825786	23.371	2.308	145.067	75.88	23	45	20	32	65	0.8	121	39	60829135	0.037814706	994.95	130	60822897.84
1054	¦wÀ²	2016	10	Anhui	31.825786	17.458	2.347	7.444	87.69	49	46	17	34	59	0.8	64	38	60829135	0.080553677	1001.25	38.35	60829004.74
1055	¦wÀ²	2016	11	Anhui	31.825786	10.579	2.283	66.796	83.71	72	47	21	46	95	1	63	62	60829135	0.118364586	1005.99	101.67	60829005.05
1056	¦wÀ²	2016	12	Anhui	31.825786	6.479	2.279	63.675	79	80	48	24	56	126	1.3	59	92	60829135	0.131516207	1008.6	121.88	60829004.9
1057	¦wÀ²	2017	1	Anhui	31.825786	4.5	2.25	61.22	76.62	83	49	22	46	121	1.2	60	88	60829135	0.134	1009.02	114.27	61940298.51
1058	¦wÀ²	2017	2	Anhui	31.825786	5.79	2.34	35.67	71.32	39	50	22	43	113	1	84	82	60829135	0.0629	1007.84	118.55	62003179.65
1059	¦wÀ²	2017	3	Anhui	31.825786	9.72	2.43	89.52	70.42	86	51	19	43	100	0.8	96	64	60829135	0.1388	1003.16	122.53	61959654.18
1060	¦wÀ²	2017	4	Anhui	31.825786	17.13	2.36	104.85	70.31	110	52	17	37	96	0.9	120	53	60829135	0.1775	996.34	199.98	61971830.99
1061	¦wÀ²	2017	5	Anhui	31.825786	22.1	2.21	103.22	71.26	206	53	15	31	99	0.8	148	51	60829135	0.3325	994	214.96	61954887.22
1062	¦wÀ²	2017	6	Anhui	31.825786	24.38	2.22	159.59	78.28	202	54	14	26	71	0.7	145	42	60829135	0.326	989.74	144.58	61963190.18
1063	¦wÀ²	2017	7	Anhui	31.825786	29.26	2.31	122.23	78.24	73	55	14	24	55	0.6	112	30	60829135	0.1178	988.44	228.71	61969439.73
1064	¦wÀ²	2017	8	Anhui	31.825786	27.05	2.13	247.44	84.48	41	56	14	24	52	0.7	109	28	60829135	0.0662	988.8	160.13	61933534.74
1065	¦wÀ²	2017	9	Anhui	31.825786	22.42	1.91	176.94	86.33	44	57	14	31	61	0.8	106	35	60829135	0.071	995.1	109.66	61971830.99
1066	¦wÀ²	2017	10	Anhui	31.825786	15.91	2.15	118.12	82.54	63	58	17	40	77	0.8	94	46	60829135	0.1017	1004.13	115.91	61946902.65
1067	¦wÀ²	2017	11	Anhui	31.825786	11.11	2.1	24.03	71.07	110	59	18	53	112	0.9	76	68	60829135	0.1775	1005.98	140.46	61971830.99
1068	¦wÀ²	2017	12	Anhui	31.825786	4.62	2.07	16.64	67.96	170	60	20	58	130	1.1	58	92	60829135	0.2744	1009.91	144.51	61953352.77
1069	¦wÀ²	2018	1	Anhui	31.825786	1.12	2.41	84.82	79.39	119	61	17	48	115	1.1	64	92	60829135	0.1903	1008.42	89.6	62532842.88
1070	¦wÀ²	2018	2	Anhui	31.825786	4.11	2.39	45.58	70.41	41	62	16	39	101	0.9	78	68	60829135	0.0655	1006.65	130.86	62595419.85
1071	¦wÀ²	2018	3	Anhui	31.825786	11.84	2.56	102.64	76.41	67	63	14	38	81	0.8	101	53	60829135	0.1071	1001.13	157.72	62558356.68
1072	¦wÀ²	2018	4	Anhui	31.825786	17.23	2.61	NA	72.08	108	64	13	35	103	0.8	126	48	60829135	0.1727	997.21	177.36	62536189.92
1073	¦wÀ²	2018	5	Anhui	31.825786	21.71	2.3	214.29	80.96	188	65	11	28	75	0.7	123	41	60829135	0.3006	992.87	132.44	62541583.5
1074	¦wÀ²	2018	6	Anhui	31.825786	25.45	2.24	122.93	75.52	159	66	12	24	61	0.7	157	35	60829135	0.2542	988.48	198.13	62549173.88
1075	¦wÀ²	2018	7	Anhui	31.825786	28.46	2.29	182.66	81.46	99	67	10	21	46	0.6	113	24	60829135	0.1583	986.97	214.69	62539482
1076	¦wÀ²	2018	8	Anhui	31.825786	27.94	2.41	246.81	82.3	37	68	11	21	47	0.7	121	26	60829135	0.0592	986.92	204.44	62500000
1077	¦wÀ²	2018	9	Anhui	31.825786	23.06	2.04	79.26	79.34	68	69	12	29	62	0.7	124	32	60829135	0.1087	996.21	157.93	62557497.7
1078	¦wÀ²	2018	10	Anhui	31.825786	16.36	2.01	12.99	68.59	84	70	14	41	82	0.7	123	46	60829135	0.1343	1003.1	196.73	62546537.6
1079	¦wÀ²	2018	11	Anhui	31.825786	11.26	2.06	76.84	82.26	168	71	11	44	93	1	77	65	60829135	0.2686	1005.44	116.56	62546537.6
1080	¦wÀ²	2018	12	Anhui	31.825786	4.49	2.25	115.75	80.69	201	72	12	47	94	1	51	66	60829135	0.3214	1010.8	65.73	62538892.35
1081	¦¿Ä¬	2013	1	Jiangsu	32.973388	1.722	1.978	11.57	74.35	142	1	51	61	160	1.7	35	119	79598804	0.1793	1025.62	146.7	79196876.74
1082	¦¿Ä¬	2013	2	Jiangsu	32.973388	4.322	2.474	63.157	78.57	40	2	28	30	106	1.2	77	81	79598804	0.050505164	1023.73	96.34	79199822.02
1083	¦¿Ä¬	2013	3	Jiangsu	32.973388	9.496	3.07	36.283	64.35	116	3	36	41	122	1.1	85	68	79598804	0.146464976	1017.47	196.9	79199821.81
1084	¦¿Ä¬	2013	4	Jiangsu	32.973388	14.391	2.939	32.174	58.48	196	4	35	40	117	1	111	62	79598804	0.2475	1012.73	246.76	79191919.19
1085	¦¿Ä¬	2013	5	Jiangsu	32.973388	20.448	2.7	127.452	75.57	233	5	26	33	101	1	111	60	79598804	0.2942	1008.02	177.71	79197824.61
1086	¦¿Ä¬	2013	6	Jiangsu	32.973388	23.861	2.491	115.026	78.7	160	6	22	29	105	0.9	116	68	79598804	0.202	1004.77	152.21	79207920.79
1087	¦¿Ä¬	2013	7	Jiangsu	32.973388	30.161	2.474	144.386	73.65	57	7	23	28	76	0.8	110	38	79598804	0.072	1001.64	240.34	79166666.67
1088	¦¿Ä¬	2013	8	Jiangsu	32.973388	29.817	2.474	74.665	73.39	31	8	25	26	77	0.8	116	39	79598804	0.0391	1003.55	271.04	79283887.47
1089	¦¿Ä¬	2013	9	Jiangsu	32.973388	23.03	1.93	103.087	78.26	39	9	23	30	75	0.9	95	45	79598804	0.0492	1012.77	180.51	79268292.68
1090	¦¿Ä¬	2013	10	Jiangsu	32.973388	17.496	2.104	68.323	72.61	56	10	27	38	101	0.9	96	59	79598804	0.0707	1018.98	212.05	79207920.79
1091	¦¿Ä¬	2013	11	Jiangsu	32.973388	10.874	1.991	22.639	68.61	125	11	40	51	151	1.2	59	90	79598804	0.1578	1021.28	170.57	79214195.18
1092	¦¿Ä¬	2013	12	Jiangsu	32.973388	3.635	1.839	8.709	65.87	228	12	60	64	214	1.7	42	152	79598804	0.2879	1024.34	163.93	79194164.64
1093	¦¿Ä¬	2014	1	Jiangsu	32.973388	4.3	2.026	15.509	69.74	206	13	43	49	159	1.4	49	109	79598804	0.2595	1024.42	169.12	79383429.67
1094	¦¿Ä¬	2014	2	Jiangsu	32.973388	3.826	2.778	87.348	79.13	75	14	28	33	98	1.1	70	76	79598804	0.0945	1023.82	96.07	79365079.37
1095	¦¿Ä¬	2014	3	Jiangsu	32.973388	10.804	2.474	49.87	67.87	155	15	34	43	127	1.1	86	76	79598804	0.1952	1019.11	192.16	79405737.7
1096	¦¿Ä¬	2014	4	Jiangsu	32.973388	15.509	2.409	92.674	75.04	237	16	26	37	99	1	105	61	79598804	0.2985	1014.9	182.57	79396984.92
1097	¦¿Ä¬	2014	5	Jiangsu	32.973388	21.826	2.548	66.148	63.7	441	17	31	39	142	1	144	71	79598804	0.5555	1008.64	248.53	79387938.79
1098	¦¿Ä¬	2014	6	Jiangsu	32.973388	23.778	2.057	112.361	78.65	334	18	23	32	107	0.9	136	71	79598804	0.4207	1003.96	135.97	79391490.37
1099	¦¿Ä¬	2014	7	Jiangsu	32.973388	26.843	2.078	198.435	82.48	121	19	19	27	86	0.9	121	54	79598804	0.1524	1003.85	168.13	79396325.46
1100	¦¿Ä¬	2014	8	Jiangsu	32.973388	25.191	1.748	193.818	86.35	68	20	19	28	70	0.9	107	45	79598804	0.0856	1006.15	126.53	79439252.34
1101	¦¿Ä¬	2014	9	Jiangsu	32.973388	22.491	2.1	134.926	85.26	48	21	20	28	63	0.8	100	37	79598804	0.0605	1011.02	117.1	79338842.98
1102	¦¿Ä¬	2014	10	Jiangsu	32.973388	17.952	1.978	43.274	75.96	128	22	24	37	93	0.8	106	51	79598804	0.1612	1017.99	217.31	79404466.5
1103	¦¿Ä¬	2014	11	Jiangsu	32.973388	11.722	1.904	66.404	75.26	223	23	31	47	114	1.1	72	69	79598804	0.2809	1021.23	140.24	79387682.45
1104	¦¿Ä¬	2014	12	Jiangsu	32.973388	3.317	2.087	3.883	60.74	320	24	45	49	132	1.2	50	76	79598804	0.403	1026.82	201.57	79404466.5
1105	¦¿Ä¬	2015	1	Jiangsu	32.973388	3.852	2.074	25.491	69.74	373	25	36	50	138	1.3	53	93	79598804	0.4686	1025.68	131.21	79598804.95
1106	¦¿Ä¬	2015	2	Jiangsu	32.973388	5.213	2.139	35.2	70.35	162	26	24	34	109	1.1	74	71	79598804	0.203516074	1022.68	132.24	79600592.14
1107	¦¿Ä¬	2015	3	Jiangsu	32.973388	9.63	2.365	64.743	72.17	227	27	24	38	96	1	88	57	79598804	0.2852	1020.48	166.75	79593267.88
1108	¦¿Ä¬	2015	4	Jiangsu	32.973388	14.63	2.509	81.465	70.91	332	28	27	40	97	1	121	54	79598804	0.4171	1014.29	196.72	79597218.89
1109	¦¿Ä¬	2015	5	Jiangsu	32.973388	20.183	2.291	93.257	73.83	571	29	22	34	83	0.8	130	45	79598804	0.7173	1007.82	190.03	79604070.82
1110	¦¿Ä¬	2015	6	Jiangsu	32.973388	23.983	2.191	203.831	77	451	30	19	31	78	0.8	123	44	79598804	0.5666	1003.98	135.21	79597599.72
1111	¦¿Ä¬	2015	7	Jiangsu	32.973388	26.243	2.078	133.274	82.65	184	31	17	27	63	0.7	114	39	79598804	0.2312	1003.72	158.01	79584775.09
1112	¦¿Ä¬	2015	8	Jiangsu	32.973388	26.752	2.057	171.932	81.7	83	32	19	26	63	0.8	125	36	79598804	0.1043	1005.73	208.69	79578139.98
1113	¦¿Ä¬	2015	9	Jiangsu	32.973388	22.787	1.791	89.391	79.57	88	33	20	29	60	0.8	126	34	79598804	0.1106	1012.2	195.03	79566003.62
1114	¦¿Ä¬	2015	10	Jiangsu	32.973388	17.783	1.757	44.757	74.3	174	34	25	43	99	0.9	116	55	79598804	0.218591339	1018.05	204.77	79600592.04
1115	¦¿Ä¬	2015	11	Jiangsu	32.973388	11.035	2.165	130.33	83.26	263	35	22	41	85	1.1	62	56	79598804	0.330399553	1022.25	79.87	79600591.95
1116	¦¿Ä¬	2015	12	Jiangsu	32.973388	5.243	1.878	26.778	74.96	359	36	30	52	133	1.3	50	91	79598804	0.451	1026.17	131.39	79600886.92
1117	¦¿Ä¬	2016	1	Jiangsu	32.973388	1.943	2.239	36.457	70.74	251	37	29	46	114	1.2	60	78	79598804	0.315331367	1026.44	NA	79598805.02
1118	¦¿Ä¬	2016	2	Jiangsu	32.973388	5.087	2.226	19.365	64.39	103	38	24	37	106	1.1	82	68	79598804	0.129396023	1024.87	NA	79600591.74
1119	¦¿Ä¬	2016	3	Jiangsu	32.973388	10.065	2.439	29.561	66.13	189	39	25	44	110	1.1	92	65	79598804	0.237457269	1020.14	NA	79593267.79
1120	¦¿Ä¬	2016	4	Jiangsu	32.973388	16.509	2.43	107.257	75.3	277	40	21	40	92	1	119	49	79598804	0.348002108	1011.29	NA	79597218.99
1121	¦¿Ä¬	2016	5	Jiangsu	32.973388	19.913	2.391	127.217	74.22	336	41	18	32	83	0.9	126	44	79598804	0.422088967	1009.56	160	79604070.77
1122	¦¿Ä¬	2016	6	Jiangsu	32.973388	24.104	2.083	217.695	81.35	269	42	15	27	60	0.8	119	35	79598804	0.337949889	1005.07	134.08	79597599.75
1123	¦¿Ä¬	2016	7	Jiangsu	32.973388	28.374	2.165	213.347	81.78	90	43	15	24	58	0.8	120	34	79598804	0.113086957	1003.48	183.67	79584774.75
1124	¦¿Ä¬	2016	8	Jiangsu	32.973388	28.487	2.17	69.613	76.7	63	44	16	21	47	0.7	126	24	79598804	0.07916087	1004.38	261.92	79584774.65
1125	¦¿Ä¬	2016	9	Jiangsu	32.973388	23.704	2.03	153.514	77.83	91	45	17	29	62	0.8	126	35	79598804	0.114370455	1010.64	130.25	79566003.3
1126	¦¿Ä¬	2016	10	Jiangsu	32.973388	17.997	2.055	9.304	85.88	135	46	14	30	49	0.8	74	27	79598804	0.169596729	1017.13	53.67	79600591.83
1127	¦¿Ä¬	2016	11	Jiangsu	32.973388	10.674	2.048	57.048	80.57	175	47	20	45	87	1	64	52	79598804	0.219847611	1022.1	122.33	79600592.07
1128	¦¿Ä¬	2016	12	Jiangsu	32.973388	6.252	2.061	50.252	77.83	256	48	23	51	110	1.1	62	74	79598804	0.321605648	1025.02	141.33	79600592.09
1129	¦¿Ä¬	2017	1	Jiangsu	32.973388	4.46	2.22	56.64	75.61	180	49	20	42	101	1.1	69	69	79598804	0.225	1025.74	125.3	8.00E+07
1130	¦¿Ä¬	2017	2	Jiangsu	32.973388	5.5	2.38	26.87	67.77	74	50	21	45	103	1.1	91	72	79598804	0.0925	1024.52	137.03	8.00E+07
1131	¦¿Ä¬	2017	3	Jiangsu	32.973388	9.34	2.5	41.77	66.75	173	51	19	45	92	0.9	109	55	79598804	0.2163	1019.65	152.62	79981507.17
1132	¦¿Ä¬	2017	4	Jiangsu	32.973388	16.91	2.57	73.01	65.23	270	52	19	42	98	1	140	50	79598804	0.3376	1012.07	220.29	79976303.32
1133	¦¿Ä¬	2017	5	Jiangsu	32.973388	22.1	2.53	56.74	66.55	405	53	17	35	97	0.8	159	44	79598804	0.5063	1009.84	235.52	79992099.55
1134	¦¿Ä¬	2017	6	Jiangsu	32.973388	24.44	2.43	126.32	74.22	393	54	14	29	72	0.8	155	40	79598804	0.4913	1005.72	179.98	79991858.34
1135	¦¿Ä¬	2017	7	Jiangsu	32.973388	30.38	2.13	149.16	76.89	130	55	13	27	57	0.7	127	30	79598804	0.1625	1003.82	235.56	8.00E+07
1136	¦¿Ä¬	2017	8	Jiangsu	32.973388	28.11	2.17	203.23	82.69	82	56	11	25	52	0.8	122	28	79598804	0.1025	1004.13	193.1	8.00E+07
1137	¦¿Ä¬	2017	9	Jiangsu	32.973388	23.2	2.06	188.69	84.22	91	57	12	32	59	0.8	113	34	79598804	0.1138	1010.69	141.48	79964850.62
1138	¦¿Ä¬	2017	10	Jiangsu	32.973388	16.88	2.24	95.33	80.53	107	58	13	36	63	0.8	92	37	79598804	0.1338	1019.85	143.27	79970104.63
1139	¦¿Ä¬	2017	11	Jiangsu	32.973388	11.42	2.13	20.7	70.27	259	59	17	53	101	1	71	56	79598804	0.3238	1022.28	162.65	79987646.7
1140	¦¿Ä¬	2017	12	Jiangsu	32.973388	4.84	1.93	8.87	65.86	461	60	20	61	126	1.2	54	81	79598804	0.5764	1026.42	172.02	79979181.12
1141	¦¿Ä¬	2018	1	Jiangsu	32.973388	1.67	2.33	69.36	75.72	304	61	17	51	120	1.2	59	89	79598804	0.3786	1025.12	109.43	80295826.73
1142	¦¿Ä¬	2018	2	Jiangsu	32.973388	3.88	2.42	31.2	67.29	86	62	15	39	96	1	79	62	79598804	0.1071	1023.38	152.36	80298786.18
1143	¦¿Ä¬	2018	3	Jiangsu	32.973388	11.07	2.72	80.99	75.88	155	63	14	46	90	0.9	101	58	79598804	0.193	1017.72	172.12	80310880.83
1144	¦¿Ä¬	2018	4	Jiangsu	32.973388	16.78	2.67	NA	67.94	330	64	14	43	113	0.8	137	55	79598804	0.411	1013.29	195.73	80291970.8
1145	¦¿Ä¬	2018	5	Jiangsu	32.973388	21.16	2.39	160.85	78.74	575	65	11	33	80	0.8	134	45	79598804	0.7161	1008.71	154.46	80296048.04
1146	¦¿Ä¬	2018	6	Jiangsu	32.973388	25.37	2.39	72.83	73.7	536	66	11	27	64	0.7	165	38	79598804	0.6676	1004.33	218.18	80287597.36
1147	¦¿Ä¬	2018	7	Jiangsu	32.973388	28.74	2.72	214.63	83.38	167	67	9	22	48	0.6	121	26	79598804	0.208	1002.79	232.96	80288461.54
1148	¦¿Ä¬	2018	8	Jiangsu	32.973388	28.72	2.92	204.17	84.12	108	68	8	19	42	0.6	119	23	79598804	0.1345	1000.71	235.66	80297397.77
1149	¦¿Ä¬	2018	9	Jiangsu	32.973388	24.07	1.91	88.82	79.23	102	69	11	31	55	0.7	128	30	79598804	0.127	1011.5	177.89	80314960.63
1150	¦¿Ä¬	2018	10	Jiangsu	32.973388	16.95	1.92	13.12	68.28	233	70	12	43	74	0.7	122	43	79598804	0.2902	1018.52	216.49	80289455.55
1151	¦¿Ä¬	2018	11	Jiangsu	32.973388	11.88	1.97	80.55	84.12	572	71	11	49	92	1	81	65	79598804	0.7124	1021.77	118.12	80291970.8
1152	¦¿Ä¬	2018	12	Jiangsu	32.973388	5.23	2.36	93.17	77.77	823	72	12	48	90	0.9	52	56	79598804	1.025	1027.21	90.96	80292682.93
1153	ªe«n	2013	1	Henan	33.882592	0.205	1.558	8.674	65.58	104	1	96	69	294	4.8	23	205	94373219	0.1106	1011.07	85.99	94032549.73
1154	ªe«n	2013	2	Henan	33.882592	3.595	1.884	18.126	71.42	44	2	64	45	219	3.3	47	149	94373219	0.046778659	1009.01	70.28	94059985.77
1155	ªe«n	2013	3	Henan	33.882592	11.011	2.526	12.289	52.89	73	3	51	47	159	2.4	57	82	94373219	0.077610048	1002.25	153.25	94059985.63
1156	ªe«n	2013	4	Henan	33.882592	15.653	2.274	31.789	52.32	88	4	47	44	139	2.4	82	76	94373219	0.0936	998.37	209.85	94017094.02
1157	ªe«n	2013	5	Henan	33.882592	22.005	2.037	125.432	64.21	73	5	44	53	150	1.9	100	87	94373219	0.0776	993.42	166.93	94072164.95
1158	ªe«n	2013	6	Henan	33.882592	26.063	1.889	34.742	64.74	77	6	30	43	154	1.8	101	88	94373219	0.0819	989.87	183.21	94017094.02
1159	ªe«n	2013	7	Henan	33.882592	28.684	1.853	133.658	75.58	39	7	19	36	130	1.8	63	74	94373219	0.0415	986.33	165.41	93975903.61
1160	ªe«n	2013	8	Henan	33.882592	28.774	1.9	111.674	68.21	27	8	26	36	102	1.9	94	59	94373219	0.0287	989.59	248.11	94076655.05
1161	ªe«n	2013	9	Henan	33.882592	22.184	1.663	40.542	71.11	28	9	36	47	132	2.6	82	86	94373219	0.0298	998.91	144.6	93959731.54
1162	ªe«n	2013	10	Henan	33.882592	16.505	1.589	20.889	62.16	48	10	63	53	197	3.2	76	148	94373219	0.051	1005.46	173.23	94117647.06
1163	ªe«n	2013	11	Henan	33.882592	9.016	1.605	36.121	65.74	79	11	82	58	134	2.7	33	80	94373219	0.084	1008.11	156.37	94047619.05
1164	ªe«n	2013	12	Henan	33.882592	2.779	1.574	0.253	57.42	103	12	93	62	172	2.4	11	113	94373219	0.1095	1010.61	137.03	94063926.94
1165	ªe«n	2014	1	Henan	33.882592	3.689	1.932	2.963	53.32	57	13	90	62	204	2.6	38	147	94373219	0.0606	1007.73	126.55	94059405.94
1166	ªe«n	2014	2	Henan	33.882592	2.311	2.1	37.316	74.58	35	14	71	42	165	2.1	56	125	94373219	0.0372	1008.45	54.14	94086021.51
1167	ªe«n	2014	3	Henan	33.882592	12.079	2.211	9.016	57.89	62	15	58	46	160	1.6	84	90	94373219	0.0659	1002.2	178.17	94081942.34
1168	ªe«n	2014	4	Henan	33.882592	16.063	2.026	89.174	69.89	89	16	39	42	139	1.8	93	77	94373219	0.0945	999.01	149.87	94179894.18
1169	ªe«n	2014	5	Henan	33.882592	22.042	2.268	53.805	56.79	132	17	39	40	138	1.4	117	62	94373219	0.1402	992.27	214.48	94151212.55
1170	ªe«n	2014	6	Henan	33.882592	25.358	1.858	61.153	66.32	154	18	34	35	120	1.4	137	72	94373219	0.1636	988.65	159.51	94132029.34
1171	ªe«n	2014	7	Henan	33.882592	27.442	2.1	71.416	70.16	113	19	26	31	101	1.1	133	55	94373219	0.12	988.06	228.2	94166666.67
1172	ªe«n	2014	8	Henan	33.882592	24.732	1.753	107.468	77.05	74	20	29	33	96	1.1	107	52	94373219	0.0786	991.67	142.95	94147582.7
1173	ªe«n	2014	9	Henan	33.882592	20.653	1.726	200.118	84	88	21	26	36	87	1.3	78	51	94373219	0.0935	996.51	101.29	94117647.06
1174	ªe«n	2014	10	Henan	33.882592	16.895	1.805	48.847	73.16	97	22	45	47	130	1.5	62	80	94373219	0.103	1002.66	136.79	94174757.28
1175	ªe«n	2014	11	Henan	33.882592	9.479	1.758	41.858	71.11	161	23	59	57	165	1.8	43	110	94373219	0.171	1006.27	116.72	94152046.78
1176	ªe«n	2014	12	Henan	33.882592	3.237	2.068	0.542	47.05	210	24	90	56	131	1.8	44	74	94373219	0.2231	1011.08	173.63	94128193.64
1177	ªe«n	2015	1	Henan	33.882592	3.126	2.005	12.758	59.26	265	25	70	61	183	2	45	122	94373219	0.2808	1009.64	116.79	94373219.37
1178	ªe«n	2015	2	Henan	33.882592	4.868	2.089	11.174	59.26	121	26	53	43	168	1.7	69	103	94373219	0.128232305	1006.32	122.63	94359997.66
1179	ªe«n	2015	3	Henan	33.882592	10.337	2.3	34.637	62.58	127	27	39	42	152	1.3	81	82	94373219	0.1346	1003.61	145.96	94353640.42
1180	ªe«n	2015	4	Henan	33.882592	15.147	2.379	85.668	66.32	213	28	33	37	133	1.1	106	68	94373219	0.2257	998.59	198.75	94373061.59
1181	ªe«n	2015	5	Henan	33.882592	21.068	2.168	92.495	67.84	289	29	32	33	136	1.1	133	76	94373219	0.3063	991.91	197.97	94351942.54
1182	ªe«n	2015	6	Henan	33.882592	24.374	2.074	140.25	68.47	232	30	26	30	118	1.1	131	62	94373219	0.2459	988.31	124.72	94347295.65
1183	ªe«n	2015	7	Henan	33.882592	26.426	1.868	90.005	74.68	146	31	18	27	98	1	120	58	94373219	0.1547	988.23	191.43	94376212.02
1184	ªe«n	2015	8	Henan	33.882592	25.689	1.768	117.511	77.53	76	32	19	27	89	1	121	49	94373219	0.0805	990.83	188.73	94409937.89
1185	ªe«n	2015	9	Henan	33.882592	21.611	1.7	43.295	74.95	85	33	24	35	99	1.2	107	55	94373219	0.0901	997.58	137.41	94339622.64
1186	ªe«n	2015	10	Henan	33.882592	16.474	1.916	44.3	64.95	158	34	38	48	128	1.4	86	69	94373219	0.167443836	1002.97	156.25	94359997.82
1187	ªe«n	2015	11	Henan	33.882592	7.232	2.021	71.421	84.47	177	35	34	45	116	1.7	43	77	94373219	0.187579487	1007.49	46.83	94359997.9
1188	ªe«n	2015	12	Henan	33.882592	3.642	1.884	3.289	63.79	196	36	55	62	214	2.4	43	135	94373219	0.2077	1010.63	115.83	94366875.3
1189	ªe«n	2016	1	Henan	33.882592	0.316	2.084	6.837	61.53	178	37	58	59	208	2.4	44	136	94373219	0.18861283	1010.79	NA	94373219.47
1190	ªe«n	2016	2	Henan	33.882592	5.032	2.242	16.574	46.89	55	38	53	42	151	1.9	76	84	94373219	0.058287411	1009.01	172.27	94359998.25
1191	ªe«n	2016	3	Henan	33.882592	11.179	2.326	13.979	51.68	119	39	45	48	174	1.5	102	81	94373219	0.12612126	1003.33	NA	94353640.3
1192	ªe«n	2016	4	Henan	33.882592	17.632	2.147	56.968	66.11	167	40	34	42	146	1.3	120	67	94373219	0.176957277	994.91	165.4	94373061.58
1193	ªe«n	2016	5	Henan	33.882592	20.395	2.311	77.384	61.58	192	41	25	32	97	1	137	45	94373219	0.203493426	993.82	175.47	94351942.36
1194	ªe«n	2016	6	Henan	33.882592	25.3	2.074	129.442	68.05	135	42	19	30	84	1.1	151	43	94373219	0.143088362	988.68	190.57	94347295.69
1195	ªe«n	2016	7	Henan	33.882592	27.5	1.974	179.071	78.16	117	43	12	23	70	1.1	123	40	94373219	0.123971918	987.08	176.2	94376211.88
1196	ªe«n	2016	8	Henan	33.882592	26.926	1.916	77.147	77.21	64	44	15	24	67	1.1	124	38	94373219	0.067813699	990.17	165.47	94376211.51
1197	ªe«n	2016	9	Henan	33.882592	23.195	1.705	56.242	65.89	69	45	25	39	100	1.3	139	52	94373219	0.07314	995.82	121.47	94339622.64
1198	ªe«n	2016	10	Henan	33.882592	15.67	1.784	4.489	79.76	103	46	20	41	80	1.2	66	44	94373219	0.109156425	1002.74	69.87	94359997.59
1199	ªe«n	2016	11	Henan	33.882592	8.595	1.895	35.5	76.95	152	47	28	51	161	1.6	49	96	94373219	0.161085209	1006.67	101.67	94359998.01
1200	ªe«n	2016	12	Henan	33.882592	4.953	1.916	24.168	71.32	130	48	37	59	201	2.1	47	142	94373219	0.137770245	1009.17	100.07	94359997.69
1201	ªe«n	2017	1	Henan	33.882592	2.82	2.02	24.96	67.08	97	49	35	54	198	2.4	51	134	94373219	0.1018	1009.95	102.36	95284872.3
1202	ªe«n	2017	2	Henan	33.882592	5.31	2.23	17.75	60.89	72	50	34	47	154	1.7	80	100	94373219	0.0755	1008.07	125.27	95364238.41
1203	ªe«n	2017	3	Henan	33.882592	9.74	2.26	19.66	57.47	108	51	29	46	126	1.2	95	73	94373219	0.1133	1003.87	142.28	95322153.57
1204	ªe«n	2017	4	Henan	33.882592	17.27	2.38	45.6	60.33	145	52	23	38	115	1.2	115	54	94373219	0.1521	996.27	200.97	95332018.41
1205	ªe«n	2017	5	Henan	33.882592	23.09	2.35	67	56.62	297	53	20	33	135	1	162	52	94373219	0.3116	993.89	250.88	95314505.78
1206	ªe«n	2017	6	Henan	33.882592	25.29	2.01	90.43	65.42	262	54	14	31	94	1	177	47	94373219	0.2749	989.71	190.62	95307384.5
1207	ªe«n	2017	7	Henan	33.882592	28.71	2.38	136.51	73.65	170	55	9	22	70	1	141	37	94373219	0.1783	987.37	216.69	95344924.28
1208	ªe«n	2017	8	Henan	33.882592	26.97	2.03	144.38	77.07	93	56	12	26	72	1.1	140	39	94373219	0.0976	989.35	181.76	95286885.25
1209	ªe«n	2017	9	Henan	33.882592	22.24	1.75	154.69	78.96	78	57	16	36	85	1.1	125	43	94373219	0.0818	995.65	132.8	95354523.23
1210	ªe«n	2017	10	Henan	33.882592	14.74	1.83	122.73	81.41	118	58	15	42	89	1.1	74	51	94373219	0.1238	1005.74	89.52	95315024.23
1211	ªe«n	2017	11	Henan	33.882592	9.85	2.07	6.29	56.37	220	59	22	55	136	1.2	66	75	94373219	0.2308	1006.66	156.75	95320623.92
1212	ªe«n	2017	12	Henan	33.882592	4.02	2.12	1.62	48.96	398	60	24	57	148	1.5	57	94	94373219	0.4175	1010.53	169.46	95329341.32
1213	ªe«n	2018	1	Henan	33.882592	-0.19	2.3	38.9	64.45	254	61	21	51	155	1.6	59	111	94373219	0.2657	1009.6	106.45	95596537.45
1214	ªe«n	2018	2	Henan	33.882592	4.22	2.37	11.82	50.81	88	62	20	39	144	1.3	84	86	94373219	0.0921	1006.85	153.75	95548317.05
1215	ªe«n	2018	3	Henan	33.882592	11.68	2.67	34.56	65.51	103	63	15	39	124	1.1	109	75	94373219	0.1078	1001.39	176.3	95547309.83
1216	ªe«n	2018	4	Henan	33.882592	17.29	2.7	NA	63.94	171	64	16	35	145	1	123	52	94373219	0.1789	997.16	185.36	95584125.21
1217	ªe«n	2018	5	Henan	33.882592	21.9	2.27	139.73	68.31	208	65	14	30	105	0.9	147	46	94373219	0.2176	992.88	166.59	95588235.29
1218	ªe«n	2018	6	Henan	33.882592	26.85	2.2	83.53	61.06	252	66	12	28	79	0.9	188	37	94373219	0.2636	987.99	221.38	95599393.02
1219	ªe«n	2018	7	Henan	33.882592	28.53	2.15	138.58	77.37	126	67	9	22	62	0.8	136	33	94373219	0.1318	987.01	198.53	95599393.02
1220	ªe«n	2018	8	Henan	33.882592	28.08	2.25	128.89	75.47	98	68	11	23	66	1	148	35	94373219	0.1025	988.67	221.52	95609756.1
1221	ªe«n	2018	9	Henan	33.882592	21.87	1.97	65.78	69.66	99	69	13	36	75	1	124	34	94373219	0.1036	997.56	150.41	95559845.56
1222	ªe«n	2018	10	Henan	33.882592	16.39	1.9	3.61	53.43	180	70	18	53	111	1	121	57	94373219	0.1883	1003.85	208.22	95592140.2
1223	ªe«n	2018	11	Henan	33.882592	9.58	1.99	38.65	72.41	361	71	16	53	155	1.3	68	97	94373219	0.3776	1006.51	117.76	95603813.56
1224	ªe«n	2018	12	Henan	33.882592	2.45	2.05	22.41	60.64	486	72	20	57	163	1.4	41	102	94373219	0.5084	1012.41	86.88	95594020.46
1225	°¢¦è	2013	1	Shaanxi	35.195169	-1.249	1.623	1.985	53.29	143	1	110	80	301	4	29	218	37755102	0.381	921.5	192.12	37532808.4
1226	°¢¦è	2013	2	Shaanxi	35.195169	2.654	1.751	8.971	62.23	42	2	71	60	259	3.6	55	203	37755102	0.111907806	919.52	127.94	37530893.96
1227	°¢¦è	2013	3	Shaanxi	35.195169	10.477	2.309	7.503	43.29	111	3	50	68	327	2.2	66	121	37755102	0.295756344	915.37	218.8	37530894.01
1228	°¢¦è	2013	4	Shaanxi	35.195169	13.569	2.257	36.66	50	141	4	29	58	181	2.2	81	80	37755102	0.3757	913.7	236.79	37529944.1
1229	°¢¦è	2013	5	Shaanxi	35.195169	18.786	1.92	107.443	63.49	208	5	19	47	117	1.3	88	54	37755102	0.5542	911.12	188.43	37531577.05
1230	°¢¦è	2013	6	Shaanxi	35.195169	23.16	2.131	68.949	63.69	171	6	17	37	88	1.1	105	42	37755102	0.4556	907.54	217.67	37532923.62
1231	°¢¦è	2013	7	Shaanxi	35.195169	24.117	1.749	170.804	79.37	61	7	14	35	93	1.4	108	50	37755102	0.1625	905.84	146.66	37538461.54
1232	°¢¦è	2013	8	Shaanxi	35.195169	24.346	1.877	78.56	73	31	8	21	38	110	1.1	121	58	37755102	0.0826	908.99	242.51	37530266.34
1233	°¢¦è	2013	9	Shaanxi	35.195169	18.629	1.64	78.1	74.17	37	9	27	50	135	1.5	100	80	37755102	0.0986	915.55	146.9	37525354.97
1234	°¢¦è	2013	10	Shaanxi	35.195169	13.58	1.569	29.031	68.2	67	10	34	65	188	2	66	114	37755102	0.1785	920.53	199.22	37535014.01
1235	°¢¦è	2013	11	Shaanxi	35.195169	5.423	1.623	24.657	67.51	86	11	45	52	132	1.8	27	68	37755102	0.2291	922.77	155.31	37538192.93
1236	°¢¦è	2013	12	Shaanxi	35.195169	-0.431	1.606	0.449	57	109	12	92	69	254	2.9	11	176	37755102	0.2904	923.34	187	37534435.26
1237	°¢¦è	2014	1	Shaanxi	35.195169	0.283	1.831	1.046	44.4	61	13	98	59	203	2.5	39	127	37755102	0.1621	921.31	188.08	37631091.92
1238	°¢¦è	2014	2	Shaanxi	35.195169	0.323	1.786	17.317	71.51	35	14	64	44	208	2.6	55	153	37755102	0.093	919.67	79.8	37634408.6
1239	°¢¦è	2014	3	Shaanxi	35.195169	8.777	1.971	24.046	53.89	63	15	39	47	164	2.2	79	74	37755102	0.1674	917.39	187.55	37634408.6
1240	°¢¦è	2014	4	Shaanxi	35.195169	13.571	1.871	77.609	68.97	75	16	19	39	131	1.6	84	60	37755102	0.1993	915.4	146.55	37631710.99
1241	°¢¦è	2014	5	Shaanxi	35.195169	17.497	2.177	56.011	57.31	136	17	18	37	139	1.3	100	66	37755102	0.3613	911.9	223.22	37641848.88
1242	°¢¦è	2014	6	Shaanxi	35.195169	22.174	1.786	61.614	64.86	130	18	12	34	91	1.3	115	43	37755102	0.3454	908.73	202.79	37637521.71
1243	°¢¦è	2014	7	Shaanxi	35.195169	24.771	2.077	81.526	65.86	67	19	11	31	76	0.9	120	35	37755102	0.178	908.16	264.2	37640449.44
1244	°¢¦è	2014	8	Shaanxi	35.195169	21.78	1.803	118.911	73.09	26	20	11	33	80	1	104	41	37755102	0.0691	911.36	193.61	37626628.08
1245	°¢¦è	2014	9	Shaanxi	35.195169	17.986	1.64	195.425	83.49	42	21	10	33	69	1.2	70	37	37755102	0.1116	914.5	105.4	37634408.6
1246	°¢¦è	2014	10	Shaanxi	35.195169	13.394	1.723	38.906	74.69	64	22	18	46	135	1.4	63	72	37755102	0.17	919.57	139.13	37647058.82
1247	°¢¦è	2014	11	Shaanxi	35.195169	6.063	1.746	23.051	70.86	88	23	33	45	133	1.6	37	78	37755102	0.2338	921.42	128.63	37639007.7
1248	°¢¦è	2014	12	Shaanxi	35.195169	-0.929	2.029	1.097	49.54	103	24	52	44	123	2.1	34	62	37755102	0.2736	925.23	181.86	37646198.83
1249	°¢¦è	2015	1	Shaanxi	35.195169	-0.103	1.871	7.817	58.83	111	25	50	48	147	2.6	43	94	37755102	0.294	922.39	149.69	37755102.04
1250	°¢¦è	2015	2	Shaanxi	35.195169	2.38	2.149	6.726	56.23	39	26	35	34	121	1.9	70	68	37755102	0.103307972	919.59	153.79	37751200.85
1251	°¢¦è	2015	3	Shaanxi	35.195169	8.103	2.003	27.963	59.09	115	27	25	36	110	1.6	80	57	37755102	0.3046	917.9	166.91	37754432.04
1252	°¢¦è	2015	4	Shaanxi	35.195169	13.357	2.206	77.491	61.71	150	28	17	32	92	1.5	102	37	37755102	0.3973	915.1	212.71	37754845.21
1253	°¢¦è	2015	5	Shaanxi	35.195169	18.131	2.063	67.634	61.23	284	29	16	31	90	1.3	114	41	37755102	0.7523	910.96	229.94	37750897.25
1254	°¢¦è	2015	6	Shaanxi	35.195169	21.197	1.934	118.124	68.14	304	30	11	26	70	1	108	34	37755102	0.8053	908.31	154.06	37749906.87
1255	°¢¦è	2015	7	Shaanxi	35.195169	24.154	1.943	42.791	64.37	193	31	11	26	71	0.9	128	36	37755102	0.5112	908.24	263.5	37754303.6
1256	°¢¦è	2015	8	Shaanxi	35.195169	22.603	1.749	80.226	69.31	75	32	10	27	69	0.9	111	32	37755102	0.1987	910.92	226.09	37745344.74
1257	°¢¦è	2015	9	Shaanxi	35.195169	18.251	1.731	109.629	77.34	146	33	11	29	70	1.1	96	40	37755102	0.3867	915.62	132.08	37755365.92
1258	°¢¦è	2015	10	Shaanxi	35.195169	12.454	1.726	60.094	71.89	216	34	15	39	97	1.3	74	47	37755102	0.572167227	920.56	152.7	37751201.01
1259	°¢¦è	2015	11	Shaanxi	35.195169	6.734	1.72	45.854	83.14	303	35	21	40	89	1.7	36	50	37755102	0.802623472	920.12	74.97	37751200.98
1260	°¢¦è	2015	12	Shaanxi	35.195169	0.62	1.751	5.849	66.4	397	36	35	51	166	2	42	104	37755102	1.0516	923.89	149.83	37751996.96
1261	°¢¦è	2016	1	Shaanxi	35.195169	-2.4	1.829	4.231	58.89	366	37	36	50	152	2.1	52	98	37755102	0.969405405	923.1	NA	37755102.06
1262	°¢¦è	2016	2	Shaanxi	35.195169	1.249	2.123	8.686	48.46	95	38	29	36	123	1.8	78	60	37755102	0.251647623	923.43	169	37751201.01
1263	°¢¦è	2016	3	Shaanxi	35.195169	8.311	2.057	15.726	52.37	175	39	25	45	149	1.4	97	68	37755102	0.463521739	917.73	NA	37754432.05
1264	°¢¦è	2016	4	Shaanxi	35.195169	15.009	2.037	35.043	58.51	281	40	15	38	101	1.1	113	44	37755102	0.744275333	912.34	172.18	37754845.22
1265	°¢¦è	2016	5	Shaanxi	35.195169	17.074	2.166	70.977	60.97	446	41	13	30	85	0.9	127	39	37755102	1.181428873	912.29	187.54	37750897.26
1266	°¢¦è	2016	6	Shaanxi	35.195169	22.634	1.986	83.62	63.51	485	42	11	26	63	0.8	145	29	37755102	1.284771382	908.57	219.69	37749906.85
1267	°¢¦è	2016	7	Shaanxi	35.195169	24.723	2.06	143.717	71.66	218	43	8	23	54	0.8	125	27	37755102	0.577417617	907.13	195.25	37754303.57
1268	°¢¦è	2016	8	Shaanxi	35.195169	24.929	1.954	71.637	71.94	94	44	10	23	61	0.9	123	33	37755102	0.248978238	909.92	199.08	37754303.65
1269	°¢¦è	2016	9	Shaanxi	35.195169	19.117	1.566	59.057	72.71	128	45	13	37	77	1	108	42	37755102	0.339024658	915.13	112.28	37755365.86
1270	°¢¦è	2016	10	Shaanxi	35.195169	12.678	1.684	2.906	79.33	176	46	13	36	74	1.1	64	41	37755102	0.466210333	918.91	86.39	37751201.02
1271	°¢¦è	2016	11	Shaanxi	35.195169	6.126	1.717	16.463	68.11	262	47	27	52	157	1.6	45	83	37755102	0.694017655	921.24	127.24	37751201.01
1272	°¢¦è	2016	12	Shaanxi	35.195169	2.249	1.757	5.466	64.91	334	48	34	59	160	2	41	109	37755102	0.884740064	922.47	136.89	37751201.01
1273	°¢¦è	2017	1	Shaanxi	35.195169	0.08	1.9	5.81	58.65	197	49	36	53	167	2	54	112	37755102	0.5166	922.46	133.61	38133952.77
1274	°¢¦è	2017	2	Shaanxi	35.195169	2.6	2.05	14.17	57.43	102	50	31	51	135	1.7	78	88	37755102	0.2675	921.29	136.25	38130841.12
1275	°¢¦è	2017	3	Shaanxi	35.195169	6.47	2.06	36.76	57.98	157	51	21	45	93	1.2	91	52	37755102	0.4117	918.45	139.34	38134564
1276	°¢¦è	2017	4	Shaanxi	35.195169	13.97	2.2	43.54	58.23	331	52	14	41	96	1	107	41	37755102	0.8681	913.88	193.19	38129247.78
1277	°¢¦è	2017	5	Shaanxi	35.195169	18.65	2.14	57	55.41	543	53	13	38	102	0.9	130	43	37755102	1.424	913.47	228.19	38132022.47
1278	°¢¦è	2017	6	Shaanxi	35.195169	22.21	1.97	104.06	63.43	474	54	12	32	67	0.9	149	32	37755102	1.2431	909.06	209.06	38130480.25
1279	°¢¦è	2017	7	Shaanxi	35.195169	26.4	2.07	115.9	63.88	227	55	11	29	64	1	147	30	37755102	0.5953	907.34	252.24	38132034.27
1280	°¢¦è	2017	8	Shaanxi	35.195169	23.17	1.89	139.21	73.69	82	56	10	29	59	1	125	28	37755102	0.215	909.92	167.15	38139534.88
1281	°¢¦è	2017	9	Shaanxi	35.195169	18.74	1.63	106.5	78.7	127	57	11	36	74	1.1	93	35	37755102	0.3331	914.42	124.87	38126688.68
1282	°¢¦è	2017	10	Shaanxi	35.195169	11.41	1.73	132.37	84.7	158	58	11	36	69	1.1	52	39	37755102	0.4144	921.43	58.64	38127413.13
1283	°¢¦è	2017	11	Shaanxi	35.195169	6.01	1.93	5.73	63.92	210	59	22	54	122	1.5	49	69	37755102	0.5507	921.92	151.17	38133284.91
1284	°¢¦è	2017	12	Shaanxi	35.195169	0.18	1.9	0.69	52.17	232	60	33	61	153	1.7	46	88	37755102	0.6084	924.59	184.06	38132807.36
1285	°¢¦è	2018	1	Shaanxi	35.195169	-2.96	2.1	18.27	63.55	152	61	31	54	139	1.7	58	94	37755102	0.3963	921.88	126.1	38354781.73
1286	°¢¦è	2018	2	Shaanxi	35.195169	1.12	2.04	4.17	48.48	75	62	28	43	126	1.4	84	69	37755102	0.1955	920.61	185.21	38363171.36
1287	°¢¦è	2018	3	Shaanxi	35.195169	10.64	2.26	22.21	58.6	119	63	19	46	129	1.2	101	64	37755102	0.3103	915.82	200.94	38349983.89
1288	°¢¦è	2018	4	Shaanxi	35.195169	14.91	2.34	NA	57.33	203	64	14	39	129	0.9	112	44	37755102	0.5293	914.37	188.25	38352541.09
1289	°¢¦è	2018	5	Shaanxi	35.195169	18.52	2.2	63.8	62.53	327	65	11	34	103	0.8	123	38	37755102	0.8526	911.98	184.54	38353272.34
1290	°¢¦è	2018	6	Shaanxi	35.195169	22.69	1.98	93.17	62.98	346	66	11	31	67	0.8	145	30	37755102	0.9021	908.56	202.55	38354949.56
1291	°¢¦è	2018	7	Shaanxi	35.195169	24.78	2.11	173.19	77.73	162	67	8	23	53	0.9	120	27	37755102	0.4224	907.02	166.34	38352272.73
1292	°¢¦è	2018	8	Shaanxi	35.195169	24.96	1.9	96.43	73.44	70	68	9	25	60	0.9	144	30	37755102	0.1825	909.37	220.38	38356164.38
1293	°¢¦è	2018	9	Shaanxi	35.195169	17.28	1.86	85.11	74.85	104	69	10	32	54	0.8	97	24	37755102	0.2712	916.81	123.54	38348082.6
1294	°¢¦è	2018	10	Shaanxi	35.195169	11.58	1.97	11.73	62.68	246	70	12	47	84	0.9	89	42	37755102	0.6414	921.29	184.36	38353601.5
1295	°¢¦è	2018	11	Shaanxi	35.195169	5.37	1.86	21.99	66.91	478	71	17	54	127	1.3	52	65	37755102	1.2463	921.85	126.66	38353526.44
1296	°¢¦è	2018	12	Shaanxi	35.195169	-1.28	1.99	3.54	53.53	745	72	24	54	146	1.4	43	75	37755102	1.9424	925.02	104.87	38354612.85
1297	«C®ü	2013	1	Qinghai	35.749287	-11.05	1.671	1.526	38.74	5	1	47	44	154	2.8	20	89	5830903	0.0872	672.3	213.87	5733944.954
1298	«C®ü	2013	2	Qinghai	35.749287	-5.021	2.329	4.303	36.21	1	2	42	31	196	2.2	41	84	5830903	0.017446828	672.21	208.59	5731700.914
1299	«C®ü	2013	3	Qinghai	35.749287	-0.094	2.132	1.947	27.71	6	3	39	32	405	1.9	52	116	5830903	0.104680966	674.83	264.82	5731701.024
1300	«C®ü	2013	4	Qinghai	35.749287	3.809	2.426	13.226	36.71	12	4	31	31	237	1	107	73	5830903	0.2094	674.34	255.06	5730659.026
1301	«C®ü	2013	5	Qinghai	35.749287	8.024	2.303	56.868	52.91	37	5	25	31	124	1.1	85	53	5830903	0.6455	675.61	218.5	5731990.705
1302	«C®ü	2013	6	Qinghai	35.749287	13.197	2.359	52.147	52.18	41	6	38	29	109	1.4	92	48	5830903	0.7153	675.48	260.26	5731860.758
1303	«C®ü	2013	7	Qinghai	35.749287	14.076	2.076	92.782	62.76	19	7	26	39	111	1.3	72	54	5830903	0.3315	675.69	186.82	5731523.379
1304	«C®ü	2013	8	Qinghai	35.749287	14.768	2.068	43.168	54.09	18	8	52	33	112	1.3	97	56	5830903	0.314	677.41	287.06	5732484.076
1305	«C®ü	2013	9	Qinghai	35.749287	8.332	1.938	47.482	58.59	27	9	41	42	102	1.3	81	54	5830903	0.4711	679.21	195.64	5731267.247
1306	«C®ü	2013	10	Qinghai	35.749287	2.735	1.75	14.853	51.06	34	10	47	49	109	1.5	62	50	5830903	0.5932	683.89	237.71	5731625.084
1307	«C®ü	2013	11	Qinghai	35.749287	-5.724	1.788	3.462	48.38	25	11	56	60	130	2.3	38	66	5830903	0.4362	677.87	227.23	5731315.91
1308	«C®ü	2013	12	Qinghai	35.749287	-10.709	1.529	1.215	44.91	20	12	96	66	136	3	27	82	5830903	0.3489	674.69	225.87	5732301.519
1309	«C®ü	2014	1	Qinghai	35.749287	-9.818	1.824	1.097	35.71	1	13	87	52	163	2.5	35	89	5830903	0.0173	674.11	224.25	5780346.821
1310	«C®ü	2014	2	Qinghai	35.749287	-6.309	2.3	5.703	40	2	14	44	30	148	1.6	58	81	5830903	0.0346	669.56	187.36	5780346.821
1311	«C®ü	2014	3	Qinghai	35.749287	-0.982	2.282	7.65	37.91	7	15	33	37	157	1.3	50	63	5830903	0.1212	673.3	234.91	5775577.558
1312	«C®ü	2014	4	Qinghai	35.749287	3.703	2.45	21.753	45.79	12	16	36	28	156	1.1	66	67	5830903	0.2077	674.9	233.71	5777563.794
1313	«C®ü	2014	5	Qinghai	35.749287	7.612	2.612	27.159	41.79	26	17	41	28	153	1	78	62	5830903	0.45	675.43	248.59	5777777.778
1314	«C®ü	2014	6	Qinghai	35.749287	11.453	2.285	94.518	59.44	27	18	29	30	85	0.9	68	50	5830903	0.4673	675.95	177	5777872.887
1315	«C®ü	2014	7	Qinghai	35.749287	14.297	2.1	65.532	57.12	16	19	32	32	86	1	75	48	5830903	0.2769	676.92	244.26	5778259.299
1316	«C®ü	2014	8	Qinghai	35.749287	12.268	1.997	82.65	61.59	5	20	33	35	91	1	83	53	5830903	0.0865	677.88	198.46	5780346.821
1317	«C®ü	2014	9	Qinghai	35.749287	9.303	1.794	66.603	62.76	17	21	30	36	90	0.9	74	50	5830903	0.2942	678.38	181.04	5778382.053
1318	«C®ü	2014	10	Qinghai	35.749287	3.482	1.785	21.003	58.41	30	22	28	40	92	1.1	59	51	5830903	0.5192	679.42	221.84	5778120.185
1319	«C®ü	2014	11	Qinghai	35.749287	-4.103	2.053	3.406	47.91	24	23	40	49	100	1.6	44	71	5830903	0.4154	676.01	211.94	5777563.794
1320	«C®ü	2014	12	Qinghai	35.749287	-9.853	1.832	2.288	41.32	15	24	57	49	107	2.1	45	59	5830903	0.2596	675.89	217.08	5778120.185
1321	«C®ü	2015	1	Qinghai	35.749287	-10.047	1.815	4.359	44.32	2	25	30	23	98	1.2	77	48	5830903	0.0343	674.42	221.34	5830903.79
1322	«C®ü	2015	2	Qinghai	35.749287	-6	2.4	2.238	36.79	1	26	25	17	97	0.9	96	46	5830903	0.017140299	672.42	198.94	5834203.942
1323	«C®ü	2015	3	Qinghai	35.749287	-0.309	2.479	4.556	34.26	7	27	22	17	141	0.8	109	50	5830903	0.12	674.04	228.59	5833333.333
1324	«C®ü	2015	4	Qinghai	35.749287	3.697	2.494	22.674	44.79	32	28	19	18	105	0.6	121	46	5830903	0.5485	675.73	239.07	5834092.981
1325	«C®ü	2015	5	Qinghai	35.749287	8.118	2.576	41.806	50.59	54	29	15	17	102	0.8	129	40	5830903	0.9256	676.04	237.38	5834053.587
1326	«C®ü	2015	6	Qinghai	35.749287	11.426	2.312	78.503	59.65	90	30	16	20	72	0.7	127	38	5830903	1.5426	675.84	200.23	5834305.718
1327	«C®ü	2015	7	Qinghai	35.749287	13.003	2.271	51.9	55.85	48	31	16	20	59	0.7	111	33	5830903	0.8227	677.96	278.6	5834447.551
1328	«C®ü	2015	8	Qinghai	35.749287	12.703	2.165	49.241	55.21	17	32	16	20	66	0.7	111	36	5830903	0.2914	678.48	245.09	5833905.285
1329	«C®ü	2015	9	Qinghai	35.749287	9.344	1.985	61.512	63.76	16	33	17	21	57	0.7	91	32	5830903	0.2742	678.51	185.35	5835156.82
1330	«C®ü	2015	10	Qinghai	35.749287	3.494	2.018	10.838	47.56	45	34	19	24	79	0.8	83	38	5830903	0.771313447	680.25	250.51	5834204.003
1331	«C®ü	2015	11	Qinghai	35.749287	-1.853	1.918	3.994	46.21	64	35	27	26	89	1.1	68	46	5830903	1.096979125	676.69	217.72	5834204.001
1332	«C®ü	2015	12	Qinghai	35.749287	-9.903	1.741	1.209	43.53	68	36	31	25	86	1.2	69	47	5830903	1.1655	675.31	214.17	5834405.834
1333	«C®ü	2016	1	Qinghai	35.749287	-10.959	2.159	2.068	40.85	38	37	28	20	88	1.1	70	41	5830903	0.6517	672.76	NA	5830903.79
1334	«C®ü	2016	2	Qinghai	35.749287	-7.406	2.488	1.774	32.56	9	38	23	15	99	1	69	41	5830903	0.154262689	675.41	206.93	5834204.018
1335	«C®ü	2016	3	Qinghai	35.749287	-0.75	2.656	11.818	36.94	12	39	18	17	124	0.9	89	47	5830903	0.205714286	674.39	192.15	5833333.325
1336	«C®ü	2016	4	Qinghai	35.749287	4.276	2.576	22.75	46.5	27	40	16	17	87	0.7	99	33	5830903	0.462796875	674.51	197.63	5834092.981
1337	«C®ü	2016	5	Qinghai	35.749287	8.279	2.691	50.621	50.82	42	41	14	17	90	0.7	104	36	5830903	0.719911111	675.7	216.63	5834053.588
1338	«C®ü	2016	6	Qinghai	35.749287	12.503	2.388	48.456	52.03	54	42	15	19	59	0.8	117	28	5830903	0.92556	677.71	235.54	5834305.718
1339	«C®ü	2016	7	Qinghai	35.749287	14.8	2.206	79.25	57.41	51	43	15	17	62	0.8	112	30	5830903	0.87411875	676.73	222.07	5834447.551
1340	«C®ü	2016	8	Qinghai	35.749287	15.938	2.141	83.094	60.88	16	44	14	18	57	0.9	106	30	5830903	0.274233333	677.87	232.13	5834447.558
1341	«C®ü	2016	9	Qinghai	35.749287	8.744	1.879	51.012	64.85	28	45	13	19	41	0.8	89	20	5830903	0.47985	679.73	154.06	5835156.82
1342	«C®ü	2016	10	Qinghai	35.749287	3.548	1.962	0.957	55.78	39	46	16	23	68	0.9	84	30	5830903	0.668471654	678.15	196.55	5834204.004
1343	«C®ü	2016	11	Qinghai	35.749287	-3.029	2.018	1.668	42.12	39	47	27	29	103	1.2	74	41	5830903	0.668471654	670.75	205.58	5834204.004
1344	«C®ü	2016	12	Qinghai	35.749287	-7.115	1.818	1.568	41.06	27	48	39	29	79	1.2	73	38	5830903	0.462788068	676.53	206.79	5834204.005
1345	«C®ü	2017	1	Qinghai	35.749287	-9.09	1.92	2.71	45.47	10	49	35	26	119	1.2	81	44	5830903	0.1686	673.66	192.61	5931198.102
1346	«C®ü	2017	2	Qinghai	35.749287	-4.81	2.31	5	40.46	7	50	30	22	102	1.1	92	39	5830903	0.118	674.02	168.07	5932203.39
1347	«C®ü	2017	3	Qinghai	35.749287	-2.66	2.47	12.11	46.79	12	51	24	20	76	1	110	33	5830903	0.2024	665.78	195.4	5928853.755
1348	«C®ü	2017	4	Qinghai	35.749287	3.93	2.67	21.25	46.35	21	52	20	20	85	0.9	114	30	5830903	0.3541	675.02	224.51	5930528.099
1349	«C®ü	2017	5	Qinghai	35.749287	7.32	2.52	47.9	49.72	37	53	15	18	58	0.7	127	24	5830903	0.6239	677.78	247.62	5930437.57
1350	«C®ü	2017	6	Qinghai	35.749287	10.6	2.25	68.09	61.97	64	54	13	18	44	0.7	123	21	5830903	1.0793	676.61	189.62	5929769.295
1351	«C®ü	2017	7	Qinghai	35.749287	14.87	2.25	54.49	57.12	56	55	13	17	48	0.8	126	24	5830903	0.9444	677.55	256.16	5929690.809
1352	«C®ü	2017	8	Qinghai	35.749287	13.32	2.04	103.85	65.72	27	56	10	16	37	0.8	104	21	5830903	0.4553	677.81	190.04	5930155.941
1353	«C®ü	2017	9	Qinghai	35.749287	9.52	1.82	66.22	68.3	39	57	13	20	38	0.8	94	22	5830903	0.6577	679.05	176.85	5929755.208
1354	«C®ü	2017	10	Qinghai	35.749287	4.05	1.94	35	61.6	42	58	15	23	53	0.9	82	27	5830903	0.7083	679.09	200.55	5929690.809
1355	«C®ü	2017	11	Qinghai	35.749287	-3.8	1.86	2.74	47.79	41	59	22	27	66	1.1	78	33	5830903	0.6914	677.57	221.87	5929997.107
1356	«C®ü	2017	12	Qinghai	35.749287	-7.39	1.98	1.31	39.25	31	60	31	32	96	1.2	75	47	5830903	0.5228	676.8	229.47	5929609.793
1357	«C®ü	2018	1	Qinghai	35.749287	-8.84	2.3	2.42	38.01	17	61	29	27	89	1.1	84	43	5830903	0.2841	670.72	208.55	5983808.518
1358	«C®ü	2018	2	Qinghai	35.749287	-6.63	2.5	3.23	36.64	9	62	24	20	91	1.1	98	36	5830903	0.1504	672.24	190.23	5984042.553
1359	«C®ü	2018	3	Qinghai	35.749287	-0.24	2.26	11.53	41.91	19	63	19	22	92	1	106	34	5830903	0.3175	674.53	231.22	5984251.969
1360	«C®ü	2018	4	Qinghai	35.749287	3.99	2.43	NA	45.39	29	64	15	20	111	0.8	110	39	5830903	0.4846	676.02	221.98	5984316.962
1361	«C®ü	2018	5	Qinghai	35.749287	8.52	2.4	46.5	53.47	60	65	12	18	79	0.7	118	32	5830903	1.0027	675.83	225.78	5983843.622
1362	«C®ü	2018	6	Qinghai	35.749287	11.94	2.16	87.47	62.73	78	66	12	18	43	0.8	124	23	5830903	1.3035	676.03	185.08	5983889.528
1363	«C®ü	2018	7	Qinghai	35.749287	14.41	2.11	101.6	64.83	56	67	12	17	40	0.8	119	22	5830903	0.9359	675.72	218.16	5983545.251
1364	«C®ü	2018	8	Qinghai	35.749287	13.84	2.04	115.14	69.3	21	68	11	18	35	0.8	102	20	5830903	0.3509	677.45	188.02	5984611
1365	«C®ü	2018	9	Qinghai	35.749287	9.3	1.78	72.79	68.31	12	69	12	19	42	0.8	103	21	5830903	0.2005	679.37	157.8	5985037.406
1366	«C®ü	2018	10	Qinghai	35.749287	1.32	1.75	18.14	60	63	70	14	22	55	0.8	93	27	5830903	1.0528	679.23	215.03	5984042.553
1367	«C®ü	2018	11	Qinghai	35.749287	-4.53	1.93	13.01	58.01	60	71	19	27	78	1	84	33	5830903	1.0027	676.76	191.67	5983843.622
1368	«C®ü	2018	12	Qinghai	35.749287	-8.99	1.98	3.19	49.48	72	72	20	29	87	1.2	82	41	5830903	1.2032	674.13	207.07	5984042.553
1369	¤sªF	2013	1	Shandong	36.351999	-2.496	2.613	10.217	73.91	372	1	171	84	268	2.5	32	183	97897986	0.3841	1014.28	139.32	96849778.7
1370	¤sªF	2013	2	Shandong	36.351999	0.33	2.861	14.635	72.87	80	2	107	52	182	1.6	66	123	97897986	0.082603078	1012.94	124.51	96848691.28
1371	¤sªF	2013	3	Shandong	36.351999	6.361	3.352	10.204	54.22	210	3	64	40	169	1.1	83	71	97897986	0.21683308	1005.88	229.46	96848691.17
1372	¤sªF	2013	4	Shandong	36.351999	11.352	3.445	16.813	53.7	238	4	50	36	160	0.9	108	64	97897986	0.2457	1001.27	249.5	96866096.87
1373	¤sªF	2013	5	Shandong	36.351999	18.987	3.091	111.374	67.17	344	5	45	36	131	1	118	69	97897986	0.3552	996.88	231.88	96846846.85
1374	¤sªF	2013	6	Shandong	36.351999	23.043	2.83	36.278	72.87	264	6	35	29	124	1	123	69	97897986	0.2726	993.99	210.81	96845194.42
1375	¤sªF	2013	7	Shandong	36.351999	26.3	2.374	244.78	84.43	88	7	35	31	118	0.9	119	66	97897986	0.0909	989.55	139.34	96809680.97
1376	¤sªF	2013	8	Shandong	36.351999	27.361	2.557	85.461	75.87	62	8	41	32	101	0.9	147	50	97897986	0.064	992.98	260.21	96875000
1377	¤sªF	2013	9	Shandong	36.351999	21.6	2.222	53.509	71.96	93	9	43	41	156	1	122	59	97897986	0.096	1002.4	194.32	96875000
1378	¤sªF	2013	10	Shandong	36.351999	15.248	2.596	6.609	63.61	171	10	52	49	167	1.2	101	74	97897986	0.1766	1008.73	231.43	96828992.07
1379	¤sªF	2013	11	Shandong	36.351999	7.452	2.791	38.726	60.91	351	11	67	53	148	1.3	47	77	97897986	0.3624	1009.68	188.95	96854304.64
1380	¤sªF	2013	12	Shandong	36.351999	0.817	2.545	2.078	58.43	588	12	130	72	223	1.8	11	138	97897986	0.6071	1012.29	182.36	96853895.57
1381	¤sªF	2014	1	Shandong	36.351999	1.026	2.459	1.574	61.74	382	13	103	62	211	1.9	42	137	97897986	0.3925	1012.69	160.34	97324840.76
1382	¤sªF	2014	2	Shandong	36.351999	0.922	2.678	16.422	66.04	152	14	73	44	136	1.5	70	94	97897986	0.1562	1014.02	133.14	97311139.56
1383	¤sªF	2014	3	Shandong	36.351999	9.387	2.991	2.722	55.57	372	15	70	53	169	1.4	92	91	97897986	0.3822	1007.12	214.2	97331240.19
1384	¤sªF	2014	4	Shandong	36.351999	14.517	2.73	43.465	63	492	16	56	46	147	1.2	110	77	97897986	0.5055	1003.99	207.03	97329376.85
1385	¤sªF	2014	5	Shandong	36.351999	20.643	3.155	57.178	53.61	752	17	48	39	144	1.1	138	64	97897986	0.7726	996.19	295.66	97333678.49
1386	¤sªF	2014	6	Shandong	36.351999	22.922	2.4	67.009	71.96	577	18	38	34	110	1.1	142	65	97897986	0.5928	993.42	181.17	97334682.86
1387	¤sªF	2014	7	Shandong	36.351999	25.878	2.53	123.136	74.52	296	19	35	32	108	1.1	149	60	97897986	0.3041	992.9	203.96	97336402.5
1388	¤sªF	2014	8	Shandong	36.351999	24.774	1.917	66.948	76.61	156	20	42	36	107	1.2	143	60	97897986	0.1603	996	207.14	97317529.63
1389	¤sªF	2014	9	Shandong	36.351999	20.678	2.096	93.148	77.48	209	21	41	38	103	1.3	110	58	97897986	0.2147	1001.55	147.81	97345132.74
1390	¤sªF	2014	10	Shandong	36.351999	15.687	2.626	25.804	68.3	348	22	47	46	130	1.3	99	72	97897986	0.3575	1007.38	199.53	97342657.34
1391	¤sªF	2014	11	Shandong	36.351999	8.383	2.357	32.135	65.04	629	23	63	58	163	1.7	58	99	97897986	0.6462	1010.36	141	97338285.36
1392	¤sªF	2014	12	Shandong	36.351999	0.322	2.732	5.626	51.87	771	24	88	58	164	1.7	43	93	97897986	0.7921	1014.19	189.16	97336194.92
1393	¤sªF	2015	1	Shandong	36.351999	0.587	2.586	8.322	59.35	666	25	67	47	140	1.6	47	90	97897986	0.6803	1014.07	161.2	97897986.18
1394	¤sªF	2015	2	Shandong	36.351999	1.952	2.7	13.17	58.43	307	26	55	38	132	1.5	64	78	97897986	0.31360354	1010.9	167.67	97894303.11
1395	¤sªF	2015	3	Shandong	36.351999	7.748	3.013	4.687	53.22	305	27	44	38	137	1.2	85	67	97897986	0.3116	1008.64	232.63	97881899.87
1396	¤sªF	2015	4	Shandong	36.351999	13.083	3.132	56.883	61.22	494	28	32	32	111	1	115	58	97897986	0.5046	1002.79	221.84	97899326.2
1397	¤sªF	2015	5	Shandong	36.351999	19.057	2.93	41.652	62.39	802	29	30	30	99	0.9	132	49	97897986	0.8193	996.21	247.03	97888441.35
1398	¤sªF	2015	6	Shandong	36.351999	23.43	2.739	61.974	65.22	663	30	26	24	92	0.9	149	48	97897986	0.6773	992.63	216.8	97888675.62
1399	¤sªF	2015	7	Shandong	36.351999	25.709	2.283	113.709	74.3	399	31	21	23	79	0.9	132	43	97897986	0.4076	992.91	199.2	97890088.32
1400	¤sªF	2015	8	Shandong	36.351999	25.343	1.991	145.738	78.74	180	32	22	27	78	1	134	43	97897986	0.1839	995.22	206.05	97879282.22
1401	¤sªF	2015	9	Shandong	36.351999	21.257	2.035	40.939	73.17	244	33	26	33	80	0.9	126	42	97897986	0.2492	1002.12	193.28	97913322.63
1402	¤sªF	2015	10	Shandong	36.351999	15.713	2.504	18.013	63.52	390	34	31	41	124	1.1	106	70	97897986	0.398388862	1006.87	197.31	97894303.08
1403	¤sªF	2015	11	Shandong	36.351999	6.626	2.909	91.843	79.7	654	35	34	38	111	1.4	56	76	97897986	0.668067477	1012.19	71.17	97894302.97
1404	¤sªF	2015	12	Shandong	36.351999	1.97	2.557	4.191	67.39	947	36	59	53	181	1.9	42	120	97897986	0.9674	1014.32	134.81	97891254.91
1405	¤sªF	2016	1	Shandong	36.351999	-2.417	2.87	4.343	59.09	755	37	57	48	147	1.6	48	96	97897986	0.771210961	1014.94	NA	97897986.18
1406	¤sªF	2016	2	Shandong	36.351999	1.674	2.826	26.057	54.13	240	38	43	35	113	1.4	73	69	97897986	0.245162377	1012.65	188.76	97894302.93
1407	¤sªF	2016	3	Shandong	36.351999	8.37	3.009	5.326	50.17	526	39	35	37	135	1.1	101	65	97897986	0.537382295	1008.29	229.31	97881899.89
1408	¤sªF	2016	4	Shandong	36.351999	15.33	3.013	24.039	57.78	601	40	28	33	149	1	127	63	97897986	0.613895951	999.63	211.59	97899326.27
1409	¤sªF	2016	5	Shandong	36.351999	19.078	2.65	49.391	59.52	978	41	25	31	100	0.9	141	47	97897986	0.999096509	998	218.14	97888441.33
1410	¤sªF	2016	6	Shandong	36.351999	23.517	2.813	107.361	67.7	969	42	18	23	74	0.8	150	38	97897986	0.9899	993.42	220.59	97888675.62
1411	¤sªF	2016	7	Shandong	36.351999	26.322	2.487	160.868	80.13	428	43	14	19	68	0.8	128	37	97897986	0.437225063	992.43	182.72	97890088.25
1412	¤sªF	2016	8	Shandong	36.351999	26.13	2.296	121.236	78.17	207	44	16	23	59	0.8	114	29	97897986	0.211461654	994.54	193.24	97890088.38
1413	¤sªF	2016	9	Shandong	36.351999	22.174	2.265	33.413	70.26	352	45	22	31	87	0.9	141	46	97897986	0.359501639	1000.39	163.34	97913322.73
1414	¤sªF	2016	10	Shandong	36.351999	15.568	2.445	2.207	73.85	514	46	19	34	78	0.9	85	43	97897986	0.52505609	1007.39	116.79	97894303.06
1415	¤sªF	2016	11	Shandong	36.351999	7.361	2.77	14.287	68.04	649	47	28	43	117	1.2	60	68	97897986	0.662959927	1011.01	142.03	97894303.04
1416	¤sªF	2016	12	Shandong	36.351999	2.457	2.665	24.257	69.35	890	48	37	49	145	1.6	52	96	97897986	0.909143814	1013.7	119.72	97894303
1417	¤sªF	2017	1	Shandong	36.351999	0.17	2.44	22.66	66.57	584	49	42	48	158	1.8	55	103	97897986	0.5871	1014.29	139.49	99471980.92
1418	¤sªF	2017	2	Shandong	36.351999	2.68	2.95	8.19	55.66	327	50	41	42	129	1.3	81	80	97897986	0.3288	1012.16	171.67	99452554.74
1419	¤sªF	2017	3	Shandong	36.351999	7.36	2.64	12.62	51.86	566	51	33	43	113	1.1	101	62	97897986	0.569	1007.98	199.13	99472759.23
1420	¤sªF	2017	4	Shandong	36.351999	15.24	2.79	33.72	56.18	768	52	25	38	118	1	122	55	97897986	0.7721	999.68	239.47	99468980.7
1421	¤sªF	2017	5	Shandong	36.351999	21.23	2.97	29.77	56.41	1318	53	23	30	136	0.8	162	53	97897986	1.3251	997.8	299.18	99464191.38
1422	¤sªF	2017	6	Shandong	36.351999	23.87	2.52	77.25	62.02	1141	54	18	28	93	0.9	173	43	97897986	1.1471	994.44	240.53	99468224.22
1423	¤sªF	2017	7	Shandong	36.351999	27.31	2.39	203.5	80.07	559	55	13	23	78	0.9	137	39	97897986	0.562	991.94	164.34	99466192.17
1424	¤sªF	2017	8	Shandong	36.351999	25.96	2.17	162.77	80.01	244	56	12	24	62	0.8	134	30	97897986	0.2453	993.61	185.24	99470036.69
1425	¤sªF	2017	9	Shandong	36.351999	22.54	2.18	25.53	70.85	304	57	15	32	81	0.9	146	38	97897986	0.3056	999.82	215.83	99476439.79
1426	¤sªF	2017	10	Shandong	36.351999	14.5	2.3	43.51	69.71	440	58	17	42	90	1	92	49	97897986	0.4424	1009.82	144.22	99457504.52
1427	¤sªF	2017	11	Shandong	36.351999	7.52	2.88	1.87	52.52	802	59	23	48	115	1	69	56	97897986	0.8063	1010.73	195.4	99466699.74
1428	¤sªF	2017	12	Shandong	36.351999	1.21	2.59	2.56	53.59	1059	60	30	55	139	1.4	52	80	97897986	1.0647	1014.07	177.76	99464637.93
1429	¤sªF	2018	1	Shandong	36.351999	-1.93	2.67	6.99	57.26	771	61	29	50	138	1.4	56	85	97897986	0.7706	1013.35	130.51	100051907.6
1430	¤sªF	2018	2	Shandong	36.351999	0.56	2.87	4.13	51.21	301	62	25	35	114	1.1	84	63	97897986	0.3008	1011.11	173.76	100066489.4
1431	¤sªF	2018	3	Shandong	36.351999	8.64	3.42	27.94	60.16	401	63	19	36	108	1	114	59	97897986	0.4008	1006.29	210.06	100049900.2
1432	¤sªF	2018	4	Shandong	36.351999	14.63	3.5	NA	56.59	738	64	17	32	124	0.8	135	47	97897986	0.7376	1001.55	208.26	100054229.9
1433	¤sªF	2018	5	Shandong	36.351999	19.66	2.7	99.09	65.85	1072	65	14	30	94	0.8	153	40	97897986	1.0714	997.26	222.02	100056001.5
1434	¤sªF	2018	6	Shandong	36.351999	24.44	2.62	121.93	65.75	1006	66	12	24	79	0.7	185	36	97897986	1.0054	992.6	239.16	100059677.7
1435	¤sªF	2018	7	Shandong	36.351999	27.29	2.64	141.68	79.58	496	67	9	20	55	0.6	134	29	97897986	0.4957	992.5	204.01	100060520.5
1436	¤sªF	2018	8	Shandong	36.351999	27.24	2.58	237.52	78.7	257	68	10	20	53	0.7	138	26	97897986	0.2569	993.51	221	100038925.7
1437	¤sªF	2018	9	Shandong	36.351999	21.32	2.05	49.14	67.98	308	69	13	34	69	0.7	134	29	97897986	0.3078	1001.21	203.03	100064977.3
1438	¤sªF	2018	10	Shandong	36.351999	14.4	2.24	15.33	58.15	619	70	17	48	98	0.8	116	43	97897986	0.6186	1007.7	237.67	100064662.1
1439	¤sªF	2018	11	Shandong	36.351999	8.59	2.14	20.99	71.07	1256	71	16	52	146	1.1	77	77	97897986	1.2553	1010.94	134.38	100055763.6
1440	¤sªF	2018	12	Shandong	36.351999	0.46	2.53	20.84	60.86	1680	72	21	53	129	1.1	51	69	97897986	1.679	1016.59	141.62	100059559.3
1441	¹ç®L	2013	1	Ningxia	37.270934	-6.117	2.008	1.75	44.5	46	1	228	63	190	2.6	32	110	6615475	0.7108	864.79	219.63	6471581.317
1442	¹ç®L	2013	2	Ningxia	37.270934	-1.692	2.242	5.35	38.08	14	2	99	44	131	1.6	69	52	6615475	0.216319782	863.49	196.37	6471900.013
1443	¹ç®L	2013	3	Ningxia	37.270934	7.283	2.7	4.217	28.33	57	3	52	37	175	1	84	47	6615475	0.880730543	860.59	247.8	6471899.999
1444	¹ç®L	2013	4	Ningxia	37.270934	11.108	2.742	11.036	29.25	64	4	30	36	139	0.8	99	41	6615475	0.9889	859.57	293.79	6471837.395
1445	¹ç®L	2013	5	Ningxia	37.270934	17.192	2.483	39.742	43.58	187	5	32	39	99	0.9	107	34	6615475	2.8894	857.67	264.87	6471931.889
1446	¹ç®L	2013	6	Ningxia	37.270934	20.567	2.633	59.342	54.75	187	6	21	24	75	0.6	87	30	6615475	2.8894	854.56	240.91	6471931.889
1447	¹ç®L	2013	7	Ningxia	37.270934	21.367	2.167	114.017	66.33	106	7	14	17	52	0.5	64	22	6615475	1.6378	853.94	203.58	6472096.715
1448	¹ç®L	2013	8	Ningxia	37.270934	21.95	2.358	27.65	59.33	36	8	13	21	52	0.6	64	23	6615475	0.5563	856.27	268.83	6471328.42
1449	¹ç®L	2013	9	Ningxia	37.270934	15.383	2.017	50.417	64.25	54	9	29	41	71	0.9	68	31	6615475	0.8344	861.86	195.31	6471716.203
1450	¹ç®L	2013	10	Ningxia	37.270934	9.733	1.95	16.392	57.08	98	10	60	55	109	1.1	86	49	6615475	1.5142	865.98	224.31	6472064.456
1451	¹ç®L	2013	11	Ningxia	37.270934	1.05	2.233	7.182	51.25	110	11	132	60	147	1.6	52	63	6615475	1.6997	867.46	189.74	6471730.305
1452	¹ç®L	2013	12	Ningxia	37.270934	-5.533	2.042	1.12	51.42	113	12	157	65	154	2	29	88	6615475	1.746	867.1	220.87	6471935.853
1453	¹ç®L	2014	1	Ningxia	37.270934	-4.458	2.35	2.25	35.08	38	13	169	55	154	2.1	46	81	6615475	0.5809	864.87	229.34	6541573.421
1454	¹ç®L	2014	2	Ningxia	37.270934	-3.867	2.233	8.658	61.83	19	14	118	36	135	1.2	65	76	6615475	0.2904	862.53	158.65	6542699.725
1455	¹ç®L	2014	3	Ningxia	37.270934	5.2	2.55	6.792	37.42	36	15	94	36	143	1.1	92	52	6615475	0.5503	862.15	262.39	6541886.244
1456	¹ç®L	2014	4	Ningxia	37.270934	11.275	2.558	43.425	52.67	53	16	40	25	154	0.9	116	51	6615475	0.8102	860.92	214.91	6541594.668
1457	¹ç®L	2014	5	Ningxia	37.270934	16.042	3.008	9.417	35.42	128	17	32	27	136	0.8	123	41	6615475	1.9566	858.05	298.98	6541960.544
1458	¹ç®L	2014	6	Ningxia	37.270934	20.192	2.383	58.942	53.33	172	18	37	28	70	0.9	134	31	6615475	2.6292	856.37	251.11	6541913.89
1459	¹ç®L	2014	7	Ningxia	37.270934	22.042	2.583	53.158	60.08	64	19	29	27	87	0.7	117	34	6615475	0.9783	855.86	283.84	6541960.544
1460	¹ç®L	2014	8	Ningxia	37.270934	19.25	2.333	65.533	66.5	32	20	30	28	76	0.7	88	34	6615475	0.4892	858.82	241.31	6541291.905
1461	¹ç®L	2014	9	Ningxia	37.270934	15.9	2.258	83.208	69.5	42	21	31	35	80	0.8	86	32	6615475	0.642	860.81	181.05	6542056.075
1462	¹ç®L	2014	10	Ningxia	37.270934	10.283	2.133	27.358	64.83	89	22	39	43	119	1	77	50	6615475	1.3605	864.76	208.77	6541712.606
1463	¹ç®L	2014	11	Ningxia	37.270934	1.358	2.133	8.042	63.67	140	23	110	49	133	1.3	53	68	6615475	2.1401	865.87	173.13	6541750.385
1464	¹ç®L	2014	12	Ningxia	37.270934	-6	2.733	0.442	43.5	95	24	142	41	135	1.3	49	59	6615475	1.4522	868.75	223.21	6541798.65
1465	¹ç®L	2015	1	Ningxia	37.270934	-4.7	2.275	3.142	49.08	56	25	98	38	138	1.3	43	74	6615475	0.8465	865.75	196.52	6615475.487
1466	¹ç®L	2015	2	Ningxia	37.270934	-1.758	2.692	1.658	45.58	9	26	60	25	132	1	56	58	6615475	0.136046175	863.54	206.87	6615400.984
1467	¹ç®L	2015	3	Ningxia	37.270934	4.608	2.583	8.1	40.58	59	27	49	24	134	0.8	66	47	6615475	0.8919	862.56	246.05	6615091.378
1468	¹ç®L	2015	4	Ningxia	37.270934	10.625	2.825	37.175	47.5	51	28	21	21	121	0.8	75	42	6615475	0.7709	861.16	240.56	6615644.052
1469	¹ç®L	2015	5	Ningxia	37.270934	16.233	2.808	33.167	42	115	29	19	19	107	0.8	92	38	6615475	1.7384	857.81	276.82	6615278.417
1470	¹ç®L	2015	6	Ningxia	37.270934	19.875	2.817	19.95	49.92	154	30	17	18	91	0.7	103	33	6615475	2.3279	855.87	252.25	6615404.442
1471	¹ç®L	2015	7	Ningxia	37.270934	22.333	2.517	29.367	50.83	81	31	18	22	83	0.8	139	32	6615475	1.2244	855.59	295.45	6615485.136
1472	¹ç®L	2015	8	Ningxia	37.270934	20.583	2.317	37.575	53.92	32	32	18	22	77	0.8	124	30	6615475	0.4837	858.52	283.44	6615670.87
1473	¹ç®L	2015	9	Ningxia	37.270934	15.292	2.45	76.992	69.25	50	33	13	20	67	0.7	95	29	6615475	0.7558	862.11	190.33	6615506.748
1474	¹ç®L	2015	10	Ningxia	37.270934	8.983	2.158	19.767	58.25	78	34	27	32	102	0.8	84	44	6615475	1.179066847	866.36	231.94	6615401.001
1475	¹ç®L	2015	11	Ningxia	37.270934	2.9	2.317	21.267	75.17	76	35	67	35	117	1.2	48	62	6615475	1.148834364	864.11	152.87	6615401
1476	¹ç®L	2015	12	Ningxia	37.270934	-4.508	2.333	8.342	62.33	67	36	84	39	116	1.4	54	67	6615475	1.0128	867.24	196.4	6615323.855
1477	¹ç®L	2016	1	Ningxia	37.270934	-8.658	2.267	2.417	56.25	34	37	91	33	105	1.1	55	61	6615475	0.513946429	867.04	NA	6615475.482
1478	¹ç®L	2016	2	Ningxia	37.270934	-4.258	2.667	6.325	45.75	15	38	75	27	141	0.9	70	56	6615475	0.226743624	867.92	206.2	6615401.013
1479	¹ç®L	2016	3	Ningxia	37.270934	4.617	2.55	20.6	46.42	34	39	52	29	142	0.8	83	54	6615475	0.513976271	862.44	224.7	6615091.38
1480	¹ç®L	2016	4	Ningxia	37.270934	12.392	2.575	12.842	40.83	56	40	23	26	99	0.6	97	36	6615475	0.846478431	858.58	246.87	6615644.055
1481	¹ç®L	2016	5	Ningxia	37.270934	15.033	3.075	42.525	47.58	116	41	16	20	117	0.6	111	40	6615475	1.753516522	858.74	274.92	6615278.416
1482	¹ç®L	2016	6	Ningxia	37.270934	20.833	2.625	28.1	49.08	152	42	20	21	76	0.6	133	31	6615475	2.297667532	856.27	286.4	6615404.443
1483	¹ç®L	2016	7	Ningxia	37.270934	22.875	2.717	64.95	59.25	73	43	13	19	61	0.6	135	26	6615475	1.103471605	854.68	269.41	6615485.135
1484	¹ç®L	2016	8	Ningxia	37.270934	22.2	2.567	69.217	65.92	25	44	14	17	57	0.7	116	27	6615475	0.377901235	857.82	227.51	6615485.128
1485	¹ç®L	2016	9	Ningxia	37.270934	16.342	2.092	29.142	62.75	37	45	18	26	59	0.7	106	30	6615475	0.559292	861.96	195.2	6615506.748
1486	¹ç®L	2016	10	Ningxia	37.270934	9.684	2.236	1.135	65.22	92	46	26	30	91	0.9	80	42	6615475	1.39069423	864.11	180.38	6615401
1487	¹ç®L	2016	11	Ningxia	37.270934	2.092	2.367	0.858	49.75	162	47	61	41	159	1.4	61	63	6615475	2.448831144	865.74	206.65	6615401
1488	¹ç®L	2016	12	Ningxia	37.270934	-1.975	2.3	0.4	53.17	174	48	78	45	137	1.7	49	76	6615475	2.630226044	866.04	191.2	6615400.999
1489	¹ç®L	2017	1	Ningxia	37.270934	-4.9	1.87	0.3	42.21	69	49	79	40	146	1.6	54	67	6615475	1.0224	866.06	202	6748826.291
1490	¹ç®L	2017	2	Ningxia	37.270934	-1.25	2.06	9.69	44.95	30	50	59	36	118	1.3	78	59	6615475	0.4445	865.17	176.58	6749156.355
1491	¹ç®L	2017	3	Ningxia	37.270934	3.21	2.23	12.12	48.66	58	51	36	31	89	1	97	41	6615475	0.8594	863.28	188	6748894.578
1492	¹ç®L	2017	4	Ningxia	37.270934	12.11	2.46	10.59	39.7	98	52	21	28	106	0.7	122	33	6615475	1.4521	860.21	238.32	6748846.498
1493	¹ç®L	2017	5	Ningxia	37.270934	17.49	2.38	22.87	36.77	212	53	21	27	156	0.7	130	53	6615475	3.1412	860.2	292.02	6749013.116
1494	¹ç®L	2017	6	Ningxia	37.270934	21.28	2.29	49.24	48.22	291	54	19	25	86	0.7	149	30	6615475	4.3117	856.4	289.69	6749078.09
1495	¹ç®L	2017	7	Ningxia	37.270934	24.53	2.3	58.37	52.79	111	55	15	22	83	0.7	143	30	6615475	1.6447	855.48	292.42	6748951.177
1496	¹ç®L	2017	8	Ningxia	37.270934	20.52	1.94	102.64	65	37	56	17	26	67	0.7	124	26	6615475	0.5482	858.23	203.47	6749361.547
1497	¹ç®L	2017	9	Ningxia	37.270934	17.64	1.85	16.29	60.71	56	57	21	33	91	0.7	105	32	6615475	0.8298	860.75	209.71	6748614.124
1498	¹ç®L	2017	10	Ningxia	37.270934	8.85	1.9	44.26	70.6	66	58	23	34	95	0.9	76	41	6615475	0.9779	866.49	181.96	6749156.355
1499	¹ç®L	2017	11	Ningxia	37.270934	2.16	1.94	0	46.71	99	59	44	39	120	1	69	47	6615475	1.4669	866.5	224.35	6748926.307
1500	¹ç®L	2017	12	Ningxia	37.270934	-4.74	1.77	0.47	46.28	87	60	45	40	127	1.3	65	55	6615475	1.2891	868.49	216.14	6748894.578
1501	¹ç®L	2018	1	Ningxia	37.270934	-7.29	2.34	5.22	51.27	41	61	39	31	102	1	69	49	6615475	0.6014	864.84	166.37	6817426.006
1502	¹ç®L	2018	2	Ningxia	37.270934	-4.04	2.04	2.11	36.37	11	62	40	27	112	1	90	43	6615475	0.1613	864.63	219.9	6819590.825
1503	¹ç®L	2018	3	Ningxia	37.270934	8.65	2.21	4.96	37.64	53	63	30	32	169	0.9	108	55	6615475	0.7774	860.38	256.79	6817597.119
1504	¹ç®L	2018	4	Ningxia	37.270934	12.96	2.55	NA	36.94	69	64	18	27	160	0.6	118	48	6615475	1.0121	860.44	234.09	6817508.151
1505	¹ç®L	2018	5	Ningxia	37.270934	17.85	2.61	34.98	41.81	159	65	14	23	151	0.6	134	44	6615475	2.3321	858.15	281.51	6817889.456
1506	¹ç®L	2018	6	Ningxia	37.270934	21.95	2.19	34.55	48.03	220	66	14	24	74	0.7	153	26	6615475	3.2268	855.64	265.87	6817900.087
1507	¹ç®L	2018	7	Ningxia	37.270934	22.84	2.31	114.48	68.05	125	67	9	17	82	0.7	130	29	6615475	1.8334	849.66	226.84	6817933.893
1508	¹ç®L	2018	8	Ningxia	37.270934	22.35	1.96	104.62	70.05	33	68	10	19	57	0.8	125	25	6615475	0.484	857.37	209.2	6818181.818
1509	¹ç®L	2018	9	Ningxia	37.270934	14.68	1.9	39.59	63.28	61	69	13	27	65	0.7	104	26	6615475	0.8947	863.37	181.86	6817927.797
1510	¹ç®L	2018	10	Ningxia	37.270934	8.37	1.79	8.1	52.96	124	70	19	37	89	0.8	92	38	6615475	1.8188	866.43	241.16	6817681.988
1511	¹ç®L	2018	11	Ningxia	37.270934	1.61	1.8	8.8	55.22	153	71	27	43	156	1.1	67	56	6615475	2.2441	865.91	191.25	6817877.991
1512	¹ç®L	2018	12	Ningxia	37.270934	-7.2	1.94	1.12	46.57	170	72	32	37	141	1.1	60	50	6615475	2.4935	868.2	185.3	6817726.088
1513	¤s¦è	2013	1	Shanxi	37.575897	-5.615	1.785	3.385	51.89	188	1	142	41	233	2	26	154	36479128	0.5207	914.97	181.64	36105242.94
1514	¤s¦è	2013	2	Shanxi	37.575897	-1.144	2.093	5.333	51.78	49	2	78	30	174	1.6	52	130	36479128	0.135702898	913.46	143.67	36108292.99
1515	¤s¦è	2013	3	Shanxi	37.575897	6.985	2.526	2.23	38	112	3	70	45	222	1.6	62	92	36479128	0.310178052	908.75	222.58	36108293.05
1516	¤s¦è	2013	4	Shanxi	37.575897	11.181	2.826	21.693	38.63	161	4	52	34	172	2.1	81	64	36479128	0.4459	907.12	247.24	36106750.39
1517	¤s¦è	2013	5	Shanxi	37.575897	19.13	2.415	44.5	44.78	267	5	59	45	118	1.5	124	58	36479128	0.7394	904.97	226.19	36110359.75
1518	¤s¦è	2013	6	Shanxi	37.575897	22.4	2.185	80.956	58.44	200	6	49	46	121	1.3	166	65	36479128	0.5539	902.12	207.76	36107600.65
1519	¤s¦è	2013	7	Shanxi	37.575897	23.226	1.63	192.315	75.96	91	7	32	46	94	1.3	116	46	36479128	0.252	900.52	171.81	36111111.11
1520	¤s¦è	2013	8	Shanxi	37.575897	23.011	1.75	80.278	70.33	45	8	40	44	98	1.6	115	48	36479128	0.1246	903.73	234.68	36115569.82
1521	¤s¦è	2013	9	Shanxi	37.575897	17.293	1.7	66.07	68.96	40	9	51	40	114	2	81	57	36479128	0.1108	910.16	173.48	36101083.03
1522	¤s¦è	2013	10	Shanxi	37.575897	10.833	1.641	21.185	61.48	93	10	77	51	177	1.8	64	89	36479128	0.2576	914.81	207.49	36102484.47
1523	¤s¦è	2013	11	Shanxi	37.575897	2.67	2.074	8.4	53.07	156	11	129	45	160	2	27	79	36479128	0.432	915.55	182.85	36111111.11
1524	¤s¦è	2013	12	Shanxi	37.575897	-4.211	1.9	0.148	47.37	206	12	98	39	149	2.4	13	113	36479128	0.5705	916.16	182.43	36108676.6
1525	¤s¦è	2014	1	Shanxi	37.575897	-3.478	2.048	0.078	38.19	104	13	97	43	140	2.7	35	81	36479128	0.2865	914.17	186.55	36300174.52
1526	¤s¦è	2014	2	Shanxi	37.575897	-2.878	1.852	14.859	65.15	41	14	69	39	150	2.3	42	97	36479128	0.113	913.86	92.62	36283185.84
1527	¤s¦è	2014	3	Shanxi	37.575897	6.693	2.27	10.189	43.22	130	15	59	37	136	2.2	65	59	36479128	0.3581	910.86	222.8	36302708.74
1528	¤s¦è	2014	4	Shanxi	37.575897	12.874	2.104	47.774	56.85	171	16	39	35	131	2.1	78	60	36479128	0.4711	909.48	190.59	36298025.9
1529	¤s¦è	2014	5	Shanxi	37.575897	17.841	2.815	48.263	43.3	398	17	37	34	135	1.4	85	52	36479128	1.0965	904.58	260.93	36297309.62
1530	¤s¦è	2014	6	Shanxi	37.575897	21.456	2.015	61.378	57.04	425	18	30	31	97	1.5	92	49	36479128	1.1709	902.73	212.29	36296865.66
1531	¤s¦è	2014	7	Shanxi	37.575897	23.252	1.941	97.367	66.96	185	19	33	34	91	1.2	107	49	36479128	0.5097	902.6	230.42	36295860.31
1532	¤s¦è	2014	8	Shanxi	37.575897	20.544	1.719	109.463	72.04	65	20	34	32	82	1.4	91	45	36479128	0.1791	905.81	188.17	36292573.98
1533	¤s¦è	2014	9	Shanxi	37.575897	16.589	1.7	134.337	78.33	75	21	33	30	81	1.5	67	45	36479128	0.2066	909.12	133.84	36302032.91
1534	¤s¦è	2014	10	Shanxi	37.575897	11.626	1.833	17.848	68.33	143	22	49	40	134	1.8	60	72	36479128	0.394	913.13	164.31	36294416.24
1535	¤s¦è	2014	11	Shanxi	37.575897	2.989	1.97	6.767	60.15	239	23	107	39	134	2	44	78	36479128	0.6584	914.72	152.79	36300121.51
1536	¤s¦è	2014	12	Shanxi	37.575897	-5.059	2.354	0.578	40.67	279	24	124	36	121	2.4	39	66	36479128	0.7686	917.46	191.88	36299765.81
1537	¤s¦è	2015	1	Shanxi	37.575897	-3.641	2.056	5.448	49.15	201	25	140	43	139	2.9	44	88	36479128	0.551	914.52	161.74	36479128.86
1538	¤s¦è	2015	2	Shanxi	37.575897	-1.563	2.344	9.648	48.81	88	26	92	33	105	2.2	62	58	36479128	0.241230755	911.92	169.74	36479593.99
1539	¤s¦è	2015	3	Shanxi	37.575897	5.719	2.485	5.281	41.96	149	27	60	32	105	2	74	50	36479128	0.4084	910.54	213.79	36483839.37
1540	¤s¦è	2015	4	Shanxi	37.575897	11.893	2.711	34.985	48.41	240	28	39	28	92	1.6	82	39	36479128	0.6579	907.62	234.77	36479708.16
1541	¤s¦è	2015	5	Shanxi	37.575897	17.681	2.585	44.307	49.37	408	29	39	29	99	1.3	119	47	36479128	1.1184	903.03	248.75	36480686.7
1542	¤s¦è	2015	6	Shanxi	37.575897	21.059	2.415	63.019	57.33	479	30	31	26	85	1.4	124	45	36479128	1.3131	900.91	184.87	36478562.18
1543	¤s¦è	2015	7	Shanxi	37.575897	23.281	2.026	57.644	63.07	201	31	29	27	84	1.3	131	51	36479128	0.551	901.38	242.1	36479128.86
1544	¤s¦è	2015	8	Shanxi	37.575897	21.863	1.867	62.444	64.81	80	32	27	25	71	1.3	97	38	36479128	0.2193	904.07	236.43	36479708.16
1545	¤s¦è	2015	9	Shanxi	37.575897	16.9	1.863	86.044	73.67	104	33	29	28	64	1.4	82	39	36479128	0.2851	908.96	166.35	36478428.62
1546	¤s¦è	2015	10	Shanxi	37.575897	10.478	2.13	33.848	63.48	181	34	41	39	84	1.6	68	46	36479128	0.496167803	912.86	201.49	36479593.98
1547	¤s¦è	2015	11	Shanxi	37.575897	3.356	1.915	49.556	79.44	288	35	84	41	102	2.2	39	68	36479128	0.789482471	913.15	89.86	36479593.98
1548	¤s¦è	2015	12	Shanxi	37.575897	-2.678	2.185	2.719	61.81	378	36	115	45	152	2.5	36	99	36479128	1.0362	915.58	151.55	36479444.12
1549	¤s¦è	2016	1	Shanxi	37.575897	-7.011	2.333	1.574	48	269	37	114	42	129	2.6	45	81	36479128	0.73740796	915.09	NA	36479128.87
1550	¤s¦è	2016	2	Shanxi	37.575897	-2.73	2.637	8.485	42.81	75	38	84	30	97	2.3	68	55	36479128	0.205594393	914.86	191	36479594.07
1551	¤s¦è	2016	3	Shanxi	37.575897	5.5	2.337	4.537	41.52	203	39	72	40	139	1.8	91	66	36479128	0.556410738	910.58	NA	36483839.39
1552	¤s¦è	2016	4	Shanxi	37.575897	13.826	2.559	33.507	46.96	229	40	35	31	103	1.4	111	46	36479128	0.62774625	904.7	199.78	36479708.16
1553	¤s¦è	2016	5	Shanxi	37.575897	16.904	2.567	44.756	49.52	433	41	35	29	94	1.2	121	43	36479128	1.186929412	904.71	225.38	36480686.69
1554	¤s¦è	2016	6	Shanxi	37.575897	21.389	2.207	71.563	59.93	421	42	32	27	79	1.3	125	40	36479128	1.154102505	901.32	221.46	36478562.19
1555	¤s¦è	2016	7	Shanxi	37.575897	23.333	2.056	183.192	73.7	219	43	20	22	71	1.3	110	40	36479128	0.600343284	900.79	183.49	36479128.83
1556	¤s¦è	2016	8	Shanxi	37.575897	23.089	1.893	89.074	73.63	57	44	25	23	63	1.2	101	33	36479128	0.156253731	904.01	185.21	36479128.94
1557	¤s¦è	2016	9	Shanxi	37.575897	17.707	1.833	33.507	68.78	107	45	34	34	74	1.4	90	37	36479128	0.293324038	908.13	155.67	36478428.68
1558	¤s¦è	2016	10	Shanxi	37.575897	11.092	1.921	2.574	72.32	153	46	38	38	80	1.4	67	41	36479128	0.419412563	911.88	128.39	36479593.96
1559	¤s¦è	2016	11	Shanxi	37.575897	3.122	2.193	10.363	62.19	298	47	126	55	181	2.2	52	101	36479128	0.816895056	913.15	151.97	36479594.02
1560	¤s¦è	2016	12	Shanxi	37.575897	-1.526	1.911	8.656	61.07	355	48	171	59	188	2.7	44	126	36479128	0.973146795	914.67	145.44	36479594.02
1561	¤s¦è	2017	1	Shanxi	37.575897	-3.69	2.23	3.01	51.55	199	49	157	54	184	2.5	56	124	36479128	0.5405	914.59	160.23	36817761.33
1562	¤s¦è	2017	2	Shanxi	37.575897	-0.79	2.34	10.15	48.23	112	50	118	48	141	2	81	89	36479128	0.3042	913.58	155.14	36817882.97
1563	¤s¦è	2017	3	Shanxi	37.575897	4.08	2.45	12.69	47.29	166	51	65	42	109	1.4	98	61	36479128	0.4509	911.04	172.38	36815258.37
1564	¤s¦è	2017	4	Shanxi	37.575897	12.23	2.63	31.29	45.43	237	52	36	40	110	1.2	118	47	36479128	0.6437	906.14	220.87	36818393.66
1565	¤s¦è	2017	5	Shanxi	37.575897	19.16	2.71	36.08	40.19	594	53	22	34	121	1.1	160	45	36479128	1.6134	905.38	282.12	36816660.47
1566	¤s¦è	2017	6	Shanxi	37.575897	21.42	2.22	63.9	55.93	552	54	24	34	86	1.2	178	43	36479128	1.4993	902.21	229.85	36817181.35
1567	¤s¦è	2017	7	Shanxi	37.575897	24.83	2.16	129.66	67.32	217	55	22	29	85	1.3	167	45	36479128	0.5894	900.9	218.74	36817102.14
1568	¤s¦è	2017	8	Shanxi	37.575897	21.89	1.94	126.64	73.29	53	56	23	31	79	1.3	142	43	36479128	0.144	903.32	197.9	36805555.56
1569	¤s¦è	2017	9	Shanxi	37.575897	17.92	1.93	22.99	67.77	74	57	34	43	109	1.5	124	52	36479128	0.201	907.34	197.59	36815920.4
1570	¤s¦è	2017	10	Shanxi	37.575897	9.52	1.82	106.47	78.81	125	58	29	42	97	1.5	67	55	36479128	0.3395	914.48	116.47	36818851.25
1571	¤s¦è	2017	11	Shanxi	37.575897	2.24	2.51	0.33	50.19	216	59	58	50	134	1.7	60	67	36479128	0.5867	913.69	198.47	36816089.99
1572	¤s¦è	2017	12	Shanxi	37.575897	-3.97	2.53	1.44	45.43	221	60	86	51	139	2	51	79	36479128	0.6003	915.96	196.36	36814925.87
1573	¤s¦è	2018	1	Shanxi	37.575897	-6.79	2.44	8.7	54.73	174	61	77	49	142	1.9	53	86	36479128	0.47	913.52	146.63	37021276.6
1574	¤s¦è	2018	2	Shanxi	37.575897	-3.02	2.76	2.02	36.55	48	62	66	37	132	1.6	85	74	36479128	0.1296	911.82	198.87	37037037.04
1575	¤s¦è	2018	3	Shanxi	37.575897	8.29	2.56	9.49	46.68	87	63	37	43	148	1.4	110	75	36479128	0.235	908.41	215.72	37021276.6
1576	¤s¦è	2018	4	Shanxi	37.575897	13.41	2.96	NA	47.15	153	64	23	36	147	1.1	127	51	36479128	0.4133	906.58	208.08	37019114.44
1577	¤s¦è	2018	5	Shanxi	37.575897	18.42	2.5	53.95	51.14	395	65	21	36	120	1	152	46	36479128	1.0669	904.23	233.54	37023151.19
1578	¤s¦è	2018	6	Shanxi	37.575897	22.49	2.2	48.92	50.89	471	66	20	36	89	1	178	39	36479128	1.2722	901.16	232.93	37022480.74
1579	¤s¦è	2018	7	Shanxi	37.575897	24.12	2.14	157.47	75.52	206	67	12	23	67	1	151	41	36479128	0.5564	900.88	189.9	37023723.94
1580	¤s¦è	2018	8	Shanxi	37.575897	23.76	2.03	97.2	73.58	57	68	13	25	68	1.1	148	39	36479128	0.154	903.3	213.59	37012987.01
1581	¤s¦è	2018	9	Shanxi	37.575897	15.45	2.14	69.98	69.74	88	69	14	33	66	1	102	30	36479128	0.2377	909.41	168.41	37021455.62
1582	¤s¦è	2018	10	Shanxi	37.575897	9.07	2.25	6.47	53.19	152	70	21	48	101	1.1	99	45	36479128	0.4106	913.32	231.37	37018996.59
1583	¤s¦è	2018	11	Shanxi	37.575897	2.69	2.05	10.87	58.11	341	71	39	56	152	1.6	60	77	36479128	0.921	913.74	162.68	37024972.86
1584	¤s¦è	2018	12	Shanxi	37.575897	-5.75	2.29	1.41	41.83	389	72	55	52	148	1.6	46	69	36479128	1.0507	917.07	153.32	37022937.09
1585	¥ÌµÂ	2013	1	Gansu	37.820789	-6.731	2.145	1.464	49.24	43	1	70	52	140	2	16	97	25898078	0.1668	824.84	212.31	25779376.5
1586	¥ÌµÂ	2013	2	Gansu	37.820789	-2.048	2.431	4.028	43.07	11	2	49	33	129	0.8	54	70	25898078	0.042676175	823.57	194.06	25775505.89
1587	¥ÌµÂ	2013	3	Gansu	37.820789	6.969	2.714	0.869	29.17	49	3	35	41	300	0.7	84	109	25898078	0.190102961	822.38	260.98	25775505.94
1588	¥ÌµÂ	2013	4	Gansu	37.820789	10.69	2.928	16.345	33.62	81	4	22	29	166	0.3	81	77	25898078	0.3143	821.48	265.68	25771555.84
1589	¥ÌµÂ	2013	5	Gansu	37.820789	15.945	2.603	43.028	43.52	141	5	19	25	151	0.4	59	65	25898078	0.547	820.69	243.15	25776965.27
1590	¥ÌµÂ	2013	6	Gansu	37.820789	19.424	2.569	52.897	54.76	234	6	20	30	142	0.6	90	56	25898078	0.9078	818.14	234.78	25776602.78
1591	¥ÌµÂ	2013	7	Gansu	37.820789	20.438	2.162	91.874	63.83	160	7	29	55	129	1.1	119	57	25898078	0.6207	817.66	179.86	25777348.16
1592	¥ÌµÂ	2013	8	Gansu	37.820789	20.655	2.334	45.055	59.31	52	8	23	28	111	0.9	89	50	25898078	0.2017	819.65	260.09	25780862.67
1593	¥ÌµÂ	2013	9	Gansu	37.820789	14.741	2.159	45.031	58.97	54	9	19	19	99	0.5	51	44	25898078	0.2095	824.24	190.2	25775656.32
1594	¥ÌµÂ	2013	10	Gansu	37.820789	9.186	2.103	11.234	52.38	86	10	27	39	135	1	44	63	25898078	0.3337	827.58	221.65	25771651.18
1595	¥ÌµÂ	2013	11	Gansu	37.820789	0.276	2.224	5.031	52.24	138	11	40	40	202	1.3	48	99	25898078	0.5354	828.28	191.07	25775121.4
1596	¥ÌµÂ	2013	12	Gansu	37.820789	-5.71	1.983	0.693	52.76	113	12	49	35	144	1.7	19	82	25898078	0.4384	827.15	209.04	25775547.45
1597	¥ÌµÂ	2014	1	Gansu	37.820789	-5.121	2.138	0.166	36.59	54	13	73	40	123	1.7	64	60	25898078	0.2091	825.26	224.33	25824964.13
1598	¥ÌµÂ	2014	2	Gansu	37.820789	-3.848	2.252	7.241	51.59	19	14	55	30	135	1.4	75	53	25898078	0.0736	822.08	151.2	25815217.39
1599	¥ÌµÂ	2014	3	Gansu	37.820789	4.379	2.493	4.355	38.66	41	15	46	36	168	1.4	96	50	25898078	0.1588	823.1	249.14	25818639.8
1600	¥ÌµÂ	2014	4	Gansu	37.820789	10.314	2.683	39.786	48.69	66	16	31	35	216	1.1	113	63	25898078	0.2556	822.54	208.3	25821596.24
1601	¥ÌµÂ	2014	5	Gansu	37.820789	14.621	2.786	18.872	38.52	106	17	29	32	152	1	134	49	25898078	0.4105	820.99	264.85	25822168.09
1602	¥ÌµÂ	2014	6	Gansu	37.820789	18.952	2.517	48.224	53.21	157	18	29	23	95	1.2	113	37	25898078	0.608	819.48	213.99	25822368.42
1603	¥ÌµÂ	2014	7	Gansu	37.820789	21.193	2.345	49.617	56.24	94	19	22	29	78	1	108	29	25898078	0.364	819.15	263.76	25824175.82
1604	¥ÌµÂ	2014	8	Gansu	37.820789	18.659	2.331	57.159	61.45	33	20	25	28	74	1.1	105	30	25898078	0.1278	821.59	224.74	25821596.24
1605	¥ÌµÂ	2014	9	Gansu	37.820789	14.966	2.059	68.531	63.38	53	21	25	27	108	1.2	87	38	25898078	0.2053	823.23	170.1	25815879.2
1606	¥ÌµÂ	2014	10	Gansu	37.820789	9.2	2.069	23.89	60.97	91	22	28	30	94	1.1	77	36	25898078	0.3524	826.73	196.83	25822928.49
1607	¥ÌµÂ	2014	11	Gansu	37.820789	0.607	2.093	4.107	60.45	127	23	43	39	105	1.6	62	47	25898078	0.4918	826.42	171.02	25823505.49
1608	¥ÌµÂ	2014	12	Gansu	37.820789	-6.686	2.314	1.714	51.48	81	24	65	40	134	1.5	62	59	25898078	0.3137	828.69	208.88	25820847.94
1609	¥ÌµÂ	2015	1	Gansu	37.820789	-5.034	2.2	2.976	49.76	31	25	79	46	147	1.9	59	78	25898078	0.1197	825.79	199.56	25898078.53
1610	¥ÌµÂ	2015	2	Gansu	37.820789	-2.266	2.5	2.441	47.62	20	26	56	32	132	1.5	77	63	25898078	0.077196829	823.71	192.62	25907799.92
1611	¥ÌµÂ	2015	3	Gansu	37.820789	4.238	2.517	7.29	41.03	48	27	38	31	157	1.3	94	57	25898078	0.1853	823.36	224.36	25903939.56
1612	¥ÌµÂ	2015	4	Gansu	37.820789	10.355	2.783	25.624	46.24	57	28	19	27	129	1	115	44	25898078	0.22	822.92	232.08	25909090.91
1613	¥ÌµÂ	2015	5	Gansu	37.820789	15.452	2.61	32.959	45.83	123	29	15	26	102	0.8	117	38	25898078	0.4748	820.62	254.72	25905644.48
1614	¥ÌµÂ	2015	6	Gansu	37.820789	18.614	2.51	43.269	54.24	183	30	14	26	78	0.7	113	32	25898078	0.7064	819.17	203.2	25906002.27
1615	¥ÌµÂ	2015	7	Gansu	37.820789	20.866	2.421	37.321	53.48	101	31	13	23	60	0.8	117	26	25898078	0.3898	819.59	281.59	25910723.45
1616	¥ÌµÂ	2015	8	Gansu	37.820789	19.931	2.397	32.724	50.38	51	32	14	24	66	0.8	111	25	25898078	0.1969	821.53	273.89	25901472.83
1617	¥ÌµÂ	2015	9	Gansu	37.820789	14.293	2.286	47.138	65.38	94	33	13	25	54	0.8	92	23	25898078	0.3628	824.43	168.64	25909592.06
1618	¥ÌµÂ	2015	10	Gansu	37.820789	8.645	2.176	16.41	52.79	118	34	19	31	69	0.9	82	28	25898078	0.45546129	827.88	216.92	25907799.98
1619	¥ÌµÂ	2015	11	Gansu	37.820789	2.686	2.128	9.969	64.66	184	35	38	37	78	1.3	57	38	25898078	0.710210825	825.11	167.06	25907799.98
1620	¥ÌµÂ	2015	12	Gansu	37.820789	-4.845	2.066	3.772	58.55	185	36	55	41	89	1.6	56	49	25898078	0.7141	827.49	200.32	25906735.75
1621	¥ÌµÂ	2016	1	Gansu	37.820789	-8.076	2.262	3.669	56.52	112	37	52	36	92	1.5	62	49	25898078	0.432464516	825.66	NA	25898078.54
1622	¥ÌµÂ	2016	2	Gansu	37.820789	-3.79	2.579	3.317	43.72	34	38	43	28	118	1.1	74	43	25898078	0.131234609	827.54	209.28	25907799.98
1623	¥ÌµÂ	2016	3	Gansu	37.820789	4.686	2.71	13.121	46.14	53	39	28	31	125	1	94	42	25898078	0.204602083	822.79	212.22	25903939.6
1624	¥ÌµÂ	2016	4	Gansu	37.820789	11.514	2.597	18.672	43.62	58	40	16	26	70	0.8	108	25	25898078	0.223859649	820.4	196.24	25909090.92
1625	¥ÌµÂ	2016	5	Gansu	37.820789	14.155	2.738	44.724	48.76	179	41	14	21	89	0.8	115	33	25898078	0.690969106	820.74	232.56	25905644.47
1626	¥ÌµÂ	2016	6	Gansu	37.820789	19.855	2.579	43.197	49.07	270	42	12	22	74	0.7	122	31	25898078	1.042229508	819.57	240.68	25906002.27
1627	¥ÌµÂ	2016	7	Gansu	37.820789	22.083	2.552	60.593	56.52	166	43	11	21	62	0.8	120	28	25898078	0.640661386	817.78	249.99	25910723.45
1628	¥ÌµÂ	2016	8	Gansu	37.820789	21.569	2.514	62.641	64.34	39	44	11	19	61	0.8	108	31	25898078	0.150516832	820.23	208.64	25910723.39
1629	¥ÌµÂ	2016	9	Gansu	37.820789	15.903	2.107	34.293	59.55	82	45	13	28	56	0.8	105	26	25898078	0.316485106	824.02	170.32	25909592.09
1630	¥ÌµÂ	2016	10	Gansu	37.820789	8.335	2.173	0.93	62.12	130	46	17	30	75	1	82	32	25898078	0.501779387	825.31	155.8	25907799.99
1631	¥ÌµÂ	2016	11	Gansu	37.820789	1.11	2.39	0.876	49.9	158	47	40	43	155	1.3	73	60	25898078	0.609854947	826.34	195.92	25907800.01
1632	¥ÌµÂ	2016	12	Gansu	37.820789	-2.738	2.19	0.734	53.72	148	48	44	49	123	1.5	65	63	25898078	0.571256533	826.14	190.72	25907799.99
1633	¥ÌµÂ	2017	1	Gansu	37.820789	-4.71	2.13	1.19	47.07	67	49	45	38	151	1.3	73	65	25898078	0.2567	824.83	189.45	26100506.43
1634	¥ÌµÂ	2017	2	Gansu	37.820789	-1.06	2.33	6.78	47.81	30	50	37	32	120	1.1	88	52	25898078	0.1149	824.26	168.3	26109660.57
1635	¥ÌµÂ	2017	3	Gansu	37.820789	2.45	2.47	19.48	53	50	51	25	30	93	0.8	101	38	25898078	0.1916	822.48	180.02	26096033.4
1636	¥ÌµÂ	2017	4	Gansu	37.820789	9.95	2.59	23.86	50.78	82	52	14	25	86	0.6	111	30	25898078	0.3142	820.23	214.18	26098026.73
1637	¥ÌµÂ	2017	5	Gansu	37.820789	14.87	2.63	42.32	46.35	176	53	12	24	114	0.5	126	37	25898078	0.6743	822.1	264.35	26101141.92
1638	¥ÌµÂ	2017	6	Gansu	37.820789	18.47	2.32	59.6	55.76	260	54	11	22	76	0.6	131	26	25898078	0.9962	818.79	244.2	26099176.87
1639	¥ÌµÂ	2017	7	Gansu	37.820789	22.33	2.51	55.16	55.58	174	55	11	20	58	0.5	128	20	25898078	0.6667	818.19	280.24	26098695.07
1640	¥ÌµÂ	2017	8	Gansu	37.820789	18.86	2.2	107.59	68.03	52	56	12	20	47	0.5	111	18	25898078	0.1992	820.19	186.25	26104417.67
1641	¥ÌµÂ	2017	9	Gansu	37.820789	15.42	2.09	36.26	65.6	104	57	13	26	63	0.6	98	23	25898078	0.3985	822.73	179.86	26097867
1642	¥ÌµÂ	2017	10	Gansu	37.820789	7.78	2.12	44.12	71.08	108	58	14	27	67	0.7	75	27	25898078	0.4138	826.79	156.38	26099565.01
1643	¥ÌµÂ	2017	11	Gansu	37.820789	1.52	2.07	1.15	53.84	209	59	27	39	101	1	72	43	25898078	0.8008	826.44	206.1	26098901.1
1644	¥ÌµÂ	2017	12	Gansu	37.820789	-4.52	2.02	0.25	48.2	152	60	35	43	153	1.4	66	59	25898078	0.5824	827.64	213.6	26098901.1
1645	¥ÌµÂ	2018	1	Gansu	37.820789	-7.58	2.24	6.64	56.49	58	61	30	34	115	1.2	70	52	25898078	0.2209	823.11	172.46	26256224.54
1646	¥ÌµÂ	2018	2	Gansu	37.820789	-4.28	2.25	3.78	47.31	23	62	25	28	111	1	91	44	25898078	0.0876	823.66	207.56	26255707.76
1647	¥ÌµÂ	2018	3	Gansu	37.820789	6.93	2.6	7.63	43.73	56	63	17	30	166	0.8	105	49	25898078	0.2133	821.08	239.08	26254102.2
1648	¥ÌµÂ	2018	4	Gansu	37.820789	10.55	2.74	NA	45.58	102	64	12	26	132	0.6	116	39	25898078	0.3885	821.78	222.8	26254826.25
1649	¥ÌµÂ	2018	5	Gansu	37.820789	15.32	2.74	46.56	49.44	260	65	11	21	113	0.5	127	36	25898078	0.9902	819.96	253.46	26257321.75
1650	¥ÌµÂ	2018	6	Gansu	37.820789	19.35	2.39	64.28	55.35	336	66	12	21	64	0.5	134	26	25898078	1.2797	817.99	225.03	26256153.79
1651	¥ÌµÂ	2018	7	Gansu	37.820789	20.96	2.44	117.41	68.34	192	67	10	19	56	0.5	120	24	25898078	0.7312	816.46	210.11	26258205.69
1652	¥ÌµÂ	2018	8	Gansu	37.820789	20.33	2.27	106.04	71.36	51	68	11	18	54	0.6	114	25	25898078	0.1942	819.34	206.08	26261585.99
1653	¥ÌµÂ	2018	9	Gansu	37.820789	13.66	2.16	58.2	68.88	73	69	12	22	58	0.6	101	23	25898078	0.278	824.43	166.45	26258992.81
1654	¥ÌµÂ	2018	10	Gansu	37.820789	7.21	2.1	9.58	59.5	126	70	16	31	98	0.7	95	38	25898078	0.4799	826.76	218.8	26255469.89
1655	¥ÌµÂ	2018	11	Gansu	37.820789	0.54	2.13	14.9	60.61	169	71	24	36	146	1	73	54	25898078	0.6436	825.75	180.47	26258545.68
1656	¥ÌµÂ	2018	12	Gansu	37.820789	-7.01	2.07	2.93	58.97	164	72	28	35	143	1.1	64	61	25898078	0.6246	826.21	170.64	26256804.35
1657	¤Ñ¬z	2013	1	Tianjin	39.310401	-4.225	2.85	3.075	66.75	70	1	147	77	242	3.8	22	162	15167699	0.4953	1028.1	123.2	14132848.78
1658	¤Ñ¬z	2013	2	Tianjin	39.310401	-1.275	3.075	5.95	62.25	19	2	83	45	159	2.3	53	112	15167699	0.134451336	1026.6	146.4	14131507.03
1659	¤Ñ¬z	2013	3	Tianjin	39.310401	5.2	3.7	10.2	51.5	47	3	48	50	153	2	61	90	15167699	0.332590148	1018.7	220.05	14131506.99
1660	¤Ñ¬z	2013	4	Tianjin	39.310401	10.9	4.3	5.6	48.25	79	4	26	42	125	1.7	89	68	15167699	0.559	1014.15	254.45	14132379.25
1661	¤Ñ¬z	2013	5	Tianjin	39.310401	19.775	3.575	10.325	57.5	126	5	27	45	144	1.6	109	84	15167699	0.8916	1009.1	250.35	14131897.71
1662	¤Ñ¬z	2013	6	Tianjin	39.310401	23.275	3.525	67.175	73.75	99	6	19	45	144	1.5	137	100	15167699	0.7006	1005.35	171.3	14130745.08
1663	¤Ñ¬z	2013	7	Tianjin	39.310401	26.65	2.525	155.625	77.25	32	7	12	38	124	1.5	112	74	15167699	0.2264	1001.15	193.85	14134275.62
1664	¤Ñ¬z	2013	8	Tianjin	39.310401	27.4	2.675	85.425	73.75	22	8	18	32	131	1.6	131	77	15167699	0.1557	1004.3	222.3	14129736.67
1665	¤Ñ¬z	2013	9	Tianjin	39.310401	21.325	2.7	59.4	72.75	21	9	35	45	124	2	98	77	15167699	0.1486	1014.5	168.75	14131897.71
1666	¤Ñ¬z	2013	10	Tianjin	39.310401	14.475	2.9	15.25	64.25	38	10	43	59	140	1.7	70	85	15167699	0.2689	1021.6	210.9	14131647.45
1667	¤Ñ¬z	2013	11	Tianjin	39.310401	7.125	2.433	2.375	50.25	66	11	80	64	161	1.9	32	104	15167699	0.467	1022.65	190.65	14132762.31
1668	¤Ñ¬z	2013	12	Tianjin	39.310401	0.175	3.225	2.275	53.25	127	12	132	80	206	2.7	25	120	15167699	0.8987	1025.85	195.45	14131523.31
1669	¤Ñ¬z	2014	1	Tianjin	39.310401	-0.425	2.8	0	60.75	70	13	119	72	184	2.5	26	113	15167699	0.4755	1026	164.4	14721345.95
1670	¤Ñ¬z	2014	2	Tianjin	39.310401	-0.1	2.925	3.45	63	39	14	101	61	138	2	45	95	15167699	0.2649	1028.35	123.55	14722536.81
1671	¤Ñ¬z	2014	3	Tianjin	39.310401	8.75	3.2	3.075	56	104	15	70	71	174	1.9	64	108	15167699	0.7064	1019.6	231	14722536.81
1672	¤Ñ¬z	2014	4	Tianjin	39.310401	15.375	3.45	9.55	55	177	16	35	57	156	1.4	97	83	15167699	1.2023	1016.5	242.65	14721783.25
1673	¤Ñ¬z	2014	5	Tianjin	39.310401	20.925	4.15	37.15	51.25	359	17	28	49	132	1.4	116	68	15167699	2.4385	1007.1	298.6	14722165.27
1674	¤Ñ¬z	2014	6	Tianjin	39.310401	24.225	2.85	60.2	67.75	227	18	21	42	93	1.4	145	57	15167699	1.5419	1005.55	240.95	14722096.12
1675	¤Ñ¬z	2014	7	Tianjin	39.310401	27.425	2.875	58.575	69.5	73	19	22	39	114	1.5	158	73	15167699	0.4959	1004.2	190.95	14720709.82
1676	¤Ñ¬z	2014	8	Tianjin	39.310401	25.875	2.425	126.175	72	27	20	20	41	99	1.4	124	56	15167699	0.1834	1008.05	217.5	14721919.3
1677	¤Ñ¬z	2014	9	Tianjin	39.310401	21.275	2.65	35.15	70.75	56	21	22	41	86	1.2	83	55	15167699	0.3804	1014.25	156.3	14721345.95
1678	¤Ñ¬z	2014	10	Tianjin	39.310401	14.975	2.775	26.425	66.75	106	22	19	53	149	1.1	52	100	15167699	0.72	1020.2	146.6	14722222.22
1679	¤Ñ¬z	2014	11	Tianjin	39.310401	7.4	3.275	2.2	58	212	23	53	69	153	1.9	44	108	15167699	1.44	1023.5	154.8	14722222.22
1680	¤Ñ¬z	2014	12	Tianjin	39.310401	-0.475	2.733	1.225	43.25	268	24	77	65	151	2	36	105	15167699	1.8204	1027.5	214.25	14722039.11
1681	¤Ñ¬z	2015	1	Tianjin	39.310401	-0.625	3.15	1.475	53.25	213	25	77	70	156	2.3	35	99	15167699	1.4043	1027.9	176.45	15167699.21
1682	¤Ñ¬z	2015	2	Tianjin	39.310401	1.125	3.35	11.15	52	55	26	61	52	144	1.7	52	80	15167699	0.362603071	1024.5	170.1	15168100.99
1683	¤Ñ¬z	2015	3	Tianjin	39.310401	7.65	3.775	1.125	45.25	124	27	37	52	159	1.4	62	71	15167699	0.8175	1021.3	252.2	15168195.72
1684	¤Ñ¬z	2015	4	Tianjin	39.310401	13.95	3.775	46.3	56.75	167	28	16	33	112	1	79	71	15167699	1.101	1015.25	237.95	15168029.06
1685	¤Ñ¬z	2015	5	Tianjin	39.310401	20.4	3.825	42.325	53.25	266	29	14	27	85	1	129	49	15167699	1.7537	1007.6	278.1	15167930.66
1686	¤Ñ¬z	2015	6	Tianjin	39.310401	24.2	3.25	32.3	63.25	220	30	15	33	84	1.3	143	57	15167699	1.4504	1004.15	216.55	15168229.45
1687	¤Ñ¬z	2015	7	Tianjin	39.310401	26.275	2.7	103.5	71.5	79	31	7	18	88	0.7	116	47	15167699	0.5208	1004.95	209.6	15168970.81
1688	¤Ñ¬z	2015	8	Tianjin	39.310401	26.55	2.45	64.375	72.25	47	32	11	25	93	1	110	49	15167699	0.3099	1007.15	225.5	15166182.64
1689	¤Ñ¬z	2015	9	Tianjin	39.310401	21.45	2.75	131.525	71.5	37	33	12	25	74	0.9	80	44	15167699	0.2439	1015.05	189.9	15170151.7
1690	¤Ñ¬z	2015	10	Tianjin	39.310401	15.125	3.55	17.025	59.75	86	34	17	41	100	1.1	70	53	15167699	0.566979347	1019.5	212.9	15168101
1691	¤Ñ¬z	2015	11	Tianjin	39.310401	4.15	3.45	44.25	75.5	157	35	36	57	133	2	36	88	15167699	1.035066947	1027.3	51.15	15168101.01
1692	¤Ñ¬z	2015	12	Tianjin	39.310401	0.55	3.1	0.375	68.75	226	36	45	66	189	2.1	21	125	15167699	1.49	1027.95	120.95	15167785.23
1693	¤Ñ¬z	2016	1	Tianjin	39.310401	-4.1	3.65	1.475	50	157	37	36	58	123	1.6	34	73	15167699	1.035094366	1029.72	NA	15167699.21
1694	¤Ñ¬z	2016	2	Tianjin	39.310401	0.75	3.725	11.925	45.75	62	38	26	41	85	1.3	52	50	15167699	0.408752552	1026.4	200	15168101.02
1695	¤Ñ¬z	2016	3	Tianjin	39.310401	8.375	3.55	0	45.25	99	39	29	53	148	1.5	61	80	15167699	0.652681452	1020.85	212.5	15168195.71
1696	¤Ñ¬z	2016	4	Tianjin	39.310401	15.225	3.825	5.75	49.5	142	40	18	43	128	1	97	63	15167699	0.936179641	1011.9	217.3	15168029.06
1697	¤Ñ¬z	2016	5	Tianjin	39.310401	20.833	2.867	45.933	49	304	41	16	42	93	0.9	132	50	15167699	2.004228571	1009.65	NA	15167930.66
1698	¤Ñ¬z	2016	6	Tianjin	39.310401	24.3	3.275	103.425	65.75	232	42	12	35	77	1	151	53	15167699	1.529512727	1004.75	216.5	15168229.46
1699	¤Ñ¬z	2016	7	Tianjin	39.310401	26.7	2.925	199.85	81.25	75	43	7	28	70	0.9	127	52	15167699	0.49443038	1004.35	181.05	15168970.81
1700	¤Ñ¬z	2016	8	Tianjin	39.310401	26.6	2.575	132.925	77.5	25	44	8	31	65	0.9	104	40	15167699	0.164810127	1007.25	191.5	15168970.78
1701	¤Ñ¬z	2016	9	Tianjin	39.310401	22.55	2.65	41.475	68.5	57	45	14	42	83	1.2	124	52	15167699	0.375737838	1012.95	178	15170151.69
1702	¤Ñ¬z	2016	10	Tianjin	39.310401	13.73	2.312	1.148	72.11	88	46	17	50	89	1.4	64	63	15167699	0.580164913	1020.85	114	15168101.01
1703	¤Ñ¬z	2016	11	Tianjin	39.310401	5.6	3.275	11.45	67.75	212	47	27	65	149	2	37	104	15167699	1.397670018	1024.45	98	15168101
1704	¤Ñ¬z	2016	12	Tianjin	39.310401	0.75	2.625	3.3	67.75	281	48	34	83	177	2.7	32	134	15167699	1.852572052	1027.4	95.5	15168101
1705	¤Ñ¬z	2017	1	Tianjin	39.310401	-1.36	2.42	2	58.8	153	49	31	67	141	2.4	44	108	15167699	0.9794	1028.63	130.45	15621809.27
1706	¤Ñ¬z	2017	2	Tianjin	39.310401	2.2	2.4	5.5	45.7	74	50	28	64	123	1.6	71	84	15167699	0.4737	1025.85	160.55	15621701.5
1707	¤Ñ¬z	2017	3	Tianjin	39.310401	8.5	2.9	10.65	44.85	146	51	24	64	112	1.3	98	70	15167699	0.9346	1021.3	161.3	15621656.32
1708	¤Ñ¬z	2017	4	Tianjin	39.310401	16.86	2.93	2.5	42.25	235	52	19	57	131	1.2	114	64	15167699	1.5044	1011.72	242.65	15620845.52
1709	¤Ñ¬z	2017	5	Tianjin	39.310401	22.79	3.27	19.55	46.39	483	53	12	40	166	0.9	156	60	15167699	3.092	1009.27	322.95	15620957.31
1710	¤Ñ¬z	2017	6	Tianjin	39.310401	25.55	3	61.05	52.05	397	54	10	36	84	1	171	46	15167699	2.5414	1006.2	268.45	15621311.09
1711	¤Ñ¬z	2017	7	Tianjin	39.310401	28.1	2.5	125.55	71.5	132	55	6	30	79	1.1	154	51	15167699	0.845	1003.65	191.85	15621301.78
1712	¤Ñ¬z	2017	8	Tianjin	39.310401	26.6	2.21	195.5	72.85	62	56	8	31	58	1.1	141	37	15167699	0.3969	1005.97	217.95	15621063.24
1713	¤Ñ¬z	2017	9	Tianjin	39.310401	24	2.3	0.95	61.43	91	57	13	40	92	1.2	152	54	15167699	0.5825	1011.42	236.55	15622317.6
1714	¤Ñ¬z	2017	10	Tianjin	39.310401	13.8	2.05	86.9	68.15	125	58	12	54	78	1.3	63	61	15167699	0.8002	1023.35	129.55	15621094.73
1715	¤Ñ¬z	2017	11	Tianjin	39.310401	5.25	2.5	0	45.1	252	59	14	58	88	1.1	45	53	15167699	1.6132	1024.1	205.8	15621125.71
1716	¤Ñ¬z	2017	12	Tianjin	39.310401	0	2.5	0	43.55	405	60	18	61	101	1.5	40	68	15167699	2.5926	1027.7	190.2	15621383.94
1717	¤Ñ¬z	2018	1	Tianjin	39.310401	-3.5	2.7	6.8	43.9	238	61	19	56	84	1.4	47	51	15167699	1.5287	1027.6	170.25	15568783.93
1718	¤Ñ¬z	2018	2	Tianjin	39.310401	-0.95	2.75	0	43.8	64	62	17	42	92	1.2	77	61	15167699	0.4111	1024.7	185	15567988.32
1719	¤Ñ¬z	2018	3	Tianjin	39.310401	7.65	2.95	1.45	51.75	132	63	15	59	116	1.2	94	78	15167699	0.8479	1019.6	200.55	15567873.57
1720	¤Ñ¬z	2018	4	Tianjin	39.310401	15.68	3.39	NA	50.33	278	64	10	44	124	0.9	129	53	15167699	1.7856	1013.96	214.85	15568996.42
1721	¤Ñ¬z	2018	5	Tianjin	39.310401	22.21	2.73	18	51.55	488	65	9	41	104	0.9	151	47	15167699	3.1345	1009.05	242.35	15568671.24
1722	¤Ñ¬z	2018	6	Tianjin	39.310401	26.65	2.85	62.9	58.3	400	66	8	32	80	0.9	198	44	15167699	2.5693	1003.6	252.6	15568442.77
1723	¤Ñ¬z	2018	7	Tianjin	39.310401	28.35	2.6	207.7	78.3	117	67	5	26	61	0.9	154	42	15167699	0.7515	1004.15	181.75	15568862.28
1724	¤Ñ¬z	2018	8	Tianjin	39.310401	27.8	2.2	164.15	74.8	39	68	7	31	57	1.1	157	33	15167699	0.2505	1006.6	215.05	15568862.28
1725	¤Ñ¬z	2018	9	Tianjin	39.310401	21.85	2.35	16.7	57.25	74	69	9	40	60	0.8	117	32	15167699	0.4753	1013.65	227.8	15569114.24
1726	¤Ñ¬z	2018	10	Tianjin	39.310401	14.3	2.25	14.9	49.25	130	70	13	59	77	1	90	46	15167699	0.835	1020.4	237.1	15568862.28
1727	¤Ñ¬z	2018	11	Tianjin	39.310401	7.15	1.85	12.4	65.35	435	71	17	70	116	1.4	50	84	15167699	2.7941	1024.35	166.9	15568519.38
1728	¤Ñ¬z	2018	12	Tianjin	39.310401	-1.45	2.4	2.85	42.15	755	72	17	61	100	1.2	41	54	15167699	4.8495	1030.95	175.75	15568615.32
1729	ªe¥_	2013	1	Hebei	39.545742	-7.565	1.94	3.235	69.05	133	1	171	78	315	3.8	26	225	73835863	0.1825	990.24	146.72	72876712.33
1730	ªe¥_	2013	2	Hebei	39.545742	-3.73	2.315	4.045	60.75	43	2	107	49	215	2.3	55	141	73835863	0.059005066	988.95	160.35	72875098.56
1731	ªe¥_	2013	3	Hebei	39.545742	4.28	2.78	7.525	49.35	75	3	82	48	201	1.8	69	98	73835863	0.102915812	981.78	225.65	72875099.11
1732	ªe¥_	2013	4	Hebei	39.545742	9.895	3.155	12.435	45.35	129	4	56	41	152	1.4	89	66	73835863	0.177	978.05	257.28	72881355.93
1733	ªe¥_	2013	5	Hebei	39.545742	19.735	2.705	16.375	50.1	245	5	59	42	174	1.3	122	81	73835863	0.3362	973.94	258.72	72873289.71
1734	ªe¥_	2013	6	Hebei	39.545742	22.57	2.3	100.145	68.6	211	6	39	38	163	1.2	136	97	73835863	0.2895	971.09	179.72	72884283.25
1735	ªe¥_	2013	7	Hebei	39.545742	25.14	1.865	176.13	75	95	7	29	32	124	1.2	125	68	73835863	0.1304	967.63	204.38	72852760.74
1736	ªe¥_	2013	8	Hebei	39.545742	24.985	1.86	116.03	73.05	78	8	36	34	134	1.2	135	69	73835863	0.107	970.84	221.23	72897196.26
1737	ªe¥_	2013	9	Hebei	39.545742	18.65	1.805	63.445	71.7	86	9	42	48	162	1.5	102	87	73835863	0.118	979.85	184.3	72881355.93
1738	ªe¥_	2013	10	Hebei	39.545742	11.33	1.78	24.73	65.35	130	10	49	62	211	1.7	75	112	73835863	0.1784	985.97	203.47	72869955.16
1739	ªe¥_	2013	11	Hebei	39.545742	3.595	2.21	2.715	51.15	229	11	73	62	198	1.8	39	99	73835863	0.3142	986.1	202.88	72883513.69
1740	ªe¥_	2013	12	Hebei	39.545742	-3.295	2.055	0.45	50.65	316	12	116	75	249	2.7	32	157	73835863	0.4336	988.51	199.07	72878228.78
1741	ªe¥_	2014	1	Hebei	39.545742	-3.475	1.945	0.415	51.8	156	13	120	69	246	2.6	33	156	73835863	0.2127	988.39	174.75	73342736.25
1742	ªe¥_	2014	2	Hebei	39.545742	-2.625	1.94	6.36	59.1	80	14	95	58	226	2.2	53	154	73835863	0.1091	990.41	126.78	73327222.73
1743	ªe¥_	2014	3	Hebei	39.545742	7.18	2.295	4.365	45	131	15	69	57	195	1.7	79	103	73835863	0.1787	983.24	235.93	73307218.8
1744	ªe¥_	2014	4	Hebei	39.545742	14.455	2.335	20.25	49.8	209	16	44	45	169	1.1	112	80	73835863	0.285	980.83	235.09	73333333.33
1745	ªe¥_	2014	5	Hebei	39.545742	19.67	2.9	46.14	46.35	396	17	40	40	150	1	139	59	73835863	0.5401	972.58	277.86	73319755.6
1746	ªe¥_	2014	6	Hebei	39.545742	22.89	1.975	83.485	63.35	421	18	30	34	108	1	147	61	73835863	0.5741	971.47	231.51	73332172.1
1747	ªe¥_	2014	7	Hebei	39.545742	25.74	1.99	69.705	67.45	250	19	26	33	120	1	140	72	73835863	0.3409	970.44	199.85	73335288.94
1748	ªe¥_	2014	8	Hebei	39.545742	23.66	1.655	80.535	69.6	136	20	25	34	104	1	130	58	73835863	0.1855	974.16	227.73	73315363.88
1749	ªe¥_	2014	9	Hebei	39.545742	18.435	1.635	68.87	72.25	190	21	25	37	106	1.1	91	60	73835863	0.2591	979.47	170.34	73330760.32
1750	ªe¥_	2014	10	Hebei	39.545742	12.4	1.675	24.1	66.3	310	22	38	57	189	1.5	70	111	73835863	0.4228	984.44	162.87	73320719.02
1751	ªe¥_	2014	11	Hebei	39.545742	3.91	1.845	3.7	55.9	515	23	56	63	183	1.9	44	107	73835863	0.7023	986.95	166.07	73330485.55
1752	ªe¥_	2014	12	Hebei	39.545742	-3.97	2.375	2.205	44.8	430	24	88	58	168	2.4	37	99	73835863	0.5864	989.95	204.92	73328785.81
1753	ªe¥_	2015	1	Hebei	39.545742	-3.555	1.995	2.1	50.7	287	25	92	63	189	2.6	38	116	73835863	0.3887	989.66	185	73835863.13
1754	ªe¥_	2015	2	Hebei	39.545742	-1.335	2.26	8.855	48.2	134	26	68	46	165	1.9	60	96	73835863	0.181479596	986.45	183.68	73837501.82
1755	ªe¥_	2015	3	Hebei	39.545742	6.165	2.65	3.37	37.15	146	27	50	48	176	1.4	88	79	73835863	0.1977	983.93	262.24	73849266.57
1756	ªe¥_	2015	4	Hebei	39.545742	12.915	2.755	39.515	49.85	261	28	32	40	135	1.1	115	65	73835863	0.3535	979.02	239.63	73833097.6
1757	ªe¥_	2015	5	Hebei	39.545742	18.89	2.82	48.915	49.3	555	29	27	36	114	0.9	134	55	73835863	0.7517	972.34	275.3	73832646
1758	ªe¥_	2015	6	Hebei	39.545742	22.635	2.31	66.68	60	600	30	23	32	104	0.9	137	56	73835863	0.8126	969.6	206.03	73837066.21
1759	ªe¥_	2015	7	Hebei	39.545742	24.855	2.01	119.54	68.55	398	31	20	30	103	0.9	131	60	73835863	0.539	970.48	206.19	73840445.27
1760	ªe¥_	2015	8	Hebei	39.545742	23.98	1.735	84.99	72.35	169	32	19	35	96	1	122	53	73835863	0.2289	972.83	235.83	73831367.41
1761	ªe¥_	2015	9	Hebei	39.545742	18.705	1.82	82.985	73.05	227	33	22	41	86	1	102	44	73835863	0.3074	979.76	190.89	73845152.9
1762	ªe¥_	2015	10	Hebei	39.545742	12.245	2.27	16.71	58.65	358	34	28	51	118	1.2	75	58	73835863	0.484848472	983.49	216.83	73837501.96
1763	ªe¥_	2015	11	Hebei	39.545742	1.425	1.985	45.44	76.1	498	35	42	57	137	1.8	40	92	73835863	0.674454019	989.47	72.57	73837502.03
1764	ªe¥_	2015	12	Hebei	39.545742	-2.65	1.955	0.87	66.95	559	36	65	71	212	3	29	142	73835863	0.7571	989.94	151.85	73834367.98
1765	ªe¥_	2016	1	Hebei	39.545742	-7.765	2.355	2.29	51.7	316	37	62	61	141	2.2	43	92	73835863	0.427976307	991.03	NA	73835863.07
1766	ªe¥_	2016	2	Hebei	39.545742	-2.215	2.565	10.45	46.65	95	38	48	45	97	1.6	70	61	73835863	0.128660907	988.46	208.59	73837502.17
1767	ªe¥_	2016	3	Hebei	39.545742	6.485	2.54	1.18	40.95	174	39	44	56	148	1.4	90	72	73835863	0.235615068	983.81	216.38	73849266.72
1768	ªe¥_	2016	4	Hebei	39.545742	14.225	2.875	12.4	44.2	278	40	28	44	131	1	120	55	73835863	0.376524904	975.77	NA	73833097.64
1769	ªe¥_	2016	5	Hebei	39.545742	18.825	2.835	38.405	49.25	554	41	25	40	97	0.9	146	45	73835863	0.750345586	974.3	254.28	73832645.96
1770	ªe¥_	2016	6	Hebei	39.545742	23.215	2.375	90.485	59.15	626	42	22	36	86	1	157	47	73835863	0.847812667	970.04	221.06	73837066.18
1771	ªe¥_	2016	7	Hebei	39.545742	25.235	2.01	201.588	75.7	301	43	17	32	90	1	137	56	73835863	0.407635678	970	170.71	73840445.34
1772	ªe¥_	2016	8	Hebei	39.545742	24.605	1.87	121.25	75.05	163	44	15	33	65	1	109	35	73835863	0.220746231	973.02	216.28	73840445.32
1773	ªe¥_	2016	9	Hebei	39.545742	19.61	1.79	40.98	70.1	201	45	20	44	95	1	121	51	73835863	0.272191189	977.89	180.81	73845153.01
1774	ªe¥_	2016	10	Hebei	39.545742	11.744	2.11	1.632	71.45	300	46	23	55	120	1.3	67	67	73835863	0.406297602	984.36	129.98	73837502
1775	ªe¥_	2016	11	Hebei	39.545742	2.29	2.11	9.37	66.55	429	47	39	64	175	1.9	38	101	73835863	0.581005571	986.48	133.81	73837501.98
1776	ªe¥_	2016	12	Hebei	39.545742	-2.335	1.77	3.45	65.25	432	48	53	76	222	2.9	32	151	73835863	0.585068547	989.43	134.9	73837501.98
1777	ªe¥_	2017	1	Hebei	39.545742	-4.81	1.99	4.06	60.43	238	49	55	65	200	2.7	43	131	73835863	0.3186	990.26	146.4	74701820.46
1778	ªe¥_	2017	2	Hebei	39.545742	-0.89	2.25	5.77	48.7	117	50	50	58	148	1.8	74	95	73835863	0.1566	988.12	176.68	74712643.68
1779	ªe¥_	2017	3	Hebei	39.545742	5.57	2.46	7.71	46.61	199	51	33	51	113	1.2	98	62	73835863	0.2664	984.28	184.73	74699699.7
1780	ªe¥_	2017	4	Hebei	39.545742	14.54	2.79	5.42	40.79	338	52	28	45	123	1	111	54	73835863	0.4524	976.05	251.26	74712643.68
1781	ªe¥_	2017	5	Hebei	39.545742	20.73	2.85	33.13	45.48	708	53	24	38	156	1	161	53	73835863	0.9477	974.27	311.58	74707185.82
1782	ªe¥_	2017	6	Hebei	39.545742	23.37	2.37	69.97	54.73	702	54	20	38	96	0.9	183	47	73835863	0.9397	971.64	253.93	74704692.99
1783	ªe¥_	2017	7	Hebei	39.545742	26.11	2.07	126.71	73.97	384	55	14	30	86	0.9	158	49	73835863	0.514	969.63	184.46	74708171.21
1784	ªe¥_	2017	8	Hebei	39.545742	24	1.93	155.03	76.16	202	56	15	33	73	0.9	136	40	73835863	0.2704	971.84	209.67	74704142.01
1785	ªe¥_	2017	9	Hebei	39.545742	20.43	1.96	18.8	65.06	193	57	21	45	108	1	143	52	73835863	0.2583	976.65	238.4	74719318.62
1786	ªe¥_	2017	10	Hebei	39.545742	10.89	1.76	72.36	72.48	319	58	14	48	104	1.1	65	61	73835863	0.427	987.13	145.85	74707259.95
1787	ªe¥_	2017	11	Hebei	39.545742	1.95	2.28	0.48	48.98	553	59	23	53	117	1.2	52	62	73835863	0.7402	986.76	214.93	74709537.96
1788	ªe¥_	2017	12	Hebei	39.545742	-3.57	2.23	0.16	47.54	624	60	33	57	127	1.6	45	77	73835863	0.8352	989.76	201.06	74712643.68
1789	ªe¥_	2018	1	Hebei	39.545742	-6.99	2.31	1.79	47.21	397	61	32	53	123	1.6	51	75	73835863	0.528	989.23	184.87	75189393.94
1790	ªe¥_	2018	2	Hebei	39.545742	-3.75	2.62	0.47	40.86	139	62	31	41	127	1.4	82	76	73835863	0.1849	986.56	200.49	75175770.69
1791	ªe¥_	2018	3	Hebei	39.545742	6.47	2.52	3.13	46.2	169	63	22	48	152	1.3	106	80	73835863	0.2247	982.43	216.48	75211392.97
1792	ªe¥_	2018	4	Hebei	39.545742	13.61	3.05	NA	50.87	298	64	19	38	131	1	133	52	73835863	0.3963	978.05	216	75195558.92
1793	ªe¥_	2018	5	Hebei	39.545742	19.91	2.47	29.76	53.5	606	65	18	35	111	0.9	153	44	73835863	0.8059	974	240.71	75195433.68
1794	ªe¥_	2018	6	Hebei	39.545742	24.71	2.35	58.91	55.99	800	66	16	32	86	0.9	194	39	73835863	1.0639	969.27	250.15	75195037.13
1795	ªe¥_	2018	7	Hebei	39.545742	26.39	2.07	191.1	78.89	405	67	11	25	67	0.8	148	38	73835863	0.5386	970.04	184.56	75194949.87
1796	ªe¥_	2018	8	Hebei	39.545742	25.54	1.86	164.53	77.16	160	68	12	29	59	0.8	144	31	73835863	0.2128	972.59	217.12	75187969.92
1797	ªe¥_	2018	9	Hebei	39.545742	18.27	2.01	26.23	64.99	177	69	15	40	69	0.8	114	34	73835863	0.2354	978.61	211.89	75191163.98
1798	ªe¥_	2018	10	Hebei	39.545742	10.53	1.94	10.21	55.32	413	70	19	55	100	1	92	50	73835863	0.5492	984.48	238.18	75200291.33
1799	ªe¥_	2018	11	Hebei	39.545742	3.49	1.69	4.68	61.78	853	71	22	62	157	1.5	52	86	73835863	1.1344	987.29	168.85	75193935.12
1800	ªe¥_	2018	12	Hebei	39.545742	-5.34	2.01	2.52	45.82	890	72	26	57	132	1.5	44	70	73835863	1.1836	992.71	186.23	75194322.41
1801	¥_¨Ê	2013	1	Beijing	40.184914	-6.833	1.6	4.067	62.33	203	1	72	97	205	3.9	16	187	21516298	0.981	1021.8	143.4	20693170.23
1802	¥_¨Ê	2013	2	Beijing	40.184914	-2.933	1.933	3.6	50.67	62	2	47	59	117	1.9	51	102	21516298	0.299618315	1020.3	159.45	20692994.02
1803	¥_¨Ê	2013	3	Beijing	40.184914	4.567	2.133	14.033	48	159	3	39	68	131	1.5	63	104	21516298	0.768376002	1012.3	201.15	20692994
1804	¥_¨Ê	2013	4	Beijing	40.184914	10.933	2.533	9.067	41.67	163	4	20	45	97	0.9	96	60	21516298	0.7877	1007.85	247.9	20693157.29
1805	¥_¨Ê	2013	5	Beijing	40.184914	20.667	2.033	9.167	48	307	5	26	49	132	1	147	81	21516298	1.4836	1002.65	239.95	20692909.14
1806	¥_¨Ê	2013	6	Beijing	40.184914	22.6	1.633	145.233	74	244	6	13	47	133	1.4	137	102	21516298	1.1791	999.5	127.9	20693749.47
1807	¥_¨Ê	2013	7	Beijing	40.184914	26.067	1.567	178.767	74.33	106	7	7	37	87	1	146	67	21516298	0.5123	995.4	199.65	20691001.37
1808	¥_¨Ê	2013	8	Beijing	40.184914	25.533	1.467	123.933	73	67	8	5	38	86	0.9	153	61	21516298	0.3238	998.75	212.35	20691785.05
1809	¥_¨Ê	2013	9	Beijing	40.184914	19.067	1.433	60.467	73	69	9	10	51	102	1.2	100	76	21516298	0.3334	1008.8	163.95	20695860.83
1810	¥_¨Ê	2013	10	Beijing	40.184914	11.733	1.533	17.167	64.67	122	10	15	63	114	1.2	55	92	21516298	0.5896	1015.75	189.95	20691994.57
1811	¥_¨Ê	2013	11	Beijing	40.184914	4.167	1.967	0.067	46	197	11	21	56	99	1.4	41	76	21516298	0.952	1016.45	195	20693277.31
1812	¥_¨Ê	2013	12	Beijing	40.184914	-2.133	1.867	0	42	349	12	39	59	98	1.9	36	78	21516298	1.6866	1019.6	194.3	20692517.49
1813	¥_¨Ê	2014	1	Beijing	40.184914	-2.633	1.7	0	43.67	237	13	53	68	130	2	33	97	21516298	1.1207	1019.7	173.55	21147497.1
1814	¥_¨Ê	2014	2	Beijing	40.184914	-2.133	1.667	3.767	54.67	75	14	58	71	169	2.2	42	149	21516298	0.3546	1022.1	97.55	21150592.22
1815	¥_¨Ê	2014	3	Beijing	40.184914	8	1.967	3.4	37	197	15	34	65	139	1.4	81	93	21516298	0.9315	1013.35	221.1	21148684.92
1816	¥_¨Ê	2014	4	Beijing	40.184914	15.733	1.867	17.867	44	381	16	17	59	148	0.9	127	89	21516298	1.8016	1010.1	208.95	21147868.56
1817	¥_¨Ê	2014	5	Beijing	40.184914	20.433	2.133	35.5	41.67	780	17	15	50	126	0.9	146	62	21516298	3.6883	1001.15	251.6	21147954.34
1818	¥_¨Ê	2014	6	Beijing	40.184914	23.533	1.633	104.367	61	622	18	6	41	83	0.8	171	53	21516298	2.9412	999.75	226.4	21147830.82
1819	¥_¨Ê	2014	7	Beijing	40.184914	26.6	1.667	91.667	63.33	216	19	6	40	123	0.9	170	90	21516298	1.0214	998.25	163.7	21147444.68
1820	¥_¨Ê	2014	8	Beijing	40.184914	24.667	1.467	84.133	63.33	97	20	5	44	97	0.9	169	64	21516298	0.4587	1002.25	218.4	21146718.99
1821	¥_¨Ê	2014	9	Beijing	40.184914	19.133	1.4	93.133	69.33	158	21	7	52	98	1	105	67	21516298	0.7471	1008.4	146.15	21148440.64
1822	¥_¨Ê	2014	10	Beijing	40.184914	12.233	1.367	20.733	66	274	22	9	74	159	1.4	54	120	21516298	1.2956	1014.25	117.4	21148502.62
1823	¥_¨Ê	2014	11	Beijing	40.184914	4.233	1.633	0.067	51	388	23	16	67	133	1.6	37	88	21516298	1.8347	1017.4	154.6	21147871.59
1824	¥_¨Ê	2014	12	Beijing	40.184914	-3.133	2.133	0.133	37.33	493	24	28	55	97	1.5	43	57	21516298	2.3312	1021.3	202.7	21147906.66
1825	¥_¨Ê	2015	1	Beijing	40.184914	-2.833	1.8	0.9	43	466	25	35	68	129	2	39	98	21516298	2.1658	1021.7	179.55	21516298.83
1826	¥_¨Ê	2015	2	Beijing	40.184914	-0.633	1.9	6.5	41	105	26	26	53	131	1.5	59	94	21516298	0.488008924	1018.3	171.95	21515999.98
1827	¥_¨Ê	2015	3	Beijing	40.184914	6.967	2.033	3.033	32.67	225	27	21	56	150	1.2	85	88	21516298	1.0457	1014.85	235.15	21516687.39
1828	¥_¨Ê	2015	4	Beijing	40.184914	14.167	2.133	36.133	44.33	307	28	9	45	121	0.8	124	72	21516298	1.4268	1008.95	219.55	21516680.68
1829	¥_¨Ê	2015	5	Beijing	40.184914	19.967	1.967	38.333	44.33	558	29	8	39	100	0.7	153	56	21516298	2.5934	1001.5	260	21516156.4
1830	¥_¨Ê	2015	6	Beijing	40.184914	23.233	1.733	65.4	58.33	530	30	6	36	82	1.2	156	61	21516298	2.4633	998.4	190.85	21515852.72
1831	¥_¨Ê	2015	7	Beijing	40.184914	25.333	1.5	143.967	65.33	261	31	4	36	79	0.8	176	61	21516298	1.2131	999.25	201.2	21515126.54
1832	¥_¨Ê	2015	8	Beijing	40.184914	24.767	1.4	82.067	67.33	92	32	3	31	68	0.8	158	44	21516298	0.4276	1001.5	238.05	21515434.99
1833	¥_¨Ê	2015	9	Beijing	40.184914	19.033	1.4	116.133	72.33	142	33	4	43	67	0.8	109	49	21516298	0.66	1009.4	187.4	21515151.52
1834	¥_¨Ê	2015	10	Beijing	40.184914	12.633	1.6	13.6	59.67	234	34	5	54	89	1	74	74	21516298	1.087562744	1013.65	209.45	21516000
1835	¥_¨Ê	2015	11	Beijing	40.184914	2.1	1.433	40.333	76.33	415	35	11	61	150	2	24	118	21516298	1.928797174	1021.3	58.35	21516000
1836	¥_¨Ê	2015	12	Beijing	40.184914	-1.8	1.6	2.267	63.33	526	36	19	76	162	2.9	26	151	21516298	2.4447	1021.85	138.45	21515932.43
1837	¥_¨Ê	2016	1	Beijing	40.184914	-6.633	2.033	0.9	41.33	260	37	20	52	82	1.6	42	67	21516298	1.208386266	1023.65	NA	21516298.83
1838	¥_¨Ê	2016	2	Beijing	40.184914	-0.933	2.2	11.4	37.67	72	38	15	35	53	0.9	67	43	21516298	0.33463469	1020.4	NA	21516000.03
1839	¥_¨Ê	2016	3	Beijing	40.184914	7.2	1.967	0	34.33	169	39	18	57	131	1.2	79	92	21516298	0.785436889	1014.41	NA	21516687.38
1840	¥_¨Ê	2016	4	Beijing	40.184914	15.233	2.167	9.333	37.33	231	40	10	44	118	0.8	116	68	21516298	1.073585668	1005.8	NA	21516680.68
1841	¥_¨Ê	2016	5	Beijing	40.184914	19.733	2.033	37.133	46.33	419	41	8	37	92	0.7	160	53	21516298	1.947373835	1003.6	NA	21516156.4
1842	¥_¨Ê	2016	6	Beijing	40.184914	24.133	1.733	93.033	57.67	386	42	5	35	80	0.8	182	59	21516298	1.794026038	998.8	198	21515852.71
1843	¥_¨Ê	2016	7	Beijing	40.184914	26.133	1.467	272	72	163	43	3	33	82	0.9	158	69	21516298	0.757606513	998.7	136.5	21515126.55
1844	¥_¨Ê	2016	8	Beijing	40.184914	25.833	1.4	82.733	69.67	74	44	2	35	63	0.8	135	46	21516298	0.343944061	1001.7	211	21515126.55
1845	¥_¨Ê	2016	9	Beijing	40.184914	20.033	1.3	78.3	69.67	109	45	3	44	81	0.8	107	56	21516298	0.506619718	1007.3	146.5	21515151.53
1846	¥_¨Ê	2016	10	Beijing	40.184914	11.843	1.405	2.479	73.44	158	46	4	55	111	1.2	47	84	21516298	0.734337237	1015	94	21516000.01
1847	¥_¨Ê	2016	11	Beijing	40.184914	2.6	1.533	10.8	62	260	47	11	67	138	1.8	27	99	21516298	1.208403049	1018.45	130	21516000
1848	¥_¨Ê	2016	12	Beijing	40.184914	-1.667	1.5	0	54.67	320	48	17	79	158	2.5	28	132	21516298	1.487265291	1021.2	NA	21516000
1849	¥_¨Ê	2017	1	Beijing	40.184914	-2.71	1.71	0.8	50.77	192	49	18	64	146	2.2	41	114	21516298	0.8836	1022.56	153.95	21729289.27
1850	¥_¨Ê	2017	2	Beijing	40.184914	1	2	4.45	38.35	63	50	18	53	85	1.3	65	70	21516298	0.2899	1019.9	174.2	21731631.6
1851	¥_¨Ê	2017	3	Beijing	40.184914	7.8	2	11.1	40.95	159	51	11	49	92	0.9	85	63	21516298	0.7317	1015.15	174.9	21730217.3
1852	¥_¨Ê	2017	4	Beijing	40.184914	16.62	2.03	0	36.73	259	52	7	48	108	0.7	100	53	21516298	1.192	1005.63	248.8	21728187.92
1853	¥_¨Ê	2017	5	Beijing	40.184914	22.61	2.06	26.3	42.08	598	53	7	36	137	0.6	159	59	21516298	2.7521	1003.36	298.85	21728861.6
1854	¥_¨Ê	2017	6	Beijing	40.184914	25.1	1.75	97.1	51.85	536	54	6	38	83	0.7	181	42	21516298	2.4667	1000.55	235	21729436.09
1855	¥_¨Ê	2017	7	Beijing	40.184914	27.45	1.45	179.7	73.45	284	55	3	34	77	0.8	170	52	21516298	1.307	998.15	163.95	21729150.73
1856	¥_¨Ê	2017	8	Beijing	40.184914	25.44	1.44	262.3	74.9	86	56	3	35	60	0.8	128	38	21516298	0.3958	1000.57	207.1	21728145.53
1857	¥_¨Ê	2017	9	Beijing	40.184914	21.7	1.35	4	65.75	176	57	4	49	98	0.9	120	57	21516298	0.81	1005.8	202.7	21728395.06
1858	¥_¨Ê	2017	10	Beijing	40.184914	12.1	1.25	62.9	73.9	198	58	3	45	67	0.9	46	57	21516298	0.9112	1017.75	138.85	21729587.36
1859	¥_¨Ê	2017	11	Beijing	40.184914	2.85	1.75	0	46.3	438	59	5	49	73	0.9	45	45	21516298	2.0157	1018.35	212.85	21729424.02
1860	¥_¨Ê	2017	12	Beijing	40.184914	-2.05	1.75	0.9	42.25	646	60	8	49	66	1	42	44	21516298	2.973	1021.75	204.05	21728893.37
1861	¥_¨Ê	2018	1	Beijing	40.184914	-4.75	1.95	0	35.55	328	61	8	42	64	0.8	52	34	21516298	1.511	1021.7	201.5	21707478.49
1862	¥_¨Ê	2018	2	Beijing	40.184914	-2.4	1.95	0	35.2	66	62	10	34	74	0.9	76	50	21516298	0.304	1018.75	204.7	21710526.32
1863	¥_¨Ê	2018	3	Beijing	40.184914	7.6	1.75	3.8	42.75	157	63	10	58	138	1.1	88	90	21516298	0.7233	1013.5	211.75	21706069.4
1864	¥_¨Ê	2018	4	Beijing	40.184914	15.12	2.14	NA	50.49	298	64	7	41	128	0.7	126	64	21516298	1.3728	1008.21	211.35	21707459.21
1865	¥_¨Ê	2018	5	Beijing	40.184914	21.59	1.73	11.95	51.72	523	65	5	39	118	0.7	146	57	21516298	2.4094	1003.26	223.55	21706648.96
1866	¥_¨Ê	2018	6	Beijing	40.184914	26.35	1.65	28.45	53.85	540	66	4	36	75	0.8	183	48	21516298	2.4877	997.8	223.55	21706797.44
1867	¥_¨Ê	2018	7	Beijing	40.184914	27.55	1.35	357.5	79.1	236	67	3	27	61	0.9	147	49	21516298	1.0872	998.75	155.3	21707137.6
1868	¥_¨Ê	2018	8	Beijing	40.184914	27.25	1.3	111.05	74.35	49	68	4	28	54	0.8	145	34	21516298	0.2257	1001.35	194.75	21710234.82
1869	¥_¨Ê	2018	9	Beijing	40.184914	20.15	1.65	27	61.95	124	69	4	36	51	0.6	103	31	21516298	0.5712	1008.1	212.45	21708683.47
1870	¥_¨Ê	2018	10	Beijing	40.184914	11.75	1.45	5.25	56.25	214	70	5	49	65	0.7	76	43	21516298	0.9859	1014.9	233.7	21706055.38
1871	¥_¨Ê	2018	11	Beijing	40.184914	4.6	1.25	2.3	57.45	479	71	8	65	104	1.2	40	73	21516298	2.2067	1018.55	166.45	21706620.75
1872	¥_¨Ê	2018	12	Beijing	40.184914	-4	1.85	0.85	38.05	616	72	8	50	81	0.9	44	40	21516298	2.8378	1025.3	184.8	21706956.09
1873	·sÃ¦	2013	1	Xinjiang	41.111962	-10.873	1.474	4.308	66.23	84	1	77	95	277	4.4	10	202	22982804	0.3762	903.44	177.82	22328548.64
1874	·sÃ¦	2013	2	Xinjiang	41.111962	-6.482	1.759	4.279	56.7	29	2	52	75	240	4.9	35	175	22982804	0.129882909	902.59	187.05	22327802.96
1875	·sÃ¦	2013	3	Xinjiang	41.111962	6.939	1.926	3.644	45.11	48	3	26	57	150	4.1	51	80	22982804	0.214978608	897.97	245.56	22327802.96
1876	·sÃ¦	2013	4	Xinjiang	41.111962	13.153	2.491	15.573	37.89	87	4	18	49	112	0.8	68	41	22982804	0.3896	895.9	271.12	22330595.48
1877	·sÃ¦	2013	5	Xinjiang	41.111962	16.995	2.585	22.435	40.45	146	5	18	45	94	0.7	82	47	22982804	0.6539	894.56	297.9	22327573.02
1878	·sÃ¦	2013	6	Xinjiang	41.111962	21.259	2.405	32.382	44.62	187	6	11	44	98	0.7	100	47	22982804	0.8375	890.09	284.91	22328358.21
1879	·sÃ¦	2013	7	Xinjiang	41.111962	22.947	2.188	30.109	46.65	110	7	9	50	117	0.8	122	50	22982804	0.4927	888.96	315.24	22325959
1880	·sÃ¦	2013	8	Xinjiang	41.111962	22.524	2.114	23.883	47.03	64	8	11	53	137	0.9	105	45	22982804	0.2866	891.11	281.64	22330774.6
1881	·sÃ¦	2013	9	Xinjiang	41.111962	16.917	1.917	10.539	44.61	131	9	18	59	147	0.9	75	51	22982804	0.5867	896.32	281.74	22328276.8
1882	·sÃ¦	2013	10	Xinjiang	41.111962	10.564	1.697	5.761	48.82	163	10	30	67	141	1.4	44	70	22982804	0.73	901.31	258.88	22328767.12
1883	·sÃ¦	2013	11	Xinjiang	41.111962	-0.402	1.592	6.294	61.76	349	11	27	64	190	2.2	20	128	22982804	1.5631	906	188.6	22327426.27
1884	·sÃ¦	2013	12	Xinjiang	41.111962	-6.785	1.455	3.877	68.94	349	12	31	63	126	2.2	9	94	22982804	1.5631	906.22	159.49	22327426.27
1885	·sÃ¦	2014	1	Xinjiang	41.111962	-9.717	1.591	6.689	61.44	144	13	30	48	145	1.8	44	87	22982804	0.636	903.8	181.47	22641509.43
1886	·sÃ¦	2014	2	Xinjiang	41.111962	-8.791	1.791	5.238	55.92	31	14	23	43	130	1.4	66	64	22982804	0.1369	901.77	179.58	22644265.89
1887	·sÃ¦	2014	3	Xinjiang	41.111962	2.768	2.028	4.683	46.52	86	15	22	47	207	1.2	85	78	22982804	0.3798	899.53	251.64	22643496.58
1888	·sÃ¦	2014	4	Xinjiang	41.111962	11.406	2.809	11.895	35.06	95	16	11	30	307	0.7	86	72	22982804	0.4196	897	249.26	22640610.1
1889	·sÃ¦	2014	5	Xinjiang	41.111962	17.47	2.858	11.064	31.17	229	17	13	29	202	0.7	96	51	22982804	1.0114	893.86	307.04	22641882.54
1890	·sÃ¦	2014	6	Xinjiang	41.111962	21.338	2.5	23.871	41.36	265	18	14	28	93	0.7	112	31	22982804	1.1703	892.09	294.04	22643766.56
1891	·sÃ¦	2014	7	Xinjiang	41.111962	23.655	2.382	19.968	42.15	103	19	14	29	95	0.9	113	31	22982804	0.4549	889.78	306.72	22642338.98
1892	·sÃ¦	2014	8	Xinjiang	41.111962	22.291	2.246	11.426	42.44	80	20	10	33	101	1.1	104	34	22982804	0.3533	892.36	302.99	22643645.63
1893	·sÃ¦	2014	9	Xinjiang	41.111962	16.462	2.048	14.627	47.06	125	21	12	38	138	1.2	79	46	22982804	0.552	895.21	263.61	22644927.54
1894	·sÃ¦	2014	10	Xinjiang	41.111962	9.112	1.882	11.406	53.82	251	22	13	47	141	1.5	57	50	22982804	1.1085	900.93	238.19	22643211.55
1895	·sÃ¦	2014	11	Xinjiang	41.111962	-0.703	1.853	9.423	61.92	405	23	12	37	98	1.4	42	41	22982804	1.7886	903.2	180.66	22643408.25
1896	·sÃ¦	2014	12	Xinjiang	41.111962	-10.02	1.594	4.102	64.26	298	24	25	50	152	2.2	37	90	22982804	1.3161	908.63	166.87	22642656.33
1897	·sÃ¦	2015	1	Xinjiang	41.111962	-8.374	1.644	5.161	64.42	139	25	34	42	134	2.1	51	75	22982804	0.6048	903.73	166.42	22982804.23
1898	·sÃ¦	2015	2	Xinjiang	41.111962	-4.53	1.882	5.158	58.53	65	26	41	34	162	1.8	64	69	22982804	0.282796879	901.55	180.62	22984694.96
1899	·sÃ¦	2015	3	Xinjiang	41.111962	3.548	2.246	6.936	45.23	117	27	21	25	202	1.3	78	61	22982804	0.509	899.35	235.57	22986247.54
1900	·sÃ¦	2015	4	Xinjiang	41.111962	12.511	2.506	12.074	39.14	146	28	15	22	203	0.9	86	60	22982804	0.6352	897.29	264.57	22984886.65
1901	·sÃ¦	2015	5	Xinjiang	41.111962	18.691	2.691	21.941	39.77	324	29	13	18	129	0.8	89	42	22982804	1.4096	893.52	297.21	22985244.04
1902	·sÃ¦	2015	6	Xinjiang	41.111962	21.255	2.486	33.679	45.18	445	30	10	17	101	0.7	101	31	22982804	1.9361	891.16	283.18	22984349.98
1903	·sÃ¦	2015	7	Xinjiang	41.111962	25.645	2.417	16.702	40.29	204	31	11	21	121	0.8	109	39	22982804	0.8875	889.26	322.17	22985915.49
1904	·sÃ¦	2015	8	Xinjiang	41.111962	22.555	2.365	29.23	43.88	112	32	11	21	126	0.9	97	39	22982804	0.4873	892.37	281.09	22983788.22
1905	·sÃ¦	2015	9	Xinjiang	41.111962	14.706	2.226	21.429	52.09	171	33	9	21	82	0.9	83	27	22982804	0.744	898.26	252.01	22983870.97
1906	·sÃ¦	2015	10	Xinjiang	41.111962	8.952	1.965	8.418	51.27	348	34	12	30	130	1.1	68	47	22982804	1.51405098	902	238.69	22984695.01
1907	·sÃ¦	2015	11	Xinjiang	41.111962	1.136	1.712	15.682	66.91	492	35	19	35	109	1.6	49	58	22982804	2.140554834	900.99	158.24	22984695
1908	·sÃ¦	2015	12	Xinjiang	41.111962	-6.964	1.689	9.892	70.35	548	36	23	41	127	2.1	42	88	22982804	2.3842	905.56	141.92	22984648.94
1909	·sÃ¦	2016	1	Xinjiang	41.111962	-9.944	1.62	6.038	68.64	259	37	26	43	162	2.3	47	99	22982804	1.126929496	905.71	NA	22982804.24
1910	·sÃ¦	2016	2	Xinjiang	41.111962	-6.962	1.752	3.029	59.53	72	38	27	40	239	2.1	66	112	22982804	0.313251927	908.17	NA	22984695
1911	·sÃ¦	2016	3	Xinjiang	41.111962	5.562	2.172	6.094	47.77	112	39	16	29	288	1.3	77	105	22982804	0.487247863	898.52	NA	22986247.56
1912	·sÃ¦	2016	4	Xinjiang	41.111962	14.02	2.7	17.474	40.65	120	40	9	21	137	0.8	99	46	22982804	0.522082192	894.94	NA	22984886.64
1913	·sÃ¦	2016	5	Xinjiang	41.111962	16.714	2.775	26.052	41.7	256	41	8	19	199	0.7	100	64	22982804	1.113758025	894.01	246.17	22985244.03
1914	·sÃ¦	2016	6	Xinjiang	41.111962	23.524	2.523	33.211	42.42	285	42	9	19	91	0.8	110	31	22982804	1.239974157	891.2	296.83	22984349.99
1915	·sÃ¦	2016	7	Xinjiang	41.111962	24.264	2.377	34.664	47.98	164	43	8	19	83	0.8	108	29	22982804	0.713480392	888.55	274.76	22985915.5
1916	·sÃ¦	2016	8	Xinjiang	41.111962	21.861	2.122	34.736	53.73	78	44	8	23	71	0.9	99	26	22982804	0.339338235	893.12	228.82	22985915.51
1917	·sÃ¦	2016	9	Xinjiang	41.111962	18.912	2.064	11.915	49	193	45	9	28	83	1	98	26	22982804	0.839719298	895.56	232.55	22983870.97
1918	·sÃ¦	2016	10	Xinjiang	41.111962	7.05	1.983	0.584	56.26	360	46	12	30	131	1.2	67	45	22982804	1.566259635	900.92	199.93	22984695
1919	·sÃ¦	2016	11	Xinjiang	41.111962	-1.959	1.968	17.056	60.14	555	47	21	39	136	1.7	54	62	22982804	2.414650271	904	161.44	22984695
1920	·sÃ¦	2016	12	Xinjiang	41.111962	-5.205	1.658	9.276	72.33	541	48	23	45	147	2.2	44	91	22982804	2.353740174	903.79	124.84	22984695
1921	·sÃ¦	2017	1	Xinjiang	41.111962	-10.45	1.61	3.47	69.14	217	49	28	52	161	2.4	54	112	22982804	0.9049	904.75	153.01	23980550.34
1922	·sÃ¦	2017	2	Xinjiang	41.111962	-3.64	1.9	5.87	61.75	81	50	23	45	204	1.9	70	94	22982804	0.3378	902.88	146.39	23978685.61
1923	·sÃ¦	2017	3	Xinjiang	41.111962	2.96	2.2	3.91	49.2	145	51	15	31	168	1.2	84	69	22982804	0.6047	899.76	200.14	23978832.48
1924	·sÃ¦	2017	4	Xinjiang	41.111962	13.11	3.09	12.21	43.04	194	52	11	24	130	0.8	100	43	22982804	0.809	896.89	238.86	23980222.5
1925	·sÃ¦	2017	5	Xinjiang	41.111962	19.83	3.07	10.86	32.77	306	53	11	24	116	0.8	117	41	22982804	1.2761	895.34	328.57	23979311.97
1926	·sÃ¦	2017	6	Xinjiang	41.111962	23.67	2.78	23.94	40.28	443	54	9	21	86	0.8	119	29	22982804	1.8474	890.81	286.65	23979647.07
1927	·sÃ¦	2017	7	Xinjiang	41.111962	25.6	2.67	19.36	43.59	152	55	9	20	85	0.8	128	27	22982804	0.6339	890.07	300.19	23978545.51
1928	·sÃ¦	2017	8	Xinjiang	41.111962	22.28	2.54	19.68	46.56	84	56	9	22	83	0.8	118	26	22982804	0.3503	892.68	280.66	23979446.19
1929	·sÃ¦	2017	9	Xinjiang	41.111962	17.72	2.43	23.7	43.53	200	57	9	28	111	0.9	106	34	22982804	0.834	895.56	275.29	23980815.35
1930	·sÃ¦	2017	10	Xinjiang	41.111962	8.71	2.14	5.66	48.01	356	58	12	35	146	1.2	82	50	22982804	1.4846	901.32	237.14	23979523.1
1931	·sÃ¦	2017	11	Xinjiang	41.111962	1.01	1.86	3.76	55.63	563	59	15	40	122	1.6	61	57	22982804	2.3478	903.78	203.69	23979896.07
1932	·sÃ¦	2017	12	Xinjiang	41.111962	-6.66	1.69	3.68	63.56	522	60	17	40	127	1.9	49	76	22982804	2.1768	906.95	158.24	23980154.36
1933	·sÃ¦	2018	1	Xinjiang	41.111962	-12.86	1.71	2.6	60.51	225	61	20	43	178	2.1	55	94	22982804	0.9204	904.86	185.16	24445893.09
1934	·sÃ¦	2018	2	Xinjiang	41.111962	-6.26	1.89	1.08	55.79	75	62	17	37	150	1.8	80	78	22982804	0.3068	903.5	197.53	24445893.09
1935	·sÃ¦	2018	3	Xinjiang	41.111962	8.14	2.52	9.65	45.01	129	63	11	26	259	1.1	89	64	22982804	0.5277	895.96	214.63	24445707.79
1936	·sÃ¦	2018	4	Xinjiang	41.111962	13.2	3.16	NA	34.56	196	64	9	20	268	0.7	105	74	22982804	0.8017	897.26	234.25	24448047.9
1937	·sÃ¦	2018	5	Xinjiang	41.111962	17.31	3.28	20.26	35.1	350	65	8	19	168	0.6	114	48	22982804	1.4317	893.81	282.88	24446462.25
1938	·sÃ¦	2018	6	Xinjiang	41.111962	23.55	2.78	16.75	38.67	503	66	8	18	97	0.6	120	30	22982804	2.0575	890.21	279.17	24447144.59
1939	·sÃ¦	2018	7	Xinjiang	41.111962	24.7	2.72	21.44	41.95	262	67	8	19	96	0.6	119	29	22982804	1.0717	887.48	293.54	24447140.06
1940	·sÃ¦	2018	8	Xinjiang	41.111962	23.59	2.43	23.53	46.05	112	68	9	21	117	0.6	110	27	22982804	0.4581	891.27	287.11	24448810.3
1941	·sÃ¦	2018	9	Xinjiang	41.111962	16.35	2.38	10.21	43.12	219	69	9	25	104	0.7	94	32	22982804	0.8958	898.23	272.84	24447421.3
1942	·sÃ¦	2018	10	Xinjiang	41.111962	8.86	2.22	6.31	44.69	464	70	10	33	107	0.9	75	35	22982804	1.898	901.28	252.95	24446786.09
1943	·sÃ¦	2018	11	Xinjiang	41.111962	-1.49	2.12	8.84	59.72	654	71	12	35	145	1.3	55	58	22982804	2.6752	903.74	164.59	24446770.33
1944	·sÃ¦	2018	12	Xinjiang	41.111962	-10.85	1.9	4.49	59.54	431	72	15	42	206	1.8	49	85	22982804	1.763	906.82	168.95	24446965.4
1945	¿ñ¹ç	2013	1	Liaoning	41.298915	-11	2.064	3.924	64.6	218	1	177	48	204	2.2	30	153	43911048	0.4967	1014.28	172.38	43889671.83
1946	¿ñ¹ç	2013	2	Liaoning	41.298915	-6.812	2.644	15.2	59	68	2	95	31	103	1.2	64	70	43911048	0.154932783	1013.07	187.18	43890000.99
1947	¿ñ¹ç	2013	3	Liaoning	41.298915	0.128	3.296	16.976	56.68	131	3	60	31	110	1.1	68	63	43911048	0.29847345	1005.65	231.93	43890000.94
1948	¿ñ¹ç	2013	4	Liaoning	41.298915	6.724	3.176	40.48	55.6	170	4	24	26	97	0.9	87	49	43911048	0.3873	1000.54	251.19	43893622.51
1949	¿ñ¹ç	2013	5	Liaoning	41.298915	17.82	3.044	25.248	58.08	256	5	24	32	112	0.9	115	58	43911048	0.5833	996.71	275.15	43888222.18
1950	¿ñ¹ç	2013	6	Liaoning	41.298915	21.368	2.544	80.172	70.76	238	6	18	35	75	0.8	105	44	43911048	0.5423	994.75	205.95	43887147.34
1951	¿ñ¹ç	2013	7	Liaoning	41.298915	24.348	2.16	202.693	80.48	171	7	16	31	67	0.7	97	36	43911048	0.3896	989.84	203.36	43891170.43
1952	¿ñ¹ç	2013	8	Liaoning	41.298915	24.432	2.38	116.62	78.52	88	8	20	28	79	0.8	92	44	43911048	0.2005	992.96	204.11	43890274.31
1953	¿ñ¹ç	2013	9	Liaoning	41.298915	18.212	2.124	58.096	72.24	113	9	27	35	70	0.7	96	39	43911048	0.2575	1002.76	232.19	43883495.15
1954	¿ñ¹ç	2013	10	Liaoning	41.298915	10.568	2.312	66.736	69	136	10	30	43	104	1.2	72	63	43911048	0.3099	1008.73	205.67	43885124.23
1955	¿ñ¹ç	2013	11	Liaoning	41.298915	2.676	2.652	27.424	59.92	247	11	77	44	104	1.2	40	63	43911048	0.5628	1007.37	175.27	43887704.34
1956	¿ñ¹ç	2013	12	Liaoning	41.298915	-5.868	2.248	3.321	60.2	345	12	112	49	123	1.7	17	82	43911048	0.7861	1010.75	189.96	43887546.11
1957	¿ñ¹ç	2014	1	Liaoning	41.298915	-6.82	2.636	3.742	56.96	228	13	89	42	112	1.9	42	71	43911048	0.5194	1012.38	186.64	43896804
1958	¿ñ¹ç	2014	2	Liaoning	41.298915	-4.88	2.492	4.232	50.48	92	14	89	40	124	1.9	61	82	43911048	0.2096	1014.86	168.23	43893129.77
1959	¿ñ¹ç	2014	3	Liaoning	41.298915	3.896	2.688	7.076	51.4	185	15	57	41	110	1.6	81	65	43911048	0.4214	1006.72	247.59	43901281.44
1960	¿ñ¹ç	2014	4	Liaoning	41.298915	12.524	2.896	4.824	45.32	249	16	30	40	116	1.3	103	58	43911048	0.5672	1003.78	259.91	43899858.96
1961	¿ñ¹ç	2014	5	Liaoning	41.298915	16.808	2.948	74.528	59.32	461	17	22	35	86	1.1	120	44	43911048	1.0501	995	252.15	43900580.9
1962	¿ñ¹ç	2014	6	Liaoning	41.298915	21.772	2.228	116.16	71.56	467	18	17	30	71	1.1	120	44	43911048	1.0638	993.48	207.43	43899229.18
1963	¿ñ¹ç	2014	7	Liaoning	41.298915	24.28	2.484	83.654	74	308	19	16	25	76	1.2	129	49	43911048	0.7016	993.05	208.08	43899657.92
1964	¿ñ¹ç	2014	8	Liaoning	41.298915	23.716	2.04	58.688	72	141	20	19	28	72	1.2	129	42	43911048	0.3212	996.12	253.52	43897882.94
1965	¿ñ¹ç	2014	9	Liaoning	41.298915	17.596	2.168	48.76	66.56	247	21	23	36	68	1.2	104	33	43911048	0.5626	1001.87	252.46	43903306.08
1966	¿ñ¹ç	2014	10	Liaoning	41.298915	11.42	2.82	24.888	59.56	452	22	31	42	119	1.3	90	70	43911048	1.0296	1007.29	203.2	43900543.9
1967	¿ñ¹ç	2014	11	Liaoning	41.298915	3.168	2.536	10.592	56.6	904	23	70	49	123	1.8	54	74	43911048	2.0592	1009.1	181.05	43900543.9
1968	¿ñ¹ç	2014	12	Liaoning	41.298915	-7.72	2.596	5.168	55.36	973	24	86	44	99	1.7	39	60	43911048	2.2164	1011.83	190.84	43900018.05
1969	¿ñ¹ç	2015	1	Liaoning	41.298915	-7.404	2.388	7.284	59.36	622	25	92	44	109	1.8	38	72	43911048	1.4165	1013.38	180.92	43911048.36
1970	¿ñ¹ç	2015	2	Liaoning	41.298915	-4.072	2.664	19.928	56.92	225	26	75	38	134	1.6	49	73	43911048	0.512411775	1009.74	186.83	43909997.97
1971	¿ñ¹ç	2015	3	Liaoning	41.298915	2.696	3.104	6.216	49.44	386	27	48	35	115	1.4	67	59	43911048	0.8791	1007.84	242.58	43908542.83
1972	¿ñ¹ç	2015	4	Liaoning	41.298915	11.128	3.22	47.42	50.56	462	28	25	32	105	1.3	91	52	43911048	1.0522	1002.2	246.65	43908002.28
1973	¿ñ¹ç	2015	5	Liaoning	41.298915	17.28	3.364	60.212	51.88	873	29	20	27	83	0.9	124	38	43911048	1.9882	994.7	286.19	43909063.47
1974	¿ñ¹ç	2015	6	Liaoning	41.298915	20.96	2.544	106.236	71.52	976	30	14	23	58	0.8	131	34	43911048	2.2227	992.86	214.15	43910559.23
1975	¿ñ¹ç	2015	7	Liaoning	41.298915	24.112	2.236	94.448	71.88	509	31	12	21	56	0.8	117	33	43911048	1.1592	993.57	231.71	43909592.82
1976	¿ñ¹ç	2015	8	Liaoning	41.298915	23.836	2.12	132.628	77.64	188	32	13	21	57	1	117	33	43911048	0.4281	995.13	229.93	43914973.14
1977	¿ñ¹ç	2015	9	Liaoning	41.298915	18.996	2.128	21.812	67.04	244	33	18	30	59	1	105	31	43911048	0.5557	1002.35	250.75	43908583.77
1978	¿ñ¹ç	2015	10	Liaoning	41.298915	10.668	2.54	47.408	59.92	331	34	21	35	80	1.1	85	47	43911048	0.753814655	1005.77	214.23	43909998.01
1979	¿ñ¹ç	2015	11	Liaoning	41.298915	-0.432	2.96	33.824	66.68	680	35	57	42	129	1.6	55	99	43911048	1.548622252	1013.81	109.42	43909998.01
1980	¿ñ¹ç	2015	12	Liaoning	41.298915	-4.424	2.324	11.044	66.76	892	36	78	44	118	1.8	43	85	43911048	2.0314	1013.15	144.45	43910603.52
1981	¿ñ¹ç	2016	1	Liaoning	41.298915	-11.152	2.476	0.92	52.64	608	37	74	38	95	1.5	53	61	43911048	1.384617363	1014.58	NA	43911048.37
1982	¿ñ¹ç	2016	2	Liaoning	41.298915	-5.008	2.644	15.78	53.88	188	38	58	30	77	1.2	70	46	43911048	0.428148505	1011.34	196.73	43909998
1983	¿ñ¹ç	2016	3	Liaoning	41.298915	3.848	2.92	6.988	50.52	281	39	44	34	114	1.2	95	57	43911048	0.63996658	1007.52	243.52	43908542.85
1984	¿ñ¹ç	2016	4	Liaoning	41.298915	11.272	3.18	30.392	49.52	370	40	21	28	103	1.1	115	41	43911048	0.842670996	999.47	NA	43908002.26
1985	¿ñ¹ç	2016	5	Liaoning	41.298915	17.324	3.292	133.324	55.28	564	41	19	28	74	1.1	145	35	43911048	1.284472852	996.47	247.48	43909063.48
1986	¿ñ¹ç	2016	6	Liaoning	41.298915	21.676	2.62	90.208	68.16	606	42	15	23	55	1.2	144	34	43911048	1.380078074	993.31	215.09	43910559.22
1987	¿ñ¹ç	2016	7	Liaoning	41.298915	24.556	2.264	220.804	78.2	320	43	10	20	54	1	120	34	43911048	0.728770138	993.7	185.61	43909592.79
1988	¿ñ¹ç	2016	8	Liaoning	41.298915	24.204	2.248	140.436	76.04	103	44	13	22	49	0.9	110	27	43911048	0.234572888	994.74	223.17	43909592.83
1989	¿ñ¹ç	2016	9	Liaoning	41.298915	18.792	2.128	57.76	77.08	171	45	16	25	53	1	103	32	43911048	0.389445492	1000.96	159.74	43908583.75
1990	¿ñ¹ç	2016	10	Liaoning	41.298915	9.939	2.584	1.152	65.28	224	46	23	33	69	1	73	43	43911048	0.510134389	1008.1	167.78	43909998
1991	¿ñ¹ç	2016	11	Liaoning	41.298915	0.292	2.604	14.376	63.16	511	47	49	39	96	1.2	54	64	43911048	1.163744075	1010.97	142.04	43909998
1992	¿ñ¹ç	2016	12	Liaoning	41.298915	-4.852	2.512	7.976	65.36	596	48	60	43	109	1.4	47	75	43911048	1.357321856	1013.01	127.39	43909998.01
1993	¿ñ¹ç	2017	1	Liaoning	41.298915	-7.44	2.33	10.41	59.38	284	49	65	44	114	1.5	58	77	43911048	0.6487	1013.87	165.35	43779867.43
1994	¿ñ¹ç	2017	2	Liaoning	41.298915	-3.93	2.68	13.24	55.54	147	50	47	36	89	1.2	79	60	43911048	0.3358	1011.35	171.04	43776057.18
1995	¿ñ¹ç	2017	3	Liaoning	41.298915	3.05	2.52	0.55	49.03	346	51	38	39	98	1	100	62	43911048	0.7904	1007.36	210.08	43775303.64
1996	¿ñ¹ç	2017	4	Liaoning	41.298915	12.1	3	22.7	47.1	385	52	20	29	92	0.9	115	42	43911048	0.8794	998.46	259.3	43779849.9
1997	¿ñ¹ç	2017	5	Liaoning	41.298915	17.52	3.13	40.43	56.08	658	53	13	22	90	0.8	137	34	43911048	1.503	997.47	289.37	43779108.45
1998	¿ñ¹ç	2017	6	Liaoning	41.298915	21.8	2.46	38.49	61.38	828	54	15	26	61	0.8	147	33	43911048	1.8914	994.65	252.25	43777096.33
1999	¿ñ¹ç	2017	7	Liaoning	41.298915	25.55	2.4	131.3	77.19	449	55	10	22	53	0.8	146	30	43911048	1.0256	992.78	197.73	43779251.17
[truncated: 233 more rows]
