# Supplementary material for: Exposure to air pollution and scarlet fever resurgence in China: a six-year surveillance study
Source: Nat Commun. 2020 Aug 25;11:4229. doi: 10.1038/s41467-020-17987-8 (PMC7447791; doi:10.1038/s41467-020-17987-8)
Supplement: Supplementary file 4 — Source Data [file 41467_2020_17987_MOESM4_ESM.zip › SUPPLEMENT 13/Supplement 13.xlsx]

## Sheet: Sheet
		High latitude area										Low latitude area
Supplement 13: Basic comparison of monthly meteorological factors in high-latitude areas (>33.4 degrees) and low-latitude areas of China during 2004–2010 and 2011–2018 periods.	Year	Relative humidity(%)	Precipitation(mm)	Temperature(℃)	Maximum temperature(℃)	Minimum temperature(℃)	wind speed(m/s)	Air pressure(Pa)	Sunlight duration(h)		Year	Relative humidity(%)	Precipitation(mm)	Temperature(℃)	Maximum temperature(℃)	Minimum temperature(℃)	wind speed(m/s)	Air pressure(Pa)	Sunlight duration(h)
	2004	58.1222	40.6369	9.30644	15.6897	3.94889	2.41539	931.928	212.439		2004	72.2835	96.2076	17.2466	22.5314	13.433	1.98733	951.987	160.054
	2005	57.72	42.1647	8.81089	15.0515	3.56894	2.3945	931.971	209.671		2005	72.1492	106.712	17.1113	22.0284	13.5914	2.03556	951.81	144.418
	2006	59.1747	36.7192	9.40911	15.6834	4.17378	2.36383	931.854	201.596		2006	72.62	105.999	17.6557	22.7453	14.0233	1.97739	951.527	148.281
	2007	59.0992	41.8587	9.71311	16.0062	4.47733	2.27361	931.906	202.103		2007	72.131	102.067	17.6054	22.7029	13.9782	1.97911	951.34	147.067
	2008	58.2987	41.1269	9.12983	15.4412	3.86211	2.28989	932.075	205.319		2008	72.1601	111.537	16.9754	22.0177	13.4149	1.95122	951.644	144.829
	2009	58.237	40.3934	9.09844	15.3873	3.818	2.29706	931.481	204.759		2009	71.4984	102.356	17.4632	22.5853	13.7992	1.96633	951.043	150.273
	2010	59.3548	44.8087	8.73783	14.8714	3.66122	2.36344	931.716	200.805		2010	72.2867	119.295	17.2274	22.3128	13.652	1.962	951.314	145.782
	2011	58.4035	42.1354	8.7805	14.9191	3.60428	2.21689	932.412	204.459		2011	70.3203	92.8126	16.8098	21.8513	13.2073	1.93828	951.685	148.155
	2012	59.0048	47.7927	8.44283	14.5496	3.33383	2.23322	931.325	202.995		2012	72.8372	117.766	17.0571	21.7783	13.6784	1.95837	951.665	140.444
	2013	58.9559	43.5381	9.16667	15.5116	3.91994	2.27506	931.277	206.573		2013	70.9564	105.745	17.458	22.7176	13.6964	1.96167	950.734	158.783
	2014	57.9061	38.7223	9.49983	15.858	4.18533	2.25061	931.9	202.45		2014	73.6984	114.178	17.2737	22.2676	13.7356	1.93372	950.926	145.168
	2015	59.2726	40.2503	9.58317	15.8229	4.342	2.34239	931.83	202.057		2015	75.0015	121.562	17.4596	22.3274	13.9792	1.93089	951.122	140.53
	2016	58.9088	45.7791	9.53944	15.7626	4.30661	2.36767	931.669	189.037		2016	75.2862	132.207	17.6041	22.5332	14.1212	1.97531	950.408	130.699
	2017	57.1131	42.7475	9.73906	16.0939	4.36844	2.34967	931.7	203.598		2017	74.1629	114.877	17.6202	22.6076	14.0769	1.95517	951.034	144.461
	2018	57.5188	46.6014	9.38172	15.6589	4.07106	2.38478	931.515	202.954		2018	74.7851	113.692	17.4983	22.4527	13.9698	2.00561	950.289	146.788
	Average value	58.4727	42.3517	9.22259	15.4872	3.97612	2.3212	931.771	203.388		Average value	72.8118	110.468	17.3377	22.364	13.7571	1.96786	951.235	146.382
