# Supplementary material for: Exposure to air pollution and scarlet fever resurgence in China: a six-year surveillance study
Source: Nat Commun. 2020 Aug 25;11:4229. doi: 10.1038/s41467-020-17987-8 (PMC7447791; doi:10.1038/s41467-020-17987-8)
Supplement: Supplementary file 4 — Source Data [file 41467_2020_17987_MOESM4_ESM.zip › SUPPLEMENT 15/meta_air.R]

#---------------------------------------------------------------------
#                         SUPPLEMENT 15
#---------------------------------------------------------------------
##LOAD PACKAGES
library(dlnm) ; library(splines);library(mvmeta) ; library(xtable);library(dplyr);library(MASS)
#SET WORKING DIRECTORY 
work_dir <- "E:/Scarlet fever R_code & Data_20200429/SUPPLEMENT 15"
setwd(work_dir)

#---------------------------------------------------------------------
#                         SUPPLEMENT 15 (A) NO2 vs. Population density
#---------------------------------------------------------------------
# LOAD THE DATA (POPULATION DENSITY)
data0 <- read.csv("E:/Scarlet fever R_code & Data_20200429/SUPPLEMENT 15/population_density2004~2020new.csv",header=T)
# write.csv(data0,"E:/猩紅熱R_code & Data_20190722/猩紅熱R_code & Data_20190722/sharon/revise/SUPPLEMENT 15/population_density2004~2020new.csv")

#SELECT DATA IN 2013-2018
data0<-data0[-1,c("PD2013","PD2014","PD2015","PD2016","PD2017" ,"PD2018","province")]

#CACULATE PROVINCE-LEVEL META-PREDICTORS (POPULATION DENSITY)
data0$density<-rowMeans(data0[,c("PD2013","PD2014","PD2015","PD2016","PD2017" ,"PD2018")])


# LOAD THE DATA (SCARLET FEVER)
data1 <- read.csv("E:/Scarlet fever R_code & Data_20200429/SUPPLEMENT 15/scarletfrver_2013-2018_newpopu.csv",header=T)
# write.csv(data1,"E:/猩紅熱R_code & Data_20190722/猩紅熱R_code & Data_20190722/sharon/revise/SUPPLEMENT 15/scarletfrver_2013-2018_newpopu.csv",row.names=FALSE)
#SORT DATA BY DATE
#data1 <- data1[with(data1, order(Y,year, month)), ]

#MERGE DATA1 AND DATA0
data1<-merge(data1,data0[,c("density","province")],by="province",all.x=TRUE)

data1 <- data1[with(data1, order(Y,year, month)), ]


regions <- as.character(unique(data1$province))
# LIST OF DATAFRAMES FOR 31 PROVINCES 
datalist <- lapply(regions, function(regions) data1[data1$province==regions,])
names(datalist) <- regions
humidity <- data1 %>% group_by(province,Y) %>% summarise_each(list(~mean(., na.rm = TRUE)),density)
humidity <- humidity[with(humidity, order(Y)), ]


#PROVINCE-LEVEL META-PREDICTORS (POPULATION DENSITY)
lat_density = humidity$density
perclat_density  <- round(quantile(lat_density,c(1,3)*0.25),1)

# ADDITIONAL INFO
m <- length(datalist)

# NO2 RANGES (FOR LAG 0-15)
ranges <- t(sapply(datalist,function(x) range(x$NO2,na.rm=T)))


# DEFINE THE AVERAGE RANGE, CENTERING POINT, DEGREE AND TYPE OF THE SPLINE
# (THESE PARAMETERS CAN BE CHANGED BY THE USER FOR ADDITIONAL ANALYSES)
bound <- colMeans(ranges)
type <- "ns"
df <- 5

# DEFINE THE KNOTS AT TEMPERATURE CORRESPONDING TO AVERAGE PERCENTILES
knotperc <- c(5,35,65,95)
knots <- rowMeans(sapply(datalist,function(x) 
  quantile(x$NO2,knotperc/100,na.rm=T)))

#   Slist IS THE LIST WITH (CO)VARIANCE MATRICES
ymatrel <- matrix(NA,m,5,dimnames=list(regions,paste("spl",seq(5),sep="")))
Slistrel <- vector("list",m)
names(Slistrel) <- regions

#------------------------------
# RUN THE FIRST-STAGE ANALYSIS 
#------------------------------

system.time(
  for(i in seq(m)) {
    
    # PRINT ITERATION
    cat(i,"")
    
    # LOAD
    data <- datalist[[i]]
    
    # DEFINE THE KNOTS AT STUDY-SPECIFIC PERCENTILES
    tempknots <- quantile(data$NO2,knotperc/100,na.rm=TRUE)
    cenrel <- quantile(data$NO2,.15,na.rm=TRUE)
    
    # CREATE THE QUADRATIC SPLINE: STUDY-SPECIFIC KNOTS
    bperc <- onebasis(data$NO2,fun=type,knots=tempknots,df=df)
    
    # RUN THE MODEL
    model <- glm(number ~ bperc + ns(seq,6*5)+offset(log(data$popu_new/100000)),family=quasipoisson(),data=data)
    
    # EXTRACT AND SAVE THE RELATED COEF AND VCOV
    # WARNING FOR PREDICTION BEYOND BOUNDARIES SUPPRESSED
    predperc <- crosspred(bperc,model,cen=cenrel)
    ymatrel[i,] <- predperc$coef
    Slistrel[[i]] <- predperc$vcov
  })
#------------------------------
# RUN THE SECOND-STAGE ANALYSIS 
#------------------------------
# MULTIVARIATE META-REGRESSION MODELS
(mvrellat2 <- mvmeta(ymatrel~lat_density,Slistrel,method="ml"))

# BASIS USED TO PREDICT TEMPERATURE, EQUAL TO THAT USED FOR ESTIMATION
#   NOTE: INTERNAL AND BOUNDARY KNOTS PLACED AT SAME VALUES AS IN ESTIMATION
tperc <- seq(bound[1],bound[2],length=30)
perctmean <- rowMeans(sapply(datalist,function(x) {
  quantile(x$NO2,c(0:10/10,1:99,990:1000/10)/100,na.rm=T)
}))
bperc <- onebasis(tperc,fun=type,df=5,Bound=bound,knots=knots)

# COMPUTE PREDICTION FOR MULTIVARIATE META-REGRESSION MODELS
#   1ST STEP: PREDICT THE OUTCOME PARAMETERS FOR SPECIFIC VALUES OF PREDICTOR
#   2ND STEP: PREDICT THE RELATIONSHIP AT CHOSEN VALUES GIVEN THE PARAMETERS
predrellat <- predict(mvrellat2,data.frame(lat_density=perclat_density),vcov=T)
cprellat25 <- crosspred(bperc,coef=predrellat[[1]]$fit,
                        vcov=predrellat[[1]]$vcov,model.link="log",by=0.5,cen=perctmean["15.0%"])
cprellat75 <- crosspred(bperc,coef=predrellat[[2]]$fit,
                        vcov=predrellat[[2]]$vcov,model.link="log",by=0.5,cen=perctmean["15.0%"])


# PLOT
# VALUES LABEL FOR TEMPERATURE
labperc <- paste(c(0,1,5,25,50,75,95,100),sep="")

tiff(file = "SUPPLEMENT_15A.tiff", width = 3000, height = 2500, res = 300)
# SET par OPTIONS AND MULTIPANEL
par(mar=c(5,7,1,1)+0.1,cex.axis=0.9)
plot(cprellat25,"overall",type="n",ylab="RR",ylim=c(.9,4),
     xlab="NO2 percentiles (µg/m3)",ci.arg=list(density=20,col=2),xaxt="n",cex.lab=2,cex.axis=2)
lines(cprellat25,"overall",col=2,lty=4,lwd=2)
lines(cprellat75,"overall",col=3,lty=5,lwd=2,ci="area",
      ci.arg=list(density=20,angle=-45,col=3))
abline(h=1)
axis(1,at=perctmean[paste(labperc,".0%",sep="")],
     labels=paste(labperc,"%",sep=""),cex.axis=2)
legend("top",paste(perclat_density),lty=c(4,5),lwd=2,cex=2,inset=0.1,bty="n",col=c(2,3),
       title="population density \n (per km2)")
rect(82,6.8,108,5.2,col="white",border="black")
text(x=25,y=3,labels="0% = 17.68\n 15% = 23.32 \n 25% = 25.70 \n 50% = 31.89 \n 75% = 39.56 \n 95% = 52.95 \n 100% = 66.35",cex=2)
dev.off()

#---------------------------------------------------------------------
#                         SUPPLEMENT 15 (B) PM2.5 vs. Incidence
#---------------------------------------------------------------------
humidity <- data1 %>% group_by(province,Y) %>% summarise_each(list(~mean(., na.rm = TRUE)),number,popu_new)
humidity <- humidity[with(humidity, order(Y)), ]


# CITY-LEVEL META-PREDICTORS (INCIDENCE)
lat_rate = humidity$number/humidity$popu_new*100000
perclat_rate  <- round(quantile(lat_rate,c(1,3)*0.25),1)


####################################################################
# ADDITIONAL INFO
m <- length(datalist)

# PM2.5 RANGES (FOR LAG 0-15)
ranges <- t(sapply(datalist,function(x) range(x$PM2_5,na.rm=T)))


# DEFINE THE AVERAGE RANGE, CENTERING POINT, DEGREE AND TYPE OF THE SPLINE
# (THESE PARAMETERS CAN BE CHANGED BY THE USER FOR ADDITIONAL ANALYSES)

bound <- colMeans(ranges)
type <- "ns"
df <- 5

# DEFINE THE KNOTS AT TEMPERATURE CORRESPONDING TO AVERAGE PERCENTILES
knotperc <- c(5,35,65,95)
knots <- rowMeans(sapply(datalist,function(x) 
  quantile(x$PM2_5,knotperc/100,na.rm=T)))

#   Slist IS THE LIST WITH (CO)VARIANCE MATRICES
ymatrel <- matrix(NA,m,5,dimnames=list(regions,paste("spl",seq(5),sep="")))
Slistrel <- vector("list",m)
names(Slistrel) <- regions

####################################################################
# RUN THE FIRST-STAGE ANALYSIS 
####################################################################

system.time(
  for(i in seq(m)) {
    
    # PRINT ITERATION
    cat(i,"")
    
    # LOAD
    data <- datalist[[i]]
    
    # DEFINE THE KNOTS AT STUDY-SPECIFIC PERCENTILES
    tempknots <- quantile(data$PM2_5,knotperc/100,na.rm=TRUE)
    cenrel <- quantile(data$PM2_5,0.15,na.rm=TRUE)
    
    # CREATE THE QUADRATIC SPLINE: STUDY-SPECIFIC KNOTS
    bperc <- onebasis(data$PM2_5,fun=type,knots=tempknots,df=df)
    
    # RUN THE MODEL
    model <- glm(number ~ bperc + ns(seq,6*5)+offset(log(data$popu_new/100000)),family=quasipoisson(),data=data)
    #summary(model)
    # EXTRACT AND SAVE THE RELATED COEF AND VCOV
    # WARNING FOR PREDICTION BEYOND BOUNDARIES SUPPRESSED
    predperc <- crosspred(bperc,model,cen=cenrel)
    ymatrel[i,] <- predperc$coef
    Slistrel[[i]] <- predperc$vcov
  })

# MULTIVARIATE META-REGRESSION MODELS
(mvrellat2 <- mvmeta(ymatrel~lat_rate,Slistrel,method="ml"))

# BASIS USED TO PREDICT TEMPERATURE, EQUAL TO THAT USED FOR ESTIMATION
#   NOTE: INTERNAL AND BOUNDARY KNOTS PLACED AT SAME VALUES AS IN ESTIMATION
tperc <- seq(bound[1],bound[2],length=30)
perctmean <- rowMeans(sapply(datalist,function(x) {
  quantile(x$PM2_5,c(0:10/10,1:99,990:1000/10)/100,na.rm=T)
}))
bperc <- onebasis(tperc,fun=type,df=5,Bound=bound,knots=knots)

# COMPUTE PREDICTION FOR MULTIVARIATE META-REGRESSION MODELS
#   1ST STEP: PREDICT THE OUTCOME PARAMETERS FOR SPECIFIC VALUES OF PREDICTOR
#   2ND STEP: PREDICT THE RELATIONSHIP AT CHOSEN VALUES GIVEN THE PARAMETERS
predrellat <- predict(mvrellat2,data.frame(lat_rate=perclat_rate),vcov=T)
cprellat25 <- crosspred(bperc,coef=predrellat[[1]]$fit,
                        vcov=predrellat[[1]]$vcov,model.link="log",by=0.5,cen=perctmean["15.0%"])
cprellat75 <- crosspred(bperc,coef=predrellat[[2]]$fit,
                        vcov=predrellat[[2]]$vcov,model.link="log",by=0.5,cen=perctmean["15.0%"])
# PLOT
# VALUES LABEL FOR TEMPERATURE
labperc <- paste(c(0,1,5,25,50,75,95,100),sep="")

tiff(file = "SUPPLEMENT_15B.tiff", width = 3000, height = 2500, res = 300)
# SET par OPTIONS AND MULTIPANEL
par(mar=c(5,7,1,1)+0.1,cex.axis=0.9)
plot(cprellat25,"overall",type="n",ylab="RR",ylim=c(.9,4),
     xlab="PM2.5 percentiles (µg/m3) ",ci.arg=list(density=20,col=2),xaxt="n",cex.lab=2,cex.axis=2)
lines(cprellat25,"overall",col=2,lty=4,lwd=2)
lines(cprellat75,"overall",col=3,lty=5,lwd=2,ci="area",
      ci.arg=list(density=20,angle=-45,col=3))
abline(h=1)
axis(1,at=perctmean[paste(labperc,".0%",sep="")],
     labels=paste(labperc,"%",sep=""),cex.axis=2)
legend("top",paste(perclat_rate),lty=c(4,5),lwd=2,cex=2,inset=0.1,bty="n",col=c(2,3),
       title="Incidence\n(per 100,000)")
rect(82,6.8,108,5.2,col="white",border="black")
text(x=36,y=3,labels="0% = 21.19\n 15% = 30.49 \n  25% = 34.69 \n 50% = 46.11 \n 75% = 61.71 \n 95% = 93.24 \n 100% = 145.03",cex=2)
dev.off()


#---------------------------------------------------------------------
#                         SUPPLEMENT 15 (C) PM10 vs. Incidence
#---------------------------------------------------------------------


####################################################################
# ADDITIONAL INFO
m <- length(datalist)

# PM10 RANGES (FOR LAG 0-15)
ranges <- t(sapply(datalist,function(x) range(x$PM10,na.rm=T)))


# DEFINE THE AVERAGE RANGE, CENTERING POINT, DEGREE AND TYPE OF THE SPLINE
# (THESE PARAMETERS CAN BE CHANGED BY THE USER FOR ADDITIONAL ANALYSES)
bound <- colMeans(ranges)
type <- "ns"
df <- 5

# DEFINE THE KNOTS AT TEMPERATURE CORRESPONDING TO AVERAGE PERCENTILES
knotperc <- c(5,35,65,95)
knots <- rowMeans(sapply(datalist,function(x) 
  quantile(x$PM10,knotperc/100,na.rm=T)))

#   Slist IS THE LIST WITH (CO)VARIANCE MATRICES
ymatrel <- matrix(NA,m,5,dimnames=list(regions,paste("spl",seq(5),sep="")))
Slistrel <- vector("list",m)
names(Slistrel) <- regions

####################################################################
# RUN THE FIRST-STAGE ANALYSIS 
####################################################################

system.time(
  for(i in seq(m)) {
    
    # PRINT ITERATION
    cat(i,"")
    
    # LOAD
    data <- datalist[[i]]
    
    # DEFINE THE KNOTS AT STUDY-SPECIFIC PERCENTILES
    tempknots <- quantile(data$PM10,knotperc/100,na.rm=TRUE)
    cenrel <- quantile(data$PM10,0.15,na.rm=TRUE)
    
    # CREATE THE QUADRATIC SPLINE: STUDY-SPECIFIC KNOTS
    bperc <- onebasis(data$PM10,fun=type,knots=tempknots,df=df)
    
    # RUN THE MODEL
    model <- glm(number ~ bperc + ns(seq,6*5)+offset(log(data$popu_new/100000)),family=quasipoisson(),data=data)
    
    # EXTRACT AND SAVE THE RELATED COEF AND VCOV
    # WARNING FOR PREDICTION BEYOND BOUNDARIES SUPPRESSED
    predperc <- crosspred(bperc,model,cen=cenrel)
    ymatrel[i,] <- predperc$coef
    Slistrel[[i]] <- predperc$vcov
  })
# MULTIVARIATE META-REGRESSION MODELS
(mvrellat2 <- mvmeta(ymatrel~lat_rate,Slistrel,method="ml"))

# BASIS USED TO PREDICT TEMPERATURE, EQUAL TO THAT USED FOR ESTIMATION
#   NOTE: INTERNAL AND BOUNDARY KNOTS PLACED AT SAME VALUES AS IN ESTIMATION
tperc <- seq(bound[1],bound[2],length=30)
perctmean <- rowMeans(sapply(datalist,function(x) {
  quantile(x$PM10,c(0:10/10,1:99,990:1000/10)/100,na.rm=T)
}))
bperc <- onebasis(tperc,fun=type,df=df,Bound=bound,knots=knots)

# COMPUTE PREDICTION FOR MULTIVARIATE META-REGRESSION MODELS
#   1ST STEP: PREDICT THE OUTCOME PARAMETERS FOR SPECIFIC VALUES OF PREDICTOR
#   2ND STEP: PREDICT THE RELATIONSHIP AT CHOSEN VALUES GIVEN THE PARAMETERS
predrellat <- predict(mvrellat2,data.frame(lat_rate=perclat_rate),vcov=T)
cprellat25 <- crosspred(bperc,coef=predrellat[[1]]$fit,
                        vcov=predrellat[[1]]$vcov,model.link="log",by=0.5,cen=perctmean["15.0%"])
cprellat75 <- crosspred(bperc,coef=predrellat[[2]]$fit,
                        vcov=predrellat[[2]]$vcov,model.link="log",by=0.5,cen=perctmean["15.0%"])
####################################################################
# PLOT
####################################################################

# VALUES LABEL FOR VARIABLE
labperc <- paste(c(0,1,5,25,50,75,95,100),sep="")

tiff(file = "SUPPLEMENT_15C.tiff", width = 3000, height = 2500, res = 300)

# SET par OPTIONS AND MULTIPANEL
par(mar=c(5,7,1,1)+0.1,cex.axis=0.9)
plot(cprellat25,"overall",type="n",ylab="RR",ylim=c(.5,3),
     xlab="PM10 percentiles (µg/m3)",ci.arg=list(density=20,col=2),xaxt="n",cex.lab=2,cex.axis=2)
lines(cprellat25,"overall",col=2,lty=4,lwd=2)
lines(cprellat75,"overall",col=3,lty=5,lwd=2,ci="area",
      ci.arg=list(density=20,angle=-45,col=3))
abline(h=1)
axis(1,at=perctmean[paste(labperc,".0%",sep="")],
     labels=paste(labperc,"%",sep=""),cex.axis=2)
legend("top",paste(perclat_rate),lty=c(4,5),lwd=2,cex=2,inset=0.1,bty="n",col=c(2,3),
       title="Incidence\n(per 100,000)")
rect(82,6.8,108,5.2,col="white",border="black")
text(x=66.66,y=2,labels="0% = 42.58\n 15% = 58.58 \n  25% = 66.66 \n 50% = 85.95 \n 75% = 106.56 \n 95% = 148.72 \n 100% = 215.61",cex=2)
dev.off()
