# Supplementary material for: Exposure to air pollution and scarlet fever resurgence in China: a six-year surveillance study
Source: Nat Commun. 2020 Aug 25;11:4229. doi: 10.1038/s41467-020-17987-8 (PMC7447791; doi:10.1038/s41467-020-17987-8)
Supplement: Supplementary file 4 — Source Data [file 41467_2020_17987_MOESM4_ESM.zip › SUPPLEMENT 15/population_density2004~2020new.csv]

	name	area	PD2004	PD2005	PD2006	PD2007	PD2008	PD2009	PD2010	PD2011	PD2012	PD2013	PD2014	PD2015	PD2016	PD2017	PD2018	PD2019	PD2020	province
1	¥þ°ê	9478055	137.1444597	137.1452651	137.9586229	138.6879556	139.4051839	140.117097	140.8287469	141.4746296	142.1546927	142.8600642	142.9785574	143.7502789	143.7496075	145.582038	146.559647	147.3443084	147.3443084
2	¥_¨Ê	16406	902.9628185	936.4487992	937.4757406	963.6819456	995.377301	1033.150981	1069.730952	1195.452517	1230.404242	1261.302572	1289.038827	1311.470316	1311.471413	1324.454102	1323.114775	1313.05693	1313.05693	Beijing
3	¤Ñ¬z	11917	779.7839221	873.9753294	875.2222036	902.0735084	935.6412688	986.8232777	1030.600822	1085.713099	1136.679198	1185.823949	1235.389695	1272.811698	1272.812033	1310.831501	1306.42796	1309.053453	1309.053453	Tianjin
4	ªe¥_	188545	360.6006789	361.1577607	363.3657747	365.8505662	368.2403776	370.6810204	373.0941314	381.098141	384.0204036	386.5151237	388.9047973	391.6195921	391.6173964	396.2355671	398.8200907	400.7686441	400.7686441	Hebei
5	¤s¦è	156698	211.510332	212.8226653	214.1080614	215.3848294	216.5305109	217.6576344	218.7277055	227.904651	229.3124801	230.4308606	231.6416738	232.8019183	232.801912	234.9499355	236.2739218	237.2945539	237.2945539	Shaanxi
6	¤º»X¥j	1145499	20.81512948	20.73372129	20.8292875	20.92557217	20.9952309	21.07134183	21.14418869	21.56813057	21.66487618	21.73589152	21.80375801	21.86648264	21.86654026	21.99919249	22.07500923	22.12118387	22.12118387	Inner Mongolia
7	¿ñ¹ç	148379	280.5664076	284.1989298	284.4753368	287.8435291	289.6633755	290.7871936	291.0791958	294.8278463	295.3925219	295.7990349	295.8638487	295.9321602	295.9313515	295.0419669	294.4429805	293.7740785	293.7740785	Liaoning
8	¦NªL	191202	139.3987301	141.6823935	142.0501459	142.4149538	142.7806456	142.9890273	143.2806351	143.6312434	143.7960691	143.848647	143.8935785	143.9509001	143.9514126	142.937668	142.1240782	141.4208952	141.4208952	Jilin
9	¶ÂÀs¦¿	452538	82.89222563	84.18804609	84.41301946	84.47919291	84.50131702	84.52211306	84.54472774	84.66069148	84.72216698	84.72286968	84.74440378	84.69985725	84.70006055	83.94875789	83.72107978	83.37414317	83.37414317	Heilongjiang
10	¤W®ü	8359	1600.665151	2125.024166	2127.077282	2171.298361	2222.753798	2259.154085	2298.145233	2753.825697	2808.301352	2847.757268	2889.271803	2901.883718	2901.877856	2894.723053	2893.090322	2899.867688	2899.867688	Shanghai
11	¦¿Ä¬	106600	710.011454	699.6457223	701.2167261	708.2386679	715.2910507	720.2279925	724.6886304	737.8856191	740.9756754	742.971454	744.8039775	746.7296811	746.7222514	750.3432739	753.2245122	755.2249156	755.2249156	Jiangsu
12	®ý¦¿	105506	445.4297955	461.9319944	464.2473603	472.014312	479.5936914	485.2720793	490.9552537	515.8691923	517.7903721	519.1219172	521.1103539	522.0587644	522.0556366	529.8321328	536.1840464	543.7606108	543.7606108	Zhejiang
13	¦wÀ²	140140	459.7535108	434.0579207	436.7347866	435.9937277	436.5635293	437.8214428	437.567825	424.5807121	425.8599757	427.2819181	430.2593121	434.0571143	434.058834	442.086856	446.3159127	451.2343085	451.2343085	Anhui
14	ºÖ«Ø	123951	290.0963849	283.5036587	285.165162	287.0207663	288.9043009	293.0768368	292.5731378	297.6560496	300.1185388	302.3971569	304.4734048	307.0655582	307.0568208	312.5392776	315.5263935	317.9491815	317.9491815	Fujian
15	¦¿¦è	166936	256.3950017	256.3950017	258.2034313	259.642336	261.6575214	263.98019	265.3293178	266.895427	268.8697405	269.7819524	270.9189809	272.0998586	272.0899207	275.136777	276.9110018	278.4055866	278.4055866	Jiangxi
16	¤sªF	157901	580.6174122	582.2757994	585.6674372	589.5455	593.2194856	596.4159822	599.7300144	606.671161	610.3382119	613.3491745	616.4214349	619.9682903	619.9726601	629.9302601	633.6782414	636.2995738	636.2995738	Shandong
17	ªe«n	165664	585.0546166	563.2710788	566.2204522	566.9096424	564.9988471	569.119845	572.7114038	567.6168932	566.6892022	567.8080512	568.2078001	569.5924884	569.5866211	575.3930124	577.0163886	579.7879262	579.7879262	Henan
18	´ò¥_	185937	323.140838	306.1574404	307.0948655	306.1719131	306.5016377	307.1446619	307.6493113	307.8411344	309.6749006	310.8005884	311.8774854	312.789063	312.7941131	316.5128404	317.414151	318.2259314	318.2259314	Hubei
19	´ò«n	211836	315.3181754	297.1027729	298.6355152	299.3972224	299.9957467	301.3618365	302.3766404	310.0666223	311.35409	313.3994741	315.826073	318.0510584	318.0403709	322.0413575	323.8327952	325.6684558	325.6684558	Hunan
20	¼sªF	179656	442.695006	508.230869	511.6970711	517.9213553	525.9500156	531.2723538	536.5271463	580.577654	584.7284254	589.6809235	592.4738222	596.9130895	596.9185889	612.2238445	621.6881707	631.5404217	631.5404217	Guangdong
21	¼s¦è	237606	204.3735343	194.5315564	196.1311667	198.5868623	200.6683501	202.6580137	204.4019048	193.7067877	195.4918016	197.0494558	198.5973797	200.0700235	200.0791142	203.6160661	205.5934278	207.3177487	207.3177487	Guangxi
22	®ü«n	35177	231.1192256	233.2934872	235.3622537	237.6544333	240.2132359	242.7936436	245.654348	242.7936436	242.7936436	242.7936436	242.7936436	256.8169827	256.8382466	260.6636154	284.9415243	265.6063337	265.6063337	Hainan
23	­«¼y	82374	379.9634472	338.6558137	339.6632554	340.8795615	341.8548086	344.6617501	347.0919586	350.1851798	354.3594702	357.5140943	360.5422099	363.1512006	363.148542	370.0737611	373.3157793	376.5493967	376.5493967	Chongqing
24	¥|¤t	486116	179.2576278	168.4457784	168.9286076	168.045197	167.1823392	168.3277901	168.370461	165.4268035	165.5983839	166.1330937	166.7676357	167.4533527	167.4538526	169.9597318	170.7788923	171.5846362	171.5846362	Sichuan
25	¶Q¦{	176099	217.0988194	210.2693258	211.7999818	213.3561576	213.6299127	215.1384278	215.6656142	197.315033	196.9913855	197.8385794	198.8802094	199.206276	199.207832	201.8768647	203.298582	204.4303886	204.4303886	Guizhou
26	¶³«n	383186	113.6371658	115.2088698	116.1325623	116.9907617	117.8017412	118.5632278	119.2928526	119.9587511	120.8552217	121.5864123	122.3058645	123.0192622	123.0185863	124.5080248	125.2794048	126.0482037	126.0482037	Yunnan
27	¦èÂÃ	1202189	2.172297368	2.280083248	2.304678383	2.337066801	2.362392269	2.387226967	2.412425168	2.494834007	2.522976836	2.562061373	2.595669233	2.641397484	2.641430757	2.753290872	2.804457535	2.86146937	2.86146937	Tibet
28	°¢¦è	205624	177.9010475	180.1937031	180.9141783	181.6397697	182.274608	182.951815	183.4422684	181.5329777	182.0118323	182.5229302	183.0530142	183.5944248	183.5933597	185.4406198	186.5264998	187.9347547	187.9347547	Shanxi
29	¥ÌµÂ	425889	61.37376171	60.54464426	60.9088941	61.19006361	61.44820364	61.70974597	61.88097603	60.05191024	60.20792977	60.52106065	60.63080051	60.83242112	60.83228259	61.28352458	61.65219576	61.92384401	61.92384401	Gansu
30	«C®ü	696647	7.74513204	7.721216053	7.794432474	7.866214884	7.923629902	7.956737056	7.999720088	8.07679212	8.155814925	8.227502595	8.293958059	8.374683304	8.374691917	8.51225226	8.589374533	8.658825775	8.658825775	Qinghai
31	¹ç®L	51893	112.5309387	113.603434	114.8510011	116.3929046	117.5490721	116.6983601	120.4791976	121.4299809	123.2247509	124.7163587	126.0648064	127.4820496	127.4815678	130.0564431	131.3816507	132.5805215	132.5805215	Ningxia
32	·sÃ¦	1631585	11.40238418	12.18074204	12.31935511	12.56448055	12.84027372	13.0596751	13.23017128	13.37093256	13.53716662	13.68477646	13.87789542	14.08733471	14.08734145	14.69733541	14.98343084	15.24282891	15.24282891	Xinjiang
