# Supplementary material for: Exposure to air pollution and scarlet fever resurgence in China: a six-year surveillance study
Source: Nat Commun. 2020 Aug 25;11:4229. doi: 10.1038/s41467-020-17987-8 (PMC7447791; doi:10.1038/s41467-020-17987-8)
Supplement: Supplementary file 4 — Source Data [file 41467_2020_17987_MOESM4_ESM.zip › SUPPLEMENT 16/rain.R]

#---------------------------------------------------------------------
#                         SUPPLEMENT 16 (A) Precipitation
#---------------------------------------------------------------------

# LOAD THE PACKAGE
library(dlnm) ; library(splines);library(mvmeta) ; library(xtable);library(dplyr);library(MASS)

#AFTER 2011
# LOAD THE DATA
data1 <- read.csv("E:/Scarlet fever R_code & Data_20200429/SUPPLEMENT 16/weather_2004-2018.csv",header=TRUE)
# write.csv(data1,"E:/猩紅熱R_code & Data_20190722/猩紅熱R_code & Data_20190722/sharon/revise/SUPPLEMENT 16/weather_2004-2018.csv",row.names=FALSE)

#change to numeric
data1$rain = as.numeric(as.character(data1$rain)) 
#USING Kalman Smoothing TO IMPUTE MISSING SUNLIGHT, AND PRECIPITATION(RAIN)
data1$rain<-with(data1,ave(rain,Province,FUN=imputeTS::na_kalman))

data1 <- data1[with(data1, order(Y,year, Month)), ]
#Exclude three provinces including Tianjin, Beijing and Hainan because of extreme outliers
data1 <- dplyr::filter(data1,Name!="海南")
data1 <- dplyr::filter(data1,Name!="天津")
data1 <- dplyr::filter(data1,Name!="北京")
data1 = data1[data1$year>=2011,]

# PROVINCES
regions <- as.character(unique(data1$Province))

# LIST OF DATAFRAMES FOR 31 PROVINCES
datalist <- lapply(regions, function(region) data1[data1$Province==region,])
names(datalist) <- regions

# ADDITIONAL INFO
m <- length(datalist)

# PRECIPITATION RANGES (FOR LAG 0-15)
ranges <- t(sapply(datalist,function(x) range(x$rain,na.rm=TRUE)))

# DEFINE THE AVERAGE RANGE, CENTERING POINT, DEGREE AND TYPE OF THE SPLINE
# (THESE PARAMETERS CAN BE CHANGED BY THE USER FOR ADDITIONAL ANALYSES)

bound <- colMeans(ranges)
type <- "ns"
df <- 5

# DEFINE THE KNOTS AT TEMPERATURE CORRESPONDING TO AVERAGE PERCENTILES
knotperc <- c(5,35,65,95)
knots <- rowMeans(sapply(datalist,function(x) 
  quantile(x$rain,knotperc/100,na.rm=TRUE)))

#   Slist IS THE LIST WITH (CO)VARIANCE MATRICES
ymatrel <- matrix(NA,m,5,dimnames=list(regions,paste("spl",seq(5),sep="")))
Slistrel <- vector("list",m)
names(Slistrel) <- regions

####################################################################
# RUN THE FIRST-STAGE ANALYSIS 
####################################################################

system.time(
  for(i in seq(m)) {
    
    # PRINT ITERATION
    cat(i,"")
    
    # LOAD
    data <- datalist[[i]]
    
    # DEFINE THE KNOTS AT STUDY-SPECIFIC PERCENTILES
    tempknots <- quantile(data$rain,knotperc/100,na.rm=TRUE)
    cenrel <- quantile(data$rain,0.15,na.rm=TRUE)
    
    # CREATE THE QUADRATIC SPLINE: STUDY-SPECIFIC KNOTS
    bperc <- onebasis(data$rain,fun=type,knots=tempknots,df=df)
    
    # RUN THE MODEL
    model <- glm(number ~ bperc + ns(seq,8*5)+offset(log(data$popu_new/100000)),family=quasipoisson(),data=data)
    
    # EXTRACT AND SAVE THE RELATED COEF AND VCOV
    # WARNING FOR PREDICTION BEYOND BOUNDARIES SUPPRESSED
    predperc <- crosspred(bperc,model,cen=cenrel)
    ymatrel[i,] <- predperc$coef
    Slistrel[[i]] <- predperc$vcov
  })

####################################################################
# MULTIVARIATE META-ANALYSIS AND PREDICTION
####################################################################

# MULTIVARIATE META-ANALYSIS
(mvrel2 <- mvmeta(ymatrel,Slistrel,method="ml"))


#BEFORE 2011

# LOAD THE DATA
data1 <- read.csv("E:/Scarlet fever R_code & Data_20200429/SUPPLEMENT 16/weather_2004-2018.csv",header=TRUE)
#change to numeric
data1$rain = as.numeric(as.character(data1$rain)) 
data1$rain<-with(data1,ave(rain,Province,FUN=imputeTS::na_kalman))

data1 <- data1[with(data1, order(Y,year, Month)), ]
data1 <- dplyr::filter(data1,Name!="海南")
data1 <- dplyr::filter(data1,Name!="天津")
data1 <- dplyr::filter(data1,Name!="北京")
#data1 <- dplyr::filter(data1,year!=2016)
data1 = data1[data1$year<=2010,]

# REGIONS
regions <- as.character(unique(data1$Province))

# LIST OF DATAFRAMES FOR 10 REGIONS
datalist <- lapply(regions, function(region) data1[data1$Province==region,])
names(datalist) <- regions


latitude <- c("Before 2011","After 2011")

####################################################################
# ADDITIONAL INFO
m <- length(datalist)

# TEMPERATURE RANGES (FOR LAG 0-5)
ranges <- t(sapply(datalist,function(x) range(x$rain,na.rm=TRUE)))

# DEFINE THE AVERAGE RANGE, CENTERING POINT, DEGREE AND TYPE OF THE SPLINE
# (THESE PARAMETERS CAN BE CHANGED BY THE USER FOR ADDITIONAL ANALYSES)

bound <- colMeans(ranges)
type <- "ns"
df <- 5

# DEFINE THE KNOTS AT TEMPERATURE CORRESPONDING TO AVERAGE PERCENTILES
knotperc <- c(5,35,65,95)
knots <- rowMeans(sapply(datalist,function(x) 
  quantile(x$rain,knotperc/100,na.rm=TRUE)))

#   Slist IS THE LIST WITH (CO)VARIANCE MATRICES
ymatrel <- matrix(NA,m,5,dimnames=list(regions,paste("spl",seq(5),sep="")))
Slistrel <- vector("list",m)
names(Slistrel) <- regions

####################################################################
# RUN THE FIRST-STAGE ANALYSIS 
####################################################################

system.time(
  for(i in seq(m)) {
    
    # PRINT ITERATION
    cat(i,"")
    
    # LOAD
    data <- datalist[[i]]
    
    # DEFINE THE KNOTS AT STUDY-SPECIFIC PERCENTILES
    tempknots <- quantile(data$rain,knotperc/100,na.rm=TRUE)
    cenrel <- quantile(data$rain,0.15,na.rm=TRUE)
    
    # CREATE THE QUADRATIC SPLINE: STUDY-SPECIFIC KNOTS
    bperc <- onebasis(data$rain,fun=type,knots=tempknots,df=df)
    
    # RUN THE MODEL
    model <- glm(number ~ bperc + ns(seq,7*5)+offset(log(data$popu_new/100000)),family=quasipoisson(),data=data)
    
    # EXTRACT AND SAVE THE RELATED COEF AND VCOV
    # WARNING FOR PREDICTION BEYOND BOUNDARIES SUPPRESSED
    predperc <- crosspred(bperc,model,cen=cenrel)
    ymatrel[i,] <- predperc$coef
    Slistrel[[i]] <- predperc$vcov
  })


# MULTIVARIATE META-ANALYSIS
(mvrel1 <- mvmeta(ymatrel,Slistrel,method="ml"))


####################################################################
# PLOT
####################################################################
# LOAD THE DATA
data1 <- read.csv("E:/Scarlet fever R_code & Data_20200429/SUPPLEMENT 16/weather_2004-2018.csv",header=TRUE)
#change to numeric
data1$rain = as.numeric(as.character(data1$rain)) 
data1$rain<-with(data1,ave(rain,Province,FUN=imputeTS::na_kalman))

data1 <- data1[with(data1, order(Y,year, Month)), ]
data1 <- dplyr::filter(data1,Name!="海南")
data1 <- dplyr::filter(data1,Name!="天津")
data1 <- dplyr::filter(data1,Name!="北京")
# REGIONS
regions <- as.character(unique(data1$Province))

# LIST OF DATAFRAMES FOR 10 REGIONS
datalist <- lapply(regions, function(region) data1[data1$Province==region,])
names(datalist) <- regions


m <- length(datalist)

# TEMPERATURE RANGES (FOR LAG 0-5)
ranges <- t(sapply(datalist,function(x) range(x$rain,na.rm=TRUE)))

# DEFINE THE AVERAGE RANGE, CENTERING POINT, DEGREE AND TYPE OF THE SPLINE
# (THESE PARAMETERS CAN BE CHANGED BY THE USER FOR ADDITIONAL ANALYSES)
bound <- colMeans(ranges)

tperc <- seq(bound[1],bound[2],length=30)
perctmean <- rowMeans(sapply(datalist,function(x) {
  quantile(x$rain,c(0:10/10,1:99,990:1000/10)/100,na.rm=TRUE)
}))
bperc <- onebasis(tperc,fun=type,df=5,Bound=bound)

# PREDICTION FROM SIMPLE META-ANALYSES WITH NO PREDICTORS
cprel2 <- crosspred(bperc,coef=coef(mvrel2),vcov=vcov(mvrel2),model.link="log",
                    at=c(perctmean),cen=perctmean["15.0%"])
cprel1 <- crosspred(bperc,coef=coef(mvrel1),vcov=vcov(mvrel1),model.link="log",
                    at=c(perctmean),cen=perctmean["15.0%"])


#SET WORKING DIRECTORY 
work_dir <- "E:/Scarlet fever R_code & Data_20200429/SUPPLEMENT 16"
setwd(work_dir)
tiff(file = "SUPPLEMENT_16A.tiff", width = 3000, height = 2500, res = 300)
#dev.new()
labperc <- paste(c(0,1,15,25,50,75,95,100),sep="")

plot(cprel1,"overall",type="n",ylab="RR",ylim=c(.01,2.5),
     xlab="Precipitation percentiles (mm)",xaxt="n" ,ci.arg=list(density=20,col=2),cex.axis=1.5,cex.lab=1.5)
lines(cprel1,"overall",col=2,lwd=2)
lines(cprel2,"overall",col=4,lty=4,lwd=2,ci="area",
      ci.arg=list(density=20,angle=-45,col=4))
abline(h=1)
axis(1,at=perctmean[paste(labperc,".0%",sep="")],
     labels=paste(labperc,"%",sep=""),cex.axis=1.5)
legend(196.93,2,paste(latitude),lty=c(4,5),col=c(2,4),lwd=2,cex=1.5,inset=0.1,bty="n",
       title="Year")
# THE VALUE OF PERCENTILE Is GIVEN BY THE POOLED DATA
text(x= 27.27,y=2,labels="0% = 2.56 \n 1% = 4.06 \n 15% = 17.85 \n 25% = 27.27 \n 50% = 59.36 \n 75% = 111.03 \n 95% = 196.94 \n 100% = 305.00",cex=1.5)
dev.off()
