# Supplementary material for: Exposure to air pollution and scarlet fever resurgence in China: a six-year surveillance study
Source: Nat Commun. 2020 Aug 25;11:4229. doi: 10.1038/s41467-020-17987-8 (PMC7447791; doi:10.1038/s41467-020-17987-8)
Supplement: Supplementary file 4 — Source Data [file 41467_2020_17987_MOESM4_ESM.zip › SUPPLEMENT 16/weather_2004-2018.csv]

Name	year	Month	humi	rain	meantemp	maxtemp	mintemp	windspeed	pressure	sun	Y	rate	seq	Province	number	popu	popu_new
®ü«n	2004	1	84	14.92	18.68	22.58	15.84	2.42	1006.98	102.1	19.195534	0	1	Hainan	0	9036144	8130081.301
®ü«n	2004	2	84.2	62.52	18.8	23.04	15.68	2.36	1005.58	134.36	19.195534	0.0123	2	Hainan	1	9036144	8130081.301
®ü«n	2004	3	82.6	9.28	22.32	26.78	19.42	2.6	1002.44	117.04	19.195534	0	3	Hainan	0	9036144	8130081.301
®ü«n	2004	4	83	115.18	25.18	29.92	21.98	2.18	1000.14	173.7	19.195534	0	4	Hainan	0	9036144	8130081.301
®ü«n	2004	5	80.6	213.26	27.48	32.18	24.14	2.48	996.96	226.4	19.195534	0	5	Hainan	0	9036144	8130081.301
®ü«n	2004	6	77.8	118.64	28.66	33.14	25.2	2.58	995.28	266.56	19.195534	0	6	Hainan	0	9036144	8130081.301
®ü«n	2004	7	79.4	187.34	28.48	32.82	25.32	2.92	994.72	221.88	19.195534	0.0123	7	Hainan	1	9036144	8130081.301
®ü«n	2004	8	81.6	266.66	28.34	32.78	25.14	2.1	992.9	233.2	19.195534	0	8	Hainan	0	9036144	8130081.301
®ü«n	2004	9	82.6	145.46	26.78	31.06	23.62	1.9	999.02	190.12	19.195534	0	9	Hainan	0	9036144	8130081.301
®ü«n	2004	10	75	16.44	24.32	29.18	20.56	2.22	1004.54	208.94	19.195534	0	10	Hainan	0	9036144	8130081.301
®ü«n	2004	11	79.8	29.02	22.76	27.1	19.6	2.42	1006.06	166.46	19.195534	0	11	Hainan	0	9036144	8130081.301
®ü«n	2004	12	78	48.86	20.1	24.8	16.86	2.34	1006.64	163.82	19.195534	0	12	Hainan	0	9036144	8130081.301
®ü«n	2005	1	78	7.56	18.62	23.28	15.64	2.08	1006.4	117.14	19.195534	0	13	Hainan	0	9036144	8130081.301
®ü«n	2005	2	80.6	12.02	20.7	25.78	17.78	2.38	1004.22	138.68	19.195534	0	14	Hainan	0	9036144	8130081.301
®ü«n	2005	3	80.8	22.48	20.18	25	17.08	2.12	1005.46	130.28	19.195534	0	15	Hainan	0	9036144	8130081.301
®ü«n	2005	4	76.4	30.32	25.4	30.34	22.24	2.38	1001.42	167.42	19.195534	0	16	Hainan	0	9036144	8130081.301
®ü«n	2005	5	72.4	198.48	28.9	34.34	25.42	2.76	995.36	247.08	19.195534	0	17	Hainan	0	9036144	8130081.301
®ü«n	2005	6	74.2	151.86	29.12	33.62	26.18	2.56	992.78	193.94	19.195534	0	18	Hainan	0	9036144	8130081.301
®ü«n	2005	7	76.4	299.1	28.34	32.62	25.26	2.3	994.46	221.74	19.195534	0	19	Hainan	0	9036144	8130081.301
®ü«n	2005	8	79.4	269.24	27.74	32.18	25.1	2.1	993.4	208.92	19.195534	0	20	Hainan	0	9036144	8130081.301
®ü«n	2005	9	80.6	414.18	27.2	31.28	24.66	2.42	996.66	171.6	19.195534	0	21	Hainan	0	9036144	8130081.301
®ü«n	2005	10	76.8	178.26	25.74	29.5	23.28	2.24	1003	168.62	19.195534	0	22	Hainan	0	9036144	8130081.301
®ü«n	2005	11	77.8	81.88	23.86	27.5	21.48	2.16	1004.18	137.38	19.195534	0	23	Hainan	0	9036144	8130081.301
®ü«n	2005	12	75.8	33.32	18.48	21.44	16.48	2.58	1008.24	65.22	19.195534	0	24	Hainan	0	9036144	8130081.301
®ü«n	2006	1	80.2	12.94	18.28	22.58	15.56	2.18	1005.9	111	19.195534	0	25	Hainan	0	9036144	8130081.301
®ü«n	2006	2	83	59.84	20.68	24.62	18.22	2.16	1006.64	101.9	19.195534	0	26	Hainan	0	9036144	8130081.301
®ü«n	2006	3	80.8	52.02	21.96	26.5	19.12	2.02	1002.3	111.5	19.195534	0	27	Hainan	0	9036144	8130081.301
®ü«n	2006	4	75.8	103.32	26.24	31.22	23	2.5	999.18	203.98	19.195534	0	28	Hainan	0	9036144	8130081.301
®ü«n	2006	5	72.8	151.86	27.64	32.38	24.28	2.42	998.2	225.08	19.195534	0	29	Hainan	0	9036144	8130081.301
®ü«n	2006	6	75	217.24	29.14	33.72	25.9	2.42	995.1	235.26	19.195534	0	30	Hainan	0	9036144	8130081.301
®ü«n	2006	7	74.4	149.72	29.08	33.18	26.16	2.44	992.4	226.54	19.195534	0	31	Hainan	0	9036144	8130081.301
®ü«n	2006	8	82.6	386.28	27.46	31.82	24.96	1.9	993.62	166.44	19.195534	0	32	Hainan	0	9036144	8130081.301
®ü«n	2006	9	80	216.48	26.68	30.54	24.16	2.16	998.12	147.92	19.195534	0	33	Hainan	0	9036144	8130081.301
®ü«n	2006	10	78.2	105.36	26.26	30.7	23.3	1.88	1002.82	220.02	19.195534	0	34	Hainan	0	9036144	8130081.301
®ü«n	2006	11	78.4	145.54	24.68	29.06	21.74	1.82	1003.08	185.84	19.195534	0	35	Hainan	0	9036144	8130081.301
®ü«n	2006	12	77.4	26.38	20.14	23.34	18.1	2.36	1007.68	96.34	19.195534	0	36	Hainan	0	9036144	8130081.301
®ü«n	2007	1	81.8	25.82	17.56	21.2	15.22	2.68	1008.06	89.82	19.195534	0	37	Hainan	0	9036144	8130081.301
®ü«n	2007	2	79	14.98	21.66	26.92	18.34	2.38	1003.08	165.94	19.195534	0	38	Hainan	0	9036144	8130081.301
®ü«n	2007	3	81	39.22	23.62	28	20.78	2.88	1000.2	152.76	19.195534	0	39	Hainan	0	9036144	8130081.301
®ü«n	2007	4	79.6	75.18	24.28	28.74	21.44	2.84	1000.48	134.64	19.195534	0	40	Hainan	0	9036144	8130081.301
®ü«n	2007	5	79.4	225.96	26.96	31.5	24.08	2.46	996.52	181.48	19.195534	0	41	Hainan	0	9036144	8130081.301
®ü«n	2007	6	76.2	128.44	28.82	33.68	25.66	2.56	993.34	231.76	19.195534	0	42	Hainan	0	9036144	8130081.301
®ü«n	2007	7	75.2	162.1	28.82	33.76	25.42	2.86	993.28	281.64	19.195534	0	43	Hainan	0	9036144	8130081.301
®ü«n	2007	8	81.6	291.36	27.48	31.7	24.9	2.34	991.9	167.66	19.195534	0	44	Hainan	0	9036144	8130081.301
®ü«n	2007	9	81.2	317	26.76	30.88	24.22	2.26	994.9	144.66	19.195534	0	45	Hainan	0	9036144	8130081.301
®ü«n	2007	10	81.2	405.38	24.94	28.38	22.64	3.1	999.86	108.9	19.195534	0	46	Hainan	0	9036144	8130081.301
®ü«n	2007	11	75	20.7	21.04	24.84	18.56	2.96	1004.06	108.48	19.195534	0	47	Hainan	0	9036144	8130081.301
®ü«n	2007	12	80.6	4.28	21.08	25.04	18.68	2.56	1004.12	120.62	19.195534	0	48	Hainan	0	9036144	8130081.301
®ü«n	2008	1	82.4	26.6	17.38	21.54	14.74	2.72	1005.34	113.52	19.195534	0	49	Hainan	0	9036144	8130081.301
®ü«n	2008	2	84.6	39.38	14.1	16.6	12.52	2.7	1007.48	18.66	19.195534	0	50	Hainan	0	9036144	8130081.301
®ü«n	2008	3	79	20	21.92	26.66	18.92	2.4	1001.8	155.66	19.195534	0.0118	51	Hainan	1	9036144	8474576.271
®ü«n	2008	4	77.8	69.58	25.96	30.34	23.06	3	998.1	177.36	19.195534	0	52	Hainan	0	9036144	8474576.271
®ü«n	2008	5	77.6	161.98	27.04	31.66	23.96	2.7	994.82	211.82	19.195534	0	53	Hainan	0	9036144	8474576.271
®ü«n	2008	6	77.2	187	27.96	32.1	25.28	2.96	993.5	163.3	19.195534	0	54	Hainan	0	9036144	8474576.271
®ü«n	2008	7	76	118.28	28.28	32.88	25.22	2.68	993.14	237.28	19.195534	0	55	Hainan	0	9036144	8474576.271
®ü«n	2008	8	79.2	309.74	27.64	31.84	24.7	2.54	993.52	209.58	19.195534	0	56	Hainan	0	9036144	8474576.271
®ü«n	2008	9	80.4	288.72	27.2	31.68	24.46	2.18	995.4	174.18	19.195534	0	57	Hainan	0	9036144	8474576.271
®ü«n	2008	10	84.2	636.26	25.68	28.84	23.72	2.96	1000.36	101.06	19.195534	0	58	Hainan	0	9036144	8474576.271
®ü«n	2008	11	76.2	65.32	22.5	26.26	20.06	2.9	1004.4	144.66	19.195534	0	59	Hainan	0	9036144	8474576.271
®ü«n	2008	12	78.8	127.5	19.16	22.94	16.56	2.92	1005.76	122.22	19.195534	0	60	Hainan	0	9036144	8474576.271
®ü«n	2009	1	77.8	8.18	16.46	20.98	13.5	2.82	1007.86	141.9	19.195534	0	61	Hainan	0	9036144	8474576.271
®ü«n	2009	2	78.4	13.98	22.9	28.04	19.68	2.6	1001.1	192.42	19.195534	0	62	Hainan	0	9036144	8474576.271
®ü«n	2009	3	81	169.7	23.22	27.7	20.34	2.74	1000.58	149.36	19.195534	0	63	Hainan	0	9036144	8474576.271
®ü«n	2009	4	82.4	147.5	24.96	28.48	22.66	2.68	998.16	117.16	19.195534	0	64	Hainan	0	9036144	8474576.271
®ü«n	2009	5	79	219.32	26.46	30.74	23.7	2.52	996.82	204.42	19.195534	0	65	Hainan	0	9036144	8474576.271
®ü«n	2009	6	76.2	154.74	28.56	33.34	25.54	2.62	992.26	227.38	19.195534	0	66	Hainan	0	9036144	8474576.271
®ü«n	2009	7	77	222.66	28.44	32.76	25.54	2.52	992.12	224.96	19.195534	0	67	Hainan	0	9036144	8474576.271
®ü«n	2009	8	81	392.72	27.82	32.34	24.84	2.02	993.2	202.7	19.195534	0	68	Hainan	0	9036144	8474576.271
®ü«n	2009	9	82.8	582.8	27.28	31.3	24.64	2.6	994.38	156.04	19.195534	0	69	Hainan	0	9036144	8474576.271
®ü«n	2009	10	82	407.24	25.58	29.34	23.2	2.42	999.06	143.5	19.195534	0	70	Hainan	0	9036144	8474576.271
®ü«n	2009	11	78.4	7.1	21.26	25.5	18.48	2.7	1004.24	127.96	19.195534	0	71	Hainan	0	9036144	8474576.271
®ü«n	2009	12	81.8	15.94	20.02	24.44	17.26	2.42	1005.14	143.12	19.195534	0	72	Hainan	0	9036144	8474576.271
®ü«n	2010	1	86.8	41.5	19.98	23.54	17.74	2.46	1005.66	89.82	19.195534	0	73	Hainan	0	9036144	8474576.271
®ü«n	2010	2	81.4	11.42	21.68	26.52	18.7	2.82	1001.82	143.04	19.195534	0	74	Hainan	0	9036144	8474576.271
®ü«n	2010	3	75.4	4.76	23.04	28.54	19.64	3.08	1002.2	170.76	19.195534	0	75	Hainan	0	9036144	8474576.271
®ü«n	2010	4	80	75.62	25.66	30.22	22.74	2.94	999.56	151.3	19.195534	0	76	Hainan	0	9036144	8474576.271
®ü«n	2010	5	75.2	104.94	28.88	33.8	25.66	2.96	994.8	246.6	19.195534	0	77	Hainan	0	9036144	8474576.271
®ü«n	2010	6	75.6	91.62	29.34	33.9	26.26	2.82	994.22	235.16	19.195534	0	78	Hainan	0	9036144	8474576.271
®ü«n	2010	7	75.8	162.74	29.16	33.86	25.88	2.9	994.3	253.82	19.195534	0	79	Hainan	0	9036144	8474576.271
®ü«n	2010	8	83.8	299.24	27.38	32.12	24.68	2.04	994.96	192.3	19.195534	0	80	Hainan	0	9036144	8474576.271
®ü«n	2010	9	79.8	167.06	27.62	32.58	24.58	1.88	996.46	204.64	19.195534	0	81	Hainan	0	9036144	8474576.271
®ü«n	2010	10	83.2	1055.26	24.38	27.36	22.46	2.82	998.78	103.1	19.195534	0	82	Hainan	0	9036144	8474576.271
®ü«n	2010	11	81	80.78	22	25.56	19.72	2.64	1003.54	111.52	19.195534	0	83	Hainan	0	9036144	8474576.271
®ü«n	2010	12	79.2	17.82	19.76	24.88	16.64	2.3	1002.6	175.1	19.195534	0	84	Hainan	0	9036144	8474576.271
®ü«n	2011	1	85.6	27.88	14.88	17.32	13.08	2.94	1006.96	28.28	19.195534	0	85	Hainan	0	9036144	8474576.271
®ü«n	2011	2	85.2	21.84	18.76	23.28	15.82	2.24	1002.62	116	19.195534	0	86	Hainan	0	9036144	8474576.271
®ü«n	2011	3	84.4	44.9	18.64	22.26	16.3	2.74	1004.64	69.58	19.195534	0.0115	87	Hainan	1	9036144	8695652.174
®ü«n	2011	4	80	49.98	24.14	28.7	21.2	2.24	1000.6	168.14	19.195534	0	88	Hainan	0	9036144	8695652.174
®ü«n	2011	5	75.8	121.7	27.4	32.14	24.3	2.32	996.06	212.88	19.195534	0.0115	89	Hainan	1	9036144	8695652.174
®ü«n	2011	6	76.2	245.98	28.68	33.28	25.62	2.62	991.86	211.88	19.195534	0.0115	90	Hainan	1	9036144	8695652.174
®ü«n	2011	7	76.8	232.26	28.62	33.1	25.6	2.44	991.9	227.42	19.195534	0	91	Hainan	0	9036144	8695652.174
®ü«n	2011	8	79.8	168.52	28.08	32.82	25.04	1.84	994.08	248.86	19.195534	0.0115	92	Hainan	1	9036144	8695652.174
®ü«n	2011	9	82.6	518.38	26.92	30.76	24.46	2.5	993.92	147.04	19.195534	0	93	Hainan	0	9036144	8695652.174
®ü«n	2011	10	82.6	450.14	25.12	28.68	22.84	2.66	1000.08	148.52	19.195534	0	94	Hainan	0	9036144	8695652.174
®ü«n	2011	11	82.4	193.68	23.26	26.62	21.28	2.7	1002.1	118.7	19.195534	0	95	Hainan	0	9036144	8695652.174
®ü«n	2011	12	77.4	51.06	18.08	21.12	16.04	2.92	1006.98	80.4	19.195534	0	96	Hainan	0	9036144	8695652.174
®ü«n	2012	1	87.8	40.38	17.42	20.32	15.54	2.48	1005.06	51.24	19.195534	0	97	Hainan	0	9036144	8695652.174
®ü«n	2012	2	88.6	25.58	19.16	22.94	16.74	2.46	1002.12	80.02	19.195534	0	98	Hainan	0	9036144	8695652.174
®ü«n	2012	3	83	31.94	22.48	26.88	19.6	2.58	1000.98	146.04	19.195534	0	99	Hainan	0	9036144	8695652.174
®ü«n	2012	4	78.4	196.26	27.04	31.84	23.78	2.52	997.14	227.02	19.195534	0	100	Hainan	0	9036144	8695652.174
®ü«n	2012	5	79.2	294.88	28.26	33.16	25.14	2.12	993.8	240.24	19.195534	0	101	Hainan	0	9036144	8695652.174
®ü«n	2012	6	78.6	371.72	28.48	32.2	26	2.38	989.92	158.46	19.195534	0	102	Hainan	0	9036144	8695652.174
®ü«n	2012	7	78.2	222.6	28.28	32.78	25.32	2.28	991.76	240.64	19.195534	0	103	Hainan	0	9036144	8695652.174
®ü«n	2012	8	80.8	313.56	27.9	32.4	25.04	2.12	991.72	218.9	19.195534	0.011397561	104	Hainan	1	9036144	8773806.957
®ü«n	2012	9	80	165.3	27.14	31.46	24.28	1.98	997.32	214	19.195534	0	105	Hainan	0	9036144	8773806.957
®ü«n	2012	10	77.8	216.56	25.7	30.02	22.76	2.46	1000.68	210.24	19.195534	0	106	Hainan	0	9036144	8773806.957
®ü«n	2012	11	85.6	86.34	24.24	28.26	21.74	2.16	1001.4	151.24	19.195534	0	107	Hainan	0	9036144	8773806.957
®ü«n	2012	12	86	45.22	20.76	24.94	18.28	2.42	1003.74	102.94	19.195534	0	108	Hainan	0	9036144	8773806.957
®ü«n	2013	1	85	14.22	18.48	22.38	16.02	2.34	1006.18	101.66	19.195534	0.0113	109	Hainan	1	9036144	8849557.522
®ü«n	2013	2	85	27.88	21.92	26.16	19.24	2.26	1003.82	126.02	19.195534	0	110	Hainan	0	9036144	8849557.522
®ü«n	2013	3	80.2	83.72	23.84	28.78	20.64	2.34	1000.96	179.8	19.195534	0	111	Hainan	0	9036144	8849557.522
®ü«n	2013	4	81.8	90.7	25.5	29.9	22.7	2.44	998.02	159.36	19.195534	0.0226	112	Hainan	2	9036144	8849557.522
®ü«n	2013	5	78.2	169.86	28.2	33.02	25.04	2.34	995.2	234.88	19.195534	0	113	Hainan	0	9036144	8849557.522
®ü«n	2013	6	76.2	131.9	28.36	32.82	25.3	2.56	992.3	229	19.195534	0	114	Hainan	0	9036144	8849557.522
®ü«n	2013	7	80.6	272.7	27.66	32.06	24.86	2.16	993.34	200	19.195534	0.0113	115	Hainan	1	9036144	8849557.522
®ü«n	2013	8	80.8	309.6	27.86	32.12	25.06	2.32	991.94	206.54	19.195534	0	116	Hainan	0	9036144	8849557.522
®ü«n	2013	9	85.8	356.46	26.6	30.44	24.42	2.26	995.46	131.56	19.195534	0	117	Hainan	0	9036144	8849557.522
®ü«n	2013	10	79.4	232.72	24.84	28.72	22.26	2.2	1001.16	161	19.195534	0	118	Hainan	0	9036144	8849557.522
®ü«n	2013	11	83.8	218.26	22.68	25.76	20.8	2.6	1003.14	80.44	19.195534	0.0113	119	Hainan	1	9036144	8849557.522
®ü«n	2013	12	76.2	142.04	16.98	20.9	14.48	2.08	1006.18	132.2	19.195534	0	120	Hainan	0	9036144	8849557.522
®ü«n	2014	1	78	0.56	17.86	22.86	14.58	2.18	1007.38	187.9	19.195534	0.0223	121	Hainan	2	9036144	8968609.865
®ü«n	2014	2	85.2	28.2	18.4	23.1	15.38	2.22	1003.36	119.6	19.195534	0	122	Hainan	0	9036144	8968609.865
®ü«n	2014	3	84.8	22.86	23.12	27.7	20.28	2.38	1002.08	151.76	19.195534	0.0112	123	Hainan	1	9036144	8928571.429
®ü«n	2014	4	84	122.36	26.3	30.56	23.6	2.14	999.04	164.78	19.195534	0	124	Hainan	0	9036144	8928571.429
®ü«n	2014	5	77.6	206.6	29	33.66	25.76	2.64	995.84	267	19.195534	0.0223	125	Hainan	2	9036144	8968609.865
®ü«n	2014	6	79.4	160.46	29.24	33.7	26.3	2.28	991.36	236.5	19.195534	0.0112	126	Hainan	1	9036144	8928571.429
®ü«n	2014	7	81.6	433.96	28.62	33.26	25.58	2.24	992.52	257.96	19.195534	0	127	Hainan	0	9036144	8928571.429
®ü«n	2014	8	81	176.14	28.36	32.84	25.46	2.2	994.5	224.94	19.195534	0.0112	128	Hainan	1	9036144	8928571.429
®ü«n	2014	9	82.4	331.22	27.62	31.88	24.64	1.86	995.78	228.48	19.195534	0	129	Hainan	0	9036144	8928571.429
®ü«n	2014	10	80.4	252.58	25.88	30.08	23.06	1.96	1001.54	200.16	19.195534	0	130	Hainan	0	9036144	8928571.429
®ü«n	2014	11	84.8	89.72	24.04	27.64	21.82	2.06	1003.2	147.66	19.195534	0	131	Hainan	0	9036144	8928571.429
®ü«n	2014	12	85.2	88.74	18.08	20.96	16.02	2.66	1007.44	60.76	19.195534	0	132	Hainan	0	9036144	8928571.429
®ü«n	2015	1	81.2	22.08	18	22.62	14.98	2.18	1007.16	187.56	19.195534	0.0332	133	Hainan	3	9036144	9036144.578
®ü«n	2015	2	82.4	5.28	20.8	24.96	18.24	2.22	1004.78	120.98	19.195534	0.044273259	134	Hainan	4	9036144	9034799.087
®ü«n	2015	3	80.4	24.12	24.28	28.88	21.38	2.54	1002.58	180.44	19.195534	0	135	Hainan	0	9036144	9034799.087
®ü«n	2015	4	78	94.04	25.36	30.14	22.1	2.56	1000.32	216	19.195534	0.0111	136	Hainan	1	9036144	9009009.009
®ü«n	2015	5	75	111.2	29.64	34.66	26.18	2.84	994.98	283.92	19.195534	0	137	Hainan	0	9036144	9009009.009
®ü«n	2015	6	74.6	163.54	29.82	34.54	26.46	2.96	993.64	281.32	19.195534	0	138	Hainan	0	9036144	9009009.009
®ü«n	2015	7	78.4	312.56	28.26	31.98	25.74	2.48	992.5	179.12	19.195534	0.0111	139	Hainan	1	9036144	9009009.009
®ü«n	2015	8	78.2	75.6	28.88	33.72	25.58	2	994.4	271.82	19.195534	0.0111	140	Hainan	1	9036144	9009009.009
®ü«n	2015	9	82	279.54	28.12	32.38	25.26	1.98	997.1	213.84	19.195534	0	141	Hainan	0	9036144	9009009.009
®ü«n	2015	10	83	217.38	25.48	29.84	22.64	1.84	1001.46	191.34	19.195534	0	142	Hainan	0	9036144	9009009.009
®ü«n	2015	11	83.4	124	25.16	29.02	22.6	2.12	1003.54	191.44	19.195534	0.011068315	143	Hainan	1	9036144	9034798.883
®ü«n	2015	12	86.8	63.04	20.5	23.86	18.44	2.36	1006.64	102.54	19.195534	0.0221	144	Hainan	2	9036144	9049773.756
®ü«n	2016	1	88.98	97.78	19	22.28	17.06	2.14	1005.98	NA	19.195534	0	145	Hainan	0	9036144	9049773.756
®ü«n	2016	2	82.42	20.2	16.84	21.3	14.06	2.5	1008.46	110.6	19.195534	0.011068315	146	Hainan	1	9036144	9034798.883
®ü«n	2016	3	82.37	33.96	21.23	26.16	18.08	2.06	1003.15	152.2	19.195534	0	147	Hainan	0	9036144	9034798.883
®ü«n	2016	4	76.92	39.28	27.12	32.46	23.72	2.3	997.24	NA	19.195534	0	148	Hainan	0	9036144	9034798.883
®ü«n	2016	5	77.42	138.64	28.56	33.22	25.34	2.36	996.26	NA	19.195534	0	149	Hainan	0	9036144	9034798.883
®ü«n	2016	6	78.3	170.02	29.32	34.14	26.16	2.18	994.84	252	19.195534	0	150	Hainan	0	9036144	9034798.883
®ü«n	2016	7	77.94	124.38	29.24	33.8	26.08	2.4	994.32	267	19.195534	0	151	Hainan	0	9036144	9034798.883
®ü«n	2016	8	84.04	613.84	28.18	32.36	25.44	1.94	990.96	188	19.195534	0.0111	152	Hainan	1	9036144	9009009.009
®ü«n	2016	9	84.08	231.48	27.66	31.72	25.16	1.78	995.34	152.22	19.195534	0	153	Hainan	0	9036144	9009009.009
®ü«n	2016	10	85.26	509.08	26.34	29.92	24.16	2.32	997.42	153	19.195534	0	154	Hainan	0	9036144	9009009.009
®ü«n	2016	11	85.98	93.24	23.16	26.58	21.08	2.28	1003.32	112.16	19.195534	0.02213663	155	Hainan	2	9036144	9034798.883
®ü«n	2016	12	82.04	19.62	20.86	24	18.94	2.5	1005.58	97.6	19.195534	0.02213663	156	Hainan	2	9036144	9034798.883
®ü«n	2017	1	86.85	53.28	20.4	23.79	18.37	2.11	1005.61	96.18	19.195534	0.0109	157	Hainan	1	9036144	9174311.927
®ü«n	2017	2	84.72	29.82	19.08	23.12	16.56	2.22	1006.4	105.58	19.195534	0	158	Hainan	0	9036144	9174311.927
®ü«n	2017	3	83.62	80.78	23.38	27.98	20.54	2.2	1001.73	124.52	19.195534	0.0218	159	Hainan	2	9036144	9174311.927
®ü«n	2017	4	80.37	102.04	25.44	30.11	22.36	2.18	999.57	193.72	19.195534	0.0436	160	Hainan	4	9036144	9174311.927
®ü«n	2017	5	82.93	282.08	27.34	31.75	24.58	1.87	997.34	196.28	19.195534	0.0218	161	Hainan	2	9036144	9174311.927
®ü«n	2017	6	78.34	128.4	29.42	33.68	26.56	2.32	993.84	250.48	19.195534	0.0218	162	Hainan	2	9036144	9174311.927
®ü«n	2017	7	84.22	334.02	27.96	32.1	25.34	1.92	993.7	199.98	19.195534	0	163	Hainan	0	9036144	9174311.927
®ü«n	2017	8	80.34	152.44	28.82	33.34	25.94	2.06	994	237.44	19.195534	0.0109	164	Hainan	1	9036144	9174311.927
®ü«n	2017	9	81.78	206.76	28.32	32.86	25.54	1.88	996.4	222.14	19.195534	0	165	Hainan	0	9036144	9174311.927
®ü«n	2017	10	81.62	329.04	25.22	28.84	22.9	2.16	999.96	156.38	19.195534	0	166	Hainan	0	9036144	9174311.927
®ü«n	2017	11	86.9	220.1	22.36	25.1	20.56	2.44	1002.96	81.08	19.195534	0.0327	167	Hainan	3	9036144	9174311.927
®ü«n	2017	12	80.3	24.82	19.14	22.14	17.24	2.26	1006.92	89.5	19.195534	0.0218	168	Hainan	2	9036144	9174311.927
®ü«n	2018	1	86.24	36.96	18.68	22.12	16.48	2.28	1004.18	91.78	19.195534	0.0698	169	Hainan	7	9036144	10028653.3
®ü«n	2018	2	79.2	8.02	18.24	22.3	15.56	2.02	1005.98	123.08	19.195534	0	170	Hainan	0	9036144	10028653.3
®ü«n	2018	3	78.1	38.54	22.6	27.48	19.38	2.1	1002.38	228.7	19.195534	0.02	171	Hainan	2	9036144	1.00E+07
®ü«n	2018	4	80.56	155.7	24.51	29.5	21.26	2.16	1000.53	181.04	19.195534	0.0798	172	Hainan	8	9036144	10025062.66
®ü«n	2018	5	77.14	107.26	28.5	33.4	24.84	2.16	997.59	286.54	19.195534	0.0599	173	Hainan	6	9036144	10016694.49
®ü«n	2018	6	81.2	381.58	28.3	32.24	25.62	2.24	992.64	183.14	19.195534	0.02	174	Hainan	2	9036144	1.00E+07
®ü«n	2018	7	83.48	362.62	27.82	31.74	25.54	2.3	990.4	173.88	19.195534	0.01	175	Hainan	1	9036144	1.00E+07
®ü«n	2018	8	85.58	570.3	27.4	31.3	25.08	2.1	990.3	157.56	19.195534	0	176	Hainan	0	9036144	1.00E+07
®ü«n	2018	9	83.32	122.38	27.32	31.5	24.64	1.8	996.78	196.58	19.195534	0	177	Hainan	0	9036144	1.00E+07
®ü«n	2018	10	78.6	146.68	25.64	29.9	22.78	2.12	1002.74	222.96	19.195534	0.02	178	Hainan	2	9036144	1.00E+07
®ü«n	2018	11	82.66	41.44	24.04	27.64	21.74	2.08	1003.8	144.54	19.195534	0.01	179	Hainan	1	9036144	1.00E+07
®ü«n	2018	12	87.76	68.86	20.74	23.84	18.66	2.4	1005.82	99.68	19.195534	0.01	180	Hainan	1	9036144	1.00E+07
¼sªF	2004	1	72.81	42.67	13.29	17.87	10.16	2.46	1014.27	115.81	23.335195	0.0138	1	Guangdong	11	107241569	79710144.93
¼sªF	2004	2	77.08	60.34	15.73	20.95	12.13	2.16	1011.94	135.27	23.335195	0.0163	2	Guangdong	13	107241569	79754601.23
¼sªF	2004	3	77.85	47.4	17.6	21.36	14.89	2.37	1009.32	81.83	23.335195	0.0365	3	Guangdong	29	107241569	79452054.79
¼sªF	2004	4	79.77	167.2	22.99	27.33	19.91	2.11	1005.62	125.5	23.335195	0.0264	4	Guangdong	21	107241569	79545454.55
¼sªF	2004	5	80.42	267.87	25.47	29.97	22.29	2.09	1002.2	161.42	23.335195	0.0277	5	Guangdong	22	107241569	79422382.67
¼sªF	2004	6	76.38	118.17	28.26	32.84	24.8	2.12	1000.08	217.46	23.335195	0.0365	6	Guangdong	29	107241569	79452054.79
¼sªF	2004	7	80.38	237.94	28.18	32.56	25.02	2.3	999.84	186.46	23.335195	0.0226	7	Guangdong	18	107241569	79646017.7
¼sªF	2004	8	80.5	211.05	28.56	33.29	25.32	1.9	996.98	196.44	23.335195	0.0126	8	Guangdong	10	107241569	79365079.37
¼sªF	2004	9	76.77	116.51	26.98	31.81	23.49	1.84	1003.8	200.47	23.335195	0.0138	9	Guangdong	11	107241569	79710144.93
¼sªF	2004	10	63.62	3.42	22.94	28.93	18.35	2.14	1010.08	254.36	23.335195	0.0289	10	Guangdong	23	107241569	79584775.09
¼sªF	2004	11	70.62	11.27	20.49	25.96	16.61	2.2	1012.55	180.9	23.335195	0.049	11	Guangdong	39	107241569	79591836.73
¼sªF	2004	12	67.73	6.76	15.88	21.58	11.84	2.38	1013.52	183.47	23.335195	0.0754	12	Guangdong	60	107241569	79575596.82
¼sªF	2005	1	67.31	9.6	13.13	17.42	10.32	2.05	1013.47	94.41	23.335195	0.0734	13	Guangdong	67	107241569	91280653.95
¼sªF	2005	2	79.85	55.3	14.23	17.78	12	2.23	1011.62	31.81	23.335195	0.0219	14	Guangdong	20	107241569	91324200.91
¼sªF	2005	3	75.54	124.42	16.25	20.45	13.31	2.02	1012.12	71.26	23.335195	0.0504	15	Guangdong	46	107241569	91269841.27
¼sªF	2005	4	78.88	129.07	22.23	26.37	19.41	1.82	1007.23	93.46	23.335195	0.0482	16	Guangdong	44	107241569	91286307.05
¼sªF	2005	5	79.38	319.54	26.75	30.69	24.11	1.93	1000.7	146.5	23.335195	0.0296	17	Guangdong	27	107241569	91216216.22
¼sªF	2005	6	82.31	492.05	27.34	30.97	25.03	1.78	997.65	98.18	23.335195	0.0175	18	Guangdong	16	107241569	91428571.43
¼sªF	2005	7	73.54	135.95	29.05	33.63	25.72	1.95	999.63	235.57	23.335195	0.0175	19	Guangdong	16	107241569	91428571.43
¼sªF	2005	8	79.38	283.25	28.1	32.45	25.33	1.86	998.29	176.67	23.335195	0.0131	20	Guangdong	12	107241569	91603053.44
¼sªF	2005	9	77.08	164.58	27.7	32.12	24.68	2.05	1003.04	173.17	23.335195	0.0164	21	Guangdong	15	107241569	91463414.63
¼sªF	2005	10	69.23	12.11	24.67	29.48	21.27	2.13	1008.88	200.87	23.335195	0.0219	22	Guangdong	20	107241569	91324200.91
¼sªF	2005	11	71.77	17.53	21.38	26.22	18.17	2.02	1010.36	168	23.335195	0.0219	23	Guangdong	20	107241569	91324200.91
¼sªF	2005	12	58.19	7.52	14.6	19.33	11.3	2.5	1015.45	137.73	23.335195	0.034	24	Guangdong	31	107241569	91176470.59
¼sªF	2006	1	73.23	13.47	14.88	19.73	11.83	2.23	1011.97	111.48	23.335195	0.0479	25	Guangdong	44	107241569	91858037.58
¼sªF	2006	2	75.38	79.02	16.45	21.12	13.63	2.35	1013.19	88.85	23.335195	0.0174	26	Guangdong	16	107241569	91954022.99
¼sªF	2006	3	81.08	146.75	17.57	21.64	14.78	1.96	1008.36	71.07	23.335195	0.0348	27	Guangdong	32	107241569	91954022.99
¼sªF	2006	4	82.35	153.9	23.03	27.22	20.27	2.01	1004.54	89.12	23.335195	0.0457	28	Guangdong	42	107241569	91903719.91
¼sªF	2006	5	81.35	415.7	24.96	28.75	22.3	2.13	1003.22	109.76	23.335195	0.0326	29	Guangdong	30	107241569	92024539.88
¼sªF	2006	6	84.77	331.31	27.42	31.3	24.81	1.78	999.65	124.55	23.335195	0.037	30	Guangdong	34	107241569	91891891.89
¼sªF	2006	7	80.62	362.36	28.94	33.09	26	2.01	996.49	191.4	23.335195	0.0261	31	Guangdong	24	107241569	91954022.99
¼sªF	2006	8	80.46	251.49	28.34	32.87	25.3	1.89	998.33	190.62	23.335195	0.0131	32	Guangdong	12	107241569	91603053.44
¼sªF	2006	9	76.65	103.71	26.07	30.6	22.85	2.04	1003.12	170.73	23.335195	0.0131	33	Guangdong	12	107241569	91603053.44
¼sªF	2006	10	73.85	25.89	25.62	30.22	22.38	1.65	1007.94	176.95	23.335195	0.0207	34	Guangdong	19	107241569	91787439.61
¼sªF	2006	11	73.35	101.93	21.11	25.74	17.87	2.05	1009.13	132.64	23.335195	0.0239	35	Guangdong	22	107241569	92050209.21
¼sªF	2006	12	67.58	36.44	15.52	20.89	11.82	2.31	1014.63	187.38	23.335195	0.062	36	Guangdong	57	107241569	91935483.87
¼sªF	2007	1	68.81	30.68	13.36	18.11	10.27	2.35	1016.01	130.59	23.335195	0.0742	37	Guangdong	69	107241569	92991913.75
¼sªF	2007	2	77.42	39.2	17.95	22.84	14.77	1.85	1010.32	116.11	23.335195	0.0226	38	Guangdong	21	107241569	92920353.98
¼sªF	2007	3	83.73	68.1	18.68	22.17	16.38	2.13	1008.1	51.35	23.335195	0.0677	39	Guangdong	63	107241569	93057607.09
¼sªF	2007	4	80.92	176.7	20.67	24.54	17.83	2.08	1007.42	91.25	23.335195	0.0462	40	Guangdong	43	107241569	93073593.07
¼sªF	2007	5	77.92	202.69	25.84	30.63	22.42	1.85	1002.33	186.08	23.335195	0.0763	41	Guangdong	71	107241569	93053735.26
¼sªF	2007	6	82.27	369.54	27.84	32.01	25.22	1.86	998.64	159.08	23.335195	0.0312	42	Guangdong	29	107241569	92948717.95
¼sªF	2007	7	74.04	68.48	29.77	34.27	26.43	2.21	998.97	278.56	23.335195	0.0204	43	Guangdong	19	107241569	93137254.9
¼sªF	2007	8	80.42	354.36	28.04	32.43	25.23	1.98	996.78	161.93	23.335195	0.0107	44	Guangdong	10	107241569	93457943.93
¼sªF	2007	9	74.38	127.84	27	31.25	24.12	2.05	1000.67	157.09	23.335195	0.0172	45	Guangdong	16	107241569	93023255.81
¼sªF	2007	10	68.88	32.62	24.38	29	21.09	2.32	1007.07	180.03	23.335195	0.0215	46	Guangdong	20	107241569	93023255.81
¼sªF	2007	11	60.92	5.96	19.07	24.52	15.1	2.43	1010.94	201.05	23.335195	0.0376	47	Guangdong	35	107241569	93085106.38
¼sªF	2007	12	70.23	21.48	17.02	21.88	13.96	2.12	1011.52	144.59	23.335195	0.0505	48	Guangdong	47	107241569	93069306.93
¼sªF	2008	1	72.35	67.05	12.48	17.03	9.57	2.49	1013.35	108.8	23.335195	0.054	49	Guangdong	51	107241569	94444444.44
¼sªF	2008	2	68.65	44.82	11.17	15.08	8.56	2.44	1014.91	73.15	23.335195	0.0222	50	Guangdong	21	107241569	94594594.59
¼sªF	2008	3	73.12	70.7	19	24.19	15.56	1.94	1008.48	125.75	23.335195	0.0582	51	Guangdong	55	107241569	94501718.21
¼sªF	2008	4	81.23	170.12	22.57	26.17	20.12	2.08	1004.95	72.42	23.335195	0.0444	52	Guangdong	42	107241569	94594594.59
¼sªF	2008	5	79.81	218.49	25	29.03	22.28	1.91	1000.88	115.83	23.335195	0.055	53	Guangdong	52	107241569	94545454.55
¼sªF	2008	6	85.46	724.69	26.54	30.15	24.22	1.85	998.68	97.4	23.335195	0.0328	54	Guangdong	31	107241569	94512195.12
¼sªF	2008	7	79.5	283.72	28.25	32.72	25.29	1.93	998.14	197.12	23.335195	0.0254	55	Guangdong	24	107241569	94488188.98
¼sªF	2008	8	78.31	203.59	28.32	32.72	25.29	2.1	998.83	210.6	23.335195	0.0148	56	Guangdong	14	107241569	94594594.59
¼sªF	2008	9	75.38	149.99	27.96	32.83	24.72	2.04	1001.01	199.08	23.335195	0.0085	57	Guangdong	8	107241569	94117647.06
¼sªF	2008	10	74.96	118.73	25.3	29.58	22.35	2.13	1007.28	171.42	23.335195	0.0085	58	Guangdong	8	107241569	94117647.06
¼sªF	2008	11	65.58	39.87	19.52	24.65	15.99	2.39	1011.73	186.69	23.335195	0.0159	59	Guangdong	15	107241569	94339622.64
¼sªF	2008	12	64.65	15.43	15.09	21.08	11.09	2.19	1013.32	174.34	23.335195	0.0286	60	Guangdong	27	107241569	94405594.41
¼sªF	2009	1	63.19	9.97	12.27	17.91	8.35	2.47	1014.71	177.57	23.335195	0.030385586	61	Guangdong	29	107241569	95439989.21
¼sªF	2009	2	76.62	2.8	20.12	25.45	16.79	2.22	1007.11	141.45	23.335195	0.016764461	62	Guangdong	16	107241569	95439990.58
¼sªF	2009	3	81.27	140.1	17.87	21.69	15.18	2.41	1007.6	65.82	23.335195	0.0325	63	Guangdong	31	107241569	95384615.38
¼sªF	2009	4	76.88	142.88	21.53	25.43	18.82	2.35	1004.79	86.92	23.335195	0.035624481	64	Guangdong	34	107241569	95439986.9
¼sªF	2009	5	75.5	197.63	25.05	29.23	21.91	2.18	1002.92	156.73	23.335195	0.0513	65	Guangdong	49	107241569	95516569.2
¼sªF	2009	6	80.65	307.88	27.43	31.61	24.63	1.95	996.94	146.8	23.335195	0.0262	66	Guangdong	25	107241569	95419847.33
¼sªF	2009	7	77.92	206.58	28.71	32.95	25.7	2.22	997.23	218.63	23.335195	0.0157	67	Guangdong	15	107241569	95541401.27
¼sªF	2009	8	76.62	247.71	29.06	33.77	25.85	1.94	997.32	213.59	23.335195	0.0126	68	Guangdong	12	107241569	95238095.24
¼sªF	2009	9	74.27	169.22	28.37	32.74	25.28	2.37	1000.24	190.2	23.335195	0.0115	69	Guangdong	11	107241569	95652173.91
¼sªF	2009	10	66.46	29.71	25.03	30.06	21.31	2.12	1005.11	212.51	23.335195	0.0136	70	Guangdong	13	107241569	95588235.29
¼sªF	2009	11	69.35	59.67	17.67	22.67	14.28	2.71	1010.95	157.7	23.335195	0.0136	71	Guangdong	13	107241569	95588235.29
¼sªF	2009	12	74.08	58.85	14.97	19.08	12.11	2.31	1012.19	114.21	23.335195	0.0147	72	Guangdong	14	107241569	95238095.24
¼sªF	2010	1	79.96	77.15	14.55	18.46	12	2.26	1013	73.88	23.335195	0.0156	73	Guangdong	15	107241569	96153846.15
¼sªF	2010	2	83.31	73.93	16.27	19.87	13.91	2.41	1008.73	57.38	23.335195	0.0062	74	Guangdong	6	107241569	96774193.55
¼sªF	2010	3	75.27	37.89	18.69	23.2	15.62	2.48	1009.07	106	23.335195	0.0197	75	Guangdong	19	107241569	96446700.51
¼sªF	2010	4	83.73	195.62	20.1	23.66	17.65	2.21	1006.8	49.49	23.335195	0.0197	76	Guangdong	19	107241569	96446700.51
¼sªF	2010	5	81.38	309.88	25.48	29.37	22.7	2.1	1000.7	126.5	23.335195	0.0208	77	Guangdong	20	107241569	96153846.15
¼sªF	2010	6	84.31	380.37	26.41	29.8	24.19	2.05	999.74	93.1	23.335195	0.026976567	78	Guangdong	26	107241569	96379943.38
¼sªF	2010	7	76.92	163.94	29.1	33.42	26.1	2.35	999.99	243.42	23.335195	0.0156	79	Guangdong	15	107241569	96153846.15
¼sªF	2010	8	77.19	145.48	28.64	33.42	25.43	1.96	1000.43	242.27	23.335195	0.0166	80	Guangdong	16	107241569	96385542.17
¼sªF	2010	9	81.77	351.35	27.37	31.75	24.6	1.86	1001.17	167.9	23.335195	0.0114	81	Guangdong	11	107241569	96491228.07
¼sªF	2010	10	70.19	64.59	23.26	27.06	20.55	2.67	1005.87	150.24	23.335195	0.0145	82	Guangdong	14	107241569	96551724.14
¼sªF	2010	11	69.31	12.92	19.31	24.73	15.47	2.01	1010.1	197.56	23.335195	0.029051687	83	Guangdong	28	107241569	96379945.16
¼sªF	2010	12	68.81	35.02	15.16	20.92	11.27	2.16	1009.34	175.32	23.335195	0.056	84	Guangdong	54	107241569	96428571.43
¼sªF	2011	1	64.08	14.64	9.97	13.85	7.45	3	1014.86	101.58	23.335195	0.0518	85	Guangdong	54	107241569	104247104.2
¼sªF	2011	2	75.35	38.83	14.65	19.4	11.62	2.22	1009.3	105.77	23.335195	0.023	86	Guangdong	24	107241569	104347826.1
¼sªF	2011	3	70.46	49.25	15.72	19.89	12.98	2.6	1011.43	67.92	23.335195	0.0748	87	Guangdong	78	107241569	104278074.9
¼sªF	2011	4	70.58	40.62	22.49	27.66	18.76	2.14	1005.92	159.15	23.335195	0.1783	88	Guangdong	186	107241569	104318564.2
¼sªF	2011	5	78.85	251.77	24.73	28.88	21.77	2.04	1001.43	141.55	23.335195	0.1467	89	Guangdong	153	107241569	104294478.5
¼sªF	2011	6	79.42	293.56	28.13	32.27	25.38	2.28	997.13	182.15	23.335195	0.162	90	Guangdong	169	107241569	104320987.7
¼sªF	2011	7	79.54	240.6	28.47	32.78	25.59	2.04	996.5	210.37	23.335195	0.148605387	91	Guangdong	155	107241569	104303082.9
¼sªF	2011	8	74.77	93.7	28.88	33.62	25.55	1.93	998.34	254.93	23.335195	0.0585	92	Guangdong	61	107241569	104273504.3
¼sªF	2011	9	74.58	139.71	27.07	31.47	24.1	2.38	1000.33	181.94	23.335195	0.0364	93	Guangdong	38	107241569	104395604.4
¼sªF	2011	10	74.96	112.08	23.23	27.37	20.39	2.41	1006.83	153.98	23.335195	0.0585	94	Guangdong	61	107241569	104273504.3
¼sªF	2011	11	74.88	101.3	21.41	26.03	18.33	2.21	1008.24	157.07	23.335195	0.139017943	95	Guangdong	145	107241569	104303082.7
¼sªF	2011	12	59.35	1.97	14.17	19.1	10.75	2.76	1014.13	170.13	23.335195	0.2397	96	Guangdong	250	107241569	104297038
¼sªF	2012	1	81.04	67.52	11.75	14.83	9.8	2.45	1011.74	52.1	23.335195	0.1257	97	Guangdong	132	107241569	105011933.2
¼sªF	2012	2	79.69	65.11	13.82	17.5	11.4	2.52	1008.8	42.87	23.335195	0.0809	98	Guangdong	85	107241569	105067985.2
¼sªF	2012	3	80.77	67.97	17.91	21.91	15.15	2.31	1007.16	88.89	23.335195	0.1561	99	Guangdong	164	107241569	105060858.4
¼sªF	2012	4	83.19	321.87	23.18	26.9	20.62	2.27	1002.45	98.32	23.335195	0.175154738	100	Guangdong	184	107241569	105049970.2
¼sªF	2012	5	81.92	233.6	26.6	30.55	24.04	2.16	998.87	148.37	23.335195	0.118	101	Guangdong	124	107241569	105084745.8
¼sªF	2012	6	82.23	300.83	27.6	31.35	25.16	2.25	994.07	132.05	23.335195	0.0828	102	Guangdong	87	107241569	105072463.8
¼sªF	2012	7	79.46	209.79	28.42	32.67	25.47	2.24	996.11	221.19	23.335195	0.0743	103	Guangdong	78	107241569	104979811.6
¼sªF	2012	8	79.35	161.05	28.36	33.11	25.28	1.95	995.12	194.24	23.335195	0.031413622	104	Guangdong	33	107241569	105049968.4
¼sªF	2012	9	74.62	95.08	26.6	31.06	23.5	2.1	1002.28	198.49	23.335195	0.04	105	Guangdong	42	107241569	1.05E+08
¼sªF	2012	10	71.04	72.53	24.08	29.17	20.4	2.11	1006.08	209.23	23.335195	0.0419	106	Guangdong	44	107241569	105011933.2
¼sªF	2012	11	79.96	151.82	19.72	23.63	17.01	2.24	1007.44	99.78	23.335195	0.0809	107	Guangdong	85	107241569	105067985.2
¼sªF	2012	12	77.27	57.62	15.04	19	12.36	2.61	1010.49	97.4	23.335195	0.1637	108	Guangdong	172	107241569	105070250.5
¼sªF	2013	1	72.5	7.87	13.78	18.36	10.78	2.37	1012.24	123.91	23.335195	0.1661	109	Guangdong	176	107241569	105960264.9
¼sªF	2013	2	79.46	12.97	17.32	21.78	14.56	2.35	1009.67	79.63	23.335195	0.052860104	110	Guangdong	56	107241569	105940011
¼sªF	2013	3	79.62	157.59	19.68	24.32	16.53	2.26	1006.53	115.9	23.335195	0.13309419	111	Guangdong	141	107241569	105940011.4
¼sªF	2013	4	85.23	236.43	20.99	24.57	18.61	2.16	1003.42	57.1	23.335195	0.1793	112	Guangdong	190	107241569	105967652
¼sªF	2013	5	85.88	355.71	25.41	29.2	22.9	2.03	999.68	103.48	23.335195	0.1614	113	Guangdong	171	107241569	105947955.4
¼sªF	2013	6	81.96	216.8	27.76	31.78	25.01	2.34	996.64	181.25	23.335195	0.0878	114	Guangdong	93	107241569	105922551.3
¼sªF	2013	7	81.88	234.92	27.8	32.1	24.96	2.18	998.15	194.71	23.335195	0.0765	115	Guangdong	81	107241569	105882352.9
¼sªF	2013	8	83.08	400.12	27.97	32.12	25.04	2.17	996.1	177.88	23.335195	0.0453	116	Guangdong	48	107241569	105960264.9
¼sªF	2013	9	78.96	191.17	26.85	31.17	23.9	2.33	1000.21	177.3	23.335195	0.0463	117	Guangdong	49	107241569	105831533.5
¼sªF	2013	10	66.27	8.63	23.78	28.7	20.09	2.25	1006.02	217.67	23.335195	0.0651	118	Guangdong	69	107241569	105990783.4
¼sªF	2013	11	71.19	69.06	19.72	24.15	16.62	2.58	1009.34	138.42	23.335195	0.1001	119	Guangdong	106	107241569	105894105.9
¼sªF	2013	12	64.12	133.43	12.81	17.93	9.18	2.44	1011.77	181.39	23.335195	0.2398	120	Guangdong	254	107241569	105921601.3
¼sªF	2014	1	67	1.17	13.83	20.03	9.56	2.15	1012.71	195.78	23.335195	0.3138	121	Guangdong	334	107241569	106437221.2
¼sªF	2014	2	78.85	39.61	13.53	17.85	10.6	2.58	1009.24	82.6	23.335195	0.1015	122	Guangdong	108	107241569	106403940.9
¼sªF	2014	3	81.85	146.08	17.75	21.35	15.35	2.32	1008.2	64.17	23.335195	0.2321	123	Guangdong	247	107241569	106419646.7
¼sªF	2014	4	82.23	127.17	22.8	26.44	20.39	2.19	1004.33	88.12	23.335195	0.2321	124	Guangdong	247	107241569	106419646.7
¼sªF	2014	5	87.08	427.84	25.4	29.19	23.01	2.1	1000.45	109.56	23.335195	0.2696	125	Guangdong	287	107241569	106454005.9
¼sªF	2014	6	82.27	261.75	28.32	32.45	25.53	2	995.02	167.9	23.335195	0.1513	126	Guangdong	161	107241569	106411103.8
¼sªF	2014	7	78.96	181.47	29.28	34.01	25.98	2.09	996.55	248.79	23.335195	0.1005	127	Guangdong	107	107241569	106467661.7
¼sªF	2014	8	81.5	221.21	28.37	33.09	25.25	1.94	998.06	223.07	23.335195	0.0695	128	Guangdong	74	107241569	106474820.1
¼sªF	2014	9	78.69	129.83	28.07	32.83	24.85	2.07	1000.01	224.38	23.335195	0.0705	129	Guangdong	75	107241569	106382978.7
¼sªF	2014	10	69.38	32.17	24.77	29.9	21.03	2.1	1006.29	224.44	23.335195	0.1024	130	Guangdong	109	107241569	106445312.5
¼sªF	2014	11	77.88	40.29	20.7	24.87	17.97	2.26	1008.72	131.98	23.335195	0.1409	131	Guangdong	150	107241569	106458481.2
¼sªF	2014	12	67.58	50.59	13.54	18.13	10.37	2.74	1013.77	127.01	23.335195	0.2527	132	Guangdong	269	107241569	106450336.4
¼sªF	2015	1	73.27	61.38	14.27	19.62	10.74	2.25	1012.67	170.76	23.335195	0.5427	133	Guangdong	582	107241569	107241569.9
¼sªF	2015	2	77	26.99	16.62	21.05	13.72	2.21	1010.39	96.66	23.335195	0.17997015	134	Guangdong	193	107241569	107240006.2
¼sªF	2015	3	84.31	34.19	18.91	22.43	16.66	2.28	1008.65	61.61	23.335195	0.2611	135	Guangdong	280	107241569	107238605.9
¼sªF	2015	4	77.5	87.43	22.49	27.18	19.03	2.39	1005.13	155.67	23.335195	0.401	136	Guangdong	430	107241569	107231920.2
¼sªF	2015	5	86.96	484.65	26.38	30.16	23.99	2.19	999.45	116.82	23.335195	0.3031	137	Guangdong	325	107241569	107225338.2
¼sªF	2015	6	81.15	158.51	28.93	33.22	26.03	2.42	998.03	228.74	23.335195	0.1613	138	Guangdong	173	107241569	107253564.8
¼sªF	2015	7	80.42	292.41	28.32	32.43	25.52	2.26	995.59	181.69	23.335195	0.1016	139	Guangdong	109	107241569	107283464.6
¼sªF	2015	8	79.42	185.1	28.53	33.22	25.35	1.85	997.5	212.22	23.335195	0.0755	140	Guangdong	81	107241569	107284768.2
¼sªF	2015	9	80.85	158.38	27.26	31.45	24.42	1.93	1001.57	175.98	23.335195	0.0849	141	Guangdong	91	107241569	107184923.4
¼sªF	2015	10	76.69	140.87	24.37	28.95	21.12	2.08	1006.15	175.4	23.335195	0.104438636	142	Guangdong	112	107241569	107240006.5
¼sªF	2015	11	79.12	55.91	21.69	25.84	18.91	2.3	1009.27	140.76	23.335195	0.155725467	143	Guangdong	167	107241569	107240005.9
¼sªF	2015	12	79.5	142.05	15.5	18.85	13.28	2.53	1012.85	81.4	23.335195	0.2285	144	Guangdong	245	107241569	107221006.6
¼sªF	2016	1	82.92	302.66	13.48	16.57	11.59	2.61	1011.87	NA	23.335195	0.270417526	145	Guangdong	290	107241569	107241569.8
¼sªF	2016	2	75.28	43.57	13.06	17.6	10	2.55	1013.54	93.5	23.335195	0.083923904	146	Guangdong	90	107241569	107240006.4
¼sªF	2016	3	83.5	200.43	16.77	20.82	13.96	2.17	1008.45	72.9	23.335195	0.2004875	147	Guangdong	215	107241569	107238605.9
¼sªF	2016	4	87.21	270.27	23.56	27.03	21.28	2.08	1001.81	50.66	23.335195	0.248060465	148	Guangdong	266	107241569	107231920.2
¼sªF	2016	5	83.33	241.23	26.14	30.1	23.31	2.26	1000.39	142.74	23.335195	0.229423385	149	Guangdong	246	107241569	107225338
¼sªF	2016	6	83.28	267.65	28.59	32.82	25.63	2.11	998.34	188.07	23.335195	0.205121387	150	Guangdong	220	107241569	107253564.9
¼sªF	2016	7	80.4	156.49	29.17	33.77	25.93	2.15	997.64	224.16	23.335195	0.157526606	151	Guangdong	169	107241569	107283464.2
¼sªF	2016	8	85.11	344.92	28.06	32.47	25.4	2.02	994.16	138.92	23.335195	0.090414679	152	Guangdong	97	107241569	107283464.4
¼sªF	2016	9	80.61	140.43	27.24	31.46	24.48	2.06	998.5	135.06	23.335195	0.117553846	153	Guangdong	126	107241569	107184923.6
¼sªF	2016	10	81.08	162.48	25.42	29.35	22.84	2.55	1002.48	130.77	23.335195	0.114696003	154	Guangdong	123	107241569	107240005.6
¼sªF	2016	11	81.88	115.73	19.73	23.96	16.9	2.49	1008.73	110.35	23.335195	0.212607224	155	Guangdong	228	107241569	107240006.1
¼sªF	2016	12	72.47	10.42	17.05	22.11	13.72	2.47	1011.12	157.73	23.335195	0.49328606	156	Guangdong	529	107241569	107240005.9
¼sªF	2017	1	79.77	20.41	16.17	20.75	13.28	2.26	1011.18	121.18	23.335195	0.4291	157	Guangdong	472	107241569	109997669.5
¼sªF	2017	2	75.22	37.47	15.34	20.38	12	2.43	1011.6	113.82	23.335195	0.2309	158	Guangdong	254	107241569	110004330.9
¼sªF	2017	3	83.9	117.59	18.1	22.06	15.58	2.26	1007.26	58.2	23.335195	0.6864	159	Guangdong	755	107241569	109994172.5
¼sªF	2017	4	81.62	125.98	22.14	26.62	18.92	2.16	1003.98	120.62	23.335195	0.8919	160	Guangdong	981	107241569	109989909.2
¼sªF	2017	5	82.69	200.92	25.43	29.59	22.49	1.89	1001.41	131.24	23.335195	0.9092	161	Guangdong	1000	107241569	109986801.6
¼sªF	2017	6	86.05	350.35	28.05	31.87	25.57	2.17	997.37	156.21	23.335195	0.6682	162	Guangdong	735	107241569	109997006.9
¼sªF	2017	7	84.75	310.46	28.19	32.67	25.32	2.02	997.9	187.5	23.335195	0.3309	163	Guangdong	364	107241569	110003022.1
¼sªF	2017	8	81.79	205.8	28.94	33.6	25.83	2.18	997.23	220.23	23.335195	0.18	164	Guangdong	198	107241569	1.10E+08
¼sªF	2017	9	81.75	142.28	28.38	33.16	25.3	1.85	1000.25	202.94	23.335195	0.12	165	Guangdong	132	107241569	1.10E+08
¼sªF	2017	10	74.01	108.69	24.31	28.74	21.2	2.65	1004.73	197.78	23.335195	0.1473	166	Guangdong	162	107241569	109979633.4
¼sªF	2017	11	78.88	52.08	19.83	23.6	17.31	2.43	1008.44	82.6	23.335195	0.3982	167	Guangdong	438	107241569	109994977.4
¼sªF	2017	12	64.96	4.08	15.33	19.97	12.21	2.64	1012.42	156.23	23.335195	0.9228	168	Guangdong	1015	107241569	109991330.7
¼sªF	2018	1	76.99	109.19	13.91	18.3	10.96	2.49	1009.9	103.05	23.335195	1.1595	169	Guangdong	1295	107241569	111686071.6
¼sªF	2018	2	71.12	17.62	14.45	19.22	11.3	2.32	1010.93	100.48	23.335195	0.2158	170	Guangdong	241	107241569	111677479.1
¼sªF	2018	3	77.08	50.26	19.68	24.97	16.08	2.23	1006.92	156.2	23.335195	0.4074	171	Guangdong	455	107241569	111683848.8
¼sªF	2018	4	79.3	NA	22.4	26.77	19.21	2.11	1004.91	92.7	23.335195	0.7467	172	Guangdong	834	107241569	111691442.3
¼sªF	2018	5	79.67	104.85	27.62	31.95	24.47	2.25	1001.06	214.09	23.335195	0.6384	173	Guangdong	713	107241569	111685463.7
¼sªF	2018	6	83.87	394.91	27.6	31.53	24.93	2.15	995.95	145.57	23.335195	0.462	174	Guangdong	516	107241569	111688311.7
¼sªF	2018	7	83.04	230.17	28.56	32.88	25.67	2.18	994.88	196.85	23.335195	0.2811	175	Guangdong	314	107241569	111704019.9
¼sªF	2018	8	86.33	386.7	27.9	32.29	25.35	1.91	993.14	138.95	23.335195	0.1495	176	Guangdong	167	107241569	111705685.6
¼sªF	2018	9	82.15	206.25	27.08	31.57	24.1	2.14	1000.26	175.43	23.335195	0.1307	177	Guangdong	146	107241569	111706197.4
¼sªF	2018	10	75.01	66.42	22.98	27.59	19.68	2.08	1007.12	173.63	23.335195	0.1549	178	Guangdong	173	107241569	111684958
¼sªF	2018	11	81.4	64.32	20.66	24.97	17.87	2.14	1008.73	121.03	23.335195	0.3295	179	Guangdong	368	107241569	111684370.3
¼sªF	2018	12	80.76	21.72	15.97	19.75	13.62	2.58	1011.79	83.53	23.335195	0.3725	180	Guangdong	416	107241569	111677852.3
¼s¦è	2004	1	72.42	50.92	12.07	15.61	9.67	1.93	997.14	53.07	23.827411	0.0247	1	Guangxi	12	47538200	48582995.95
¼s¦è	2004	2	75.79	39.16	14.73	19.5	11.26	1.76	994.85	95.72	23.827411	0.033	2	Guangxi	16	47538200	48484848.48
¼s¦è	2004	3	77.32	44.44	16.33	20.12	13.75	1.83	992.2	60.3	23.827411	0.0535	3	Guangxi	26	47538200	48598130.84
¼s¦è	2004	4	76.21	90.8	22.57	27.38	19.05	1.69	988.31	128.52	23.827411	0.0453	4	Guangxi	22	47538200	48565121.41
¼s¦è	2004	5	77.63	218.37	24.53	29.19	21.2	1.79	985.27	146.14	23.827411	0.0391	5	Guangxi	19	47538200	48593350.38
¼s¦è	2004	6	78.05	176.76	27.28	31.96	23.83	1.59	983.34	184.51	23.827411	0.0515	6	Guangxi	25	47538200	48543689.32
¼s¦è	2004	7	83.68	431.79	26.94	31.33	24.04	1.56	982.25	143.33	23.827411	0.0227	7	Guangxi	11	47538200	48458149.78
¼s¦è	2004	8	79.95	132.49	28.05	32.86	24.82	1.39	981.11	200.67	23.827411	0.0062	8	Guangxi	3	47538200	48387096.77
¼s¦è	2004	9	75	53.2	26.44	31.86	22.64	1.44	987.91	208.17	23.827411	0.0206	9	Guangxi	10	47538200	48543689.32
¼s¦è	2004	10	64.74	4.48	22.25	28.51	17.83	1.58	994.37	202.48	23.827411	0.0844	10	Guangxi	41	47538200	48578199.05
¼s¦è	2004	11	74.11	58.59	18.95	24.52	15.27	1.6	996.15	136.06	23.827411	0.1133	11	Guangxi	55	47538200	48543689.32
¼s¦è	2004	12	71.53	15.48	13.46	19.38	9.48	1.68	997.23	149.48	23.827411	0.2039	12	Guangxi	99	47538200	48553212.36
¼s¦è	2005	1	75.26	29.17	10.27	13.35	8.21	1.79	996.62	34.92	23.827411	0.2207	13	Guangxi	102	47538200	46216583.6
¼s¦è	2005	2	78.53	34.01	11.82	15.34	9.53	2.03	994.25	33.6	23.827411	0.0411	14	Guangxi	19	47538200	46228710.46
¼s¦è	2005	3	76.32	81.55	15.7	19.67	13.05	1.75	994.47	54.37	23.827411	0.0606	15	Guangxi	28	47538200	46204620.46
¼s¦è	2005	4	76.05	98.68	21.86	26.37	18.67	1.67	989.35	103.25	23.827411	0.0865	16	Guangxi	40	47538200	46242774.57
¼s¦è	2005	5	74.79	232.83	27.22	31.84	23.93	1.91	982.17	184.24	23.827411	0.0498	17	Guangxi	23	47538200	46184738.96
¼s¦è	2005	6	84.11	467.48	27.11	30.99	24.81	1.47	979.59	87.32	23.827411	0.0411	18	Guangxi	19	47538200	46228710.46
¼s¦è	2005	7	74.42	143.34	28.64	33.66	25.14	1.69	982.11	230.8	23.827411	0.0389	19	Guangxi	18	47538200	46272493.57
¼s¦è	2005	8	77.16	166.31	27.76	32.66	24.64	1.46	981.54	177.46	23.827411	0.0151	20	Guangxi	7	47538200	46357615.89
¼s¦è	2005	9	73.89	79.45	26.77	32.08	23.24	1.61	987.06	182.76	23.827411	0.0216	21	Guangxi	10	47538200	46296296.3
¼s¦è	2005	10	69.68	22.95	23.12	28.67	19.47	1.59	993.04	171.09	23.827411	0.0281	22	Guangxi	13	47538200	46263345.2
¼s¦è	2005	11	73.79	37.68	19.43	24.27	16.28	1.57	993.89	125.15	23.827411	0.0671	23	Guangxi	31	47538200	46199701.94
¼s¦è	2005	12	66.26	33.34	12.27	16.68	9.33	1.71	999.23	103.14	23.827411	0.0757	24	Guangxi	35	47538200	46235138.71
¼s¦è	2006	1	70.26	25.88	12.79	17.37	9.81	1.86	995	80.38	23.827411	0.0665	25	Guangxi	31	47538200	46616541.35
¼s¦è	2006	2	80.21	73.17	13.17	16.54	11.08	1.92	996.54	28.42	23.827411	0.0386	26	Guangxi	18	47538200	46632124.35
¼s¦è	2006	3	77.32	57.14	16.89	21.05	14.19	1.66	990.89	64.04	23.827411	0.0536	27	Guangxi	25	47538200	46641791.04
¼s¦è	2006	4	73.47	102.79	23.2	28.12	19.84	1.91	986.48	118.18	23.827411	0.0386	28	Guangxi	18	47538200	46632124.35
¼s¦è	2006	5	73.63	230.69	24.98	29.78	21.57	1.73	985.98	144.6	23.827411	0.0494	29	Guangxi	23	47538200	46558704.45
¼s¦è	2006	6	80.47	259.75	27.12	31.45	24.3	1.6	981.82	133.66	23.827411	0.0472	30	Guangxi	22	47538200	46610169.49
¼s¦è	2006	7	79.79	346.35	28.06	32.72	25.11	1.52	979.19	167.58	23.827411	0.0215	31	Guangxi	10	47538200	46511627.91
¼s¦è	2006	8	79.32	241.11	27.48	32.53	24.41	1.49	981.83	175.19	23.827411	0.015	32	Guangxi	7	47538200	46666666.67
¼s¦è	2006	9	71.05	57.5	25.62	31.13	21.78	1.61	987.35	185.64	23.827411	0.0107	33	Guangxi	5	47538200	46728971.96
¼s¦è	2006	10	73.11	32.81	24.87	29.89	21.58	1.44	991.71	152.06	23.827411	0.0236	34	Guangxi	11	47538200	46610169.49
¼s¦è	2006	11	72	66.75	19.44	24.43	16.17	1.66	992.69	122.02	23.827411	0.0343	35	Guangxi	16	47538200	46647230.32
¼s¦è	2006	12	67.74	8.35	13.38	18.97	9.69	1.63	998.47	136.5	23.827411	0.0644	36	Guangxi	30	47538200	46583850.93
¼s¦è	2007	1	68.42	34.51	10.74	15.02	7.88	1.84	1000.15	82.3	23.827411	0.0636	37	Guangxi	30	47538200	47169811.32
¼s¦è	2007	2	73.95	49.02	17.93	22.77	14.68	1.72	992.07	88.78	23.827411	0.0339	38	Guangxi	16	47538200	47197640.12
¼s¦è	2007	3	80.68	63.32	17.74	21.35	15.34	1.9	990.21	50.89	23.827411	0.0339	39	Guangxi	16	47538200	47197640.12
¼s¦è	2007	4	75.11	105.03	20.24	24.79	16.98	1.71	990.52	91.52	23.827411	0.0593	40	Guangxi	28	47538200	47217537.94
¼s¦è	2007	5	73.84	168.55	25.33	30.77	21.35	1.59	985.37	179.88	23.827411	0.0424	41	Guangxi	20	47538200	47169811.32
¼s¦è	2007	6	78.32	321.08	27.73	32.18	24.63	1.67	981.28	169.14	23.827411	0.0318	42	Guangxi	15	47538200	47169811.32
¼s¦è	2007	7	76.32	150.43	28.62	33.16	25.52	1.83	981.16	204.52	23.827411	0.0212	43	Guangxi	10	47538200	47169811.32
¼s¦è	2007	8	76.63	212.2	28.08	33.51	24.65	1.49	980.83	196.12	23.827411	0.017	44	Guangxi	8	47538200	47058823.53
¼s¦è	2007	9	76.16	136.97	25.16	29.89	22.04	1.66	985.78	140.47	23.827411	0.0127	45	Guangxi	6	47538200	47244094.49
¼s¦è	2007	10	68.47	12.02	23.16	28.61	19.44	1.76	991.7	173.59	23.827411	0.0191	46	Guangxi	9	47538200	47120418.85
¼s¦è	2007	11	62.21	27.15	17.28	24.11	12.73	1.62	995.78	193.61	23.827411	0.0403	47	Guangxi	19	47538200	47146401.99
¼s¦è	2007	12	71.47	42.13	14.94	18.73	12.43	1.77	995.08	61.77	23.827411	0.1081	48	Guangxi	51	47538200	47178538.39
¼s¦è	2008	1	74.74	58.6	8.88	12.88	6.33	2.03	997.45	69.4	23.827411	0.0713	49	Guangxi	34	47538200	47685834.5
¼s¦è	2008	2	65.84	72.9	9.87	13.57	7.44	1.83	999.03	46.79	23.827411	0.0189	50	Guangxi	9	47538200	47619047.62
¼s¦è	2008	3	75.74	68.64	18.33	23.26	15.07	1.53	991.21	91.75	23.827411	0.0461	51	Guangxi	22	47538200	47722342.73
¼s¦è	2008	4	77.95	84.85	22.08	26.18	19.19	1.75	987.56	90.51	23.827411	0.0273	52	Guangxi	13	47538200	47619047.62
¼s¦è	2008	5	76.32	211.19	24.9	29.43	21.78	1.64	983.94	124.94	23.827411	0.0419	53	Guangxi	20	47538200	47732696.9
¼s¦è	2008	6	81.47	422.16	26.49	30.77	23.69	1.46	981.26	108.23	23.827411	0.0273	54	Guangxi	13	47538200	47619047.62
¼s¦è	2008	7	79.63	275.13	27.64	32.22	24.69	1.61	980.87	157.66	23.827411	0.0294	55	Guangxi	14	47538200	47619047.62
¼s¦è	2008	8	79.74	245.18	27.64	32.14	24.79	1.61	982.02	155.28	23.827411	0.0105	56	Guangxi	5	47538200	47619047.62
¼s¦è	2008	9	76.79	197.93	26.78	31.93	23.37	1.63	985.28	183.22	23.827411	0.0231	57	Guangxi	11	47538200	47619047.62
¼s¦è	2008	10	74.21	86.16	23.96	28.9	20.72	1.59	991.47	149.66	23.827411	0.0231	58	Guangxi	11	47538200	47619047.62
¼s¦è	2008	11	72.47	125.52	17.24	22.46	13.91	1.66	996.23	148.55	23.827411	0.0189	59	Guangxi	9	47538200	47619047.62
¼s¦è	2008	12	70.47	16.44	13.18	18.94	9.44	1.62	997.29	131.66	23.827411	0.021	60	Guangxi	10	47538200	47619047.62
¼s¦è	2009	1	64.74	11.85	10.98	16.27	7.39	1.74	998.86	120.92	23.827411	0.029069767	61	Guangxi	14	47538200	48160000.73
¼s¦è	2009	2	74.32	7.8	19.17	24.71	15.57	1.93	989.51	125.65	23.827411	0.016611295	62	Guangxi	8	47538200	48160001.97
¼s¦è	2009	3	77.58	72.37	17.17	21.22	14.35	1.88	990.75	72.39	23.827411	0.027	63	Guangxi	13	47538200	48148148.15
¼s¦è	2009	4	76.37	122.82	21.64	25.73	18.83	1.83	987.7	95.34	23.827411	0.035299003	64	Guangxi	17	47538200	48160000.44
¼s¦è	2009	5	78.16	197.05	24.57	28.64	21.76	1.73	986.22	106.07	23.827411	0.0436	65	Guangxi	21	47538200	48165137.61
¼s¦è	2009	6	78.79	247.68	27.38	32.16	24.22	1.62	979.93	152.43	23.827411	0.0291	66	Guangxi	14	47538200	48109965.64
¼s¦è	2009	7	79.32	341.82	28.07	32.58	24.99	1.62	980.15	175.63	23.827411	0.0104	67	Guangxi	5	47538200	48076923.08
¼s¦è	2009	8	73.79	98.44	28.93	34.14	25.36	1.63	982.02	231.55	23.827411	0.0042	68	Guangxi	2	47538200	47619047.62
¼s¦è	2009	9	72.42	99.32	27.69	33.09	24.12	1.72	984.94	192.98	23.827411	0.0125	69	Guangxi	6	47538200	4.80E+07
¼s¦è	2009	10	69.79	36.77	23.85	28.85	20.51	1.58	990	143.25	23.827411	0.0062	70	Guangxi	3	47538200	48387096.77
¼s¦è	2009	11	65.32	28.42	16.47	22.05	12.86	2.02	995.4	147.02	23.827411	0.0166	71	Guangxi	8	47538200	48192771.08
¼s¦è	2009	12	70.79	19.83	14.13	17.85	11.59	1.79	995.65	67.13	23.827411	0.0104	72	Guangxi	5	47538200	48076923.08
¼s¦è	2010	1	78.58	131.76	13.25	16.94	10.85	1.74	996.42	52.81	23.827411	0.0227	73	Guangxi	11	47538200	48458149.78
¼s¦è	2010	2	72	6.65	15.59	20.47	12.36	2.1	991.19	97.61	23.827411	0.0041	74	Guangxi	2	47538200	48780487.8
¼s¦è	2010	3	68.79	10.91	18.19	22.85	15.03	2.08	991.75	88.11	23.827411	0.0247	75	Guangxi	12	47538200	48582995.95
¼s¦è	2010	4	81	163.04	19.74	23.95	16.99	1.86	989.57	71.79	23.827411	0.035	76	Guangxi	17	47538200	48571428.57
¼s¦è	2010	5	78.89	174.49	25.49	29.68	22.63	1.8	983.33	102.36	23.827411	0.0371	77	Guangxi	18	47538200	48517520.22
¼s¦è	2010	6	83.32	410.72	25.99	29.65	23.66	1.61	982.76	77.39	23.827411	0.022652379	78	Guangxi	11	47538200	48560021
¼s¦è	2010	7	76.26	182.24	29.01	33.38	26.04	1.9	982.43	199.38	23.827411	0.0103	79	Guangxi	5	47538200	48543689.32
¼s¦è	2010	8	76.89	162.74	28.04	33.21	24.78	1.59	984.32	218.55	23.827411	0.0124	80	Guangxi	6	47538200	48387096.77
¼s¦è	2010	9	79.42	218.98	26.53	31.27	23.55	1.49	985.53	158.8	23.827411	0.0082	81	Guangxi	4	47538200	48780487.8
¼s¦è	2010	10	68.95	21.89	22.08	26.88	18.96	1.88	991.24	159.45	23.827411	0.0185	82	Guangxi	9	47538200	48648648.65
¼s¦è	2010	11	70.58	15.02	17.68	23.41	13.83	1.48	994.65	153.1	23.827411	0.055601295	83	Guangxi	27	47538200	48560020.05
¼s¦è	2010	12	74.16	72.49	14.05	19.17	10.7	1.58	993.29	118.41	23.827411	0.0803	84	Guangxi	39	47538200	48567870.49
¼s¦è	2011	1	70.16	17.43	7.08	9.46	5.49	2.18	999.84	23.99	23.827411	0.1195	85	Guangxi	55	47538200	46025104.6
¼s¦è	2011	2	76.58	28.88	13.96	18.25	11.28	1.67	992.54	67.18	23.827411	0.0391	86	Guangxi	18	47538200	46035805.63
¼s¦è	2011	3	78.11	91.62	13.35	16.95	10.99	1.84	995.9	35.43	23.827411	0.0782	87	Guangxi	36	47538200	46035805.63
¼s¦è	2011	4	75.42	50.77	21.39	25.92	18.18	1.62	989.51	96.76	23.827411	0.0934	88	Guangxi	43	47538200	46038543.9
¼s¦è	2011	5	73.16	188.77	24.37	29.42	20.64	1.77	985.09	165.98	23.827411	0.1477	89	Guangxi	68	47538200	46039268.79
¼s¦è	2011	6	77.47	326.45	27.92	32.29	25.08	1.72	979.96	140.79	23.827411	0.1238	90	Guangxi	57	47538200	46042003.23
¼s¦è	2011	7	73.58	106.14	28.85	33.59	25.47	1.66	980.22	211.86	23.827411	0.058661812	91	Guangxi	27	47538200	46026535.97
¼s¦è	2011	8	72.42	118.84	28.19	33.61	24.54	1.54	982.72	227.95	23.827411	0.0282	92	Guangxi	13	47538200	46099290.78
¼s¦è	2011	9	71.21	127.23	26.33	31.45	23.04	1.83	984.98	175.99	23.827411	0.0435	93	Guangxi	20	47538200	45977011.49
¼s¦è	2011	10	76.89	183.09	21.51	25.83	18.68	1.66	991.83	124.81	23.827411	0.0543	94	Guangxi	25	47538200	46040515.65
¼s¦è	2011	11	74.37	25.74	20.44	26.16	16.69	1.37	992.84	165.4	23.827411	0.095597027	95	Guangxi	44	47538200	46026535.95
¼s¦è	2011	12	61.21	17.42	12.34	17	9.28	1.89	999.15	104.08	23.827411	0.176	96	Guangxi	81	47538200	46022727.27
¼s¦è	2012	1	81.58	84.36	8.97	11.02	7.6	1.96	996.63	11.9	23.827411	0.084	97	Guangxi	39	47538200	46428571.43
¼s¦è	2012	2	80.84	33.49	10.93	13.79	9.15	1.98	993.17	15.83	23.827411	0.0388	98	Guangxi	18	47538200	46391752.58
¼s¦è	2012	3	78.74	80.15	16.37	19.84	14.11	1.83	990.99	50.09	23.827411	0.0624	99	Guangxi	29	47538200	46474358.97
¼s¦è	2012	4	73.53	105.83	23.47	28.15	20.21	1.89	985.39	126.23	23.827411	0.068891244	100	Guangxi	32	47538200	46450024.91
¼s¦è	2012	5	77.21	247.2	26.26	30.62	23.34	1.75	982.63	137.61	23.827411	0.0926	101	Guangxi	43	47538200	46436285.1
¼s¦è	2012	6	81.32	341.99	27	31.08	24.48	1.55	978.11	98.65	23.827411	0.0323	102	Guangxi	15	47538200	46439628.48
¼s¦è	2012	7	77.74	224.61	28.11	32.46	25.25	1.7	979.54	175.71	23.827411	0.0237	103	Guangxi	11	47538200	46413502.11
¼s¦è	2012	8	75.63	183.44	27.99	33.24	24.65	1.55	980.35	193.1	23.827411	0.012917108	104	Guangxi	6	47538200	46450025.81
¼s¦è	2012	9	73.58	93.59	25.31	30.11	22.2	1.63	987.58	156.31	23.827411	0.0086	105	Guangxi	4	47538200	46511627.91
¼s¦è	2012	10	72.16	88.85	23.58	28.4	20.36	1.64	990.74	147.41	23.827411	0.0409	106	Guangxi	19	47538200	46454767.73
¼s¦è	2012	11	79.68	88.99	17.98	21.83	15.46	1.69	991.66	66.99	23.827411	0.0323	107	Guangxi	15	47538200	46439628.48
¼s¦è	2012	12	74.89	44.48	13.22	16.8	10.84	1.99	995.01	65.13	23.827411	0.0603	108	Guangxi	28	47538200	46434494.2
¼s¦è	2013	1	78.37	28.77	11.18	14.2	9.15	1.72	997.07	28.72	23.827411	0.047	109	Guangxi	22	47538200	46808510.64
¼s¦è	2013	2	82.21	24.94	15.32	19.14	12.83	1.87	993.55	49.66	23.827411	0.034173424	110	Guangxi	16	47538200	46820008.44
¼s¦è	2013	3	74.16	99.04	20.22	25.11	16.94	1.84	989.89	110.04	23.827411	0.036309263	111	Guangxi	17	47538200	46820008.44
¼s¦è	2013	4	78.53	150.96	21.47	25.68	18.72	1.86	986.99	83.81	23.827411	0.047	112	Guangxi	22	47538200	46808510.64
¼s¦è	2013	5	79.21	206.9	25.62	30.01	22.67	1.71	983.27	127.95	23.827411	0.0513	113	Guangxi	24	47538200	46783625.73
¼s¦è	2013	6	76.95	221.33	27.39	32.04	24.24	1.71	980.59	161.21	23.827411	0.0256	114	Guangxi	12	47538200	46875000
¼s¦è	2013	7	77.47	236.64	27.96	32.61	24.97	1.76	981.3	186.11	23.827411	0.0598	115	Guangxi	28	47538200	46822742.47
¼s¦è	2013	8	78.21	290.25	27.91	32.81	24.79	1.59	980.53	181.54	23.827411	0.0107	116	Guangxi	5	47538200	46728971.96
¼s¦è	2013	9	77.63	152.08	25.43	30.26	22.39	1.59	985.95	149.19	23.827411	0.0235	117	Guangxi	11	47538200	46808510.64
¼s¦è	2013	10	68.79	32.98	22.15	27.37	18.61	1.62	992.22	161.45	23.827411	0.0235	118	Guangxi	11	47538200	46808510.64
¼s¦è	2013	11	72.32	143.61	18.7	23.1	15.83	1.66	994.54	111.86	23.827411	0.0491	119	Guangxi	23	47538200	46843177.19
¼s¦è	2013	12	67.16	98.58	11.66	17.04	8.09	1.54	997.31	157.23	23.827411	0.1047	120	Guangxi	49	47538200	46800382.04
¼s¦è	2014	1	70.26	7.23	12.73	18.53	8.71	1.57	996.75	138.42	23.827411	0.0848	121	Guangxi	40	47538200	47169811.32
¼s¦è	2014	2	76.89	36.21	12.08	15.75	9.67	1.96	993.03	50.91	23.827411	0.017	122	Guangxi	8	47538200	47058823.53
¼s¦è	2014	3	83.95	80.85	16.54	19.69	14.43	1.72	991.62	31.89	23.827411	0.0932	123	Guangxi	44	47538200	47210300.43
¼s¦è	2014	4	82.37	138.85	22.55	25.87	20.41	1.82	987.59	46.79	23.827411	0.0551	124	Guangxi	26	47538200	47186932.85
¼s¦è	2014	5	78.84	176.36	25.74	30.34	22.67	1.76	983.56	127.35	23.827411	0.053	125	Guangxi	25	47538200	47169811.32
¼s¦è	2014	6	81.42	339.14	27.72	32.01	25	1.53	979.23	121.91	23.827411	0.0403	126	Guangxi	19	47538200	47146401.99
¼s¦è	2014	7	80.21	283.75	28.32	33.29	25.15	1.57	980.67	194.71	23.827411	0.036	127	Guangxi	17	47538200	47222222.22
¼s¦è	2014	8	81.32	265.57	27.46	32.18	24.53	1.49	982.36	173.59	23.827411	0.0275	128	Guangxi	13	47538200	47272727.27
¼s¦è	2014	9	77.74	164.13	27.15	32.29	23.82	1.59	984.65	196.6	23.827411	0.0254	129	Guangxi	12	47538200	47244094.49
¼s¦è	2014	10	73.05	65.58	23.9	29.41	20.26	1.47	991.18	187.2	23.827411	0.0572	130	Guangxi	27	47538200	47202797.2
¼s¦è	2014	11	79.63	95.22	18.56	22.34	16.21	1.64	993.31	79.69	23.827411	0.0678	131	Guangxi	32	47538200	47197640.12
¼s¦è	2014	12	67.32	38.15	12.28	16.95	9.27	1.73	998.67	115.44	23.827411	0.1716	132	Guangxi	81	47538200	47202797.2
¼s¦è	2015	1	76.32	58.67	13.25	17.85	10.15	1.71	996.66	104.71	23.827411	0.1767	133	Guangxi	84	47538200	47538200.34
¼s¦è	2015	2	78.32	33.93	15.48	19.61	12.85	1.74	993.55	71.17	23.827411	0.082036184	134	Guangxi	39	47538200	47539997.72
¼s¦è	2015	3	83.42	38.58	17.72	21.03	15.53	1.81	991.74	42.91	23.827411	0.0652	135	Guangxi	31	47538200	47546012.27
¼s¦è	2015	4	70.21	49.21	22.82	28.17	18.92	1.95	988.42	149.42	23.827411	0.0989	136	Guangxi	47	47538200	47522750.25
¼s¦è	2015	5	80.53	275.17	26.68	31.12	23.68	1.82	982.37	125.82	23.827411	0.0968	137	Guangxi	46	47538200	47520661.16
¼s¦è	2015	6	81	285.21	28.23	32.48	25.33	1.87	980.88	155.16	23.827411	0.0694	138	Guangxi	33	47538200	47550432.28
¼s¦è	2015	7	79.42	298.38	27.33	31.77	24.37	1.73	980.16	136.25	23.827411	0.0505	139	Guangxi	24	47538200	47524752.48
¼s¦è	2015	8	80.11	220.57	27.62	32.34	24.48	1.51	982.44	164.78	23.827411	0.0379	140	Guangxi	18	47538200	47493403.69
¼s¦è	2015	9	84.63	219.82	26.01	30.34	23.44	1.46	986.25	112.24	23.827411	0.0379	141	Guangxi	18	47538200	47493403.69
¼s¦è	2015	10	78.32	127.71	22.99	28.29	19.56	1.55	991.23	164.5	23.827411	0.048380313	142	Guangxi	23	47538200	47539998.35
¼s¦è	2015	11	85.26	220.31	19.38	23.24	17.05	1.64	993.46	75.98	23.827411	0.069415232	143	Guangxi	33	47538200	47539998.14
¼s¦è	2015	12	80.95	120.43	12.96	16	11.04	1.75	997.76	45.37	23.827411	0.1052	144	Guangxi	50	47538200	47528517.11
¼s¦è	2016	1	82.25	122.82	11.76	14.89	9.84	1.92	996.01	NA	23.827411	0.063107143	145	Guangxi	30	47538200	47538200.23
¼s¦è	2016	2	68.93	18.37	12.19	17.43	8.67	1.95	997.84	97.26	23.827411	0.021034919	146	Guangxi	10	47538200	47539997.66
¼s¦è	2016	3	78.9	53.35	16.96	20.94	14.33	1.86	991.7	52.26	23.827411	0.069406452	147	Guangxi	33	47538200	47546012
¼s¦è	2016	4	80.87	176.25	23.38	27.57	20.57	1.93	984.65	72.67	23.827411	0.092587234	148	Guangxi	44	47538200	47522750.27
¼s¦è	2016	5	78.74	227.71	25.49	30.02	22.34	1.96	983.76	128.89	23.827411	0.122052174	149	Guangxi	58	47538200	47520661.12
¼s¦è	2016	6	78.79	278.08	28.19	32.84	25.06	1.88	981.72	175.7	23.827411	0.105151515	150	Guangxi	50	47538200	47550432.35
¼s¦è	2016	7	77.65	153.73	28.88	33.71	25.55	1.88	981.09	183.79	23.827411	0.071541667	151	Guangxi	34	47538200	47524752.25
¼s¦è	2016	8	79.83	263.55	28.04	33.27	24.9	1.69	979.01	161.99	23.827411	0.039979167	152	Guangxi	19	47538200	47524752.08
¼s¦è	2016	9	75.25	129.47	26.63	31.71	23.26	1.68	984.32	140.31	23.827411	0.052638889	153	Guangxi	25	47538200	47493403.59
¼s¦è	2016	10	72.94	109.18	24.37	29.37	21.1	1.94	987.85	153.1	23.827411	0.088346659	154	Guangxi	42	47538200	47539998.09
¼s¦è	2016	11	79.57	90.24	18.1	22.63	15.23	1.93	993.44	95.99	23.827411	0.126209513	155	Guangxi	60	47538200	47539998.03
¼s¦è	2016	12	71.7	23.38	15.37	20.65	11.94	1.81	995.66	130.37	23.827411	0.252419026	156	Guangxi	120	47538200	47539998.03
¼s¦è	2017	1	79.2	71.63	14.51	18.44	11.96	2.01	994.67	70.13	23.827411	0.1757	157	Guangxi	85	47538200	48377916.9
¼s¦è	2017	2	71.46	24.81	14.71	19.12	11.79	2.21	994.81	64.78	23.827411	0.0909	158	Guangxi	44	47538200	48404840.48
¼s¦è	2017	3	83.56	143.99	16.53	20.38	14.27	2.14	990.16	38.18	23.827411	0.1798	159	Guangxi	87	47538200	48387096.77
¼s¦è	2017	4	76.65	83.57	21.87	26.51	18.71	2.1	986.77	102.59	23.827411	0.1282	160	Guangxi	62	47538200	48361934.48
¼s¦è	2017	5	77.45	204.13	24.84	29.83	21.34	1.88	984.98	157.4	23.827411	0.1902	161	Guangxi	92	47538200	48370136.7
¼s¦è	2017	6	84.84	375.2	26.91	31.08	24.39	1.77	980.2	103.17	23.827411	0.1344	162	Guangxi	65	47538200	48363095.24
¼s¦è	2017	7	83.64	321.85	27.46	32.39	24.58	1.69	981.01	155.42	23.827411	0.0723	163	Guangxi	35	47538200	48409405.26
¼s¦è	2017	8	83.36	331.29	27.72	32.48	24.81	1.8	980.48	162.71	23.827411	0.031	164	Guangxi	15	47538200	48387096.77
¼s¦è	2017	9	81.53	133.6	27.61	32.59	24.62	1.71	984.18	182.58	23.827411	0.0289	165	Guangxi	14	47538200	48442906.57
¼s¦è	2017	10	75.92	98.14	22.78	27.44	19.91	2.15	989.98	161.79	23.827411	0.0537	166	Guangxi	26	47538200	48417132.22
¼s¦è	2017	11	79.48	68.38	17.76	21.8	15.19	2.02	992.98	73.94	23.827411	0.1075	167	Guangxi	52	47538200	48372093.02
¼s¦è	2017	12	69.35	31.69	13.28	17.41	10.56	1.98	996.91	102.97	23.827411	0.2522	168	Guangxi	122	47538200	48374306.11
¼s¦è	2018	1	78.43	66.54	12.02	15.65	9.8	2.37	992.07	41.41	23.827411	0.2231	169	Guangxi	109	47538200	48857014.79
¼s¦è	2018	2	68.68	11.16	13.4	17.42	10.65	2.22	992.93	60.8	23.827411	0.0573	170	Guangxi	28	47538200	48865619.55
¼s¦è	2018	3	78.22	93.55	19.16	24.05	15.83	2.24	988.31	117.72	23.827411	0.1351	171	Guangxi	66	47538200	48852701.7
¼s¦è	2018	4	77.27	NA	21.81	26.41	18.66	2.28	986.48	95.79	23.827411	0.2027	172	Guangxi	99	47538200	48840651.21
¼s¦è	2018	5	79.41	176.77	26.72	31.09	23.72	2.35	982.57	172.27	23.827411	0.176	173	Guangxi	86	47538200	48863636.36
¼s¦è	2018	6	81.58	270.37	26.93	31.44	24.08	2.09	978.31	136.88	23.827411	0.131	174	Guangxi	64	47538200	48854961.83
¼s¦è	2018	7	82.13	248.07	27.94	32.82	24.99	2	976.81	176.51	23.827411	0.1412	175	Guangxi	69	47538200	48866855.52
¼s¦è	2018	8	83.42	248.69	27.53	32.77	24.64	1.83	976.44	163.61	23.827411	0.1003	176	Guangxi	49	47538200	48853439.68
¼s¦è	2018	9	80.07	179.99	26.1	31.07	22.99	2	983.51	163.74	23.827411	0.0819	177	Guangxi	40	47538200	48840048.84
¼s¦è	2018	10	78.66	92.56	21.08	25.46	18.19	1.95	990.54	122.67	23.827411	0.0655	178	Guangxi	32	47538200	48854961.83
¼s¦è	2018	11	80.35	41.62	18.16	22.98	14.96	2.03	991.47	125.99	23.827411	0.1965	179	Guangxi	96	47538200	48854961.83
¼s¦è	2018	12	83.99	52.05	13	16.32	11.03	2.56	994.56	51.45	23.827411	0.1679	180	Guangxi	82	47538200	48838594.4
¶³«n	2004	1	67.26	22.4	9.05	17.07	3.67	1.96	840.8	206.28	24.976003	0.0666	1	Yunnan	29	47134935	43543543.54
¶³«n	2004	2	60.93	13.41	11.13	19.24	5.22	2.1	840.15	203.64	24.976003	0.0689	2	Yunnan	30	47134935	43541364.3
¶³«n	2004	3	58.3	25	16.03	23.85	10.24	2.35	838.9	205.37	24.976003	0.3766	3	Yunnan	164	47134935	43547530.54
¶³«n	2004	4	68.96	113.87	16.94	23.76	12.2	1.89	839.09	186.64	24.976003	0.3399	4	Yunnan	148	47134935	43542218.3
¶³«n	2004	5	69.22	165.34	19.46	25.56	15.08	2	837.23	184.61	24.976003	0.4111	5	Yunnan	179	47134935	43541717.34
¶³«n	2004	6	78.15	150.84	20.73	25.81	17.59	1.63	836.75	126.74	24.976003	0.2503	6	Yunnan	109	47134935	43547742.71
¶³«n	2004	7	79.78	198.56	20.82	25.95	17.77	1.43	836.24	126.23	24.976003	0.0965	7	Yunnan	42	47134935	43523316.06
¶³«n	2004	8	80.07	173.59	21.46	27.16	18.31	1.4	836.31	151.85	24.976003	0.0666	8	Yunnan	29	47134935	43543543.54
¶³«n	2004	9	80.89	158.39	19.38	24.61	16.5	1.41	840.74	111.47	24.976003	0.0299	9	Yunnan	13	47134935	43478260.87
¶³«n	2004	10	76.19	63.83	16.27	22.47	12.55	1.56	843.84	156.69	24.976003	0.0551	10	Yunnan	24	47134935	43557168.78
¶³«n	2004	11	72.63	27	12.78	20.06	8.18	1.53	843.86	188.47	24.976003	0.0965	11	Yunnan	42	47134935	43523316.06
¶³«n	2004	12	70.04	4.59	9.23	17.17	4.03	1.56	842.65	195.15	24.976003	0.0551	12	Yunnan	24	47134935	43557168.78
¶³«n	2005	1	66.44	16.71	9.56	17.19	4.32	1.94	840.13	194.54	24.976003	0.1291	13	Yunnan	57	47134935	44151820.29
¶³«n	2005	2	58.04	29.34	12.74	20.73	6.78	2.52	839.12	207.8	24.976003	0.0657	14	Yunnan	29	47134935	44140030.44
¶³«n	2005	3	66.93	78.31	13.45	20.45	8.63	2.18	840.82	169.7	24.976003	0.1314	15	Yunnan	58	47134935	44140030.44
¶³«n	2005	4	60.07	39.82	17.97	25.22	12.44	2.3	839.8	210.81	24.976003	0.3737	16	Yunnan	165	47134935	44153063.96
¶³«n	2005	5	58.19	32.41	21.07	28.06	15.43	2.26	836.16	253.69	24.976003	0.1971	17	Yunnan	87	47134935	44140030.44
¶³«n	2005	6	73.37	177.69	22.24	27.91	18.61	1.77	834.35	133	24.976003	0.1631	18	Yunnan	72	47134935	44144696.51
¶³«n	2005	7	78.52	201.63	21.87	27.01	18.79	1.59	836.22	130.14	24.976003	0.111	19	Yunnan	49	47134935	44144144.14
¶³«n	2005	8	81.7	229.67	21.19	26.04	18.53	1.39	836.05	87.98	24.976003	0.068	20	Yunnan	30	47134935	44117647.06
¶³«n	2005	9	77.67	89.67	20.23	26.24	16.77	1.37	840.48	136.31	24.976003	0.111	21	Yunnan	49	47134935	44144144.14
¶³«n	2005	10	78.67	94.84	17.41	23.33	14.09	1.49	843.13	139.09	24.976003	0.1019	22	Yunnan	45	47134935	44160942.1
¶³«n	2005	11	73.48	20.56	13.34	20.51	8.9	1.5	842.2	177.79	24.976003	0.1268	23	Yunnan	56	47134935	44164037.85
¶³«n	2005	12	70.78	27.65	9.9	16.89	5.55	1.6	842.58	159.59	24.976003	0.1586	24	Yunnan	70	47134935	44136191.68
¶³«n	2006	1	63.59	0.37	10.13	19.09	4.08	1.84	840.01	225.35	24.976003	0.1146	25	Yunnan	51	47134935	44502617.8
¶³«n	2006	2	66.19	26.5	12.61	20.56	7.1	2.13	840.87	189.36	24.976003	0.0787	26	Yunnan	35	47134935	44472681.07
¶³«n	2006	3	57.67	17.72	15.37	23.64	9.26	2.38	838.61	231.58	24.976003	0.1483	27	Yunnan	66	47134935	44504383.01
¶³«n	2006	4	58.37	57.73	18.24	25.64	12.53	2.31	838.15	209.73	24.976003	0.2517	28	Yunnan	112	47134935	44497417.56
¶³«n	2006	5	69.15	138.23	19.27	25.63	14.65	1.85	838.64	177.3	24.976003	0.2652	29	Yunnan	118	47134935	44494720.97
¶³«n	2006	6	75.89	135.15	21.69	26.96	18.25	1.73	836.06	144.97	24.976003	0.2697	30	Yunnan	120	47134935	44493882.09
¶³«n	2006	7	79.37	218.7	22.17	27.75	18.86	1.49	834.81	149.16	24.976003	0.1079	31	Yunnan	48	47134935	44485634.85
¶³«n	2006	8	78.3	165.99	21.34	27.48	17.71	1.39	837.04	163	24.976003	0.0787	32	Yunnan	35	47134935	44472681.07
¶³«n	2006	9	78.26	99.56	19.67	25.43	16.23	1.4	840.22	137.93	24.976003	0.0944	33	Yunnan	42	47134935	44491525.42
¶³«n	2006	10	78.93	149.91	17.57	23.61	14.07	1.36	843.01	153.59	24.976003	0.0944	34	Yunnan	42	47134935	44491525.42
¶³«n	2006	11	72.15	17.27	13.57	21.1	8.83	1.58	841.86	203.55	24.976003	0.1281	35	Yunnan	57	47134935	44496487.12
¶³«n	2006	12	71.96	7.26	9.81	17.27	4.99	1.56	843.02	180.96	24.976003	0.1169	36	Yunnan	52	47134935	44482463.64
¶³«n	2007	1	69.33	10.59	9.08	16.11	4.44	1.84	842.49	172.53	24.976003	0.0781	37	Yunnan	35	47134935	44814340.59
¶³«n	2007	2	65	42.6	10.74	18.85	4.94	1.92	840.44	197.87	24.976003	0.0714	38	Yunnan	32	47134935	44817927.17
¶³«n	2007	3	53.81	8.63	15.31	24.21	8.49	2.42	838.22	253.93	24.976003	0.1271	39	Yunnan	57	47134935	44846577.5
¶³«n	2007	4	68.04	80.62	16.58	23.54	11.83	2	835	173.13	24.976003	0.2677	40	Yunnan	120	47134935	44826298.09
¶³«n	2007	5	69.67	152.74	19.62	25.95	14.96	1.74	838.17	180.47	24.976003	0.2454	41	Yunnan	110	47134935	44824775.88
¶³«n	2007	6	73.41	125.86	21.84	27.66	17.9	1.82	835.58	181.16	24.976003	0.2632	42	Yunnan	118	47134935	44832826.75
¶³«n	2007	7	81	251.76	21.44	26.07	18.76	1.63	835.09	100.67	24.976003	0.1093	43	Yunnan	49	47134935	44830741.08
¶³«n	2007	8	81.22	218.43	21.17	26.8	18.08	1.25	836.54	133.96	24.976003	0.058	44	Yunnan	26	47134935	44827586.21
¶³«n	2007	9	79.81	144.5	19.01	24.69	15.77	1.36	839.26	118.78	24.976003	0.0513	45	Yunnan	23	47134935	44834307.99
¶³«n	2007	10	79.44	88.41	16.95	22.69	13.67	1.41	842	131.32	24.976003	0.1182	46	Yunnan	53	47134935	44839255.5
¶³«n	2007	11	76.33	44.39	12.77	19.44	8.62	1.37	843.75	157.03	24.976003	0.0937	47	Yunnan	42	47134935	44823906.08
¶³«n	2007	12	69.11	1.93	10.52	18.68	5.28	1.67	840.96	206.83	24.976003	0.203	48	Yunnan	91	47134935	44827586.21
¶³«n	2008	1	67.15	38.38	9.71	17.9	4.27	1.99	839.91	203.31	24.976003	0.2437	49	Yunnan	110	47134935	45137464.1
¶³«n	2008	2	68.37	27.89	8.8	15.26	4.41	2.11	840.23	159.5	24.976003	0.0864	50	Yunnan	39	47134935	45138888.89
¶³«n	2008	3	65.33	35.6	14.03	21.32	8.86	1.97	839.54	188.6	24.976003	0.2703	51	Yunnan	122	47134935	45135035.15
¶³«n	2008	4	60	44.6	18.33	25.9	12.6	2.21	838.3	218.02	24.976003	0.2658	52	Yunnan	120	47134935	45146726.86
¶³«n	2008	5	70.52	110.23	19.78	25.77	15.62	1.79	836.61	165.6	24.976003	0.3677	53	Yunnan	166	47134935	45145499.05
¶³«n	2008	6	76.96	183.76	20.81	26.2	17.46	1.6	835.67	131.06	24.976003	0.2747	54	Yunnan	124	47134935	45140152.89
¶³«n	2008	7	79.85	223.86	21.07	26.33	18.03	1.45	835.38	111.16	24.976003	0.144	55	Yunnan	65	47134935	45138888.89
¶³«n	2008	8	81.63	210.36	20.94	26.06	18.15	1.38	836.61	107.45	24.976003	0.0465	56	Yunnan	21	47134935	45161290.32
¶³«n	2008	9	78.33	111.1	20.39	26.62	16.93	1.37	838.98	154	24.976003	0.0487	57	Yunnan	22	47134935	45174537.99
¶³«n	2008	10	78.67	106.88	17.46	23.28	14.1	1.36	842.66	127.23	24.976003	0.0487	58	Yunnan	22	47134935	45174537.99
¶³«n	2008	11	73.19	58.32	12.55	20.15	7.94	1.47	843.34	188.6	24.976003	0.0997	59	Yunnan	45	47134935	45135406.22
¶³«n	2008	12	73.96	6.59	9.86	17.05	5.37	1.45	842.34	160.68	24.976003	0.0532	60	Yunnan	24	47134935	45112781.95
¶³«n	2009	1	70.41	8.09	9.35	16.74	4.53	1.73	841.97	174.63	24.976003	0.072639209	61	Yunnan	33	47134935	45430010.12
¶³«n	2009	2	55.15	14.94	13.6	23.06	6.61	2.09	838.66	236.76	24.976003	0.039621387	62	Yunnan	18	47134935	45430009.81
¶³«n	2009	3	55.33	21.2	15.11	23.47	8.83	2.18	838.99	213.76	24.976003	0.1453	63	Yunnan	66	47134935	45423262.22
¶³«n	2009	4	64.04	54.31	18.07	25.18	12.91	2.14	837.8	198.31	24.976003	0.206911687	64	Yunnan	94	47134935	45430009.95
¶³«n	2009	5	65.44	101.58	20.47	26.96	15.73	1.97	837.54	193.64	24.976003	0.2223	65	Yunnan	101	47134935	45434098.07
¶³«n	2009	6	74.74	167.79	21.64	27.14	18.13	1.64	834.64	129.15	24.976003	0.1321	66	Yunnan	60	47134935	45420136.26
¶³«n	2009	7	78.81	175.97	22.1	27.12	19.09	1.49	834.84	107.71	24.976003	0.077	67	Yunnan	35	47134935	45454545.45
¶³«n	2009	8	78.78	182.09	21.44	27.11	18.21	1.4	837.57	128.39	24.976003	0.0484	68	Yunnan	22	47134935	45454545.45
¶³«n	2009	9	75.37	90.02	20.78	27.21	16.98	1.4	839.34	165.34	24.976003	0.0594	69	Yunnan	27	47134935	45454545.45
¶³«n	2009	10	73.44	35.59	18.17	25.03	14.06	1.5	841.18	181.99	24.976003	0.0638	70	Yunnan	29	47134935	45454545.45
¶³«n	2009	11	68.41	18.03	12.9	20.68	7.89	1.69	842.17	192.81	24.976003	0.0682	71	Yunnan	31	47134935	45454545.45
¶³«n	2009	12	65.85	3.91	10.2	18.61	4.68	1.73	840.99	216.78	24.976003	0.0616	72	Yunnan	28	47134935	45454545.45
¶³«n	2010	1	58.85	5.25	10.64	20.06	4.18	1.74	841.83	234.92	24.976003	0.0722	73	Yunnan	33	47134935	45706371.19
¶³«n	2010	2	49.44	9.01	12.89	21.91	6.02	2.4	839	233.58	24.976003	0.035	74	Yunnan	16	47134935	45714285.71
¶³«n	2010	3	52.89	37.22	15.82	23.75	10	2.36	839.82	195.5	24.976003	0.0809	75	Yunnan	37	47134935	45735475.9
¶³«n	2010	4	61.96	92.14	17.97	25.47	12.52	2.27	839.1	203.5	24.976003	0.0744	76	Yunnan	34	47134935	45698924.73
¶³«n	2010	5	64	87.68	21.47	27.91	16.71	2.2	836.26	207.17	24.976003	0.1181	77	Yunnan	54	47134935	45723962.74
¶³«n	2010	6	75.63	146.99	21.54	26.67	18.37	1.83	836.29	124.3	24.976003	0.102822126	78	Yunnan	47	47134935	45710006.04
¶³«n	2010	7	78.15	229.06	22.16	27.15	19.08	1.6	836.63	121.66	24.976003	0.0809	79	Yunnan	37	47134935	45735475.9
¶³«n	2010	8	78.78	163.76	21.68	27.41	18.38	1.42	838.09	155.7	24.976003	0.0438	80	Yunnan	20	47134935	45662100.46
¶³«n	2010	9	80.11	131.91	20.5	26.23	17.34	1.36	839.24	138.96	24.976003	0.0831	81	Yunnan	38	47134935	45728038.51
¶³«n	2010	10	81	134.08	16.93	22.27	13.86	1.37	841.64	121.49	24.976003	0.0809	82	Yunnan	37	47134935	45735475.9
¶³«n	2010	11	78.37	22.99	13.08	19.54	9.22	1.39	842.47	146.23	24.976003	0.109385241	83	Yunnan	50	47134935	45710005.8
¶³«n	2010	12	71.81	33.83	10.5	18.37	5.59	1.57	839.53	194.65	24.976003	0.0919	84	Yunnan	42	47134935	45701849.84
¶³«n	2011	1	72.33	32.81	8.01	14.77	3.69	1.96	839.66	165.57	24.976003	0.0718	85	Yunnan	33	47134935	45961002.79
¶³«n	2011	2	60.26	5.72	11.76	20.73	5.34	2.06	838.5	227.86	24.976003	0.0348	86	Yunnan	16	47134935	45977011.49
¶³«n	2011	3	65.78	58.07	12.97	19.87	8.2	2.13	840.26	165.5	24.976003	0.0979	87	Yunnan	45	47134935	45965270.68
¶³«n	2011	4	64.37	44.57	17.5	24.68	12.26	2.06	839.51	206.78	24.976003	0.2284	88	Yunnan	105	47134935	45971978.98
¶³«n	2011	5	68.56	90.17	20.07	26.53	15.44	1.79	837.37	197.74	24.976003	0.4264	89	Yunnan	196	47134935	45966228.89
¶³«n	2011	6	75.56	141.8	21.86	27.42	18.26	1.66	834.73	158.52	24.976003	0.3546	90	Yunnan	163	47134935	45967287.08
¶³«n	2011	7	76.96	161.4	21.95	27.38	18.46	1.54	835.52	161.45	24.976003	0.195795351	91	Yunnan	90	47134935	45966362.09
¶³«n	2011	8	77.48	132.6	21.1	27.23	17.46	1.41	837.55	165.32	24.976003	0.1262	92	Yunnan	58	47134935	45958795.56
¶³«n	2011	9	79.41	139.64	20.57	26.26	17.41	1.46	838.1	144.19	24.976003	0.1305	93	Yunnan	60	47134935	45977011.49
¶³«n	2011	10	78.04	61.55	17.01	22.83	13.56	1.45	841.94	137.87	24.976003	0.1479	94	Yunnan	68	47134935	45977011.49
¶³«n	2011	11	73.44	24.06	12.5	20.49	7.46	1.38	842.41	201.59	24.976003	0.215374887	95	Yunnan	99	47134935	45966361.9
¶³«n	2011	12	72.41	7.56	9.99	16.59	5.78	1.62	842.31	152.28	24.976003	0.2698	96	Yunnan	124	47134935	45959970.35
¶³«n	2012	1	67.89	25.25	9.36	17.06	4.24	2.02	839.27	203.1	24.976003	0.1576	97	Yunnan	73	47134935	46319796.95
¶³«n	2012	2	57.81	8.89	12.22	21.04	5.77	2.39	837.5	231.01	24.976003	0.0972	98	Yunnan	45	47134935	46296296.3
¶³«n	2012	3	57.96	27.04	14.71	22.68	8.85	2.36	838.39	215.33	24.976003	0.2354	99	Yunnan	109	47134935	46304163.13
¶³«n	2012	4	59	40.34	18.2	25.8	12.35	2.2	837.71	224.71	24.976003	0.431871895	100	Yunnan	200	47134935	46310029.04
¶³«n	2012	5	62.26	80.78	21.69	28.59	16.45	1.99	835.9	216.26	24.976003	0.6629	101	Yunnan	307	47134935	46311660.88
¶³«n	2012	6	78.56	180.06	21.51	26.54	18.41	1.57	833.62	107.15	24.976003	0.5139	102	Yunnan	238	47134935	46312512.16
¶³«n	2012	7	81.63	230.23	21.67	26.46	18.91	1.51	834.36	101.98	24.976003	0.3217	103	Yunnan	149	47134935	46316443.89
¶³«n	2012	8	80.11	171.49	21.47	27.36	18.1	1.28	836.51	152.47	24.976003	0.12308349	104	Yunnan	57	47134935	46310029.07
¶³«n	2012	9	81.59	134.5	19.5	24.71	16.64	1.34	840.11	106.38	24.976003	0.1749	105	Yunnan	81	47134935	46312178.39
¶³«n	2012	10	75.59	46.01	17.26	24.2	13.06	1.49	841.71	191.65	24.976003	0.1727	106	Yunnan	80	47134935	46323103.65
¶³«n	2012	11	69.67	25.39	14.31	22.09	9.34	1.77	840.46	215.16	24.976003	0.1814	107	Yunnan	84	47134935	46306504.96
¶³«n	2012	12	66.15	3.54	10.41	18.92	4.92	1.79	840.42	223.15	24.976003	0.2203	108	Yunnan	102	47134935	46300499.32
¶³«n	2013	1	64.67	8.42	9.41	17.65	3.87	1.78	840.77	213.99	24.976003	0.1717	109	Yunnan	80	47134935	46592894.58
¶³«n	2013	2	55.19	8.96	14.1	23.49	7.27	2.14	840.43	232.06	24.976003	0.100880004	110	Yunnan	47	47134935	46590006.08
¶³«n	2013	3	55.04	23.43	16.09	24.61	9.75	2.1	839.43	241.54	24.976003	0.206052774	111	Yunnan	96	47134935	46590006.11
¶³«n	2013	4	58.22	44.8	18.17	25.72	12.36	2.18	837.72	220.31	24.976003	0.4765	112	Yunnan	222	47134935	46589716.68
¶³«n	2013	5	69.85	126.71	20.17	26.53	15.8	1.79	836.76	194.29	24.976003	0.4808	113	Yunnan	224	47134935	46589018.3
¶³«n	2013	6	70.15	116.97	22.29	28.6	17.93	1.66	835.17	189.88	24.976003	0.4143	114	Yunnan	193	47134935	46584600.53
¶³«n	2013	7	80.52	226.21	21.81	26.74	18.98	1.56	834.96	115.27	24.976003	0.2533	115	Yunnan	118	47134935	46585076.98
¶³«n	2013	8	80.19	218.84	21.16	27.07	17.87	1.36	836.6	157.83	24.976003	0.1052	116	Yunnan	49	47134935	46577946.77
¶³«n	2013	9	79.93	126.42	19.67	25.42	16.42	1.28	839.52	135.81	24.976003	0.1545	117	Yunnan	72	47134935	46601941.75
¶³«n	2013	10	78.41	119.26	16.17	22.1	12.61	1.27	842.96	137.94	24.976003	0.176	118	Yunnan	82	47134935	46590909.09
¶³«n	2013	11	71.37	5.99	13.36	21.31	8.42	1.46	842.65	211.04	24.976003	0.1953	119	Yunnan	91	47134935	46594982.08
¶³«n	2013	12	72.22	42.7	8.5	15.79	3.94	1.47	841.73	180.21	24.976003	0.1953	120	Yunnan	91	47134935	46594982.08
¶³«n	2014	1	65.26	5.88	9.38	18.27	3.33	1.77	841.72	231.76	24.976003	0.1408	121	Yunnan	66	47134935	46875000
¶³«n	2014	2	60.22	22.13	11.69	20.11	5.63	2.29	837.77	216.33	24.976003	0.0853	122	Yunnan	40	47134935	46893317.7
¶³«n	2014	3	57.48	30.21	15.38	23.77	9.06	2.32	839.16	244.41	24.976003	0.2027	123	Yunnan	95	47134935	46867291.56
¶³«n	2014	4	55.33	25.38	19.11	27.13	12.79	2.23	838.26	248.26	24.976003	0.239	124	Yunnan	112	47134935	46861924.69
¶³«n	2014	5	62.7	66.06	21.29	28.05	16.09	2.16	836.63	234.5	24.976003	0.3819	125	Yunnan	179	47134935	46870908.61
¶³«n	2014	6	75.11	190.84	22.27	27.64	18.78	1.73	834.17	144.78	24.976003	0.2646	126	Yunnan	124	47134935	46863189.72
¶³«n	2014	7	81.81	270.88	21.76	27	18.84	1.39	835.51	135.94	24.976003	0.1771	127	Yunnan	83	47134935	46866177.3
¶³«n	2014	8	82.22	191.97	21.09	26.07	18.3	1.36	836.94	115.16	24.976003	0.1344	128	Yunnan	63	47134935	46875000
¶³«n	2014	9	79.78	127.16	20.74	26.77	17.31	1.43	838.27	173.44	24.976003	0.1216	129	Yunnan	57	47134935	46875000
¶³«n	2014	10	76	44.62	17.17	23.84	13.11	1.47	842.31	188.18	24.976003	0.207	130	Yunnan	97	47134935	46859903.38
¶³«n	2014	11	73.74	31.2	13.59	20.82	9.04	1.62	841.16	194.46	24.976003	0.2198	131	Yunnan	103	47134935	46860782.53
¶³«n	2014	12	70.67	6.34	9.78	17.49	5	1.63	842.63	188.25	24.976003	0.2283	132	Yunnan	107	47134935	46868155.94
¶³«n	2015	1	72.11	88.29	9.57	17.14	4.67	1.69	841.86	185.16	24.976003	0.2164	133	Yunnan	102	47134935	47134935.3
¶³«n	2015	2	62.89	7.83	11.6	19.85	5.62	2	840.09	218.51	24.976003	0.106069284	134	Yunnan	50	47134935	47139000.2
¶³«n	2015	3	55.63	29.54	16.49	25.02	10.05	2.29	839.94	256.5	24.976003	0.3415	135	Yunnan	161	47134935	47144948.76
¶³«n	2015	4	65.93	65.22	17.45	24.34	12.63	2.04	839.49	194.59	24.976003	0.4646	136	Yunnan	219	47134935	47137322.43
¶³«n	2015	5	62.41	59.08	21.57	28.57	16.11	2.06	836.28	244.46	24.976003	0.7085	137	Yunnan	334	47134935	47141848.98
¶³«n	2015	6	71.07	101.73	22.89	28.52	19.03	1.89	835.2	174.43	24.976003	0.6046	138	Yunnan	285	47134935	47138604.04
¶³«n	2015	7	77.74	207.21	21.11	26.44	17.71	1.36	835.89	120.88	24.976003	0.4264	139	Yunnan	201	47134935	47138836.77
¶³«n	2015	8	83.37	248.97	20.79	25.7	18.07	1.25	837.15	94.18	24.976003	0.193	140	Yunnan	91	47134935	47150259.07
¶³«n	2015	9	81.7	129.83	20.71	26.15	17.76	1.35	839.11	119.64	24.976003	0.1443	141	Yunnan	68	47134935	47124047.12
¶³«n	2015	10	77.7	116.66	16.92	23.55	12.91	1.39	842.77	174	24.976003	0.190924712	142	Yunnan	90	47134935	47139000.01
¶³«n	2015	11	73.89	37.24	13.86	21.44	9.13	1.51	842.4	199.43	24.976003	0.233352426	143	Yunnan	110	47134935	47138999.96
¶³«n	2015	12	75.3	33.54	9.98	16.36	5.98	1.59	842.47	151.91	24.976003	0.2609	144	Yunnan	123	47134935	47144499.81
¶³«n	2016	1	69.15	24.65	8.49	16.19	3.44	1.78	840.58	NA	24.976003	0.233372549	145	Yunnan	110	47134935	47134935.31
¶³«n	2016	2	68.99	32.14	10.34	17.01	5.88	2.01	842.09	134.59	24.976003	0.103947899	146	Yunnan	49	47134935	47138999.89
¶³«n	2016	3	61.35	25.03	15.06	22.84	9.4	2.23	839.62	199.15	24.976003	0.282108696	147	Yunnan	133	47134935	47144948.7
¶³«n	2016	4	65.38	90.67	18.06	25.25	12.72	2.17	837.14	158.46	24.976003	0.396713242	148	Yunnan	187	47134935	47137322.43
¶³«n	2016	5	69.43	122.35	20.13	26.44	15.51	1.89	836.98	168.01	24.976003	0.443342814	149	Yunnan	209	47134935	47141849.02
¶³«n	2016	6	78.37	165.67	21.65	26.89	18.38	1.65	836.4	113.2	24.976003	0.547322105	150	Yunnan	258	47134935	47138604.06
¶³«n	2016	7	82.07	213.63	21.52	26.38	18.66	1.46	836.12	97.12	24.976003	0.305480597	151	Yunnan	144	47134935	47138836.78
¶³«n	2016	8	80.84	197.17	21.84	27.95	18.42	1.36	835.9	NA	24.976003	0.146376119	152	Yunnan	69	47134935	47138836.9
¶³«n	2016	9	81.8	141.24	20.11	25.37	17.19	1.27	838.71	96.42	24.976003	0.241914706	153	Yunnan	114	47134935	47124047.1
¶³«n	2016	10	79.05	74.37	18.44	24.69	14.8	1.37	840.08	143.29	24.976003	0.256687668	154	Yunnan	121	47134935	47139000.07
¶³«n	2016	11	76.41	67.07	13.74	21.19	9.3	1.49	841.78	166.72	24.976003	0.271537368	155	Yunnan	128	47134935	47139000.04
¶³«n	2016	12	73.72	5.16	11.01	18.6	6.37	1.5	842.34	NA	24.976003	0.379728038	156	Yunnan	179	47134935	47139000.04
¶³«n	2017	1	68.14	26.1	10.7	18.78	5.35	1.66	841.3	194.04	24.976003	0.2494	157	Yunnan	119	47134935	47714514.84
¶³«n	2017	2	65.06	23.05	11.74	19.52	6.3	1.98	840.61	172.06	24.976003	0.109	158	Yunnan	52	47134935	47706422.02
¶³«n	2017	3	65.22	57.67	14.19	21.56	8.94	2.09	838.59	162.18	24.976003	0.2159	159	Yunnan	103	47134935	47707271.89
¶³«n	2017	4	69.45	94.55	17.04	23.53	12.52	1.95	838.37	161.72	24.976003	0.3752	160	Yunnan	179	47134935	47707889.13
¶³«n	2017	5	68.18	74.71	19.64	26.1	14.76	1.77	838.46	196.45	24.976003	0.5953	161	Yunnan	284	47134935	47707038.47
¶³«n	2017	6	74.8	140.39	21.84	27.3	18.29	1.71	835.19	140.57	24.976003	0.5869	162	Yunnan	280	47134935	47708297.84
¶³«n	2017	7	82.99	276.94	21	26.15	18.07	1.26	836.41	103.4	24.976003	0.4213	163	Yunnan	201	47134935	47709470.69
¶³«n	2017	8	82.66	233.37	21.52	26.87	18.63	1.35	836.21	121.16	24.976003	0.1719	164	Yunnan	82	47134935	47702152.41
¶³«n	2017	9	81.47	127.34	21.07	26.71	18	1.35	838.79	132.57	24.976003	0.2012	165	Yunnan	96	47134935	47713717.69
¶³«n	2017	10	82	101.06	17.87	23.43	14.77	1.31	841.34	137.19	24.976003	0.2599	166	Yunnan	124	47134935	47710657.95
¶³«n	2017	11	75.09	31.41	13.44	20.7	8.99	1.5	842.14	184.83	24.976003	0.3584	167	Yunnan	171	47134935	47712053.57
¶³«n	2017	12	72.31	8.51	10.39	17.97	5.67	1.5	842.6	188.98	24.976003	0.4464	168	Yunnan	213	47134935	47715053.76
¶³«n	2018	1	68.48	27	9.6	17.03	4.67	1.88	837.56	192.41	24.976003	0.3104	169	Yunnan	149	47134935	48002577.32
¶³«n	2018	2	62.53	9.2	11.27	18.88	5.77	2.13	838.85	189.1	24.976003	0.1208	170	Yunnan	58	47134935	48013245.03
¶³«n	2018	3	62.29	44.29	14.83	22.76	9.13	2.11	837.93	223.15	24.976003	0.3312	171	Yunnan	159	47134935	48007246.38
¶³«n	2018	4	63.2	NA	17.75	25.21	12.41	2.1	837.81	200.69	24.976003	0.5291	172	Yunnan	254	47134935	48006048.01
¶³«n	2018	5	69.77	109.1	20.21	26.2	15.78	1.97	836.56	181.19	24.976003	0.7853	173	Yunnan	377	47134935	48007131.03
¶³«n	2018	6	81.33	211.62	21.08	25.94	18.11	1.61	833.71	98.53	24.976003	0.7853	174	Yunnan	377	47134935	48007131.03
¶³«n	2018	7	81.72	220.06	21.91	27.01	18.9	1.42	833.1	114	24.976003	0.5354	175	Yunnan	257	47134935	48001494.21
¶³«n	2018	8	83.18	249	21.26	26.85	18.3	1.32	834.12	115.13	24.976003	0.2271	176	Yunnan	109	47134935	47996477.32
¶³«n	2018	9	83.01	99.67	20.24	25.54	17.37	1.42	837.98	111.92	24.976003	0.2229	177	Yunnan	107	47134935	48003589.05
¶³«n	2018	10	80.29	94.53	16.14	21.72	12.84	1.51	841.44	129.41	24.976003	0.327	178	Yunnan	157	47134935	48012232.42
¶³«n	2018	11	71.34	6.34	12.88	21.26	7.59	1.62	841.18	223.36	24.976003	0.3729	179	Yunnan	179	47134935	48002145.35
¶³«n	2018	12	71.84	44.33	10.9	18.33	6.13	1.67	840.69	181.58	24.976003	0.4208	180	Yunnan	202	47134935	48003802.28
ºÖ«Ø	2004	1	73.24	39.08	9.1	13.61	6.09	1.88	992.53	98.84	26.081057	0.0278	1	Fujian	10	38054968	35971223.02
ºÖ«Ø	2004	2	74.35	75.85	11.88	18.28	7.74	1.93	990.14	146.15	26.081057	0.0222	2	Fujian	8	38054968	36036036.04
ºÖ«Ø	2004	3	77.71	142.11	13.2	18.06	10.01	1.98	987.93	96.06	26.081057	0.0695	3	Fujian	25	38054968	35971223.02
ºÖ«Ø	2004	4	75.88	160.42	18.91	24.51	15.06	1.95	983.75	138.22	26.081057	0.1029	4	Fujian	37	38054968	35957240.04
ºÖ«Ø	2004	5	77.71	189.12	22.75	28.05	19.05	1.95	980.34	159.49	26.081057	0.0918	5	Fujian	33	38054968	35947712.42
ºÖ«Ø	2004	6	75.47	106.21	25.41	30.42	21.9	1.98	978.55	181.31	26.081057	0.0556	6	Fujian	20	38054968	35971223.02
ºÖ«Ø	2004	7	74.94	149.04	27.29	32.71	23.48	2.21	978.02	246.71	26.081057	0.0167	7	Fujian	6	38054968	35928143.71
ºÖ«Ø	2004	8	76.12	179.18	27.52	32.86	24.09	2.1	975.34	212.32	26.081057	0.0167	8	Fujian	6	38054968	35928143.71
ºÖ«Ø	2004	9	79.24	235.36	24.41	29.41	21.22	1.79	982.26	166	26.081057	0.0167	9	Fujian	6	38054968	35928143.71
ºÖ«Ø	2004	10	65.47	3.32	19.06	25.98	14.1	2.22	988.72	248.53	26.081057	0.0501	10	Fujian	18	38054968	35928143.71
ºÖ«Ø	2004	11	73.12	33.59	16.57	22.61	12.72	2.06	991.36	153.29	26.081057	0.0362	11	Fujian	13	38054968	35911602.21
ºÖ«Ø	2004	12	74.94	46.07	11.51	17.39	7.72	2.25	991.99	144.51	26.081057	0.0807	12	Fujian	29	38054968	35935563.82
ºÖ«Ø	2005	1	76.53	40.33	8.01	12.01	5.43	2.27	991.69	71.59	26.081057	0.0626	13	Fujian	22	38054968	35143769.97
ºÖ«Ø	2005	2	84	153.18	10.02	13.83	7.68	2.44	990.21	37.32	26.081057	0.0455	14	Fujian	16	38054968	35164835.16
ºÖ«Ø	2005	3	74.47	133.34	12.19	17.54	8.68	2.39	990.32	91.5	26.081057	0.0512	15	Fujian	18	38054968	35156250
ºÖ«Ø	2005	4	76.29	99.1	19.19	24.85	15.25	2.18	985.03	132.14	26.081057	0.0512	16	Fujian	18	38054968	35156250
ºÖ«Ø	2005	5	84.76	393.37	22.62	26.64	20.18	2.22	979.17	72.26	26.081057	0.0455	17	Fujian	16	38054968	35164835.16
ºÖ«Ø	2005	6	80.59	401.41	25.54	29.85	22.6	2.39	975.87	130.06	26.081057	0.0285	18	Fujian	10	38054968	35087719.3
ºÖ«Ø	2005	7	73.94	151.15	27.95	33.24	24.06	2.58	977.31	245.24	26.081057	0.0085	19	Fujian	3	38054968	35294117.65
ºÖ«Ø	2005	8	77.18	161.09	27.23	32.25	23.96	2.32	976.48	171.89	26.081057	0.0085	20	Fujian	3	38054968	35294117.65
ºÖ«Ø	2005	9	74.53	135.01	26.33	31.67	22.74	2.35	981.51	194.27	26.081057	0.0114	21	Fujian	4	38054968	35087719.3
ºÖ«Ø	2005	10	73.65	94.18	21.22	26.21	17.91	2.43	987.38	146.31	26.081057	0.0199	22	Fujian	7	38054968	35175879.4
ºÖ«Ø	2005	11	77.53	37.44	17.71	22.45	14.73	2.07	988.73	105.48	26.081057	0.0228	23	Fujian	8	38054968	35087719.3
ºÖ«Ø	2005	12	65.76	23.81	9.86	15.04	6.32	2.41	994.02	138.49	26.081057	0.0427	24	Fujian	15	38054968	35128805.62
ºÖ«Ø	2006	1	77.18	29.11	11.06	16.12	7.94	2.3	990.44	101.02	26.081057	0.0198	25	Fujian	7	38054968	35353535.35
ºÖ«Ø	2006	2	78.76	104.65	11.55	16.08	8.64	2.42	992.34	64.06	26.081057	0.017	26	Fujian	6	38054968	35294117.65
ºÖ«Ø	2006	3	79.24	167.56	13.45	18.37	10.2	2.16	987.11	98.51	26.081057	0.0622	27	Fujian	22	38054968	35369774.92
ºÖ«Ø	2006	4	80.82	230.03	18.71	23.65	15.46	2.35	982.77	87.04	26.081057	0.0368	28	Fujian	13	38054968	35326086.96
ºÖ«Ø	2006	5	81.76	385.06	21.58	25.73	18.89	2.29	981.91	78.28	26.081057	0.0226	29	Fujian	8	38054968	35398230.09
ºÖ«Ø	2006	6	83.94	423.08	25.15	29.43	22.28	2.26	977.61	129.14	26.081057	0.0339	30	Fujian	12	38054968	35398230.09
ºÖ«Ø	2006	7	77.71	239.18	27.97	32.75	24.6	2.66	974.71	204.51	26.081057	0.0198	31	Fujian	7	38054968	35353535.35
ºÖ«Ø	2006	8	76.29	153.19	27.52	33.17	23.88	2.03	977.15	223.98	26.081057	0.0113	32	Fujian	4	38054968	35398230.09
ºÖ«Ø	2006	9	75.94	107.67	23.96	29.32	20.45	2.14	981.85	172.24	26.081057	0.017	33	Fujian	6	38054968	35294117.65
ºÖ«Ø	2006	10	71.24	7.32	22.89	28.11	19.42	2.06	986.41	168.99	26.081057	0.0141	34	Fujian	5	38054968	35460992.91
ºÖ«Ø	2006	11	75.53	136.09	17.39	22.47	13.99	1.95	987.88	123.54	26.081057	0.0594	35	Fujian	21	38054968	35353535.35
ºÖ«Ø	2006	12	73.88	58.61	11.38	16.76	7.94	2.25	993.51	130.86	26.081057	0.0453	36	Fujian	16	38054968	35320088.3
ºÖ«Ø	2007	1	74.12	47.62	9.58	14.23	6.58	2.21	994.22	109.24	26.081057	0.0646	37	Fujian	23	38054968	35603715.17
ºÖ«Ø	2007	2	76.12	81.01	13.24	19.13	9.41	2.01	988.76	129.61	26.081057	0.0365	38	Fujian	13	38054968	35616438.36
ºÖ«Ø	2007	3	81.94	122	14.78	19.14	11.97	2.17	986.57	73.44	26.081057	0.0534	39	Fujian	19	38054968	35580524.34
ºÖ«Ø	2007	4	77	216.05	17.18	22.15	13.81	2.16	985.53	109.11	26.081057	0.0393	40	Fujian	14	38054968	35623409.67
ºÖ«Ø	2007	5	75.65	112.22	23.06	28.62	19.15	1.98	980.43	157.06	26.081057	0.045	41	Fujian	16	38054968	35555555.56
ºÖ«Ø	2007	6	83.71	329.85	25.58	29.93	23	1.98	977.11	105.1	26.081057	0.0309	42	Fujian	11	38054968	35598705.5
ºÖ«Ø	2007	7	72.35	44	28.88	34.62	24.74	2.24	976.81	262.94	26.081057	0.0197	43	Fujian	7	38054968	35532994.92
ºÖ«Ø	2007	8	80.29	308.06	26.78	31.61	23.94	2.35	975.5	135.22	26.081057	0.0141	44	Fujian	5	38054968	35460992.91
ºÖ«Ø	2007	9	76	100.81	24.84	29.35	21.89	2.32	979.4	122.13	26.081057	0.0309	45	Fujian	11	38054968	35598705.5
ºÖ«Ø	2007	10	69.76	46.74	21.46	26.67	17.78	2.62	985.96	168.77	26.081057	0.0169	46	Fujian	6	38054968	35502958.58
ºÖ«Ø	2007	11	68.24	18.17	15.38	21.3	11.24	2.71	990.1	161.16	26.081057	0.0365	47	Fujian	13	38054968	35616438.36
ºÖ«Ø	2007	12	76	59.26	13.02	17.89	9.91	2.01	990.2	101.78	26.081057	0.0787	48	Fujian	28	38054968	35578144.85
ºÖ«Ø	2008	1	76.71	83.42	9.09	13.55	6.29	2.41	992.22	86.32	26.081057	0.0614	49	Fujian	22	38054968	35830618.89
ºÖ«Ø	2008	2	70.71	68.09	7.8	12.35	4.64	2.35	993.21	92.01	26.081057	0.0168	50	Fujian	6	38054968	35714285.71
ºÖ«Ø	2008	3	71.06	132.98	14.66	20.84	10.47	1.81	987.15	151.17	26.081057	0.0475	51	Fujian	17	38054968	35789473.68
ºÖ«Ø	2008	4	77.88	153.12	19.19	23.87	16	1.94	983.68	102.81	26.081057	0.0531	52	Fujian	19	38054968	35781544.26
ºÖ«Ø	2008	5	76.18	199.74	22.19	27.41	18.58	1.97	979.41	136.14	26.081057	0.067	53	Fujian	24	38054968	35820895.52
ºÖ«Ø	2008	6	82.82	275.83	25.25	29.49	22.47	2.04	977.26	115.86	26.081057	0.0726	54	Fujian	26	38054968	35812672.18
ºÖ«Ø	2008	7	77.53	296.28	27.53	32.65	24.05	2.19	975.95	206.66	26.081057	0.014	55	Fujian	5	38054968	35714285.71
ºÖ«Ø	2008	8	77.06	76.81	27.43	32.63	24.05	1.85	977.61	201.24	26.081057	0.0168	56	Fujian	6	38054968	35714285.71
ºÖ«Ø	2008	9	74.47	86.38	26.44	31.58	23.04	2.21	979.71	179.32	26.081057	0.0223	57	Fujian	8	38054968	35874439.46
ºÖ«Ø	2008	10	77.59	113.11	22.32	26.85	19.39	1.85	986.67	126.16	26.081057	0.0223	58	Fujian	8	38054968	35874439.46
ºÖ«Ø	2008	11	71.06	46.58	15.68	21.18	12.09	2.09	990.81	155.43	26.081057	0.0195	59	Fujian	7	38054968	35897435.9
ºÖ«Ø	2008	12	68.35	7.74	10.78	17.55	6.51	1.88	992.31	153.25	26.081057	0.0419	60	Fujian	15	38054968	35799522.67
ºÖ«Ø	2009	1	67.94	29.26	8.13	14.12	4.09	2.01	993.89	158.46	26.081057	0.057810191	61	Fujian	21	38054968	36325775.16
ºÖ«Ø	2009	2	76.94	23.89	15.5	21.42	11.88	2.08	986.49	121.29	26.081057	0.027528662	62	Fujian	10	38054968	36325775.66
ºÖ«Ø	2009	3	80.53	200.59	13.68	18.25	10.48	2.09	987.09	88.84	26.081057	0.0385	63	Fujian	14	38054968	36363636.36
ºÖ«Ø	2009	4	71.88	144.96	18.24	23.46	14.68	2.09	984.52	131.11	26.081057	0.063315924	64	Fujian	23	38054968	36325774.86
ºÖ«Ø	2009	5	71.29	139.03	22.32	27.92	18.21	1.8	982.36	175.21	26.081057	0.0688	65	Fujian	25	38054968	36337209.3
ºÖ«Ø	2009	6	79.35	237.14	25.46	30	22.34	2.09	976.04	140.46	26.081057	0.044	66	Fujian	16	38054968	36363636.36
ºÖ«Ø	2009	7	77.24	175.9	27.86	32.72	24.39	2.06	976.51	220.87	26.081057	0.033	67	Fujian	12	38054968	36363636.36
ºÖ«Ø	2009	8	77.35	224.05	27.88	33.04	24.59	2.11	976	203.14	26.081057	0.0138	68	Fujian	5	38054968	36231884.06
ºÖ«Ø	2009	9	74.76	72.42	26.88	31.77	23.55	2.14	980.48	183.46	26.081057	0.0358	69	Fujian	13	38054968	36312849.16
ºÖ«Ø	2009	10	67.18	6.64	21.48	27.17	17.36	2.22	985.09	198.74	26.081057	0.0165	70	Fujian	6	38054968	36363636.36
ºÖ«Ø	2009	11	78	115.28	14.61	19.36	11.48	2.18	990.41	117.37	26.081057	0.0303	71	Fujian	11	38054968	36303630.36
ºÖ«Ø	2009	12	77.76	62.73	10.82	15.49	7.73	1.85	991.54	111.22	26.081057	0.0193	72	Fujian	7	38054968	36269430.05
ºÖ«Ø	2010	1	82.12	88.69	10.71	15.19	7.86	1.81	992.31	84.18	26.081057	0.0083	73	Fujian	3	38054968	36144578.31
ºÖ«Ø	2010	2	84.53	134.97	12.31	16.56	9.55	2.06	988.01	68.98	26.081057	0.0193	74	Fujian	7	38054968	36269430.05
ºÖ«Ø	2010	3	76.71	187.46	14.51	20.06	10.8	2.24	988.32	124.75	26.081057	0.0138	75	Fujian	5	38054968	36231884.06
ºÖ«Ø	2010	4	83	295.34	16.28	20.78	13.22	1.92	986.4	82.39	26.081057	0.0276	76	Fujian	10	38054968	36231884.06
ºÖ«Ø	2010	5	82.18	281.46	22.08	26.26	19.15	1.91	980.09	105.84	26.081057	0.0469	77	Fujian	17	38054968	36247334.75
ºÖ«Ø	2010	6	85.59	472.56	23.73	27.21	21.46	2.09	978.71	66.81	26.081057	0.030328087	78	Fujian	11	38054968	36270009.38
ºÖ«Ø	2010	7	78.53	120.86	27.84	32.99	24.48	2.12	978.48	216.17	26.081057	0.0028	79	Fujian	1	38054968	35714285.71
ºÖ«Ø	2010	8	75.18	96.61	28.16	33.75	24.48	2.05	979.37	260.4	26.081057	0.0165	80	Fujian	6	38054968	36363636.36
ºÖ«Ø	2010	9	79.24	153.42	26.25	31.03	23.25	2.13	980.79	166.96	26.081057	0.0193	81	Fujian	7	38054968	36269430.05
ºÖ«Ø	2010	10	75.06	68.22	20.06	24.14	17.22	2.6	985.97	114.08	26.081057	0.0165	82	Fujian	6	38054968	36363636.36
ºÖ«Ø	2010	11	74.94	14.91	15.52	20.93	11.98	2.11	989.74	147.25	26.081057	0.049627779	83	Fujian	18	38054968	36270009.18
ºÖ«Ø	2010	12	73.12	85.83	10.47	16.45	6.55	2.07	988.66	162.79	26.081057	0.08	84	Fujian	29	38054968	36250000
ºÖ«Ø	2011	1	72	23.25	6.06	9.65	3.68	2.49	994.62	62.58	26.081057	0.1003	85	Fujian	37	38054968	36889332
ºÖ«Ø	2011	2	77.41	60.29	10.55	15.95	7.08	1.94	988.83	108.07	26.081057	0.0352	86	Fujian	13	38054968	36931818.18
ºÖ«Ø	2011	3	69.59	71.72	11.95	17.03	8.53	2.37	991.09	98.01	26.081057	0.1138	87	Fujian	42	38054968	36906854.13
ºÖ«Ø	2011	4	69.82	64.34	18.87	24.86	14.48	2	984.88	164.61	26.081057	0.2006	88	Fujian	74	38054968	36889332
ºÖ«Ø	2011	5	81.24	260.74	21.51	26.07	18.24	1.89	980.76	128.49	26.081057	0.1816	89	Fujian	67	38054968	36894273.13
ºÖ«Ø	2011	6	80.35	191.39	26.35	30.88	23.39	2.31	976.61	143.55	26.081057	0.1708	90	Fujian	63	38054968	36885245.9
ºÖ«Ø	2011	7	77.35	119.49	27.91	33.01	24.45	2.04	975.59	230.55	26.081057	0.046077553	91	Fujian	17	38054968	36894320.32
ºÖ«Ø	2011	8	76.24	197.79	27.49	33	23.9	2.18	977.08	224.66	26.081057	0.0325	92	Fujian	12	38054968	36923076.92
ºÖ«Ø	2011	9	74.88	56.21	25.32	30.05	22.18	2.06	980.82	164.72	26.081057	0.0352	93	Fujian	13	38054968	36931818.18
ºÖ«Ø	2011	10	75	53.5	20.56	25.15	17.56	2.28	987.26	130.34	26.081057	0.0515	94	Fujian	19	38054968	36893203.88
ºÖ«Ø	2011	11	79.65	159.4	18.16	23.03	15	2.15	988.5	123.07	26.081057	0.070471552	95	Fujian	26	38054968	36894320.14
ºÖ«Ø	2011	12	70.53	19.92	10.21	15.18	6.91	2.35	993.97	120.98	26.081057	0.0813	96	Fujian	30	38054968	36900369
ºÖ«Ø	2012	1	84.35	137.04	8.5	11.16	6.74	2.03	991.92	31.91	26.081057	0.0672	97	Fujian	25	38054968	37202380.95
ºÖ«Ø	2012	2	82.29	143.72	9.81	13.66	7.32	2.18	989.5	41.58	26.081057	0.0511	98	Fujian	19	38054968	37181996.09
ºÖ«Ø	2012	3	78.71	160.91	14.14	18.84	10.87	2.17	987.66	102.47	26.081057	0.0699	99	Fujian	26	38054968	37195994.28
ºÖ«Ø	2012	4	80.65	270.26	19.26	23.8	16.24	2.06	982.84	91.28	26.081057	0.11559142	100	Fujian	43	38054968	37199992.87
ºÖ«Ø	2012	5	80.76	239.8	22.91	27.13	20.09	1.93	979.55	107.02	26.081057	0.086	101	Fujian	32	38054968	37209302.33
ºÖ«Ø	2012	6	83.06	313.11	25.32	29.31	22.71	2.06	974.76	114.66	26.081057	0.043	102	Fujian	16	38054968	37209302.33
ºÖ«Ø	2012	7	75.18	97.76	27.99	33.13	24.25	2.25	976.32	247.11	26.081057	0.0323	103	Fujian	12	38054968	37151702.79
ºÖ«Ø	2012	8	76.94	196.49	27.34	32.34	24.02	2.28	974.7	207.25	26.081057	0.024193553	104	Fujian	9	38054968	37199992.91
ºÖ«Ø	2012	9	75.53	115.36	24.2	29.07	21.02	2.01	982.54	164.39	26.081057	0.0403	105	Fujian	15	38054968	37220843.67
ºÖ«Ø	2012	10	68.53	26.14	20.97	26.95	16.7	2.04	986.52	215.04	26.081057	0.0323	106	Fujian	12	38054968	37151702.79
ºÖ«Ø	2012	11	79.94	202.45	15.54	19.65	12.78	1.96	988.14	93.48	26.081057	0.0484	107	Fujian	18	38054968	37190082.64
ºÖ«Ø	2012	12	80	101.89	10.82	15.14	8.1	2.25	991.19	89.33	26.081057	0.0995	108	Fujian	37	38054968	37185929.65
ºÖ«Ø	2013	1	76.18	15.39	9.45	14.48	6.29	2	992.69	112.82	26.081057	0.0507	109	Fujian	19	38054968	37475345.17
ºÖ«Ø	2013	2	82.82	76.7	12.8	17.16	10.05	2.08	990.39	56.21	26.081057	0.021344718	110	Fujian	8	38054968	37479998.56
ºÖ«Ø	2013	3	76.18	120.74	15.59	21.58	11.75	2.08	986.83	140.51	26.081057	0.061366065	111	Fujian	23	38054968	37479998.11
ºÖ«Ø	2013	4	77.65	163.72	17.62	22.55	14.27	2.01	983.79	90.42	26.081057	0.0774	112	Fujian	29	38054968	37467700.26
ºÖ«Ø	2013	5	82.29	290.59	22.89	27.24	20.1	1.86	980.03	99.46	26.081057	0.0694	113	Fujian	26	38054968	37463976.95
ºÖ«Ø	2013	6	82.35	223.62	25.78	30.17	23.07	2.08	977.05	128.34	26.081057	0.064	114	Fujian	24	38054968	37500000
ºÖ«Ø	2013	7	74.65	165.52	27.78	32.89	23.94	2.32	978.29	247.35	26.081057	0.04	115	Fujian	15	38054968	37500000
ºÖ«Ø	2013	8	75.53	198.64	27.98	33.31	24.29	2.15	976.62	211.06	26.081057	0.0427	116	Fujian	16	38054968	37470726
ºÖ«Ø	2013	9	72.24	53.23	25.69	30.64	22.18	2.34	981.46	178.41	26.081057	0.0427	117	Fujian	16	38054968	37470726
ºÖ«Ø	2013	10	65.65	25.1	20.84	26.75	16.57	2.41	986.32	215.35	26.081057	0.0187	118	Fujian	7	38054968	37433155.08
ºÖ«Ø	2013	11	73.82	78.38	15.89	21.1	12.51	2.06	990.42	139.47	26.081057	0.0587	119	Fujian	22	38054968	37478705.28
ºÖ«Ø	2013	12	69.24	110.37	9.36	15.11	5.59	2.09	991.89	153.31	26.081057	0.0934	120	Fujian	35	38054968	37473233.4
ºÖ«Ø	2014	1	68.18	7.59	9.64	16.58	5.06	1.99	992.76	181.17	26.081057	0.1325	121	Fujian	50	38054968	37735849.06
ºÖ«Ø	2014	2	78.82	105.05	10.3	15.21	7.18	2.15	989.44	84.53	26.081057	0.0556	122	Fujian	21	38054968	37769784.17
ºÖ«Ø	2014	3	80.24	198.08	13.92	18.51	10.89	2.1	988.59	90.86	26.081057	0.1033	123	Fujian	39	38054968	37754114.23
ºÖ«Ø	2014	4	78.47	140.18	19.38	24.05	16.26	1.95	984.55	113.09	26.081057	0.106	124	Fujian	40	38054968	37735849.06
ºÖ«Ø	2014	5	84.71	381.48	21.91	26.04	19.21	1.86	980.94	62.84	26.081057	0.1139	125	Fujian	43	38054968	37752414.4
ºÖ«Ø	2014	6	82.41	309.39	25.72	30.17	22.81	2.05	975.48	122.65	26.081057	0.0927	126	Fujian	35	38054968	37756202.8
ºÖ«Ø	2014	7	77.76	195.29	28.33	33.67	24.81	2.19	976.44	240.84	26.081057	0.0636	127	Fujian	24	38054968	37735849.06
ºÖ«Ø	2014	8	81.59	270.9	27.31	32.61	24.3	1.85	977.68	190.66	26.081057	0.0238	128	Fujian	9	38054968	37815126.05
ºÖ«Ø	2014	9	78.71	84.44	26.67	31.77	23.51	1.97	980.48	182.52	26.081057	0.0424	129	Fujian	16	38054968	37735849.06
ºÖ«Ø	2014	10	69.59	6.35	21.44	27.54	17.04	2.13	986.83	222.44	26.081057	0.0397	130	Fujian	15	38054968	37783375.31
ºÖ«Ø	2014	11	78.59	39.14	17.35	21.75	14.49	1.96	989.22	102.4	26.081057	0.0636	131	Fujian	24	38054968	37735849.06
ºÖ«Ø	2014	12	66.71	32.61	9.81	15.18	6.18	2.3	994.22	138.77	26.081057	0.1219	132	Fujian	46	38054968	37735849.06
ºÖ«Ø	2015	1	72.35	47.2	10.06	15.72	6.45	2.02	992.94	136.09	26.081057	0.2838	133	Fujian	108	38054968	38054968.29
ºÖ«Ø	2015	2	77.06	48.94	11.81	16.75	8.7	1.96	990.51	90.49	26.081057	0.13925381	134	Fujian	53	38054968	38059999.94
ºÖ«Ø	2015	3	81.88	128.09	14.46	18.67	11.74	2.07	989.16	81.61	26.081057	0.1314	135	Fujian	50	38054968	38051750.38
ºÖ«Ø	2015	4	75.35	101.33	18.96	24.24	15.13	2.12	984.86	136.68	26.081057	0.2365	136	Fujian	90	38054968	38054968.29
ºÖ«Ø	2015	5	85.94	322.3	22.49	26.66	19.88	1.96	979.8	72.84	26.081057	0.2654	137	Fujian	101	38054968	38055764.88
ºÖ«Ø	2015	6	83.82	196.85	26.59	31.22	23.61	2.21	977.68	149.55	26.081057	0.1708	138	Fujian	65	38054968	38056206.09
ºÖ«Ø	2015	7	82.06	199.28	26.61	30.99	23.71	2.26	975.59	149.76	26.081057	0.0998	139	Fujian	38	38054968	38076152.3
ºÖ«Ø	2015	8	82.41	350.98	26.41	31.19	23.44	2.12	976.99	159.59	26.081057	0.0578	140	Fujian	22	38054968	38062283.74
ºÖ«Ø	2015	9	82.65	214.57	24.32	28.64	21.6	1.9	981.78	122.95	26.081057	0.0552	141	Fujian	21	38054968	38043478.26
ºÖ«Ø	2015	10	78.41	77.08	21.52	26.33	18.3	2.1	986.84	145.45	26.081057	0.081450342	142	Fujian	31	38054968	38059999.8
ºÖ«Ø	2015	11	83.88	115.88	18.15	22.14	15.74	1.94	989.96	92.28	26.081057	0.076195481	143	Fujian	29	38054968	38059999.91
ºÖ«Ø	2015	12	82.18	184.22	12.35	15.75	10.12	2.08	993.12	56.31	26.081057	0.1314	144	Fujian	50	38054968	38051750.38
ºÖ«Ø	2016	1	82.73	206.22	9.84	13.15	7.66	2.06	992.64	NA	26.081057	0.207594444	145	Fujian	79	38054968	38054968.37
ºÖ«Ø	2016	2	74.95	68.99	9.81	15.15	6.34	2.13	993.74	99.71	26.081057	0.081450342	146	Fujian	31	38054968	38059999.8
ºÖ«Ø	2016	3	79.47	219.84	13.05	17.95	9.69	1.89	989.06	90.59	26.081057	0.22338	147	Fujian	85	38054968	38051750.38
ºÖ«Ø	2016	4	NA	285.79	NA	NA	NA	NA	NA	50.94	26.081057	0.215477778	148	Fujian	82	38054968	38054968.25
ºÖ«Ø	2016	5	83.4	322.28	23.22	27.71	20.21	1.99	981.08	111.88	26.081057	0.168174257	149	Fujian	64	38054968	38055764.98
ºÖ«Ø	2016	6	84.06	288.08	26.42	31.08	23.41	2.09	978.38	134.18	26.081057	0.123501538	150	Fujian	47	38054968	38056206.23
ºÖ«Ø	2016	7	79.38	146.71	27.84	32.94	24.38	2.28	977.57	212.19	26.081057	0.102426316	151	Fujian	39	38054968	38076152.23
ºÖ«Ø	2016	8	79.41	167.21	27.54	32.73	24.36	1.94	975.48	174.3	26.081057	0.089294737	152	Fujian	34	38054968	38076152.24
ºÖ«Ø	2016	9	80.54	343.85	25.17	29.8	22.24	2.24	978.92	111.94	26.081057	0.052571429	153	Fujian	20	38054968	38043477.95
ºÖ«Ø	2016	10	83.75	125.15	23.21	26.92	20.99	2.31	984.11	69.59	26.081057	0.081450342	154	Fujian	31	38054968	38059999.8
ºÖ«Ø	2016	11	83.44	145.15	16.87	20.96	14.32	2.04	989.71	73.88	26.081057	0.099842354	155	Fujian	38	38054968	38060000.07
ºÖ«Ø	2016	12	76.44	27.34	13.13	18.48	9.68	2.08	992.22	123.65	26.081057	0.155018392	156	Fujian	59	38054968	38060000
ºÖ«Ø	2017	1	79.72	40.4	12.31	16.96	9.47	1.89	992.13	96.48	26.081057	0.191	157	Fujian	74	38054968	38743455.5
ºÖ«Ø	2017	2	72.76	50.48	11.55	17.26	7.83	2.13	992.21	120.45	26.081057	0.1781	158	Fujian	69	38054968	38742279.62
ºÖ«Ø	2017	3	82.34	213.36	13.59	17.79	10.92	1.94	988.14	61.61	26.081057	0.2891	159	Fujian	112	38054968	38740920.1
ºÖ«Ø	2017	4	77.38	154.42	18.79	24.31	14.93	1.95	984.05	141.48	26.081057	0.3846	160	Fujian	149	38054968	38741549.66
ºÖ«Ø	2017	5	76.69	113.02	22.88	28.02	19.22	1.86	981.78	152.69	26.081057	0.5627	161	Fujian	218	38054968	38741780.7
ºÖ«Ø	2017	6	88.85	474.06	24.62	28.36	22.41	2.04	977.98	88.42	26.081057	0.5627	162	Fujian	218	38054968	38741780.7
ºÖ«Ø	2017	7	75.94	151.59	28.18	33.68	24.29	2.14	978.51	256.36	26.081057	0.2039	163	Fujian	79	38054968	38744482.59
ºÖ«Ø	2017	8	78.88	147.41	28.14	33.46	24.65	2.17	977.58	235.77	26.081057	0.111	164	Fujian	43	38054968	38738738.74
ºÖ«Ø	2017	9	76.06	65.05	27.19	32.54	23.6	1.96	980.88	217.01	26.081057	0.1136	165	Fujian	44	38054968	38732394.37
ºÖ«Ø	2017	10	70.66	29.56	22.11	27.01	18.7	2.66	986.11	180.99	26.081057	0.1316	166	Fujian	51	38054968	38753799.39
ºÖ«Ø	2017	11	78.36	63.9	16.92	20.91	14.12	2.09	989.55	76.22	26.081057	0.2013	167	Fujian	78	38054968	38748137.11
ºÖ«Ø	2017	12	69.21	12.46	11.04	16.16	7.62	2.29	993.34	148.44	26.081057	0.2659	168	Fujian	103	38054968	38736367.06
ºÖ«Ø	2018	1	76.96	144.91	10.06	14.68	7.04	2.14	990.78	98.74	26.081057	0.3963	169	Fujian	155	38054968	39111784
ºÖ«Ø	2018	2	72.89	34.49	10.08	15.26	6.66	2.16	991.26	111.28	26.081057	0.1176	170	Fujian	46	38054968	39115646.26
ºÖ«Ø	2018	3	74.94	104.97	15.61	21.42	11.57	2.04	987.36	162.61	26.081057	0.2736	171	Fujian	107	38054968	39108187.13
ºÖ«Ø	2018	4	75.06	118.6	19.84	25.29	16.05	1.96	984.84	127.42	26.081057	0.4168	172	Fujian	163	38054968	39107485.6
ºÖ«Ø	2018	5	78.63	160.26	24.97	30.16	21.54	2.08	981.06	173.54	26.081057	0.3989	173	Fujian	156	38054968	39107545.75
ºÖ«Ø	2018	6	81.64	238.62	25.45	29.77	22.47	1.98	976.88	131.31	26.081057	0.2736	174	Fujian	107	38054968	39108187.13
ºÖ«Ø	2018	7	76.95	114.2	27.95	33.26	24.43	2.21	975.52	223.63	26.081057	0.248	175	Fujian	97	38054968	39112903.23
ºÖ«Ø	2018	8	80.69	253.55	27.42	32.63	24.39	1.91	973.8	183.86	26.081057	0.2301	176	Fujian	90	38054968	39113428.94
ºÖ«Ø	2018	9	77.48	107.85	25.68	30.69	22.4	2.21	981.26	186.34	26.081057	0.1176	177	Fujian	46	38054968	39115646.26
ºÖ«Ø	2018	10	73.54	71.22	19.68	24.54	16.21	2.06	987.85	154.84	26.081057	0.2455	178	Fujian	96	38054968	39103869.65
ºÖ«Ø	2018	11	83.27	128.82	17.03	21.19	14.52	1.86	989.79	89.16	26.081057	0.2864	179	Fujian	112	38054968	39106145.25
ºÖ«Ø	2018	12	82.21	40.33	12.5	16.28	10.1	2.18	992.73	71.06	26.081057	0.3477	180	Fujian	136	38054968	39114178.89
¶Q¦{	2004	1	77.65	25.21	5.15	8.26	3.22	1.64	908.25	37.01	26.815182	0.0654	1	Guizhou	25	35087719	38226299.69
¶Q¦{	2004	2	71.18	38.62	9.16	14.67	5.66	1.78	906.46	86.11	26.815182	0.0706	2	Guizhou	27	35087719	38243626.06
¶Q¦{	2004	3	75.59	36.21	11.5	16.38	8.61	1.7	904.96	69.78	26.815182	0.0732	3	Guizhou	28	35087719	38251366.12
¶Q¦{	2004	4	69.41	86.4	17.35	23.55	13.08	1.85	902.22	141.22	26.815182	0.0863	4	Guizhou	33	35087719	38238702.2
¶Q¦{	2004	5	71.41	169.48	19.87	25.37	16.04	1.84	900.06	116	26.815182	0.0732	5	Guizhou	28	35087719	38251366.12
¶Q¦{	2004	6	77.29	139.26	21.82	26.65	18.65	1.54	899.23	93.86	26.815182	0.1125	6	Guizhou	43	35087719	38222222.22
¶Q¦{	2004	7	78.18	277.62	23.19	28.34	19.79	1.41	897.59	141.61	26.815182	0.0706	7	Guizhou	27	35087719	38243626.06
¶Q¦{	2004	8	77.82	116.99	23.77	28.88	20.62	1.46	898.09	144.8	26.815182	0.0235	8	Guizhou	9	35087719	38297872.34
¶Q¦{	2004	9	76.53	104.8	20.9	26.2	17.55	1.51	903.89	124.84	26.815182	0.0157	9	Guizhou	6	35087719	38216560.51
¶Q¦{	2004	10	76.76	31.3	15.35	20.01	12.51	1.4	909.43	73.94	26.815182	0.0549	10	Guizhou	21	35087719	38251366.12
¶Q¦{	2004	11	78.53	56.39	12.47	17.24	9.65	1.51	909.57	79.34	26.815182	0.0811	11	Guizhou	31	35087719	38224414.3
¶Q¦{	2004	12	74.94	15.6	7.71	13.16	4.26	1.66	909.07	111.14	26.815182	0.0732	12	Guizhou	28	35087719	38251366.12
¶Q¦{	2005	1	80.88	34.3	4.04	7.29	2.04	1.57	907.61	35.66	26.815182	0.0648	13	Guizhou	24	35087719	37037037.04
¶Q¦{	2005	2	76.59	17.2	5.78	10.14	3.06	2.02	905.85	60.21	26.815182	0.0486	14	Guizhou	18	35087719	37037037.04
¶Q¦{	2005	3	74.06	42.99	10.58	15.42	7.62	1.83	906.64	62.07	26.815182	0.0756	15	Guizhou	28	35087719	37037037.04
¶Q¦{	2005	4	70.24	55.06	17.38	23.24	13.28	1.87	903.07	131.92	26.815182	0.0891	16	Guizhou	33	35087719	37037037.04
¶Q¦{	2005	5	75.12	178.24	21.38	26.25	18.18	1.89	897.79	116.79	26.815182	0.1431	17	Guizhou	53	35087719	37037037.04
¶Q¦{	2005	6	78.88	220.64	23.24	27.91	20.11	1.48	896.11	103.75	26.815182	0.0594	18	Guizhou	22	35087719	37037037.04
¶Q¦{	2005	7	74.53	126.08	24.76	29.76	21.25	1.86	897.7	175.64	26.815182	0.0513	19	Guizhou	19	35087719	37037037.04
¶Q¦{	2005	8	78.29	118.97	23.19	28.25	20.06	1.52	898.37	120.96	26.815182	0.0486	20	Guizhou	18	35087719	37037037.04
¶Q¦{	2005	9	73.59	63.73	22.07	27.85	18.28	1.55	903.81	149.92	26.815182	0.0756	21	Guizhou	28	35087719	37037037.04
¶Q¦{	2005	10	79.53	70.31	16.41	20.81	13.72	1.53	908.54	84.01	26.815182	0.0675	22	Guizhou	25	35087719	37037037.04
¶Q¦{	2005	11	78.24	27.22	13.16	17.04	10.81	1.62	907.58	60.2	26.815182	0.0594	23	Guizhou	22	35087719	37037037.04
¶Q¦{	2005	12	73.82	24.39	6.23	9.52	4.22	1.54	911.19	33.31	26.815182	0.0567	24	Guizhou	21	35087719	37037037.04
¶Q¦{	2006	1	77.82	12.74	5.98	10.21	3.42	1.75	907.01	60.39	26.815182	0.0724	25	Guizhou	27	35087719	37292817.68
¶Q¦{	2006	2	83.53	45.76	7.06	10.86	4.79	1.79	908.59	32.21	26.815182	0.059	26	Guizhou	22	35087719	37288135.59
¶Q¦{	2006	3	73.94	34.82	12	17.18	8.71	1.71	904.09	71.64	26.815182	0.0724	27	Guizhou	27	35087719	37292817.68
¶Q¦{	2006	4	67.12	91.72	18.35	24.6	14.05	2.09	900.74	138.13	26.815182	0.0858	28	Guizhou	32	35087719	37296037.3
¶Q¦{	2006	5	71.29	146.29	20.21	25.87	16.02	1.75	901.51	143.47	26.815182	0.1046	29	Guizhou	39	35087719	37284894.84
¶Q¦{	2006	6	80.53	266.25	22.23	26.88	19.26	1.45	897.81	96.98	26.815182	0.0992	30	Guizhou	37	35087719	37298387.1
¶Q¦{	2006	7	75.06	136.99	25.12	30.34	21.55	1.61	895.95	179.94	26.815182	0.0697	31	Guizhou	26	35087719	37302725.97
¶Q¦{	2006	8	75.18	90.49	24.25	30.05	20.49	1.47	899.12	181.88	26.815182	0.0375	32	Guizhou	14	35087719	37333333.33
¶Q¦{	2006	9	70.59	67.44	21.24	27.14	17.17	1.6	903.77	156.19	26.815182	0.0483	33	Guizhou	18	35087719	37267080.75
¶Q¦{	2006	10	83.82	138.15	18.12	21.81	16.01	1.27	907.51	49.11	26.815182	0.0456	34	Guizhou	17	35087719	37280701.75
¶Q¦{	2006	11	80.82	42.14	12.77	17.37	9.92	1.54	906.95	86.18	26.815182	0.0536	35	Guizhou	20	35087719	37313432.84
¶Q¦{	2006	12	80.41	14.49	7.08	11.26	4.42	1.45	910.88	67.41	26.815182	0.0617	36	Guizhou	23	35087719	37277147.49
¶Q¦{	2007	1	81.47	35.96	4.36	7.59	2.29	1.37	911.94	38.36	26.815182	0.0852	37	Guizhou	32	35087719	37558685.45
¶Q¦{	2007	2	72	26.19	12.12	17.86	8.42	1.99	904.26	107.9	26.815182	0.0319	38	Guizhou	12	35087719	37617554.86
¶Q¦{	2007	3	73	37.91	12.99	18.39	9.54	2.05	902.84	107.82	26.815182	0.0692	39	Guizhou	26	35087719	37572254.34
¶Q¦{	2007	4	74.41	100.75	15.45	21.04	11.87	1.71	904.51	105.39	26.815182	0.0692	40	Guizhou	26	35087719	37572254.34
¶Q¦{	2007	5	69.41	99.98	21.18	27.63	16.38	1.75	900.56	182.1	26.815182	0.0612	41	Guizhou	23	35087719	37581699.35
¶Q¦{	2007	6	80.29	270.39	22.69	27.26	19.77	1.56	897.41	97.85	26.815182	0.0932	42	Guizhou	35	35087719	37553648.07
¶Q¦{	2007	7	79	274.65	24.3	28.66	21.55	1.86	896.09	113.29	26.815182	0.0506	43	Guizhou	19	35087719	37549407.11
¶Q¦{	2007	8	78.65	160.01	23.97	29.68	20.51	1.38	898.16	175.91	26.815182	0.0452	44	Guizhou	17	35087719	37610619.47
¶Q¦{	2007	9	81	108.81	19.53	24.38	16.47	1.39	903.13	98.16	26.815182	0.0293	45	Guizhou	11	35087719	37542662.12
¶Q¦{	2007	10	80.24	41.04	16.58	20.68	14.14	1.44	907.73	53.86	26.815182	0.0213	46	Guizhou	8	35087719	37558685.45
¶Q¦{	2007	11	72.88	6.36	12.09	17.93	8.36	1.35	910.04	115.93	26.815182	0.0319	47	Guizhou	12	35087719	37617554.86
¶Q¦{	2007	12	79.82	19.48	8.11	11.41	6.08	1.56	907.67	39.65	26.815182	0.0559	48	Guizhou	21	35087719	37567084.08
¶Q¦{	2008	1	79.53	19.14	3.05	6.75	0.8	1.59	908.56	42.49	26.815182	0.0638	49	Guizhou	24	35087719	37617554.86
¶Q¦{	2008	2	73.94	25.52	4.05	7.76	1.74	1.45	910.1	38.15	26.815182	0.0425	50	Guizhou	16	35087719	37647058.82
¶Q¦{	2008	3	75.47	74.25	13.02	18.26	9.81	1.61	904.51	82.62	26.815182	0.1063	51	Guizhou	40	35087719	37629350.89
¶Q¦{	2008	4	74.18	65.05	17.25	22.59	13.71	1.84	901.82	108.12	26.815182	0.1116	52	Guizhou	42	35087719	37634408.6
¶Q¦{	2008	5	76.82	207.05	20.12	25.41	16.65	1.56	899.69	106.56	26.815182	0.1754	53	Guizhou	66	35087719	37628278.22
¶Q¦{	2008	6	77.18	139.34	22.21	27.36	18.55	1.46	897.65	118.53	26.815182	0.1116	54	Guizhou	42	35087719	37634408.6
¶Q¦{	2008	7	78.76	208.63	23.94	29.14	20.57	1.53	896.66	147.18	26.815182	0.0904	55	Guizhou	34	35087719	37610619.47
¶Q¦{	2008	8	81	212.19	23.32	28.2	20.51	1.51	898.71	114.42	26.815182	0.0505	56	Guizhou	19	35087719	37623762.38
¶Q¦{	2008	9	78.29	83.89	22.08	27.29	18.76	1.55	902.28	135.85	26.815182	0.0425	57	Guizhou	16	35087719	37647058.82
¶Q¦{	2008	10	80.94	103.87	17.81	22.37	14.96	1.42	907.24	92.61	26.815182	0.0425	58	Guizhou	16	35087719	37647058.82
¶Q¦{	2008	11	80.35	122.76	11.67	16.01	9.1	1.41	910.03	83.25	26.815182	0.0478	59	Guizhou	18	35087719	37656903.77
¶Q¦{	2008	12	77.65	14.97	7.76	12.32	4.87	1.51	909.41	65.65	26.815182	0.0797	60	Guizhou	30	35087719	37641154.33
¶Q¦{	2009	1	75.18	15.21	5.35	9.74	2.72	1.49	910.21	61.54	26.815182	0.042230407	61	Guizhou	16	35087719	37887392.37
¶Q¦{	2009	2	73.12	17.78	12.3	17.69	8.89	2.12	902.35	97.88	26.815182	0.026394005	62	Guizhou	10	35087719	37887391.47
¶Q¦{	2009	3	71.71	57.55	12.59	18.23	8.86	1.91	903.65	109	26.815182	0.0686	63	Guizhou	26	35087719	37900874.64
¶Q¦{	2009	4	77.47	112.15	15.92	20.62	12.92	1.66	902.15	77.73	26.815182	0.11349422	64	Guizhou	43	35087719	37887391.97
¶Q¦{	2009	5	78.47	137.39	19.66	24.31	16.62	1.78	901.31	97.27	26.815182	0.1372	65	Guizhou	52	35087719	37900874.64
¶Q¦{	2009	6	77	216.38	22.87	27.99	19.51	1.41	896.28	117.65	26.815182	0.1056	66	Guizhou	40	35087719	37878787.88
¶Q¦{	2009	7	78.41	140.04	24.13	28.74	21.06	1.55	896.38	137.18	26.815182	0.0871	67	Guizhou	33	35087719	37887485.65
¶Q¦{	2009	8	74.71	89.06	24.55	30.02	20.91	1.55	899.21	183.52	26.815182	0.0607	68	Guizhou	23	35087719	37891268.53
¶Q¦{	2009	9	71.82	47.87	22.74	28.73	18.7	1.56	902.32	174.49	26.815182	0.0871	69	Guizhou	33	35087719	37887485.65
¶Q¦{	2009	10	80.06	48.61	17.29	21.21	14.88	1.21	906.22	62.12	26.815182	0.0871	70	Guizhou	33	35087719	37887485.65
¶Q¦{	2009	11	73.41	18.06	10.48	15.96	7.06	1.64	908.78	111.07	26.815182	0.037	71	Guizhou	14	35087719	37837837.84
¶Q¦{	2009	12	78.88	18.65	7.28	10.84	5.12	1.5	907.85	43.18	26.815182	0.029	72	Guizhou	11	35087719	37931034.48
¶Q¦{	2010	1	73.65	8.56	7.81	13.05	4.6	1.64	908.03	80.28	26.815182	0.0395	73	Guizhou	15	35087719	37974683.54
¶Q¦{	2010	2	66.47	4.46	9.29	15.21	5.29	2.09	903.31	102.54	26.815182	0.0158	74	Guizhou	6	35087719	37974683.54
¶Q¦{	2010	3	64.88	24.44	12.86	19.14	8.69	2.09	904.56	116.45	26.815182	0.0448	75	Guizhou	17	35087719	37946428.57
¶Q¦{	2010	4	74.94	63.79	14.89	20.18	11.53	1.72	903.7	83.16	26.815182	0.1474	76	Guizhou	56	35087719	37991858.89
¶Q¦{	2010	5	77.18	140.29	20.07	24.89	16.86	1.76	898.86	92.57	26.815182	0.1106	77	Guizhou	42	35087719	37974683.54
¶Q¦{	2010	6	84.59	271.91	20.88	24.84	18.48	1.32	898.83	42.58	26.815182	0.147446086	78	Guizhou	56	35087719	37979984.09
¶Q¦{	2010	7	79.24	180.51	25.05	29.69	21.96	1.65	897.71	154.86	26.815182	0.0895	79	Guizhou	34	35087719	37988826.82
¶Q¦{	2010	8	75.18	115.97	24.49	30.05	20.76	1.61	900.43	205.18	26.815182	0.0474	80	Guizhou	18	35087719	37974683.54
¶Q¦{	2010	9	81.35	129.44	21.48	26.02	18.57	1.49	902.36	105.25	26.815182	0.0579	81	Guizhou	22	35087719	37996545.77
¶Q¦{	2010	10	82.76	97.99	15.49	20	12.72	1.37	907.47	94.93	26.815182	0.0685	82	Guizhou	26	35087719	37956204.38
¶Q¦{	2010	11	81.82	35.55	11.94	16.67	9.05	1.25	908.75	80.61	26.815182	0.089520838	83	Guizhou	34	35087719	37979984.06
¶Q¦{	2010	12	80	41.79	7.79	12.86	4.68	1.48	906.25	86.11	26.815182	0.1369	84	Guizhou	52	35087719	37983929.88
¶Q¦{	2011	1	81.12	23.78	0.92	3.19	-0.49	1.52	910.57	13.19	26.815182	0.0489	85	Guizhou	17	35087719	34764826.18
¶Q¦{	2011	2	77.12	9.59	8.69	13.86	5.44	1.72	904.11	76.99	26.815182	0.0432	86	Guizhou	15	35087719	34722222.22
¶Q¦{	2011	3	78.53	29.02	8.63	13.24	5.86	1.69	908.19	57.99	26.815182	0.0806	87	Guizhou	28	35087719	34739454.09
¶Q¦{	2011	4	77.76	33.31	15.98	20.88	12.64	1.54	903.63	78.43	26.815182	0.3195	88	Guizhou	111	35087719	34741784.04
¶Q¦{	2011	5	70	104.21	20.23	26.44	15.66	1.8	900.53	176.91	26.815182	0.2446	89	Guizhou	85	35087719	34750613.25
¶Q¦{	2011	6	80.94	257.04	22.75	27.54	19.74	1.53	896.61	101.49	26.815182	0.2158	90	Guizhou	75	35087719	34754402.22
¶Q¦{	2011	7	71.65	50.04	24.95	30.29	20.88	1.76	896.88	194.51	26.815182	0.135265391	91	Guizhou	47	35087719	34746508.07
¶Q¦{	2011	8	68.59	62.68	24.71	31.04	20.03	1.76	899.12	236.11	26.815182	0.0863	92	Guizhou	30	35087719	34762456.55
¶Q¦{	2011	9	73.71	60.94	21.39	26.46	18.11	1.69	902.29	108	26.815182	0.0892	93	Guizhou	31	35087719	34753363.23
¶Q¦{	2011	10	82.12	136.86	16.21	20.24	13.72	1.44	907.48	76.68	26.815182	0.1094	94	Guizhou	38	35087719	34734917.73
¶Q¦{	2011	11	80	40.69	14.79	19.94	11.71	1.52	907.06	105.72	26.815182	0.22448299	95	Guizhou	78	35087719	34746507.96
¶Q¦{	2011	12	78.41	16.35	5.71	8.58	3.97	1.49	911.65	22.54	26.815182	0.282	96	Guizhou	98	35087719	34751773.05
¶Q¦{	2012	1	85.47	29.59	3.2	5.65	1.69	1.45	908.24	19.16	26.815182	0.1931	97	Guizhou	67	35087719	34697048.16
¶Q¦{	2012	2	83	16.53	4.96	8.31	3.02	1.65	905.44	26.81	26.815182	0.0692	98	Guizhou	24	35087719	34682080.92
¶Q¦{	2012	3	77.06	43.23	10.97	15.71	8.06	1.74	904.39	77.78	26.815182	0.1038	99	Guizhou	36	35087719	34682080.92
¶Q¦{	2012	4	69	57.82	18.2	24.32	14.09	1.83	900.49	143.37	26.815182	0.210435369	100	Guizhou	73	35087719	34689985.98
¶Q¦{	2012	5	80.71	211.41	20.54	24.91	17.78	1.59	899.66	80.17	26.815182	0.2566	101	Guizhou	89	35087719	34684333.59
¶Q¦{	2012	6	85.12	201.95	21.55	25.66	18.99	1.12	896.01	52.28	26.815182	0.2623	102	Guizhou	91	35087719	34693099.5
¶Q¦{	2012	7	81.94	230.46	24.36	28.88	21.51	1.69	895.97	138.18	26.815182	0.1211	103	Guizhou	42	35087719	34682080.92
¶Q¦{	2012	8	79.47	86.75	23.99	29.59	20.38	1.37	898.69	166.61	26.815182	0.083597612	104	Guizhou	29	35087719	34689986.12
¶Q¦{	2012	9	83.76	100.86	19.72	23.94	17.09	1.36	904.38	89.91	26.815182	0.0605	105	Guizhou	21	35087719	34710743.8
¶Q¦{	2012	10	85.41	54.35	16.86	20.96	14.5	1.42	906.61	76.16	26.815182	0.0951	106	Guizhou	33	35087719	34700315.46
¶Q¦{	2012	11	84.59	38.38	11.74	15.66	9.37	1.59	905.73	64.48	26.815182	0.1384	107	Guizhou	48	35087719	34682080.92
¶Q¦{	2012	12	81.88	17.1	6.67	10.63	4.36	1.64	907.71	58.89	26.815182	0.1528	108	Guizhou	53	35087719	34685863.87
¶Q¦{	2013	1	80.12	10.66	5.66	9.69	3.19	1.46	908.45	53.31	26.815182	0.1148	109	Guizhou	40	35087719	34843205.57
¶Q¦{	2013	2	78.88	15.14	10.08	15.1	6.99	1.84	905.74	77.49	26.815182	0.051664746	110	Guizhou	18	35087719	34840004.83
¶Q¦{	2013	3	71.41	68.94	15.1	21.31	11.12	1.84	903.76	130.91	26.815182	0.103329491	111	Guizhou	36	35087719	34840005.16
¶Q¦{	2013	4	77.82	94.28	16.36	21.73	12.81	1.69	901.72	101.68	26.815182	0.1636	112	Guizhou	57	35087719	34841075.79
¶Q¦{	2013	5	79.18	167.82	20.36	25.72	16.79	1.57	899.31	126.71	26.815182	0.178	113	Guizhou	62	35087719	34831460.67
¶Q¦{	2013	6	77	148.35	23.59	28.91	19.74	1.61	897.09	170.86	26.815182	0.1665	114	Guizhou	58	35087719	34834834.83
¶Q¦{	2013	7	72.24	50.08	25.65	30.35	22.17	2.14	896.4	181.52	26.815182	0.1033	115	Guizhou	36	35087719	34849951.6
¶Q¦{	2013	8	75.71	118.95	24.52	29.92	21.08	1.72	898.08	166.85	26.815182	0.0631	116	Guizhou	22	35087719	34865293.19
¶Q¦{	2013	9	79.12	108.11	20.48	25.55	17.13	1.49	903.38	130.76	26.815182	0.0603	117	Guizhou	21	35087719	34825870.65
¶Q¦{	2013	10	78.76	53.99	15.79	20.75	12.52	1.28	908.37	108.87	26.815182	0.1206	118	Guizhou	42	35087719	34825870.65
¶Q¦{	2013	11	80.47	38.29	12.96	16.98	10.54	1.45	908.76	69.21	26.815182	0.1521	119	Guizhou	53	35087719	34845496.38
¶Q¦{	2013	12	76.71	34.84	6.38	10.36	3.88	1.24	909.88	63.81	26.815182	0.1062	120	Guizhou	37	35087719	34839924.67
¶Q¦{	2014	1	72.94	10.31	7.4	13.08	3.84	1.47	908.7	112.71	26.815182	0.0885	121	Guizhou	31	35087719	35028248.59
¶Q¦{	2014	2	79.41	31.74	6.21	10.15	3.81	1.69	905.27	51.17	26.815182	0.0343	122	Guizhou	12	35087719	34985422.74
¶Q¦{	2014	3	79.18	69.32	12.22	17.25	9.19	1.64	904.92	80.18	26.815182	0.0971	123	Guizhou	34	35087719	35015447.99
¶Q¦{	2014	4	79.88	81.31	17.5	22.08	14.62	1.74	902.45	93.46	26.815182	0.1428	124	Guizhou	50	35087719	35014005.6
¶Q¦{	2014	5	79.88	155.11	19.56	24.37	16.44	1.52	900.06	83.13	26.815182	0.1856	125	Guizhou	65	35087719	35021551.72
¶Q¦{	2014	6	85.06	219.77	22.27	26.15	19.91	1.31	897.14	50.65	26.815182	0.217	126	Guizhou	76	35087719	35023041.47
¶Q¦{	2014	7	82.18	307.55	24.16	29.08	20.96	1.38	898.02	159.71	26.815182	0.1256	127	Guizhou	44	35087719	35031847.13
¶Q¦{	2014	8	79.94	192.27	23.55	28.57	20.31	1.52	899.49	155.72	26.815182	0.0685	128	Guizhou	24	35087719	35036496.35
¶Q¦{	2014	9	79.88	138.16	22.44	27.33	19.39	1.64	901.76	140.08	26.815182	0.0685	129	Guizhou	24	35087719	35036496.35
¶Q¦{	2014	10	79.41	78.08	18.22	23.36	15.04	1.39	906.98	130.71	26.815182	0.1085	130	Guizhou	38	35087719	35023041.47
¶Q¦{	2014	11	85.29	64.49	11.88	14.94	10.04	1.41	907.73	35.41	26.815182	0.1456	131	Guizhou	51	35087719	35027472.53
¶Q¦{	2014	12	74.12	9.26	6.78	10.86	4.26	1.45	911.49	64.54	26.815182	0.1999	132	Guizhou	70	35087719	35017508.75
¶Q¦{	2015	1	79.59	32	7.58	11.42	5.25	1.5	908.5	53.54	26.815182	0.1767	133	Guizhou	62	35087719	35087719.3
¶Q¦{	2015	2	77.71	21.11	9.25	13.8	6.43	1.69	905.62	72.09	26.815182	0.108322905	134	Guizhou	38	35087719	35080299.96
¶Q¦{	2015	3	78.35	31.21	13.01	17.88	10.04	1.75	904.65	85.39	26.815182	0.1995	135	Guizhou	70	35087719	35087719.3
¶Q¦{	2015	4	69.94	65.38	17.65	23.41	13.61	1.85	902.44	137.28	26.815182	0.2109	136	Guizhou	74	35087719	35087719.3
¶Q¦{	2015	5	78.41	201.84	21.13	26.13	17.91	1.67	898.46	119.69	26.815182	0.3677	137	Guizhou	129	35087719	35082948.06
¶Q¦{	2015	6	82.06	227.65	23.45	27.6	20.73	1.67	896.51	98.84	26.815182	0.2822	138	Guizhou	99	35087719	35081502.48
¶Q¦{	2015	7	78.53	157.25	23.02	27.89	19.66	1.37	897.65	122.88	26.815182	0.1767	139	Guizhou	62	35087719	35087719.3
¶Q¦{	2015	8	81.65	220.93	22.69	27.38	19.7	1.39	899.52	122.29	26.815182	0.077	140	Guizhou	27	35087719	35064935.06
¶Q¦{	2015	9	85.65	128.47	20.9	24.71	18.71	1.35	902.76	56.12	26.815182	0.134	141	Guizhou	47	35087719	35074626.87
¶Q¦{	2015	10	80.82	108.88	17.62	22.75	14.49	1.36	907.07	122.79	26.815182	0.148231344	142	Guizhou	52	35087719	35080299.89
¶Q¦{	2015	11	82.76	50.25	13.9	17.87	11.47	1.65	906.81	81.69	26.815182	0.21664581	143	Guizhou	76	35087719	35080299.96
¶Q¦{	2015	12	83.29	56.96	7.27	10.29	5.47	1.44	910.12	36.14	26.815182	0.1824	144	Guizhou	64	35087719	35087719.3
¶Q¦{	2016	1	82.43	27.36	5.89	9.34	3.92	1.59	908.15	NA	26.815182	0.1425	145	Guizhou	50	35087719	35087719.3
¶Q¦{	2016	2	70.4	13.25	7.38	12.69	3.76	1.56	909.92	81.94	26.815182	0.096920494	146	Guizhou	34	35087719	35080299.94
¶Q¦{	2016	3	77.1	61.99	12.39	17.43	9.27	1.62	904.85	68.71	26.815182	0.16245	147	Guizhou	57	35087719	35087719.3
¶Q¦{	2016	4	80.63	130.65	17.55	22.57	14.48	1.56	900.01	81.59	26.815182	0.24795	148	Guizhou	87	35087719	35087719.3
¶Q¦{	2016	5	79.05	168.77	20.15	25.17	16.83	1.65	899.66	NA	26.815182	0.230881395	149	Guizhou	81	35087719	35082948.11
¶Q¦{	2016	6	79.78	205.77	23.45	28.22	20.25	1.62	897.96	111.48	26.815182	0.25939596	150	Guizhou	91	35087719	35081502.43
¶Q¦{	2016	7	77.34	163.48	25.28	30.25	21.78	1.66	897.01	171.09	26.815182	0.1083	151	Guizhou	38	35087719	35087719.3
¶Q¦{	2016	8	80.84	175.23	24.05	29.31	20.93	1.39	897.88	145.63	26.815182	0.1026	152	Guizhou	36	35087719	35087719.3
¶Q¦{	2016	9	76.37	56.31	21.31	26.3	18.03	1.34	902.39	80.29	26.815182	0.111191489	153	Guizhou	39	35087719	35074626.98
¶Q¦{	2016	10	80.11	90.61	18.05	22.54	15.3	1.54	904.77	83.79	26.815182	0.182438577	154	Guizhou	64	35087719	35080299.93
¶Q¦{	2016	11	82	51.57	12.45	17.01	9.84	1.48	907.65	71.59	26.815182	0.188139782	155	Guizhou	66	35087719	35080300.03
¶Q¦{	2016	12	78.91	19.98	9.04	13.45	6.39	1.4	909.09	66.41	26.815182	0.233749426	156	Guizhou	82	35087719	35080300.05
¶Q¦{	2017	1	80.74	18.61	8.24	11.8	6.12	1.56	907.99	34.89	26.815182	0.1181	157	Guizhou	42	35087719	35563082.13
¶Q¦{	2017	2	75.9	27.58	8.51	13.25	5.67	1.57	907.76	56.3	26.815182	0.1322	158	Guizhou	47	35087719	35552193.65
¶Q¦{	2017	3	80.46	51.21	10.91	15.04	8.44	1.57	904.5	44.38	26.815182	0.1941	159	Guizhou	69	35087719	35548686.24
¶Q¦{	2017	4	72.19	63.1	17.55	23.1	13.81	1.69	901.57	114.69	26.815182	0.315	160	Guizhou	112	35087719	35555555.56
¶Q¦{	2017	5	72.55	100.22	20.11	25.87	16.12	1.55	901.66	147.45	26.815182	0.3291	161	Guizhou	117	35087719	35551504.1
¶Q¦{	2017	6	84.19	329.63	21.62	25.53	19.2	1.26	897.61	69.9	26.815182	0.2672	162	Guizhou	95	35087719	35553892.22
¶Q¦{	2017	7	76.92	134.16	24.68	29.92	21	1.39	898.14	178.44	26.815182	0.18	163	Guizhou	64	35087719	35555555.56
¶Q¦{	2017	8	79.08	171.81	24.83	30.03	21.58	1.49	897.75	175.59	26.815182	0.1181	164	Guizhou	42	35087719	35563082.13
¶Q¦{	2017	9	81.5	146.86	22.62	27.32	19.91	1.47	901.69	109.42	26.815182	0.1603	165	Guizhou	57	35087719	35558328.13
¶Q¦{	2017	10	82.99	76.7	17.14	21.05	14.84	1.48	907.12	80.98	26.815182	0.1547	166	Guizhou	55	35087719	35552682.61
¶Q¦{	2017	11	77.83	11.68	12.36	16.86	9.57	1.39	908.2	87.15	26.815182	0.225	167	Guizhou	80	35087719	35555555.56
¶Q¦{	2017	12	75.91	11.16	7.54	11.76	4.87	1.31	910.61	74.43	26.815182	0.18	168	Guizhou	64	35087719	35555555.56
¶Q¦{	2018	1	81.05	37.82	5.62	9.25	3.48	1.58	906.34	41.79	26.815182	0.1313	169	Guizhou	47	35087719	35795887.28
¶Q¦{	2018	2	72.45	7.01	7.67	12.4	4.68	1.49	906.83	60.8	26.815182	0.0475	170	Guizhou	17	35087719	35789473.68
¶Q¦{	2018	3	75.09	74.54	14.4	20.14	10.84	1.61	903.46	116.06	26.815182	0.0726	171	Guizhou	26	35087719	35812672.18
¶Q¦{	2018	4	73.73	NA	17.91	23.8	13.95	1.69	902.27	129.71	26.815182	0.1229	172	Guizhou	44	35087719	35801464.61
¶Q¦{	2018	5	77.5	175.48	21.59	26.47	18.21	1.8	899.67	129.77	26.815182	0.2095	173	Guizhou	75	35087719	35799522.67
¶Q¦{	2018	6	82.02	192.02	22.5	26.91	19.48	1.38	897.09	94.35	26.815182	0.1536	174	Guizhou	55	35087719	35807291.67
¶Q¦{	2018	7	76.63	111.07	25.5	30.62	21.91	1.55	895.63	181.86	26.815182	0.1285	175	Guizhou	46	35087719	35797665.37
¶Q¦{	2018	8	79.78	156.45	24.21	29.86	20.85	1.32	896.89	172.72	26.815182	0.0531	176	Guizhou	19	35087719	35781544.26
¶Q¦{	2018	9	82.73	144.42	21.11	25.56	18.54	1.44	902.69	97.64	26.815182	0.0754	177	Guizhou	27	35087719	35809018.57
¶Q¦{	2018	10	84.87	62.59	15.15	18.56	13.09	1.22	908.05	44.34	26.815182	0.1117	178	Guizhou	40	35087719	35810205.91
¶Q¦{	2018	11	82.31	36.69	11.77	16.6	8.88	1.38	907.65	97.57	26.815182	0.1313	179	Guizhou	47	35087719	35795887.28
¶Q¦{	2018	12	82.66	36.14	6.68	10.05	4.66	1.63	909.22	43.81	26.815182	0.2095	180	Guizhou	75	35087719	35799522.67
´ò«n	2004	1	75.82	56.96	5.08	7.98	2.99	1.67	1003.13	41.1	27.606976	0.0075	1	Hunan	5	67384370	66666666.67
´ò«n	2004	2	70.36	97.95	10.56	16.08	6.62	1.9	998.78	104.08	27.606976	0.015	2	Hunan	10	67384370	66666666.67
´ò«n	2004	3	72.86	109.89	12.03	16.41	8.92	1.94	996.9	86.68	27.606976	0.018	3	Hunan	12	67384370	66666666.67
´ò«n	2004	4	72.18	181.07	19.72	25.74	15.55	2.15	990.6	152.7	27.606976	0.0135	4	Hunan	9	67384370	66666666.67
´ò«n	2004	5	75.45	240.9	22.19	27.36	18.52	1.95	987.48	152.87	27.606976	0.009	5	Hunan	6	67384370	66666666.67
´ò«n	2004	6	76.82	211.97	25.1	29.79	21.7	1.66	985.61	144.88	27.606976	0.009	6	Hunan	6	67384370	66666666.67
´ò«n	2004	7	75.64	201.11	27.71	32.49	24.38	1.98	983.39	202.57	27.606976	0.0045	7	Hunan	3	67384370	66666666.67
´ò«n	2004	8	78.82	142.31	26.55	30.99	23.57	1.87	983.84	155.25	27.606976	0.0075	8	Hunan	5	67384370	66666666.67
´ò«n	2004	9	74.18	37.71	23.9	29.09	20.3	1.66	991.38	166.22	27.606976	0.0015	9	Hunan	1	67384370	66666666.67
´ò«n	2004	10	67.5	19.71	17.99	23.51	14.16	1.69	999.2	145.37	27.606976	0.0075	10	Hunan	5	67384370	66666666.67
´ò«n	2004	11	75.95	99.35	13.76	18.71	10.55	1.68	1001.02	110.7	27.606976	0.0045	11	Hunan	3	67384370	66666666.67
´ò«n	2004	12	75.73	55.78	7.42	12.13	4.28	1.86	1002.9	117.23	27.606976	0.006	12	Hunan	4	67384370	66666666.67
´ò«n	2005	1	80.95	74.64	3.45	6.23	1.57	1.65	1002.69	36.15	27.606976	0.0095	13	Hunan	6	67384370	63157894.74
´ò«n	2005	2	81.45	151.16	3.79	6.5	1.83	2.03	1001.33	34.01	27.606976	0.0032	14	Hunan	2	67384370	62500000
´ò«n	2005	3	74.14	93.63	10.8	15.12	7.8	1.83	999.21	67.7	27.606976	0.0127	15	Hunan	8	67384370	62992125.98
´ò«n	2005	4	70.36	84.41	19.96	25.81	15.71	2	991.81	160.57	27.606976	0.0143	16	Hunan	9	67384370	62937062.94
´ò«n	2005	5	80.5	319.1	22.55	26.66	19.84	1.83	985.88	91.49	27.606976	0.0032	17	Hunan	2	67384370	62500000
´ò«n	2005	6	78.73	189.4	26.61	31.05	23.46	1.76	981.68	143.75	27.606976	0.0111	18	Hunan	7	67384370	63063063.06
´ò«n	2005	7	70.73	77.6	29.19	33.88	25.59	2.4	983.2	242.03	27.606976	0.0064	19	Hunan	4	67384370	62500000
´ò«n	2005	8	75.41	100.42	26.48	30.94	23.39	2.06	984.6	167.75	27.606976	0.0064	20	Hunan	4	67384370	62500000
´ò«n	2005	9	75.59	43.76	24.51	29.48	21.13	1.97	990.92	153.29	27.606976	0.0064	21	Hunan	4	67384370	62500000
´ò«n	2005	10	73.27	52.85	18.17	22.94	14.96	1.91	998.43	118.68	27.606976	0.0079	22	Hunan	5	67384370	63291139.24
´ò«n	2005	11	76.09	120.72	14.75	18.85	12.07	1.7	998.5	81.54	27.606976	0.0143	23	Hunan	9	67384370	62937062.94
´ò«n	2005	12	64	34.02	6.88	10.73	4.07	1.76	1005.41	92.2	27.606976	0.0191	24	Hunan	12	67384370	62827225.13
´ò«n	2006	1	76.36	54.18	5.31	8.95	2.88	2	1001.69	66.73	27.606976	0.0111	25	Hunan	7	67384370	63063063.06
´ò«n	2006	2	84.77	136.95	6.22	9.34	4.19	2.13	1003.1	26.51	27.606976	0.0095	26	Hunan	6	67384370	63157894.74
´ò«n	2006	3	77.27	93.95	12.32	17.09	9.1	1.78	995.56	82.07	27.606976	0.0126	27	Hunan	8	67384370	63492063.49
´ò«n	2006	4	74.14	163.11	19.25	24.71	15.41	2.41	989.75	131.55	27.606976	0.0126	28	Hunan	8	67384370	63492063.49
´ò«n	2006	5	73.14	181.02	22.72	27.6	18.99	2.08	989.1	159.17	27.606976	0.0158	29	Hunan	10	67384370	63291139.24
´ò«n	2006	6	77.77	214.9	25.95	30.41	22.73	1.9	983.81	156.54	27.606976	0.0095	30	Hunan	6	67384370	63157894.74
´ò«n	2006	7	74.91	203.07	28.73	32.96	25.61	2.3	980.9	199.97	27.606976	0.0095	31	Hunan	6	67384370	63157894.74
´ò«n	2006	8	74.64	104.46	28.2	33.26	24.69	1.9	984.66	209.57	27.606976	0.0063	32	Hunan	4	67384370	63492063.49
´ò«n	2006	9	70.64	56.19	23.45	28.8	19.7	1.92	991.6	167.01	27.606976	0.0142	33	Hunan	9	67384370	63380281.69
´ò«n	2006	10	77	84.04	20.7	24.86	18.01	1.47	996.22	85.75	27.606976	0.0158	34	Hunan	10	67384370	63291139.24
´ò«n	2006	11	75.09	90.02	14	18.07	11.21	1.8	998.1	90.73	27.606976	0.0269	35	Hunan	17	67384370	63197026.02
´ò«n	2006	12	72.27	16.3	7.5	12.1	4.41	1.67	1004.6	106.71	27.606976	0.0285	36	Hunan	18	67384370	63157894.74
´ò«n	2007	1	75.91	78.78	4.89	8.62	2.28	1.74	1006.32	81.9	27.606976	0.0252	37	Hunan	16	67384370	63492063.49
´ò«n	2007	2	75.36	94.87	11.59	16.35	8.38	1.86	996.77	79.34	27.606976	0.0126	38	Hunan	8	67384370	63492063.49
´ò«n	2007	3	78.32	102.55	12.49	16.3	9.79	2.1	995.03	67.68	27.606976	0.0237	39	Hunan	15	67384370	63291139.24
´ò«n	2007	4	73.09	133.21	16.84	22.04	13.15	2.01	994.29	113.17	27.606976	0.0315	40	Hunan	20	67384370	63492063.49
´ò«n	2007	5	69.27	105.18	24.39	30.22	20.01	2.06	987.15	184.87	27.606976	0.0268	41	Hunan	17	67384370	63432835.82
´ò«n	2007	6	79.18	200.81	25.63	29.77	22.88	1.79	983.78	109.05	27.606976	0.0142	42	Hunan	9	67384370	63380281.69
´ò«n	2007	7	69.86	136.42	29.04	33.61	25.62	2.49	982.22	224.39	27.606976	0.0189	43	Hunan	12	67384370	63492063.49
´ò«n	2007	8	73.91	209.89	28.16	33.26	24.77	1.94	983.16	198.48	27.606976	0.0063	44	Hunan	4	67384370	63492063.49
´ò«n	2007	9	77.59	100.08	22.7	27.04	19.78	1.78	990.28	111.3	27.606976	0.0095	45	Hunan	6	67384370	63157894.74
´ò«n	2007	10	72.23	15.09	18.75	23.2	15.71	1.86	997.47	101.29	27.606976	0.0158	46	Hunan	10	67384370	63291139.24
´ò«n	2007	11	66.27	13.07	12.91	19.05	8.64	1.65	1001.39	160.34	27.606976	0.0158	47	Hunan	10	67384370	63291139.24
´ò«n	2007	12	75.82	52.23	8.17	11.09	6.18	1.78	1001.38	48.26	27.606976	0.03	48	Hunan	19	67384370	63333333.33
´ò«n	2008	1	76.36	58.11	2.25	5.22	0.25	2.06	1004.78	48.48	27.606976	0.022	49	Hunan	14	67384370	63636363.64
´ò«n	2008	2	68.23	53.05	5.07	9.59	1.87	1.63	1004.63	82.29	27.606976	0.0047	50	Hunan	3	67384370	63829787.23
´ò«n	2008	3	73.59	144.19	14.25	19.47	10.7	1.78	995.5	109.81	27.606976	0.0299	51	Hunan	19	67384370	63545150.5
´ò«n	2008	4	74.59	119.39	18.09	22.66	14.83	1.91	991.68	99.39	27.606976	0.0142	52	Hunan	9	67384370	63380281.69
´ò«n	2008	5	70.05	163.02	23.21	28.35	19.46	1.96	986.85	150.23	27.606976	0.0519	53	Hunan	33	67384370	63583815.03
´ò«n	2008	6	74.73	153.55	25.6	30.02	22.33	1.85	983.77	142.09	27.606976	0.0236	54	Hunan	15	67384370	63559322.03
´ò«n	2008	7	72.91	147.41	28.36	33.03	25.11	2.2	982.26	199.05	27.606976	0.0142	55	Hunan	9	67384370	63380281.69
´ò«n	2008	8	76.05	185.81	27.35	31.98	24.23	1.89	984.53	165.48	27.606976	0.0079	56	Hunan	5	67384370	63291139.24
´ò«n	2008	9	76.45	64.23	24.53	29.08	21.41	1.87	989.83	138.58	27.606976	0.0094	57	Hunan	6	67384370	63829787.23
´ò«n	2008	10	75.91	84.06	19.39	23.97	16.36	1.7	996.62	128.18	27.606976	0.0094	58	Hunan	6	67384370	63829787.23
´ò«n	2008	11	73.82	172.02	12.95	17.44	9.97	1.64	1001.77	124.59	27.606976	0.0189	59	Hunan	12	67384370	63492063.49
´ò«n	2008	12	64.68	12.01	8.53	14.05	4.8	1.85	1002.7	129.91	27.606976	0.0252	60	Hunan	16	67384370	63492063.49
´ò«n	2009	1	67.95	29.4	4.94	9.35	1.94	1.74	1005.14	89.14	27.606976	0.010963553	61	Hunan	7	67384370	63847915
´ò«n	2009	2	79.55	67.7	10.54	14.07	8.2	2.25	995.68	50.34	27.606976	0.014095997	62	Hunan	9	67384370	63847913.7
´ò«n	2009	3	75.82	129.18	12.23	16.74	9.01	2.01	995.82	90.54	27.606976	0.0188	63	Hunan	12	67384370	63829787.23
´ò«n	2009	4	76.14	205.84	17.56	21.98	14.45	1.8	992.15	105.97	27.606976	0.034456881	64	Hunan	22	67384370	63847914.73
´ò«n	2009	5	77.5	157.6	21.43	25.98	18.33	1.85	990.06	119.17	27.606976	0.0235	65	Hunan	15	67384370	63829787.23
´ò«n	2009	6	73.32	181.76	26.81	31.75	23.27	1.8	981.94	181.27	27.606976	0.0298	66	Hunan	19	67384370	63758389.26
´ò«n	2009	7	72.45	188.41	28.32	32.68	24.93	2.09	982.31	216.76	27.606976	0.0157	67	Hunan	10	67384370	63694267.52
´ò«n	2009	8	72.59	59.12	28.21	33.03	24.85	2.12	984.95	207.63	27.606976	0.0141	68	Hunan	9	67384370	63829787.23
´ò«n	2009	9	71.91	27.93	25.19	30.22	21.69	1.91	989.81	165.1	27.606976	0.0204	69	Hunan	13	67384370	63725490.2
´ò«n	2009	10	71.23	39.39	20.56	25.45	17.19	1.54	994.82	135.3	27.606976	0.0188	70	Hunan	12	67384370	63829787.23
´ò«n	2009	11	71.09	67.87	10.15	15.18	6.73	2.15	1001.86	117.69	27.606976	0.0125	71	Hunan	8	67384370	6.40E+07
´ò«n	2009	12	76.91	56	6.99	10.46	4.59	1.69	1002	69.85	27.606976	0.011	72	Hunan	7	67384370	63636363.64
´ò«n	2010	1	76.86	57.68	6.62	10.58	3.98	1.85	1002.12	59.53	27.606976	0.0187	73	Hunan	12	67384370	64171122.99
´ò«n	2010	2	74.77	31.13	8.46	12.5	5.66	2.18	997.03	70.49	27.606976	0.0031	74	Hunan	2	67384370	64516129.03
´ò«n	2010	3	70.68	126.65	11.83	16.78	8.32	2.3	997.1	111.9	27.606976	0.014	75	Hunan	9	67384370	64285714.29
´ò«n	2010	4	76.73	238.85	15.28	19.6	12.21	1.95	994.56	92	27.606976	0.0203	76	Hunan	13	67384370	64039408.87
´ò«n	2010	5	77.73	269.54	21.45	25.71	18.4	1.73	987.22	99.71	27.606976	0.0328	77	Hunan	21	67384370	64024390.24
´ò«n	2010	6	80.05	282.15	24.16	28.13	21.4	1.68	985.66	90.43	27.606976	0.028098654	78	Hunan	18	67384370	64060008
´ò«n	2010	7	72.91	183.8	29.17	33.63	26.03	2.3	983.69	221.12	27.606976	0.0219	79	Hunan	14	67384370	63926940.64
´ò«n	2010	8	70.5	117.87	28.64	33.85	24.94	1.95	986.42	252.27	27.606976	0.0187	80	Hunan	12	67384370	64171122.99
´ò«n	2010	9	79.36	131.33	24.3	28.33	21.65	1.74	989.64	114.08	27.606976	0.014	81	Hunan	9	67384370	64285714.29
´ò«n	2010	10	76.09	85	17.51	21.77	14.62	1.75	997.19	111.95	27.606976	0.0109	82	Hunan	7	67384370	64220183.49
´ò«n	2010	11	72.36	35.12	13.63	19.09	10.02	1.37	999.62	141.35	27.606976	0.02965969	83	Hunan	19	67384370	64060008.72
´ò«n	2010	12	70.59	105.3	8.52	13.79	4.93	1.79	998.59	116.24	27.606976	0.0531	84	Hunan	34	67384370	64030131.83
´ò«n	2011	1	68.73	44.37	1.7	4.14	-0.09	1.78	1007	39.42	27.606976	0.0365	85	Hunan	24	67384370	65753424.66
´ò«n	2011	2	72.55	35.94	8.44	13.41	5.17	1.78	997.66	73.86	27.606976	0.0137	86	Hunan	9	67384370	65693430.66
´ò«n	2011	3	71.5	66.29	10.09	14.45	7.01	1.75	1000.91	78.36	27.606976	0.0868	87	Hunan	57	67384370	65668202.76
´ò«n	2011	4	70.36	68.77	18.23	23.28	14.41	1.8	992.85	121.52	27.606976	0.1675	88	Hunan	110	67384370	65671641.79
´ò«n	2011	5	68.45	112.17	21.86	27.42	17.59	2.01	988.55	174.68	27.606976	0.204	89	Hunan	134	67384370	65686274.51
´ò«n	2011	6	80.23	276.39	25.46	29.53	22.73	1.8	982.88	115.54	27.606976	0.1918	90	Hunan	126	67384370	65693430.66
´ò«n	2011	7	67.41	42.02	28.89	33.85	24.99	2.07	982.12	238.85	27.606976	0.082212305	91	Hunan	54	67384370	65683598.09
´ò«n	2011	8	71.45	103.27	27.5	32.48	23.96	2.03	985.01	218.4	27.606976	0.0304	92	Hunan	20	67384370	65789473.68
´ò«n	2011	9	74.45	58.04	23.2	27.71	20.35	1.91	990.39	104.6	27.606976	0.0244	93	Hunan	16	67384370	65573770.49
´ò«n	2011	10	76.86	111.96	17.81	22.11	14.97	1.58	997.36	111.67	27.606976	0.0579	94	Hunan	38	67384370	65630397.24
´ò«n	2011	11	76.55	52.6	15.59	20.54	12.37	1.56	998.34	122.62	27.606976	0.089824556	95	Hunan	59	67384370	65683597.7
´ò«n	2011	12	65.23	20.47	6.7	10.26	4.22	1.65	1006.02	79.48	27.606976	0.0929	96	Hunan	61	67384370	65662002.15
´ò«n	2012	1	77.91	88.36	3.72	5.83	2.18	1.72	1002.95	20	27.606976	0.0455	97	Hunan	30	67384370	65934065.93
´ò«n	2012	2	76.18	66	5.04	7.46	3.33	1.93	999.6	24.53	27.606976	0.0455	98	Hunan	30	67384370	65934065.93
´ò«n	2012	3	77.59	147.61	10.25	13.94	7.59	1.74	996.49	64.63	27.606976	0.0546	99	Hunan	36	67384370	65934065.93
´ò«n	2012	4	74.68	182.97	18.44	23.4	15.12	1.94	989.14	100.64	27.606976	0.106131352	100	Hunan	70	67384370	65956005.16
´ò«n	2012	5	81	281.2	21.96	25.95	19.25	1.7	986.9	90.89	27.606976	0.0834	101	Hunan	55	67384370	65947242.21
´ò«n	2012	6	78.55	201.29	25.61	29.9	22.69	1.55	980.98	109.59	27.606976	0.05	102	Hunan	33	67384370	6.60E+07
´ò«n	2012	7	70.55	176.99	28.96	33.45	25.5	2.33	981.15	234.74	27.606976	0.0515	103	Hunan	34	67384370	66019417.48
´ò«n	2012	8	73.5	112.77	27.51	32.23	24.26	1.9	983.32	183.57	27.606976	0.042452541	104	Hunan	28	67384370	65956004.85
´ò«n	2012	9	72.05	111.45	23.05	27.88	19.8	1.79	991.32	144.55	27.606976	0.0334	105	Hunan	22	67384370	65868263.47
´ò«n	2012	10	74.41	74.02	18.62	22.95	15.72	1.6	995.55	101.27	27.606976	0.044	106	Hunan	29	67384370	65909090.91
´ò«n	2012	11	78.91	135.52	11.6	15.19	9.15	1.67	997.27	71.56	27.606976	0.0622	107	Hunan	41	67384370	65916398.71
´ò«n	2012	12	79	79.71	5.71	8.85	3.58	1.92	1001.58	61.09	27.606976	0.0561	108	Hunan	37	67384370	65953654.19
´ò«n	2013	1	75.05	26.03	5.65	9.85	2.79	1.66	1001.38	72.3	27.606976	0.0226	109	Hunan	15	67384370	66371681.42
´ò«n	2013	2	83.5	54.13	7.55	10.78	5.37	1.95	998.7	28.68	27.606976	0.019581556	110	Hunan	13	67384370	66389004.02
´ò«n	2013	3	71.41	143.67	14.37	20.1	10.53	2.13	993.7	110.58	27.606976	0.036150565	111	Hunan	24	67384370	66389003.88
´ò«n	2013	4	73.55	163.08	17.15	22.26	13.58	2	990.29	106.4	27.606976	0.0542	112	Hunan	36	67384370	66420664.21
´ò«n	2013	5	76.59	229.13	22.49	27.32	18.98	1.71	985.68	126.06	27.606976	0.0768	113	Hunan	51	67384370	66406250
´ò«n	2013	6	76.18	165.69	26.4	31.09	22.95	1.98	982.15	183.29	27.606976	0.0648	114	Hunan	43	67384370	66358024.69
´ò«n	2013	7	63.5	34.16	30.32	35.22	26.25	2.81	980.99	308.07	27.606976	0.0557	115	Hunan	37	67384370	66427289.05
´ò«n	2013	8	66.36	146.89	29.57	34.64	25.83	2.4	981.74	223.41	27.606976	0.0271	116	Hunan	18	67384370	66420664.21
´ò«n	2013	9	78.14	182.28	22.98	27.57	19.82	1.87	989.59	136.9	27.606976	0.0286	117	Hunan	19	67384370	66433566.43
´ò«n	2013	10	68.77	21.17	19.01	24.32	15.35	1.75	995.98	145.76	27.606976	0.0226	118	Hunan	15	67384370	66371681.42
´ò«n	2013	11	75.09	108.24	13.64	18.49	10.44	1.73	998.95	121.11	27.606976	0.0603	119	Hunan	40	67384370	66334991.71
´ò«n	2013	12	64.45	38.61	7.49	12.45	3.87	1.64	1001.71	127.85	27.606976	0.0844	120	Hunan	56	67384370	66350710.9
´ò«n	2014	1	65.05	25.82	8.3	13.9	4.35	1.73	1000.51	130.51	27.606976	0.0613	121	Hunan	41	67384370	66884176.18
´ò«n	2014	2	81.73	100.4	5.8	8.82	3.79	1.85	998.82	39.95	27.606976	0.0344	122	Hunan	23	67384370	66860465.12
´ò«n	2014	3	81.23	134.57	12.83	16.92	10.12	1.86	995.43	66.18	27.606976	0.0717	123	Hunan	48	67384370	66945606.69
´ò«n	2014	4	80.95	122.88	17.83	21.95	15.06	1.82	991.41	72.45	27.606976	0.0837	124	Hunan	56	67384370	66905615.29
´ò«n	2014	5	80.45	245.65	21.48	25.81	18.45	1.71	986.71	94.17	27.606976	0.1809	125	Hunan	121	67384370	66887783.31
´ò«n	2014	6	83.32	165.82	25.09	28.86	22.51	1.67	982.07	69.77	27.606976	0.1405	126	Hunan	94	67384370	66903914.59
´ò«n	2014	7	79.64	259.69	27.76	32.52	24.5	1.67	982.41	196.79	27.606976	0.0732	127	Hunan	49	67384370	66939890.71
´ò«n	2014	8	81.45	148.99	26.11	30.56	23.25	1.68	984.61	146.23	27.606976	0.0433	128	Hunan	29	67384370	66974595.84
´ò«n	2014	9	80.27	67.67	24.27	28.84	21.38	1.88	988.21	128.78	27.606976	0.0359	129	Hunan	24	67384370	66852367.69
´ò«n	2014	10	71.68	98.29	20.37	25.75	16.63	1.76	994.85	170.13	27.606976	0.0717	130	Hunan	48	67384370	66945606.69
´ò«n	2014	11	78.73	117.07	13.36	16.6	11.26	1.74	998.24	63.34	27.606976	0.1255	131	Hunan	84	67384370	66932270.92
´ò«n	2014	12	63.68	19.8	7.45	12.05	4.28	1.63	1003.92	121.49	27.606976	0.1764	132	Hunan	118	67384370	66893424.04
´ò«n	2015	1	74.64	29.6	7.92	11.81	5.16	1.79	1001.2	69.55	27.606976	0.2508	133	Hunan	169	67384370	67384370.02
´ò«n	2015	2	79.55	90.97	8.83	12.74	6.14	1.82	997.96	67.95	27.606976	0.081635803	134	Hunan	55	67384370	67372400.32
´ò«n	2015	3	84.23	91.94	12.39	16.12	9.84	1.86	995.82	52.57	27.606976	0.1173	135	Hunan	79	67384370	67348678.6
´ò«n	2015	4	77.68	127.67	17.67	22.61	14.1	2.18	991.2	118.42	27.606976	0.1514	136	Hunan	102	67384370	67371202.11
´ò«n	2015	5	84.23	230.85	22.53	26.74	19.61	1.85	985.02	91.74	27.606976	0.2004	137	Hunan	135	67384370	67365269.46
´ò«n	2015	6	83.73	255.72	25.87	30.05	23	2.16	982.03	128.76	27.606976	0.1291	138	Hunan	87	67384370	67389620.45
´ò«n	2015	7	82.14	168.91	26.11	30.27	23.15	1.91	982.04	138.68	27.606976	0.0816	139	Hunan	55	67384370	67401960.78
´ò«n	2015	8	78.86	121.19	26.83	31.59	23.52	1.88	984.09	189.1	27.606976	0.0401	140	Hunan	27	67384370	67331670.82
´ò«n	2015	9	80.86	115.37	23.99	28.37	21.13	1.75	989.2	106.39	27.606976	0.0282	141	Hunan	19	67384370	67375886.52
´ò«n	2015	10	76.68	92.18	19.6	24.72	16.11	1.69	994.99	154.47	27.606976	0.084604378	142	Hunan	57	67384370	67372400.04
´ò«n	2015	11	89.45	173.31	12.3	15.25	10.36	1.75	998.52	35.32	27.606976	0.096478677	143	Hunan	65	67384370	67372399.81
´ò«n	2015	12	82.73	96.01	7.5	10.25	5.67	1.73	1002.88	45.81	27.606976	0.1885	144	Hunan	127	67384370	67374005.31
´ò«n	2016	1	83.44	78.47	5.39	7.99	3.64	1.89	1001.03	NA	27.606976	0.11723787	145	Hunan	79	67384370	67384369.91
´ò«n	2016	2	68.64	41.1	8.57	14.1	4.61	2.07	1000.91	116.55	27.606976	0.054918631	146	Hunan	37	67384370	67372400.45
´ò«n	2016	3	79.5	142.1	12.79	17.4	9.57	1.99	994.75	83.1	27.606976	0.092058228	147	Hunan	62	67384370	67348678.49
´ò«n	2016	4	87.08	256.72	18.64	22.77	15.85	1.97	987.04	62.98	27.606976	0.120229412	148	Hunan	81	67384370	67371201.98
´ò«n	2016	5	84.32	256.15	20.84	25.14	17.68	2.13	986.18	97.73	27.606976	0.158835556	149	Hunan	107	67384370	67365269.27
´ò«n	2016	6	81.67	190.56	25.72	30.27	22.44	2.3	982.42	139.99	27.606976	0.138003448	150	Hunan	93	67384370	67389620.58
´ò«n	2016	7	79.29	219.3	28.73	33.2	25.47	2.32	980.67	191.77	27.606976	0.080116364	151	Hunan	54	67384370	67401960.48
´ò«n	2016	8	79.6	141.35	27.95	32.88	24.66	1.97	981.12	172.34	27.606976	0.041541818	152	Hunan	28	67384370	67401961.08
´ò«n	2016	9	75.12	95.17	24.4	29.42	20.87	2	986.8	125.24	27.606976	0.048978947	153	Hunan	33	67384370	67375887.03
´ò«n	2016	10	84.02	94.82	18.75	22	16.54	2.13	992.44	53.64	27.606976	0.080151516	154	Hunan	54	67384370	67372400.04
´ò«n	2016	11	87.64	106.69	12.26	16	9.82	2.02	997.63	58.77	27.606976	0.103900113	155	Hunan	70	67384370	67372400.26
´ò«n	2016	12	80.85	54.49	8.96	13.28	5.97	1.75	1000.2	98.86	27.606976	0.117258699	156	Hunan	79	67384370	67372400.23
´ò«n	2017	1	79.07	52.5	8	11.33	5.75	1.84	1000.02	53.26	27.606976	0.0967	157	Hunan	66	67384370	68252326.78
´ò«n	2017	2	77.15	69.22	8.5	13.23	5.23	1.82	999.39	65.61	27.606976	0.0836	158	Hunan	57	67384370	68181818.18
´ò«n	2017	3	84.91	220.01	11.27	14.61	9.02	1.8	994.85	42.51	27.606976	0.1422	159	Hunan	97	67384370	68213783.4
´ò«n	2017	4	77.58	138.93	18.13	23.61	14.19	2.25	989.17	122.06	27.606976	0.2125	160	Hunan	145	67384370	68235294.12
´ò«n	2017	5	76.35	159.73	22.48	27.91	18.45	1.87	987.17	164.98	27.606976	0.3958	161	Hunan	270	67384370	68216270.84
´ò«n	2017	6	89.03	425.88	24	27.66	21.59	1.87	982.34	64.48	27.606976	0.3489	162	Hunan	238	67384370	68214388.08
´ò«n	2017	7	76.08	125.61	28.98	33.85	25.32	2.35	981.67	241.93	27.606976	0.1788	163	Hunan	122	67384370	68232662.19
´ò«n	2017	8	79.58	182.38	28.42	33.18	25.25	2.2	981.62	193.72	27.606976	0.0938	164	Hunan	64	67384370	68230277.19
´ò«n	2017	9	82.69	91.4	24.89	29.37	22	1.87	987.02	122.21	27.606976	0.1055	165	Hunan	72	67384370	68246445.5
´ò«n	2017	10	83.9	52.35	17.78	21.55	15.37	2.11	995.33	81.2	27.606976	0.0806	166	Hunan	55	67384370	68238213.4
´ò«n	2017	11	79.47	66.2	12.95	17.04	10.13	1.73	997.7	76.43	27.606976	0.1378	167	Hunan	94	67384370	68214804.06
´ò«n	2017	12	70.44	23.72	8.19	12.75	4.99	1.71	1001.78	114.21	27.606976	0.2096	168	Hunan	143	67384370	68225190.84
´ò«n	2018	1	83.86	70.4	4.16	7.43	2.08	1.91	999.55	52.31	27.606976	0.1589	169	Hunan	109	67384370	68596601.64
´ò«n	2018	2	70	31.42	8.13	12.72	4.77	1.92	998.35	87.28	27.606976	0.0554	170	Hunan	38	67384370	68592057.76
´ò«n	2018	3	81.21	112.1	14.13	19.62	10.55	2.04	992.89	111.07	27.606976	0.1064	171	Hunan	73	67384370	68609022.56
´ò«n	2018	4	76.53	NA	19.17	24.37	15.29	2.27	989.69	118.95	27.606976	0.2434	172	Hunan	167	67384370	68611339.36
´ò«n	2018	5	81.27	197.8	24.03	28.61	20.89	2.34	985.4	131.46	27.606976	0.3528	173	Hunan	242	67384370	68594104.31
´ò«n	2018	6	79.73	94.72	25.95	30.3	22.63	1.84	981.49	160.89	27.606976	0.2624	174	Hunan	180	67384370	68597560.98
´ò«n	2018	7	78.06	141.12	29.1	34	25.59	1.91	979.34	225.35	27.606976	0.2274	175	Hunan	156	67384370	68601583.11
´ò«n	2018	8	79.79	163.17	28.07	33.18	24.77	1.88	979.79	200.99	27.606976	0.1006	176	Hunan	69	67384370	68588469.18
´ò«n	2018	9	79.99	117.53	24.33	28.85	21.39	2.01	988.21	136.32	27.606976	0.1181	177	Hunan	81	67384370	68585944.12
´ò«n	2018	10	76.32	105.75	17.71	22.37	14.47	1.6	995.62	138.12	27.606976	0.1895	178	Hunan	130	67384370	68601583.11
´ò«n	2018	11	84.51	141.55	12.78	16.99	9.9	1.63	997.32	101.48	27.606976	0.344	179	Hunan	236	67384370	68604651.16
´ò«n	2018	12	86.07	87.44	6.23	8.73	4.62	1.97	1002.04	28.39	27.606976	0.4315	180	Hunan	296	67384370	68597914.25
¦¿¦è	2004	1	73.72	56.56	5.69	9.25	3.11	1.59	1000.18	67.38	27.613663	0	1	Jiangxi	0	45454545	42553191.49
¦¿¦è	2004	2	69.83	109.37	10.63	16.73	6.41	1.64	996.42	126.68	27.613663	0	2	Jiangxi	0	45454545	42553191.49
¦¿¦è	2004	3	73.67	126.82	11.6	16.3	8.36	1.81	994.5	91.31	27.613663	0	3	Jiangxi	0	45454545	42553191.49
¦¿¦è	2004	4	72	200.99	19.48	25.33	15.19	1.93	988.72	146.95	27.613663	0.0047	4	Jiangxi	2	45454545	42553191.49
¦¿¦è	2004	5	72.94	266.83	22.82	28.22	18.76	1.74	985.35	164.54	27.613663	0	5	Jiangxi	0	45454545	42553191.49
¦¿¦è	2004	6	75.5	172.07	25.25	30.04	21.71	1.56	983.66	139.19	27.613663	0.0023	6	Jiangxi	1	45454545	43478260.87
¦¿¦è	2004	7	72.83	125.76	28.44	33.71	24.55	1.87	982.31	235.78	27.613663	0	7	Jiangxi	0	45454545	43478260.87
¦¿¦è	2004	8	78.44	186.14	27.79	32.94	24.35	1.87	980.98	189.55	27.613663	0.0023	8	Jiangxi	1	45454545	43478260.87
¦¿¦è	2004	9	78.78	79.86	24	29.27	20.36	1.67	988.83	165.11	27.613663	0.0023	9	Jiangxi	1	45454545	43478260.87
¦¿¦è	2004	10	65.94	3.62	18.72	25.27	13.89	1.69	996.02	215.48	27.613663	0.0023	10	Jiangxi	1	45454545	43478260.87
¦¿¦è	2004	11	74.72	71.99	14.68	20.48	10.72	1.52	998.26	149.33	27.613663	0.007	11	Jiangxi	3	45454545	42857142.86
¦¿¦è	2004	12	75.83	53.04	8.46	13.82	4.74	1.71	999.8	140.91	27.613663	0.0047	12	Jiangxi	2	45454545	42553191.49
¦¿¦è	2005	1	81.22	81.41	3.91	7.09	1.78	1.56	999.87	53.43	27.613663	0	13	Jiangxi	0	45454545	42553191.49
¦¿¦è	2005	2	84.72	185.09	5.47	8.38	3.43	1.9	998.02	34.78	27.613663	0	14	Jiangxi	0	45454545	42553191.49
¦¿¦è	2005	3	76.06	126.02	10.79	15.65	7.41	1.73	996.91	77.78	27.613663	0.007	15	Jiangxi	3	45454545	42857142.86
¦¿¦è	2005	4	72.78	111.73	19.84	25.76	15.33	1.75	990.17	163.57	27.613663	0.007	16	Jiangxi	3	45454545	42857142.86
¦¿¦è	2005	5	83.06	343.27	22.91	27.13	20.09	1.8	984.04	100.12	27.613663	0.0023	17	Jiangxi	1	45454545	43478260.87
¦¿¦è	2005	6	78.28	255.41	26.74	31.23	23.46	1.71	980.31	149.76	27.613663	0	18	Jiangxi	0	45454545	43478260.87
¦¿¦è	2005	7	71.5	116.34	29.24	34.27	25.34	2.17	981.98	239.65	27.613663	0	19	Jiangxi	0	45454545	43478260.87
¦¿¦è	2005	8	75.89	103.21	27.47	32.16	24.11	1.92	982.16	177.81	27.613663	0	20	Jiangxi	0	45454545	43478260.87
¦¿¦è	2005	9	77.17	146.85	26.16	31.35	22.61	1.75	987.87	173.22	27.613663	0	21	Jiangxi	0	45454545	43478260.87
¦¿¦è	2005	10	74.5	62.93	19.26	24.2	15.86	1.86	995.16	142.95	27.613663	0.0023	22	Jiangxi	1	45454545	43478260.87
¦¿¦è	2005	11	79.83	126.6	15.46	19.79	12.53	1.58	995.84	88.91	27.613663	0	23	Jiangxi	0	45454545	43478260.87
¦¿¦è	2005	12	66.61	36.82	6.67	11.19	3.43	1.62	1002.49	125.23	27.613663	0.007	24	Jiangxi	3	45454545	42857142.86
¦¿¦è	2006	1	79.72	64.53	6.93	11.02	4.16	1.65	998.33	75.54	27.613663	0	25	Jiangxi	0	45454545	42857142.86
¦¿¦è	2006	2	83.44	124.76	7.38	11.24	4.92	1.98	1000.09	36.79	27.613663	0	26	Jiangxi	0	45454545	42857142.86
¦¿¦è	2006	3	79	124.41	12.44	17.24	9.11	1.49	993.31	93.41	27.613663	0.0023	27	Jiangxi	1	45454545	43478260.87
¦¿¦è	2006	4	77.89	252.27	19.06	24.2	15.29	1.91	987.89	121.42	27.613663	0.007	28	Jiangxi	3	45454545	42857142.86
¦¿¦è	2006	5	78.11	267.98	22.12	26.44	18.99	1.76	987.38	117.03	27.613663	0.0046	29	Jiangxi	2	45454545	43478260.87
¦¿¦è	2006	6	81.39	316.68	25.51	29.96	22.36	1.58	982.37	140.53	27.613663	0.0023	30	Jiangxi	1	45454545	43478260.87
¦¿¦è	2006	7	75.28	204.77	28.93	33.36	25.57	2	979.31	200.61	27.613663	0.0046	31	Jiangxi	2	45454545	43478260.87
¦¿¦è	2006	8	73.56	113.52	28.47	33.96	24.53	1.63	982.65	246.01	27.613663	0.0046	32	Jiangxi	2	45454545	43478260.87
¦¿¦è	2006	9	75.17	80.07	23.24	28.4	19.56	1.7	988.86	168.35	27.613663	0	33	Jiangxi	0	45454545	43478260.87
¦¿¦è	2006	10	76.28	38.98	21.43	26.18	18.29	1.48	993.36	118.24	27.613663	0.0116	34	Jiangxi	5	45454545	43103448.28
¦¿¦è	2006	11	75.61	122.21	14.56	19.07	11.37	1.51	995.19	102.56	27.613663	0.0023	35	Jiangxi	1	45454545	43478260.87
¦¿¦è	2006	12	72.61	26.62	7.74	13.06	4.19	1.53	1001.73	134.29	27.613663	0.007	36	Jiangxi	3	45454545	42857142.86
¦¿¦è	2007	1	77.39	65.33	5.54	9.34	2.86	1.63	1002.98	90.36	27.613663	0.0023	37	Jiangxi	1	45454545	43478260.87
¦¿¦è	2007	2	75.89	100.18	12.05	17.68	8.35	1.66	994.74	108.28	27.613663	0.0046	38	Jiangxi	2	45454545	43478260.87
¦¿¦è	2007	3	80.78	147.89	13.49	17.75	10.47	1.86	992.77	83.66	27.613663	0	39	Jiangxi	0	45454545	43478260.87
¦¿¦è	2007	4	75.22	175.82	16.89	22.13	13.12	1.82	991.88	126.02	27.613663	0	40	Jiangxi	0	45454545	43478260.87
¦¿¦è	2007	5	71.78	93.84	24.12	29.83	19.72	1.68	985.45	178.64	27.613663	0.0069	41	Jiangxi	3	45454545	43478260.87
¦¿¦è	2007	6	82.22	246.23	25.85	30.24	23.04	1.64	982.07	111.1	27.613663	0.0046	42	Jiangxi	2	45454545	43478260.87
¦¿¦è	2007	7	69.39	75.62	29.74	35.02	25.68	2.02	981.21	251.34	27.613663	0	43	Jiangxi	0	45454545	43478260.87
¦¿¦è	2007	8	76.83	199.05	27.98	32.96	24.67	1.78	980.89	186.08	27.613663	0.0046	44	Jiangxi	2	45454545	43478260.87
¦¿¦è	2007	9	79.61	90.28	23.77	28.01	20.84	1.76	986.82	119.96	27.613663	0	45	Jiangxi	0	45454545	43478260.87
¦¿¦è	2007	10	69.06	9.23	20.18	25.43	16.43	1.9	993.89	171.7	27.613663	0.0046	46	Jiangxi	2	45454545	43478260.87
¦¿¦è	2007	11	64.39	13.15	13.34	19.46	8.89	1.78	998.31	183.13	27.613663	0	47	Jiangxi	0	45454545	43478260.87
¦¿¦è	2007	12	77.39	60.04	9.08	12.93	6.52	1.58	998.18	74.44	27.613663	0.0046	48	Jiangxi	2	45454545	43478260.87
¦¿¦è	2008	1	79.83	83.05	3.97	7.51	1.61	1.82	1001.04	66.23	27.613663	0	49	Jiangxi	0	45454545	43478260.87
¦¿¦è	2008	2	71.28	74.21	5.11	9.69	1.91	1.62	1001.52	102.21	27.613663	0.0023	50	Jiangxi	1	45454545	43478260.87
¦¿¦è	2008	3	72.56	143.96	14.35	19.99	10.38	1.64	993.23	134.85	27.613663	0.0046	51	Jiangxi	2	45454545	43478260.87
¦¿¦è	2008	4	77.44	166.18	18.52	22.98	15.22	1.66	989.51	113.76	27.613663	0.0069	52	Jiangxi	3	45454545	43478260.87
¦¿¦è	2008	5	71.06	153.46	23.23	28.44	19.29	1.7	984.79	167.08	27.613663	0.0023	53	Jiangxi	1	45454545	43478260.87
¦¿¦è	2008	6	81.06	312.39	25.2	29.2	22.34	1.62	982.05	111.23	27.613663	0.0046	54	Jiangxi	2	45454545	43478260.87
¦¿¦è	2008	7	72.67	204.74	28.8	33.91	25.03	1.97	980.62	235.89	27.613663	0.0023	55	Jiangxi	1	45454545	43478260.87
¦¿¦è	2008	8	75.17	121.24	28.23	33.12	24.69	1.58	982.61	195.37	27.613663	0.0069	56	Jiangxi	3	45454545	43478260.87
¦¿¦è	2008	9	76	49.61	26.03	30.93	22.69	1.74	986.8	175.31	27.613663	0.0023	57	Jiangxi	1	45454545	43478260.87
¦¿¦è	2008	10	75.39	66.69	20.75	25.64	17.35	1.54	993.63	141.08	27.613663	0.0023	58	Jiangxi	1	45454545	43478260.87
¦¿¦è	2008	11	73.56	115.86	13.01	17.94	9.66	1.62	998.81	143.87	27.613663	0.0023	59	Jiangxi	1	45454545	43478260.87
¦¿¦è	2008	12	65.28	12.45	8.21	14.45	4.04	1.62	1000.01	153.37	27.613663	0.0114	60	Jiangxi	5	45454545	43859649.12
¦¿¦è	2009	1	66.83	30.84	5.06	10.07	1.66	1.52	1002.17	119.58	27.613663	0	61	Jiangxi	0	45454545	43859649.12
¦¿¦è	2009	2	80.67	71.41	12.07	16.92	9.06	1.92	992.96	80.09	27.613663	0.004545464	62	Jiangxi	2	45454545	43999908.48
¦¿¦è	2009	3	80.11	196.41	12.14	16.74	8.85	1.72	993.56	84.58	27.613663	0.0023	63	Jiangxi	1	45454545	43478260.87
¦¿¦è	2009	4	71.5	176.08	18.3	23.38	14.69	1.82	990.07	130.92	27.613663	0.002272732	64	Jiangxi	1	45454545	43999908.48
¦¿¦è	2009	5	72.17	177.49	22.64	27.74	18.67	1.65	987.77	155.02	27.613663	0	65	Jiangxi	0	45454545	43999908.48
¦¿¦è	2009	6	74.78	158.95	26.56	31.49	22.98	1.62	980.57	157.03	27.613663	0.0068	66	Jiangxi	3	45454545	44117647.06
¦¿¦è	2009	7	72.44	206.37	28.63	33.42	24.88	1.75	981.14	218.87	27.613663	0.0045	67	Jiangxi	2	45454545	44444444.44
¦¿¦è	2009	8	76.61	135.59	28.25	33.33	24.93	1.78	982.31	191.89	27.613663	0.0023	68	Jiangxi	1	45454545	43478260.87
¦¿¦è	2009	9	75.78	53.84	26.23	31.12	22.88	1.75	987.08	169.62	27.613663	0.0023	69	Jiangxi	1	45454545	43478260.87
¦¿¦è	2009	10	63.78	7.37	21.08	26.89	16.75	1.62	992.07	197.52	27.613663	0.0023	70	Jiangxi	1	45454545	43478260.87
¦¿¦è	2009	11	73.78	111.91	11.1	16.29	7.52	1.89	998.64	120.21	27.613663	0	71	Jiangxi	0	45454545	43478260.87
¦¿¦è	2009	12	77.5	63.38	7.48	11.63	4.57	1.51	999.24	94.83	27.613663	0.0023	72	Jiangxi	1	45454545	43478260.87
¦¿¦è	2010	1	82.67	98.64	7.09	11.19	4.32	1.58	999.54	60.36	27.613663	0	73	Jiangxi	0	45454545	43478260.87
¦¿¦è	2010	2	81.89	111.98	9.68	14.21	6.69	1.88	994.46	74.83	27.613663	0	74	Jiangxi	0	45454545	43478260.87
¦¿¦è	2010	3	74.44	213.11	12.62	17.93	8.78	2.01	994.55	117.46	27.613663	0.0023	75	Jiangxi	1	45454545	43478260.87
¦¿¦è	2010	4	80.06	323.22	15.36	19.83	12.13	1.81	992.33	84.5	27.613663	0.0045	76	Jiangxi	2	45454545	44444444.44
¦¿¦è	2010	5	79.06	327.44	22.29	26.83	18.86	1.64	985.14	113.36	27.613663	0.0045	77	Jiangxi	2	45454545	44444444.44
¦¿¦è	2010	6	81.89	356.42	24.01	27.83	21.32	1.47	983.83	85.2	27.613663	0.011281183	78	Jiangxi	5	45454545	44321592.87
¦¿¦è	2010	7	73.5	202.76	28.99	33.92	25.48	1.82	982.67	213.28	27.613663	0.0045	79	Jiangxi	2	45454545	44444444.44
¦¿¦è	2010	8	71.33	127.83	29.02	34.36	25.11	1.66	984.57	253.89	27.613663	0.0023	80	Jiangxi	1	45454545	43478260.87
¦¿¦è	2010	9	79.44	125.36	25.57	29.91	22.69	1.72	986.91	142.21	27.613663	0.009	81	Jiangxi	4	45454545	44444444.44
¦¿¦è	2010	10	74.56	68.42	18.21	22.38	15.23	1.89	993.88	121.76	27.613663	0.0045	82	Jiangxi	2	45454545	44444444.44
¦¿¦è	2010	11	71.56	24.39	13.86	19.68	9.87	1.43	996.91	156.61	27.613663	0.004512473	83	Jiangxi	2	45454545	44321594.83
¦¿¦è	2010	12	72.72	130.91	8.58	14.37	4.61	1.63	995.86	155.38	27.613663	0.0113	84	Jiangxi	5	45454545	44247787.61
¦¿¦è	2011	1	70.94	42.3	2.16	4.91	0.18	1.78	1003.58	54.17	27.613663	0.0067	85	Jiangxi	3	45454545	44776119.4
¦¿¦è	2011	2	75.33	52.92	8.83	14.46	5.25	1.57	995.33	107.37	27.613663	0.0067	86	Jiangxi	3	45454545	44776119.4
¦¿¦è	2011	3	71.28	82.93	10.74	15.57	7.29	1.64	998.04	98.63	27.613663	0.009	87	Jiangxi	4	45454545	44444444.44
¦¿¦è	2011	4	67.67	75.43	18.98	24.92	14.59	1.73	990.52	151.74	27.613663	0.0135	88	Jiangxi	6	45454545	44444444.44
¦¿¦è	2011	5	73.5	139.78	21.93	27.09	17.93	1.76	986.39	155.57	27.613663	0.0157	89	Jiangxi	7	45454545	44585987.26
¦¿¦è	2011	6	82.28	368.78	25.73	29.97	22.89	1.59	981.38	104.97	27.613663	0.0045	90	Jiangxi	2	45454545	44444444.44
¦¿¦è	2011	7	72.94	120.78	29.02	33.84	25.37	1.67	980.32	229.99	27.613663	0.011218886	91	Jiangxi	5	45454545	44567704.85
¦¿¦è	2011	8	74.39	134.85	27.94	33.1	24.41	1.69	982.75	204.78	27.613663	0.009	92	Jiangxi	4	45454545	44444444.44
¦¿¦è	2011	9	75.83	75.26	24.28	28.98	21.17	1.79	987.46	143.11	27.613663	0.0112	93	Jiangxi	5	45454545	44642857.14
¦¿¦è	2011	10	76.28	87.39	18.79	23.31	15.63	1.61	994.47	123.37	27.613663	0.0067	94	Jiangxi	3	45454545	44776119.4
¦¿¦è	2011	11	76.61	66.23	16.68	22.47	12.78	1.53	995.65	170.76	27.613663	0.017950218	95	Jiangxi	8	45454545	44567703.86
¦¿¦è	2011	12	67	25.97	6.89	11.55	3.64	1.63	1002.73	118.54	27.613663	0.009	96	Jiangxi	4	45454545	44444444.44
¦¿¦è	2012	1	83.89	111.98	4.65	6.87	3.09	1.58	1000.3	22.58	27.613663	0.0045	97	Jiangxi	2	45454545	44444444.44
¦¿¦è	2012	2	80.33	106.16	5.98	9.19	3.81	1.9	997.16	41.28	27.613663	0	98	Jiangxi	0	45454545	44444444.44
¦¿¦è	2012	3	81.33	225.42	11.51	15.89	8.47	1.71	994.3	88.39	27.613663	0.0022	99	Jiangxi	1	45454545	45454545.45
¦¿¦è	2012	4	78.94	261.11	18.98	23.88	15.61	1.62	987.92	115.32	27.613663	0.002227963	100	Jiangxi	1	45454545	44884048.79
¦¿¦è	2012	5	82.94	271.21	22.8	27	19.89	1.62	985.08	107.52	27.613663	0.0067	101	Jiangxi	3	45454545	44776119.4
¦¿¦è	2012	6	84.17	296.15	25.54	29.76	22.73	1.42	979.82	106.05	27.613663	0.0156	102	Jiangxi	7	45454545	44871794.87
¦¿¦è	2012	7	71.11	129.71	29.42	34.21	25.58	1.9	980.77	263.96	27.613663	0.0022	103	Jiangxi	1	45454545	45454545.45
¦¿¦è	2012	8	77.56	232.39	27.83	32.66	24.52	1.89	980.82	206.58	27.613663	0	104	Jiangxi	0	45454545	45454545.45
¦¿¦è	2012	9	77.56	145.68	23.39	28.28	19.99	1.62	989.26	165.47	27.613663	0.0045	105	Jiangxi	2	45454545	44444444.44
¦¿¦è	2012	10	69.5	51.88	20.2	25.88	16.13	1.51	993.17	173.75	27.613663	0.0134	106	Jiangxi	6	45454545	44776119.4
¦¿¦è	2012	11	81.83	188.11	12.58	16.88	9.58	1.49	995.12	103.28	27.613663	0.0067	107	Jiangxi	3	45454545	44776119.4
¦¿¦è	2012	12	81.22	123.52	6.98	10.94	4.31	1.77	999.1	90.09	27.613663	0.0045	108	Jiangxi	2	45454545	44444444.44
¦¿¦è	2013	1	80.06	24.62	6.08	10.6	3.06	1.48	1000.29	92.76	27.613663	0.0067	109	Jiangxi	3	45454545	44776119.4
¦¿¦è	2013	2	86.83	84.19	9.61	13.43	7.17	1.77	1001.49	40.86	27.613663	0.006660893	110	Jiangxi	3	45454545	45039006.03
¦¿¦è	2013	3	77.39	169.95	14.64	20.61	10.47	1.86	992.71	125.27	27.613663	0.002220298	111	Jiangxi	1	45454545	45038999.27
¦¿¦è	2013	4	77.06	186.62	17.46	22.53	13.89	1.69	989.41	103.4	27.613663	0.0089	112	Jiangxi	4	45454545	44943820.22
¦¿¦è	2013	5	80.44	254.56	23.27	27.96	19.92	1.54	984.96	132.45	27.613663	0.0111	113	Jiangxi	5	45454545	45045045.05
¦¿¦è	2013	6	81.17	261.3	26.23	30.67	23.02	1.74	982	151.78	27.613663	0.0089	114	Jiangxi	4	45454545	44943820.22
¦¿¦è	2013	7	69	83.19	29.57	34.33	25.62	2.22	982.08	272.75	27.613663	0.0178	115	Jiangxi	8	45454545	44943820.22
¦¿¦è	2013	8	69.17	110.41	29.67	34.87	25.75	1.97	981.58	229.98	27.613663	0.0155	116	Jiangxi	7	45454545	45161290.32
¦¿¦è	2013	9	74.89	59.99	24.71	29.67	21.22	1.82	988.18	162.87	27.613663	0.0222	117	Jiangxi	10	45454545	45045045.05
¦¿¦è	2013	10	66	27.63	19.67	25.38	15.47	1.77	994.14	185.64	27.613663	0.0222	118	Jiangxi	10	45454545	45045045.05
¦¿¦è	2013	11	73.22	93.44	14.21	20.03	10.17	1.54	997.55	157.18	27.613663	0.0222	119	Jiangxi	10	45454545	45045045.05
¦¿¦è	2013	12	65.67	82.38	6.9	12.68	2.87	1.47	1000.14	167.38	27.613663	0.0622	120	Jiangxi	28	45454545	45016077.17
¦¿¦è	2014	1	66.67	19.54	7.95	14.44	3.47	1.47	999.49	162.18	27.613663	0.0332	121	Jiangxi	15	45454545	45180722.89
¦¿¦è	2014	2	81.94	120.47	7.39	11.36	4.77	1.75	996.86	64.76	27.613663	0.0133	122	Jiangxi	6	45454545	45112781.95
¦¿¦è	2014	3	82.44	224.18	13.18	17.59	10.14	1.68	994.44	86.64	27.613663	0.0155	123	Jiangxi	7	45454545	45161290.32
¦¿¦è	2014	4	80.61	137.74	19.13	23.68	15.98	1.72	990.17	105.23	27.613663	0.0287	124	Jiangxi	13	45454545	45296167.25
¦¿¦è	2014	5	81.11	349.28	22.27	26.69	19.11	1.7	985.93	108.19	27.613663	0.0155	125	Jiangxi	7	45454545	45161290.32
¦¿¦è	2014	6	81.72	291.24	25.82	30.05	22.85	1.62	980.86	117.86	27.613663	0.0155	126	Jiangxi	7	45454545	45161290.32
¦¿¦è	2014	7	79.94	238.74	28.27	33.5	24.73	1.63	981.66	210.82	27.613663	0.0354	127	Jiangxi	16	45454545	45197740.11
¦¿¦è	2014	8	83.5	174.76	26.79	31.54	23.88	1.56	983.39	163.69	27.613663	0.0155	128	Jiangxi	7	45454545	45161290.32
¦¿¦è	2014	9	79.89	61.76	25.99	30.92	22.67	1.82	986.72	169.58	27.613663	0.0155	129	Jiangxi	7	45454545	45161290.32
¦¿¦è	2014	10	69.78	27.59	20.87	26.86	16.44	1.74	993.48	217.19	27.613663	0.0022	130	Jiangxi	1	45454545	45454545.45
¦¿¦è	2014	11	79.22	87.01	14.52	18.49	11.91	1.68	996.47	88.24	27.613663	0.0221	131	Jiangxi	10	45454545	45248868.78
¦¿¦è	2014	12	63.5	22.79	7.08	12.31	3.37	1.65	1002.33	159.56	27.613663	0.0265	132	Jiangxi	12	45454545	45283018.87
¦¿¦è	2015	1	73.56	45.14	8	12.96	4.53	1.64	999.99	112.32	27.613663	0.0242	133	Jiangxi	11	45454545	45454545.45
¦¿¦è	2015	2	78.67	111.29	9.48	14.03	6.33	1.72	996.81	82.99	27.613663	0.006604787	134	Jiangxi	3	45454545	45421601.03
¦¿¦è	2015	3	84	178.87	12.79	16.66	10.04	1.68	995.03	69.32	27.613663	0.0088	135	Jiangxi	4	45454545	45454545.45
¦¿¦è	2015	4	75.11	145.78	18.31	23.46	14.37	1.92	990.41	131.33	27.613663	0.0176	136	Jiangxi	8	45454545	45454545.45
¦¿¦è	2015	5	84.11	356.32	23.01	27.28	20.06	1.67	984.36	88.26	27.613663	0.011	137	Jiangxi	5	45454545	45454545.45
¦¿¦è	2015	6	82	328.39	26.49	30.82	23.48	1.83	981.87	143.42	27.613663	0.0132	138	Jiangxi	6	45454545	45454545.45
¦¿¦è	2015	7	81.67	196.83	26.43	30.66	23.52	1.8	980.94	142.82	27.613663	0.0088	139	Jiangxi	4	45454545	45454545.45
¦¿¦è	2015	8	79	190.41	26.97	31.71	23.66	1.64	982.69	178.62	27.613663	0.011	140	Jiangxi	5	45454545	45454545.45
¦¿¦è	2015	9	81.22	132.76	23.85	28.29	20.84	1.6	987.99	134.73	27.613663	0.0044	141	Jiangxi	2	45454545	45454545.45
¦¿¦è	2015	10	76.72	103.27	20.08	25.18	16.44	1.6	993.54	161.93	27.613663	0.011007978	142	Jiangxi	5	45454545	45421602.41
¦¿¦è	2015	11	88.72	215.2	14.08	17.42	11.91	1.51	997.09	51.31	27.613663	0.015411169	143	Jiangxi	7	45454545	45421602.99
¦¿¦è	2015	12	82.56	150.31	8.31	11.25	6.32	1.53	1001.09	57	27.613663	0.0132	144	Jiangxi	6	45454545	45454545.45
¦¿¦è	2016	1	84.59	139.98	6.33	9.26	4.44	1.67	1000.25	NA	27.613663	0.0088	145	Jiangxi	4	45454545	45454545.45
¦¿¦è	2016	2	71.58	67.28	8.41	14.04	4.36	1.64	1000.65	128.28	27.613663	0	146	Jiangxi	0	45454545	45454545.45
¦¿¦è	2016	3	77.28	159.28	12.77	17.58	9.18	1.69	994.64	88.29	27.613663	0.0132	147	Jiangxi	6	45454545	45454545.45
¦¿¦è	2016	4	86.24	294.06	19.24	23.48	16.39	1.67	987.21	57.32	27.613663	0.0154	148	Jiangxi	7	45454545	45454545.45
¦¿¦è	2016	5	83.23	311.72	22.15	26.76	18.76	1.67	986.12	106.11	27.613663	0.0132	149	Jiangxi	6	45454545	45454545.45
¦¿¦è	2016	6	81.28	324.84	26.36	31.01	22.94	1.72	982.83	154.52	27.613663	0.0088	150	Jiangxi	4	45454545	45454545.45
¦¿¦è	2016	7	76.84	222.57	28.98	33.68	25.46	1.81	981.73	196.59	27.613663	0.011	151	Jiangxi	5	45454545	45454545.45
¦¿¦è	2016	8	75.97	111.34	28.57	33.67	25.16	1.68	980.88	202.37	27.613663	0.0044	152	Jiangxi	2	45454545	45454545.45
¦¿¦è	2016	9	77.72	178.05	24.51	29.16	21.17	1.78	985.86	123.18	27.613663	0.0044	153	Jiangxi	2	45454545	45454545.45
¦¿¦è	2016	10	86.28	92.19	20.81	24.19	18.67	1.81	991.26	48.72	27.613663	0	154	Jiangxi	0	45454545	45454545.45
¦¿¦è	2016	11	87.4	137.64	13.68	17.72	11.07	1.64	996.87	70.78	27.613663	0.011007978	155	Jiangxi	5	45454545	45421602.41
¦¿¦è	2016	12	78.77	39.33	9.81	14.91	6.41	1.54	999.59	128.33	27.613663	0.011007978	156	Jiangxi	5	45454545	45421602.41
¦¿¦è	2017	1	78.64	51.04	8.98	13.35	6.13	1.65	999.23	89.55	27.613663	0.0152	157	Jiangxi	7	45454545	46052631.58
¦¿¦è	2017	2	73.75	51.16	9.42	14.84	5.69	1.73	998.75	92.98	27.613663	0.0087	158	Jiangxi	4	45454545	45977011.49
¦¿¦è	2017	3	83.69	290.86	11.78	15.55	9.27	1.62	994.32	56.67	27.613663	0.024	159	Jiangxi	11	45454545	45833333.33
¦¿¦è	2017	4	75.99	159.23	18.65	24.19	14.4	1.72	989.18	145.74	27.613663	0.024	160	Jiangxi	11	45454545	45833333.33
¦¿¦è	2017	5	74.98	142.01	23.12	28.47	18.91	1.55	986.88	171.31	27.613663	0.0327	161	Jiangxi	15	45454545	45871559.63
¦¿¦è	2017	6	89.21	468.6	24.18	27.81	21.87	1.59	982.59	59.99	27.613663	0.0174	162	Jiangxi	8	45454545	45977011.49
¦¿¦è	2017	7	74.88	157.38	29.17	34.11	25.28	1.86	982.63	235.46	27.613663	0.0065	163	Jiangxi	3	45454545	46153846.15
¦¿¦è	2017	8	79.89	215.29	28.59	33.66	25.11	1.77	982.02	217.48	27.613663	0.0087	164	Jiangxi	4	45454545	45977011.49
¦¿¦è	2017	9	79.91	75.08	26.09	30.97	22.74	1.66	986.58	166.24	27.613663	0.0022	165	Jiangxi	1	45454545	45454545.45
¦¿¦è	2017	10	79.09	68.95	19.43	23.77	16.37	2.04	993.89	136.75	27.613663	0	166	Jiangxi	0	45454545	45454545.45
¦¿¦è	2017	11	80.67	107.27	13.86	17.84	11.01	1.63	996.87	79.41	27.613663	0.0152	167	Jiangxi	7	45454545	46052631.58
¦¿¦è	2017	12	71.81	32.18	8.02	12.85	4.54	1.59	1001.02	135.32	27.613663	0.0174	168	Jiangxi	8	45454545	45977011.49
¦¿¦è	2018	1	81.12	95.32	5.68	9.51	3.15	1.81	998.2	70.85	27.613663	0.0498	169	Jiangxi	23	45454545	46184738.96
¦¿¦è	2018	2	71.4	44.37	7.96	13.04	4.39	1.73	997.71	116.02	27.613663	0.013	170	Jiangxi	6	45454545	46153846.15
¦¿¦è	2018	3	79.1	137.64	14.48	20.33	10.47	1.81	992.63	134.26	27.613663	0.013	171	Jiangxi	6	45454545	46153846.15
¦¿¦è	2018	4	76.36	NA	19.3	24.62	15.27	1.82	989.68	113.88	27.613663	0.013	172	Jiangxi	6	45454545	46153846.15
¦¿¦è	2018	5	79.92	204.37	24.76	29.58	21.42	1.97	985.41	141.29	27.613663	0.0346	173	Jiangxi	16	45454545	46242774.57
¦¿¦è	2018	6	81.28	242.04	25.64	29.97	22.44	1.66	981.49	143.07	27.613663	0.013	174	Jiangxi	6	45454545	46153846.15
¦¿¦è	2018	7	76.99	168.48	28.99	34.18	25.14	1.75	979.7	237.4	27.613663	0.013	175	Jiangxi	6	45454545	46153846.15
¦¿¦è	2018	8	79.12	165.36	28.17	33.38	24.79	1.83	978.87	208.59	27.613663	0.0065	176	Jiangxi	3	45454545	46153846.15
¦¿¦è	2018	9	76.67	98.58	25.49	30.51	22.06	1.84	987.24	168.47	27.613663	0.0043	177	Jiangxi	2	45454545	46511627.91
¦¿¦è	2018	10	73.19	85.63	18.15	23.25	14.41	1.64	994.44	164.01	27.613663	0.0173	178	Jiangxi	8	45454545	46242774.57
¦¿¦è	2018	11	85.21	136.83	13.83	18.2	10.97	1.55	996.34	98.51	27.613663	0.0173	179	Jiangxi	8	45454545	46242774.57
¦¿¦è	2018	12	87.43	108.34	7.7	10.59	5.82	1.86	1000.46	35.53	27.613663	0.0173	180	Jiangxi	8	45454545	46242774.57
®ý¦¿	2004	1	69.89	61.14	6.19	9.6	3.69	2.58	1017.86	97.23	29.179512	0.0383	1	Zhejiang	18	55077452	46997389.03
®ý¦¿	2004	2	70.17	69.38	9.93	15.38	6.17	2.44	1014.52	147.14	29.179512	0.0617	2	Zhejiang	29	55077452	47001620.75
®ý¦¿	2004	3	72.72	77.68	10.72	15.01	7.57	2.97	1012.9	111.48	29.179512	0.0915	3	Zhejiang	43	55077452	46994535.52
®ý¦¿	2004	4	70.06	83.12	16.95	22.42	12.96	2.79	1006.84	167.52	29.179512	0.1702	4	Zhejiang	80	55077452	47003525.26
®ý¦¿	2004	5	76.78	198.98	21.72	26.59	18.23	2.38	1002.55	166.97	29.179512	0.134	5	Zhejiang	63	55077452	47014925.37
®ý¦¿	2004	6	75.67	79.67	24.65	28.71	21.55	2.27	1001.12	149.85	29.179512	0.1043	6	Zhejiang	49	55077452	46979865.77
®ý¦¿	2004	7	72.61	86.51	28.93	33.86	25.34	3.08	999.13	288.25	29.179512	0.0766	7	Zhejiang	36	55077452	46997389.03
®ý¦¿	2004	8	73.94	204.12	28.71	32.98	25.62	3.21	997.79	226.02	29.179512	0.0681	8	Zhejiang	32	55077452	46989721
®ý¦¿	2004	9	79.11	195.38	24.12	27.84	21.51	3.02	1005.31	125.65	29.179512	0.034	9	Zhejiang	16	55077452	47058823.53
®ý¦¿	2004	10	65.22	16.42	19.17	24.19	15.16	3.23	1012.79	223.54	29.179512	0.0574	10	Zhejiang	27	55077452	47038327.53
®ý¦¿	2004	11	72.39	66.12	15.51	20.51	11.91	2.41	1015.77	151.15	29.179512	0.1213	11	Zhejiang	57	55077452	46990931.57
®ý¦¿	2004	12	75.94	139.11	10.02	14.06	7.14	2.93	1017.17	116.08	29.179512	0.1575	12	Zhejiang	74	55077452	46984126.98
®ý¦¿	2005	1	73.72	79.77	4.59	7.91	2.27	2.82	1017.52	90.1	29.179512	0.1293	13	Zhejiang	63	55077452	48723897.91
®ý¦¿	2005	2	79.06	141.69	5.97	8.98	3.87	3.07	1016.29	52.58	29.179512	0.0554	14	Zhejiang	27	55077452	48736462.09
®ý¦¿	2005	3	69.89	92.64	9.58	14.31	6.04	2.72	1014.92	137.14	29.179512	0.0882	15	Zhejiang	43	55077452	48752834.47
®ý¦¿	2005	4	71.94	95.08	17.76	23.35	13.62	2.68	1007.84	183.71	29.179512	0.1744	16	Zhejiang	85	55077452	48738532.11
®ý¦¿	2005	5	79.61	201.02	20.48	24.4	17.57	2.64	1002.54	108.12	29.179512	0.2175	17	Zhejiang	106	55077452	48735632.18
®ý¦¿	2005	6	75.89	140	25.36	29.76	22.06	2.61	997.84	198.38	29.179512	0.1806	18	Zhejiang	88	55077452	48726467.33
®ý¦¿	2005	7	73.44	179.58	29.11	33.58	25.69	3.26	998.91	234.96	29.179512	0.0903	19	Zhejiang	44	55077452	48726467.33
®ý¦¿	2005	8	77.44	231.34	27.81	31.57	25.18	3.12	998.93	170.12	29.179512	0.0554	20	Zhejiang	27	55077452	48736462.09
®ý¦¿	2005	9	72.61	121.33	26.82	30.88	23.68	3.23	1005.18	215.59	29.179512	0.0575	21	Zhejiang	28	55077452	48695652.17
®ý¦¿	2005	10	71.78	111.2	20.04	24.08	17.06	3.03	1012.32	155.69	29.179512	0.0677	22	Zhejiang	33	55077452	48744460.86
®ý¦¿	2005	11	73.5	68.74	16.22	20.17	13.36	2.5	1013.23	101.09	29.179512	0.1005	23	Zhejiang	49	55077452	48756218.91
®ý¦¿	2005	12	62.94	44.23	6.74	10.93	3.64	2.92	1019.9	133.86	29.179512	0.117	24	Zhejiang	57	55077452	48717948.72
®ý¦¿	2006	1	75.78	95.69	7.64	11.13	5.24	2.82	1016.33	74.28	29.179512	0.0796	25	Zhejiang	39	55077452	48994974.87
®ý¦¿	2006	2	73.89	85.86	7.56	11.26	4.93	3.12	1018.53	67.51	29.179512	0.0796	26	Zhejiang	39	55077452	48994974.87
®ý¦¿	2006	3	68.89	60.06	12.01	17.13	8.27	2.55	1011.06	146.91	29.179512	0.1388	27	Zhejiang	68	55077452	48991354.47
®ý¦¿	2006	4	70.56	109.58	17.24	22.43	13.43	2.78	1005.56	153.98	29.179512	0.2327	28	Zhejiang	114	55077452	48990116.03
®ý¦¿	2006	5	76.17	234.79	20.72	24.64	17.92	2.59	1004.73	112.32	29.179512	0.292	29	Zhejiang	143	55077452	48972602.74
®ý¦¿	2006	6	81	287.44	24.73	28.88	21.87	2.41	999.16	138.76	29.179512	0.3757	30	Zhejiang	184	55077452	48975246.21
®ý¦¿	2006	7	76.33	137.6	29.02	33.05	26.11	3.18	996.82	196.11	29.179512	0.1184	31	Zhejiang	58	55077452	48986486.49
®ý¦¿	2006	8	72.39	79.28	29.27	33.82	25.98	2.61	999.49	256.18	29.179512	0.0551	32	Zhejiang	27	55077452	49001814.88
®ý¦¿	2006	9	74.94	134.39	23.88	27.93	20.88	2.75	1005.42	144.04	29.179512	0.0694	33	Zhejiang	34	55077452	48991354.47
®ý¦¿	2006	10	71.39	23.13	22.39	26.69	19.27	2.33	1010.42	164.43	29.179512	0.1286	34	Zhejiang	63	55077452	48989113.53
®ý¦¿	2006	11	72.89	78.78	16.33	20.23	13.39	2.39	1011.9	103.69	29.179512	0.1654	35	Zhejiang	81	55077452	48972188.63
®ý¦¿	2006	12	70.72	45.12	9.24	13.27	6.32	2.63	1019.39	107.08	29.179512	0.1633	36	Zhejiang	80	55077452	48989589.71
®ý¦¿	2007	1	71.72	60.37	6.82	10.53	4.22	2.76	1020.16	105.37	29.179512	0.1968	37	Zhejiang	98	55077452	49796747.97
®ý¦¿	2007	2	74	57.49	10.85	16.14	7.24	2.38	1013.39	129.47	29.179512	0.0964	38	Zhejiang	48	55077452	49792531.12
®ý¦¿	2007	3	74.89	128.67	12.71	16.99	9.64	2.77	1011	115.02	29.179512	0.1687	39	Zhejiang	84	55077452	49792531.12
®ý¦¿	2007	4	70.89	148.86	15.62	20.43	12.06	2.53	1009.72	143.06	29.179512	0.2871	40	Zhejiang	143	55077452	49808429.12
®ý¦¿	2007	5	72.28	61.69	22.38	27.24	18.72	2.54	1002.67	171.03	29.179512	0.3173	41	Zhejiang	158	55077452	49795146.55
®ý¦¿	2007	6	81.72	180.51	25.19	28.86	22.72	2.48	999.51	119.07	29.179512	0.1948	42	Zhejiang	97	55077452	49794661.19
®ý¦¿	2007	7	71.39	75.73	29.96	35.03	26.23	2.64	997.38	254.21	29.179512	0.0863	43	Zhejiang	43	55077452	49826187.72
®ý¦¿	2007	8	76	181.64	28.66	32.82	25.73	3.03	998.58	207.13	29.179512	0.0643	44	Zhejiang	32	55077452	49766718.51
®ý¦¿	2007	9	77.67	239.68	24.89	28.54	22.18	2.71	1003.06	140.14	29.179512	0.0482	45	Zhejiang	24	55077452	49792531.12
®ý¦¿	2007	10	70.61	188.95	20.69	24.73	17.59	2.95	1010.95	170.29	29.179512	0.0783	46	Zhejiang	39	55077452	49808429.12
®ý¦¿	2007	11	68.17	20.71	14.26	18.61	10.96	2.84	1016.12	143.11	29.179512	0.0602	47	Zhejiang	30	55077452	49833887.04
®ý¦¿	2007	12	73.78	48.19	10.61	14.08	8.07	2.62	1015.6	85.84	29.179512	0.1546	48	Zhejiang	77	55077452	49805950.84
®ý¦¿	2008	1	74.56	65.66	5.66	8.91	3.41	3.05	1018.86	66.39	29.179512	0.1265	49	Zhejiang	64	55077452	50592885.38
®ý¦¿	2008	2	66.67	63.82	4.93	9.21	1.75	2.87	1019.67	129.98	29.179512	0.0395	50	Zhejiang	20	55077452	50632911.39
®ý¦¿	2008	3	69.33	55.01	12.28	17.42	8.56	2.49	1011.77	161.65	29.179512	0.1383	51	Zhejiang	70	55077452	50614605.93
®ý¦¿	2008	4	74.17	127.22	16.58	20.66	13.53	2.51	1007.77	114.98	29.179512	0.2154	52	Zhejiang	109	55077452	50603528.32
®ý¦¿	2008	5	71.67	137.82	21.74	26.66	18.05	2.54	1002.28	190.78	29.179512	0.3478	53	Zhejiang	176	55077452	50603795.28
®ý¦¿	2008	6	82.17	266.88	24.79	28.47	22.25	2.4	999.27	88.12	29.179512	0.2628	54	Zhejiang	133	55077452	50608828.01
®ý¦¿	2008	7	75.22	123.33	29.04	33.39	25.82	3.13	997.97	239.31	29.179512	0.1245	55	Zhejiang	63	55077452	50602409.64
®ý¦¿	2008	8	77.33	138.9	28.12	32.52	25.07	2.35	999.61	201.04	29.179512	0.0711	56	Zhejiang	36	55077452	50632911.39
®ý¦¿	2008	9	77.89	159.18	26.03	29.86	23.29	2.78	1003.68	154.57	29.179512	0.0573	57	Zhejiang	29	55077452	50610820.24
®ý¦¿	2008	10	75.5	63.3	21.19	25.06	18.38	2.27	1011.04	136.91	29.179512	0.0573	58	Zhejiang	29	55077452	50610820.24
®ý¦¿	2008	11	71.17	83.64	14.19	18.18	11.25	2.58	1015.84	127.98	29.179512	0.0771	59	Zhejiang	39	55077452	50583657.59
®ý¦¿	2008	12	64.83	14.68	8.89	14.26	5.13	2.53	1017.66	149.69	29.179512	0.0909	60	Zhejiang	46	55077452	50605060.51
®ý¦¿	2009	1	67.44	35.92	5.49	9.94	2.24	2.58	1019.76	130.48	29.179512	0.078125035	61	Zhejiang	40	55077452	51199977.06
®ý¦¿	2009	2	80.44	91.59	10.66	14.66	8	2.78	1011.87	70.17	29.179512	0.060546902	62	Zhejiang	31	55077452	51199977.17
®ý¦¿	2009	3	76.5	146.28	11.26	15.72	8.04	2.75	1012.01	107.13	29.179512	0.1055	63	Zhejiang	54	55077452	51184834.12
®ý¦¿	2009	4	69.5	106.08	16.74	21.68	13.07	2.64	1008.88	178.91	29.179512	0.214843847	64	Zhejiang	110	55077452	51199976.88
®ý¦¿	2009	5	67.56	87.21	21.63	26.91	17.44	2.46	1005.68	218.4	29.179512	0.2305	65	Zhejiang	118	55077452	51193058.57
®ý¦¿	2009	6	77.94	141.34	25.6	29.93	22.41	2.42	997.83	166.92	29.179512	0.1895	66	Zhejiang	97	55077452	51187335.09
®ý¦¿	2009	7	76.33	144.79	28.51	32.62	25.53	2.67	998.19	206.88	29.179512	0.1094	67	Zhejiang	56	55077452	51188299.82
®ý¦¿	2009	8	80.28	268.87	28.2	32.14	25.52	2.73	998.82	175.5	29.179512	0.0625	68	Zhejiang	32	55077452	51200000
®ý¦¿	2009	9	76.72	161.85	25.97	29.63	23.34	2.48	1004.57	156.37	29.179512	0.0508	69	Zhejiang	26	55077452	51181102.36
®ý¦¿	2009	10	68.67	39.83	20.97	25.32	17.53	2.47	1009.67	191.27	29.179512	0.0547	70	Zhejiang	28	55077452	51188299.82
®ý¦¿	2009	11	79.22	142.21	12.8	16.58	10.21	2.96	1015.6	85.42	29.179512	0.0645	71	Zhejiang	33	55077452	51162790.7
®ý¦¿	2009	12	71.39	47.31	8.04	11.96	5.06	2.46	1016.85	127.9	29.179512	0.0469	72	Zhejiang	24	55077452	51172707.89
®ý¦¿	2010	1	73.89	56.74	7.13	11.54	4.07	2.57	1017.94	102.53	29.179512	0.0386	73	Zhejiang	20	55077452	51813471.5
®ý¦¿	2010	2	79.61	154.57	8.78	12.84	5.9	2.74	1013	84.47	29.179512	0.0232	74	Zhejiang	12	55077452	51724137.93
®ý¦¿	2010	3	74.44	242.33	10.83	15.58	7.41	3.02	1013.01	125.83	29.179512	0.0656	75	Zhejiang	34	55077452	51829268.29
®ý¦¿	2010	4	76.06	169.5	13.86	18.28	10.77	2.57	1010.72	111.38	29.179512	0.0869	76	Zhejiang	45	55077452	51783659.38
®ý¦¿	2010	5	78	222.53	20.51	24.61	17.48	2.33	1003.33	135.08	29.179512	0.1062	77	Zhejiang	55	55077452	51789077.21
®ý¦¿	2010	6	82.94	250.61	23.29	26.74	20.9	2.09	1001.04	90.44	29.179512	0.108108068	78	Zhejiang	56	55077452	51800019.22
®ý¦¿	2010	7	80.78	259.29	27.95	32.09	25.11	2.4	999.57	176.62	29.179512	0.0695	79	Zhejiang	36	55077452	51798561.15
®ý¦¿	2010	8	74.78	103.07	29.63	34.28	26.32	2.57	1001.36	271.86	29.179512	0.0425	80	Zhejiang	22	55077452	51764705.88
®ý¦¿	2010	9	79.33	149.96	26.06	29.86	23.36	2.61	1004.48	169.15	29.179512	0.056	81	Zhejiang	29	55077452	51785714.29
®ý¦¿	2010	10	73.89	110.95	19	22.6	16.26	2.85	1011.06	113.23	29.179512	0.056	82	Zhejiang	29	55077452	51785714.29
®ý¦¿	2010	11	72.83	41.67	14.14	18.64	10.86	2.12	1014.72	134.22	29.179512	0.106177567	83	Zhejiang	55	55077452	51800019.11
®ý¦¿	2010	12	67.67	82.05	8.97	14.13	5.32	2.67	1013.01	171.61	29.179512	0.1197	84	Zhejiang	62	55077452	51796157.06
®ý¦¿	2011	1	65.67	34.33	2.76	5.67	0.52	2.94	1021.56	91.32	29.179512	0.1231	85	Zhejiang	67	55077452	54427294.88
®ý¦¿	2011	2	72.61	38.06	7.4	12.48	4.05	2.43	1014.07	125.83	29.179512	0.0643	86	Zhejiang	35	55077452	54432348.37
®ý¦¿	2011	3	64.78	53.83	9.9	14.82	6.37	2.51	1016.19	160.67	29.179512	0.1672	87	Zhejiang	91	55077452	54425837.32
®ý¦¿	2011	4	70.89	67.23	16.15	21.67	12.07	2.57	1008.37	167.31	29.179512	0.3179	88	Zhejiang	173	55077452	54419628.81
®ý¦¿	2011	5	73.78	70.92	20.74	25.29	17.37	2.5	1003.64	151.12	29.179512	0.5916	89	Zhejiang	322	55077452	54428668.02
®ý¦¿	2011	6	83.33	329.08	24.75	28.39	22.33	2.36	998.31	91.48	29.179512	0.5677	90	Zhejiang	309	55077452	54430156.77
®ý¦¿	2011	7	76.11	119.01	29.05	33.39	26.07	2.66	997.22	227.8	29.179512	0.286623328	91	Zhejiang	156	55077452	54426832.98
®ý¦¿	2011	8	77.44	218.42	28.27	32.62	25.34	2.68	999.01	192.63	29.179512	0.1323	92	Zhejiang	72	55077452	54421768.71
®ý¦¿	2011	9	72.56	86.23	24.66	28.57	21.71	2.58	1004.57	164.57	29.179512	0.1121	93	Zhejiang	61	55077452	54415700.27
®ý¦¿	2011	10	71.94	48.84	19.51	23.51	16.54	2.5	1011.96	122.59	29.179512	0.2444	94	Zhejiang	133	55077452	54418985.27
®ý¦¿	2011	11	78.78	127.92	16.99	20.84	14.13	2.34	1013.47	101.87	29.179512	0.440958966	95	Zhejiang	240	55077452	54426832.99
®ý¦¿	2011	12	66.17	47.45	7.98	11.88	5.02	2.87	1020.17	116.08	29.179512	0.5218	96	Zhejiang	284	55077452	54426983.52
®ý¦¿	2012	1	76.06	118.22	5.72	8.12	3.89	2.67	1018.01	50.43	29.179512	0.3313	97	Zhejiang	181	55077452	54633262.9
®ý¦¿	2012	2	75.67	96.08	5.85	9.19	3.49	2.74	1015.7	53.48	29.179512	0.1647	98	Zhejiang	90	55077452	54644808.74
®ý¦¿	2012	3	74.67	222.36	10.74	15.02	7.58	2.55	1012.58	120.93	29.179512	0.2581	99	Zhejiang	141	55077452	54629988.38
®ý¦¿	2012	4	73.5	147.66	17.95	22.61	14.49	2.46	1005.63	151.43	29.179512	0.366099273	100	Zhejiang	200	55077452	54629991.03
®ý¦¿	2012	5	76.67	206.17	21.18	25.37	18.07	2.24	1002.91	138.87	29.179512	0.5144	101	Zhejiang	281	55077452	54626749.61
®ý¦¿	2012	6	83.67	313.36	24.42	27.8	22.19	2.06	997.37	86.01	29.179512	0.3698	102	Zhejiang	202	55077452	54624121.15
®ý¦¿	2012	7	73.28	105.72	29.29	33.67	25.98	2.59	997.81	264.73	29.179512	0.1483	103	Zhejiang	81	55077452	54619015.51
®ý¦¿	2012	8	76.28	241.26	28.29	32.05	25.54	3.35	996.91	198.88	29.179512	0.097016307	104	Zhejiang	53	55077452	54629991.22
®ý¦¿	2012	9	73.39	171.4	23.71	27.79	20.66	2.54	1005.98	162.6	29.179512	0.1043	105	Zhejiang	57	55077452	54650047.94
®ý¦¿	2012	10	65.78	27.3	19.96	24.81	16.07	2.45	1010.66	217.82	29.179512	0.1098	106	Zhejiang	60	55077452	54644808.74
®ý¦¿	2012	11	72.78	131.72	13.31	17.16	10.26	2.37	1012.51	122.51	29.179512	0.2709	107	Zhejiang	148	55077452	54632705.8
®ý¦¿	2012	12	71.5	121.16	7.77	11.49	5.02	2.87	1016.82	101.01	29.179512	0.3881	108	Zhejiang	212	55077452	54625096.62
®ý¦¿	2013	1	74.67	27.33	5.89	10.16	2.94	2.47	1018.51	107.37	29.179512	0.2629	109	Zhejiang	144	55077452	54773678.2
®ý¦¿	2013	2	80.78	91.21	8.36	11.93	5.94	2.67	1016.16	47.62	29.179512	0.085813387	110	Zhejiang	47	55077452	54770009.25
®ý¦¿	2013	3	72.17	118.47	12.23	17.85	8.17	2.69	1011.12	149.74	29.179512	0.160671874	111	Zhejiang	88	55077452	54770009.09
®ý¦¿	2013	4	67.72	122.39	15.97	21.07	12.03	2.44	1007.17	154.56	29.179512	0.241	112	Zhejiang	132	55077452	54771784.23
®ý¦¿	2013	5	77.78	127.53	21.84	25.81	18.9	2.28	1002.81	143.13	29.179512	0.3213	113	Zhejiang	176	55077452	54777466.54
®ý¦¿	2013	6	82	284.43	24.76	28.43	22.37	2.18	998.94	98.52	29.179512	0.2885	114	Zhejiang	158	55077452	54766031.2
®ý¦¿	2013	7	67.94	29.93	29.86	34.71	26.23	3.27	998.99	299.64	29.179512	0.1388	115	Zhejiang	76	55077452	54755043.23
®ý¦¿	2013	8	69.67	162.75	29.77	34.5	26.4	2.97	998.52	245.83	29.179512	0.084	116	Zhejiang	46	55077452	54761904.76
®ý¦¿	2013	9	70.06	45.12	25.42	29.53	22.29	2.64	1005.59	193.78	29.179512	0.0767	117	Zhejiang	42	55077452	54758800.52
®ý¦¿	2013	10	67.67	204.78	20.28	24.44	16.92	3.06	1010.86	178.28	29.179512	0.0749	118	Zhejiang	41	55077452	54739652.87
®ý¦¿	2013	11	67.67	52.32	14.37	18.99	10.92	2.27	1014.92	149.49	29.179512	0.2118	119	Zhejiang	116	55077452	54768649.67
®ý¦¿	2013	12	63.83	96.24	7.6	12.47	4.07	2.47	1017.24	146.66	29.179512	0.2757	120	Zhejiang	151	55077452	54769677.19
®ý¦¿	2014	1	69.44	18.84	7.75	13.25	3.71	2.4	1017.57	171.86	29.179512	0.211	121	Zhejiang	116	55077452	54976303.32
®ý¦¿	2014	2	81.06	128.37	7.47	10.98	5.03	2.94	1014.87	68.72	29.179512	0.0855	122	Zhejiang	47	55077452	54970760.23
®ý¦¿	2014	3	75.89	118.86	12.15	16.79	8.72	2.66	1012.73	136.56	29.179512	0.2328	123	Zhejiang	128	55077452	54982817.87
®ý¦¿	2014	4	79.11	98.44	16.59	20.82	13.56	2.45	1008.27	117.31	29.179512	0.3328	124	Zhejiang	183	55077452	54987980.77
®ý¦¿	2014	5	78.56	205.47	20.98	25.15	17.91	2.37	1003.7	117.96	29.179512	0.5493	125	Zhejiang	302	55077452	54979064.26
®ý¦¿	2014	6	83.44	299.27	24.06	27.6	21.44	2.19	997.96	107.03	29.179512	0.382	126	Zhejiang	210	55077452	54973821.99
®ý¦¿	2014	7	81.83	156.47	28.14	32.33	25.12	2.57	998.27	198.22	29.179512	0.2346	127	Zhejiang	129	55077452	54987212.28
®ý¦¿	2014	8	85.17	287.3	27.03	30.71	24.68	2.13	999.5	123.61	29.179512	0.1182	128	Zhejiang	65	55077452	54991539.76
®ý¦¿	2014	9	83.61	218	25.22	28.89	22.74	2.56	1003.42	118.38	29.179512	0.0982	129	Zhejiang	54	55077452	54989816.7
®ý¦¿	2014	10	70.83	17.76	20.57	25.22	16.97	2.74	1010.72	206.96	29.179512	0.1746	130	Zhejiang	96	55077452	54982817.87
®ý¦¿	2014	11	76.39	58.56	15.61	19.61	12.69	2.44	1013.77	110.84	29.179512	0.4129	131	Zhejiang	227	55077452	54976992.01
®ý¦¿	2014	12	61.89	24.03	7.37	12.12	3.74	2.67	1019.56	159.63	29.179512	0.5384	132	Zhejiang	296	55077452	54977711.74
®ý¦¿	2015	1	69.72	58.34	7.69	12.32	4.44	2.61	1018.21	123.52	29.179512	0.7553	133	Zhejiang	416	55077452	55077452.67
®ý¦¿	2015	2	75.61	96.67	8.39	12.3	5.47	2.42	1015.52	98.45	29.179512	0.359477111	134	Zhejiang	198	55077452	55080002.02
®ý¦¿	2015	3	78	121.64	11.81	15.89	8.88	2.48	1013.67	111.88	29.179512	0.4176	135	Zhejiang	230	55077452	55076628.35
®ý¦¿	2015	4	73.83	86.91	16.91	22.28	13.12	2.62	1007.98	147.81	29.179512	0.7934	136	Zhejiang	437	55077452	55079405.09
®ý¦¿	2015	5	80.28	168.91	21.05	25.15	18.13	2.35	1002.2	112.87	29.179512	1.1819	137	Zhejiang	651	55077452	55080802.1
®ý¦¿	2015	6	85.44	184.58	25.01	28.9	22.28	2.24	998.71	96.28	29.179512	0.797	138	Zhejiang	439	55077452	55081555.83
®ý¦¿	2015	7	84	263.29	26.3	30.08	23.65	2.89	997.31	153.37	29.179512	0.3268	139	Zhejiang	180	55077452	55079559.36
®ý¦¿	2015	8	81.61	225.04	27.24	31.29	24.47	2.54	999.56	178.37	29.179512	0.1888	140	Zhejiang	104	55077452	55084745.76
®ý¦¿	2015	9	80.94	153.59	23.91	27.51	21.27	2.28	1005.1	122.56	29.179512	0.207	141	Zhejiang	114	55077452	55072463.77
®ý¦¿	2015	10	77.17	66.39	20.29	24.19	17.28	2.34	1011.06	140.52	29.179512	0.330428456	142	Zhejiang	182	55077452	55080001.95
®ý¦¿	2015	11	85.72	180.67	15.51	18.41	13.44	2.33	1014.56	53.05	29.179512	0.412127799	143	Zhejiang	227	55077452	55080002.02
®ý¦¿	2015	12	78.06	146.89	9.58	12.64	7.26	2.46	1018.6	77.51	29.179512	0.5664	144	Zhejiang	312	55077452	55084745.76
®ý¦¿	2016	1	79.27	129.75	6.66	9.73	4.38	2.73	1018.17	NA	29.179512	0.55558125	145	Zhejiang	306	55077452	55077452.67
®ý¦¿	2016	2	70.19	56.27	8.01	13.11	4.42	2.68	1018.48	140.06	29.179512	0.185185178	146	Zhejiang	102	55077452	55080002.14
®ý¦¿	2016	3	73.89	68.88	11.77	16.45	8.29	2.57	1013.45	130.39	29.179512	0.410337391	147	Zhejiang	226	55077452	55076628.39
®ý¦¿	2016	4	85.78	210.17	16.96	21.02	14.22	2.3	1005.52	82.67	29.179512	0.711699771	148	Zhejiang	392	55077452	55079405.1
®ý¦¿	2016	5	83.52	221.18	21.41	25.52	18.36	2.31	1003.61	114.44	29.179512	0.816981567	149	Zhejiang	450	55077452	55080802.09
®ý¦¿	2016	6	87.61	271.07	24.93	28.93	22.17	2.32	999.85	104.09	29.179512	0.533753986	150	Zhejiang	294	55077452	55081555.87
®ý¦¿	2016	7	80.69	71.54	29.35	33.74	26.25	2.64	998.65	216.5	29.179512	0.232391111	151	Zhejiang	128	55077452	55079559.39
®ý¦¿	2016	8	76	88.59	29.2	33.54	25.92	2.46	997.82	241.39	29.179512	0.127088889	152	Zhejiang	70	55077452	55079559.32
®ý¦¿	2016	9	81.46	277.93	24.91	28.61	22.17	2.71	1003.11	88.94	29.179512	0.123473684	153	Zhejiang	68	55077452	55072463.86
®ý¦¿	2016	10	83.63	132.53	22.07	25.01	20.02	2.87	1008.67	50.22	29.179512	0.165214228	154	Zhejiang	91	55077452	55080001.95
®ý¦¿	2016	11	81.76	82.74	14.96	18.68	12.29	2.54	1014.39	75.28	29.179512	0.254175735	155	Zhejiang	140	55077452	55080002.03
®ý¦¿	2016	12	76.84	38.86	10.92	15.34	7.81	2.49	1017.42	109.33	29.179512	0.374001439	156	Zhejiang	206	55077452	55080001.98
®ý¦¿	2017	1	76.47	48.51	8.95	12.97	6.24	2.64	1017.74	101.71	29.179512	0.2826	157	Zhejiang	158	55077452	55909412.6
®ý¦¿	2017	2	69.48	24.61	8.47	13.56	4.93	2.71	1017.53	115.79	29.179512	0.1306	158	Zhejiang	73	55077452	55895865.24
®ý¦¿	2017	3	77.04	165.74	11.25	15.23	8.34	2.48	1012.69	99.35	29.179512	0.3023	159	Zhejiang	169	55077452	55904730.4
®ý¦¿	2017	4	74.19	140.95	17.54	22.92	13.49	2.45	1006.63	171.71	29.179512	0.4436	160	Zhejiang	248	55077452	55906221.82
®ý¦¿	2017	5	76.84	84.53	22.06	26.75	18.42	2.38	1004.51	183.58	29.179512	0.6512	161	Zhejiang	364	55077452	55896805.9
®ý¦¿	2017	6	88.32	340.93	23.49	26.76	21.27	2.11	1000.31	62.2	29.179512	0.5671	162	Zhejiang	317	55077452	55898430.61
®ý¦¿	2017	7	75.38	73.76	29.89	34.76	26.29	2.68	999.87	270.73	29.179512	0.2987	163	Zhejiang	167	55077452	55908938.73
®ý¦¿	2017	8	78.19	95.9	29.51	34.25	26.26	2.53	998.94	238.46	29.179512	0.1843	164	Zhejiang	103	55077452	55887140.53
®ý¦¿	2017	9	79.44	119.91	25.89	29.93	22.93	2.72	1003.64	147.97	29.179512	0.1521	165	Zhejiang	85	55077452	55884286.65
®ý¦¿	2017	10	75.28	129.05	20.49	24.23	17.71	3.4	1011.14	147.89	29.179512	0.229	166	Zhejiang	128	55077452	55895196.51
®ý¦¿	2017	11	78.25	126.68	14.65	18.27	11.97	2.51	1014.73	86.76	29.179512	0.3327	167	Zhejiang	186	55077452	55906221.82
®ý¦¿	2017	12	69.04	30.88	8.56	12.68	5.35	2.5	1019.11	130.27	29.179512	0.517	168	Zhejiang	289	55077452	55899419.73
®ý¦¿	2018	1	78.23	100.16	6.36	9.65	3.95	2.81	1016.76	81.21	29.179512	0.3765	169	Zhejiang	213	55077452	56573705.18
®ý¦¿	2018	2	72.41	42.51	6.87	11.24	3.63	2.59	1016.47	122.34	29.179512	0.0902	170	Zhejiang	51	55077452	56541019.96
®ý¦¿	2018	3	78.64	80.06	13.17	18.37	9.67	2.56	1011.37	142.93	29.179512	0.1467	171	Zhejiang	83	55077452	56578050.44
®ý¦¿	2018	4	74.21	NA	18.33	23.45	14.44	2.55	1007.7	147.27	29.179512	0.396	172	Zhejiang	224	55077452	56565656.57
®ý¦¿	2018	5	80.34	160.61	23.02	27.47	20.01	2.49	1003.18	137.32	29.179512	0.6488	173	Zhejiang	367	55077452	56565967.94
®ý¦¿	2018	6	82.08	170.97	24.85	28.71	21.87	2.27	999.13	140.44	29.179512	0.4861	174	Zhejiang	275	55077452	56572721.66
®ý¦¿	2018	7	80.27	159.82	28.67	32.87	25.66	2.64	997.64	228.59	29.179512	0.2705	175	Zhejiang	153	55077452	56561922.37
®ý¦¿	2018	8	79.44	243.97	28.94	32.94	26	2.91	996.02	228.98	29.179512	0.1715	176	Zhejiang	97	55077452	56559766.76
®ý¦¿	2018	9	78.57	165.54	25.72	29.86	22.84	2.6	1004.46	167.45	29.179512	0.1414	177	Zhejiang	80	55077452	56577086.28
®ý¦¿	2018	10	70.42	47.56	18.86	23.29	15.47	2.5	1011.84	170.97	29.179512	0.2457	178	Zhejiang	139	55077452	56573056.57
®ý¦¿	2018	11	81.95	91.92	15.44	19.12	12.89	2.29	1014.32	89.67	29.179512	0.4578	179	Zhejiang	259	55077452	56574923.55
®ý¦¿	2018	12	82.18	104.36	9.57	12.56	7.37	3	1018.44	44.21	29.179512	0.6682	180	Zhejiang	378	55077452	56569889.25
­«¼y	2004	1	73.8	26.38	7.14	10.22	5.08	0.98	982.46	32.42	30.058649	0.0447	1	Chongqing	14	29912325	31319910.51
­«¼y	2004	2	74.4	33.52	10.12	14.92	7.18	1.02	979.58	61.2	30.058649	0.0447	2	Chongqing	14	29912325	31319910.51
­«¼y	2004	3	73.4	61.36	13.44	17.8	10.48	1.12	977.08	68.36	30.058649	0.0799	3	Chongqing	25	29912325	31289111.39
­«¼y	2004	4	70	82.7	19.74	26.08	15.36	1.04	971.78	152.32	30.058649	0.0639	4	Chongqing	20	29912325	31298904.54
­«¼y	2004	5	75.8	233.74	21.52	26.68	18.16	1.08	969.46	100.56	30.058649	0.1118	5	Chongqing	35	29912325	31305903.4
­«¼y	2004	6	79	199.82	23.84	28.56	20.74	1.02	967.96	106.64	30.058649	0.0863	6	Chongqing	27	29912325	31286210.89
­«¼y	2004	7	72.6	181.46	27.24	33.14	23.32	1.14	964.72	183.74	30.058649	0.0511	7	Chongqing	16	29912325	31311154.6
­«¼y	2004	8	72.6	150.02	27.28	32.48	23.8	1.14	965.6	149.48	30.058649	0.0383	8	Chongqing	12	29912325	31331592.69
­«¼y	2004	9	78.4	196.44	23.1	27.92	20.06	1.08	973	95.06	30.058649	0.0575	9	Chongqing	18	29912325	31304347.83
­«¼y	2004	10	81	69.52	16.7	20.62	14.42	0.86	981.36	61.44	30.058649	0.0671	10	Chongqing	21	29912325	31296572.28
­«¼y	2004	11	83.2	79.66	13.34	17.1	11.14	0.92	982.34	51.26	30.058649	0.0735	11	Chongqing	23	29912325	31292517.01
­«¼y	2004	12	79.6	13.64	8.68	12.02	6.6	1.04	982.66	41.1	30.058649	0.0447	12	Chongqing	14	29912325	31319910.51
­«¼y	2005	1	74.6	10.36	5.96	9.06	3.86	0.96	981.88	29.84	30.058649	0.0574	13	Chongqing	16	29912325	27874564.46
­«¼y	2005	2	73	27.94	7	10.34	4.76	1.14	979.96	31.34	30.058649	0.0215	14	Chongqing	6	29912325	27906976.74
­«¼y	2005	3	73.2	52.6	11.96	16.66	8.86	1.06	979.3	70.34	30.058649	0.0968	15	Chongqing	27	29912325	27892561.98
­«¼y	2005	4	74	88.44	18.86	24.88	14.62	1.02	973.26	129.68	30.058649	0.1685	16	Chongqing	47	29912325	27893175.07
­«¼y	2005	5	82	197.1	21.68	25.54	19.18	0.98	967.6	65.04	30.058649	0.1541	17	Chongqing	43	29912325	27903958.47
­«¼y	2005	6	76.6	109.86	25.92	31.32	22.24	1	963.9	123.94	30.058649	0.1864	18	Chongqing	52	29912325	27896995.71
­«¼y	2005	7	72.2	125.32	28.6	34.02	24.8	1.1	964.08	171.12	30.058649	0.0681	19	Chongqing	19	29912325	27900146.84
­«¼y	2005	8	77.2	217.46	25.8	30.52	22.84	1.04	966.34	110.88	30.058649	0.0609	20	Chongqing	17	29912325	27914614.12
­«¼y	2005	9	71.8	43.94	25.06	30.86	21.28	1.14	972.38	143.82	30.058649	0.0394	21	Chongqing	11	29912325	27918781.73
­«¼y	2005	10	82.4	123.74	17.72	21.2	15.66	1.02	980.06	48.08	30.058649	0.0824	22	Chongqing	23	29912325	27912621.36
­«¼y	2005	11	81	35.94	13.76	16.62	11.86	0.88	980.18	22.28	30.058649	0.086	23	Chongqing	24	29912325	27906976.74
­«¼y	2005	12	72.6	6.16	7.96	10.8	6.04	0.84	985.7	34.98	30.058649	0.1255	24	Chongqing	35	29912325	27888446.22
­«¼y	2006	1	76.6	15.56	7.06	9.92	5.12	1.02	981.24	34	30.058649	0.0572	25	Chongqing	16	29912325	27972027.97
­«¼y	2006	2	79.4	55.34	7.74	10.74	5.74	1.04	982.94	26.88	30.058649	0.0608	26	Chongqing	17	29912325	27960526.32
­«¼y	2006	3	74	56.88	12.64	17.7	9.44	1.02	976.62	73.96	30.058649	0.1144	27	Chongqing	32	29912325	27972027.97
­«¼y	2006	4	73.4	86.54	18.74	24.8	14.66	1.2	971	119.92	30.058649	0.1858	28	Chongqing	52	29912325	27987082.88
­«¼y	2006	5	70	137.88	22.54	28.66	18.24	1.18	970.48	165.5	30.058649	0.2109	29	Chongqing	59	29912325	27975343.76
­«¼y	2006	6	73.4	111.48	25.58	30.68	22.06	1.04	965.36	122.38	30.058649	0.2859	30	Chongqing	80	29912325	27981811.82
­«¼y	2006	7	66.8	119.8	29.82	35.64	25.54	1.22	962	223.02	30.058649	0.1179	31	Chongqing	33	29912325	27989821.88
­«¼y	2006	8	61.6	47.24	29.88	36.12	25.34	1.24	965.72	211.26	30.058649	0.05	32	Chongqing	14	29912325	2.80E+07
­«¼y	2006	9	65.6	124.8	24.38	29.84	20.64	1.24	972.86	135.52	30.058649	0.0608	33	Chongqing	17	29912325	27960526.32
­«¼y	2006	10	79.2	96.96	20.18	24.2	17.72	0.9	978.02	56.14	30.058649	0.0965	34	Chongqing	27	29912325	27979274.61
­«¼y	2006	11	79	52.4	14.46	18.2	12.2	0.96	979	56.66	30.058649	0.1287	35	Chongqing	36	29912325	27972027.97
­«¼y	2006	12	77.6	11.84	8.76	11.94	6.66	0.88	984.94	43.3	30.058649	0.05	36	Chongqing	14	29912325	2.80E+07
­«¼y	2007	1	76.8	26.22	6.88	10.38	4.68	0.84	986.52	49.24	30.058649	0.0962	37	Chongqing	27	29912325	28066528.07
­«¼y	2007	2	78.2	49.7	11.48	15.58	8.78	0.94	976.9	46.88	30.058649	0.0534	38	Chongqing	15	29912325	28089887.64
­«¼y	2007	3	72.8	29.3	13.48	17.94	10.54	1.16	975	75.08	30.058649	0.0926	39	Chongqing	26	29912325	28077753.78
­«¼y	2007	4	73.4	135.56	17.32	22.82	13.58	1.12	975.56	111.76	30.058649	0.1033	40	Chongqing	29	29912325	28073572.12
­«¼y	2007	5	73.4	168.7	23.48	29.72	19.1	1.16	968.82	146	30.058649	0.146	41	Chongqing	41	29912325	28082191.78
­«¼y	2007	6	86.4	213.88	24.08	28.52	21.28	1.02	965.76	81.82	30.058649	0.1282	42	Chongqing	36	29912325	28081123.24
­«¼y	2007	7	85	346.46	26.78	31.14	24.1	1.08	962.6	81.46	30.058649	0.0605	43	Chongqing	17	29912325	28099173.55
­«¼y	2007	8	75.2	94.9	28.28	34.5	24.3	1.12	965.38	200.08	30.058649	0.0285	44	Chongqing	8	29912325	28070175.44
­«¼y	2007	9	79.6	123.96	23.14	28.24	19.86	1.02	972.4	121.9	30.058649	0.0499	45	Chongqing	14	29912325	28056112.22
­«¼y	2007	10	83	75.44	18.88	22.22	16.62	0.86	978.8	60.54	30.058649	0.057	46	Chongqing	16	29912325	28070175.44
­«¼y	2007	11	82.4	32.18	13.62	18.12	10.88	0.86	982.52	85.72	30.058649	0.0641	47	Chongqing	18	29912325	28081123.24
­«¼y	2007	12	83.4	16.48	9.36	11.72	7.68	0.94	981.4	21.48	30.058649	0.0499	48	Chongqing	14	29912325	28056112.22
­«¼y	2008	1	77	12.5	4.9	7.26	3.26	1.18	983.62	15.46	30.058649	0.0391	49	Chongqing	11	29912325	28132992.33
­«¼y	2008	2	73.8	28.36	6.78	10.84	4.06	0.96	984.48	57.2	30.058649	0.0497	50	Chongqing	14	29912325	28169014.08
­«¼y	2008	3	78.4	60.7	14.42	19.64	11.06	1.1	976.22	97.7	30.058649	0.0888	51	Chongqing	25	29912325	28153153.15
­«¼y	2008	4	78.2	86.94	18.14	23.3	14.68	1.12	972.46	92.72	30.058649	0.1918	52	Chongqing	54	29912325	28154327.42
­«¼y	2008	5	76.8	87.36	22.98	28.56	19.16	1.08	968.36	120.54	30.058649	0.2734	53	Chongqing	77	29912325	28163862.47
­«¼y	2008	6	76.8	154.9	25.32	31.04	21.3	1.12	965.42	141.78	30.058649	0.1563	54	Chongqing	44	29912325	28150991.68
­«¼y	2008	7	77.8	158.42	27.66	33.38	23.94	1.2	963.22	162.98	30.058649	0.0639	55	Chongqing	18	29912325	28169014.08
­«¼y	2008	8	83.6	199.78	25.74	30.48	22.82	1.04	966.56	103.72	30.058649	0.0249	56	Chongqing	7	29912325	28112449.8
­«¼y	2008	9	81.8	103.38	24.42	29.18	21.5	1.12	971.02	95.56	30.058649	0.032	57	Chongqing	9	29912325	28125000
­«¼y	2008	10	86.8	141.1	18.8	22.46	16.64	0.86	978	73.92	30.058649	0.032	58	Chongqing	9	29912325	28125000
­«¼y	2008	11	84.2	55	13.52	17.38	11.2	0.98	982.44	71.28	30.058649	0.0533	59	Chongqing	15	29912325	28142589.12
­«¼y	2008	12	83	14.76	8.72	12.28	6.4	0.94	983.18	38.32	30.058649	0.0675	60	Chongqing	19	29912325	28148148.15
­«¼y	2009	1	79.8	16.06	6.86	10.36	4.62	0.86	984.64	48.12	30.058649	0.028178957	61	Chongqing	8	29912325	28389979.09
­«¼y	2009	2	84.4	19.52	11.46	14.88	9.32	1.1	974.7	30.42	30.058649	0.017611848	62	Chongqing	5	29912325	28389979.29
­«¼y	2009	3	75.4	49.9	13.46	18.52	9.92	1.14	975.76	93.88	30.058649	0.0564	63	Chongqing	16	29912325	28368794.33
­«¼y	2009	4	82.8	136.5	17.38	22.04	14.46	0.94	972.98	79.12	30.058649	0.091581611	64	Chongqing	26	29912325	28389978.86
­«¼y	2009	5	81.4	155.74	21.14	25.46	18.24	1	970.86	71.96	30.058649	0.0634	65	Chongqing	18	29912325	28391167.19
­«¼y	2009	6	76.8	198.78	25.56	31.2	21.9	0.96	964.04	128.64	30.058649	0.0704	66	Chongqing	20	29912325	28409090.91
­«¼y	2009	7	73.2	77.2	28	33.32	24.24	1.1	963.32	153.4	30.058649	0.0317	67	Chongqing	9	29912325	28391167.19
­«¼y	2009	8	73.2	179.72	27.88	33.78	24.18	1.1	966.48	169.54	30.058649	0.0317	68	Chongqing	9	29912325	28391167.19
­«¼y	2009	9	71.6	112.2	25.18	30.64	21.44	1.14	970.98	145.68	30.058649	0.0528	69	Chongqing	15	29912325	28409090.91
­«¼y	2009	10	82	62.42	19	22.74	16.7	0.86	977.28	58.54	30.058649	0.0317	70	Chongqing	9	29912325	28391167.19
­«¼y	2009	11	77.6	34.76	11.76	15.74	9.32	1.1	981.84	65.08	30.058649	0.0176	71	Chongqing	5	29912325	28409090.91
­«¼y	2009	12	79	17.68	8.52	11.5	6.52	1	981.74	39.44	30.058649	0.0141	72	Chongqing	4	29912325	28368794.33
­«¼y	2010	1	76.8	13.38	7.88	11.3	5.58	0.98	981.9	41.5	30.058649	0.0315	73	Chongqing	9	29912325	28571428.57
­«¼y	2010	2	70	8.52	9.16	13.32	6.44	1.1	976.66	42.46	30.058649	0.028	74	Chongqing	8	29912325	28571428.57
­«¼y	2010	3	71.6	54.78	13.1	18.34	9.7	1.26	976.86	101.06	30.058649	0.0455	75	Chongqing	13	29912325	28571428.57
­«¼y	2010	4	75.4	100.26	15.98	20.78	12.76	1.1	975.42	80.2	30.058649	0.0665	76	Chongqing	19	29912325	28571428.57
­«¼y	2010	5	80.2	172.16	20.7	25.44	17.7	1.02	968.66	77.3	30.058649	0.0665	77	Chongqing	19	29912325	28571428.57
­«¼y	2010	6	80.6	173.32	23.66	28.28	20.56	0.98	967.6	86.64	30.058649	0.055963614	78	Chongqing	16	29912325	28590004.93
­«¼y	2010	7	77.6	227.8	28.32	33.56	24.88	1.12	964.14	141.18	30.058649	0.063	79	Chongqing	18	29912325	28571428.57
­«¼y	2010	8	70.8	127.68	28.14	34.14	24.12	1.26	967.52	195	30.058649	0.042	80	Chongqing	12	29912325	28571428.57
­«¼y	2010	9	76.4	100.52	24.1	28.64	21.3	1.12	971.28	102.3	30.058649	0.028	81	Chongqing	8	29912325	28571428.57
­«¼y	2010	10	77.2	80.96	18.02	22.82	15.16	1	978.68	102.72	30.058649	0.0874	82	Chongqing	25	29912325	28604118.99
­«¼y	2010	11	79	51.68	13.9	18.38	11.24	0.96	980.98	78.8	30.058649	0.097936324	83	Chongqing	28	29912325	28590005.07
­«¼y	2010	12	76.4	27.18	8.22	12.1	5.8	1.1	980.14	61.6	30.058649	0.1049	84	Chongqing	30	29912325	28598665.4
­«¼y	2011	1	66.8	11.04	3.82	6.4	2.04	1.1	986.26	21.78	30.058649	0.0659	85	Chongqing	19	29912325	28831562.97
­«¼y	2011	2	70	13.5	9.16	13.6	6.34	1.12	977.3	53.5	30.058649	0.0208	86	Chongqing	6	29912325	28846153.85
­«¼y	2011	3	66.2	47.66	11.54	16.24	8.36	1.18	981.22	79.76	30.058649	0.0867	87	Chongqing	25	29912325	28835063.44
­«¼y	2011	4	71.4	55.24	18.18	23.86	14.36	1.08	973.84	114.66	30.058649	0.1837	88	Chongqing	53	29912325	28851388.13
­«¼y	2011	5	66.6	138.4	22.62	29.32	17.9	1.3	969.24	159.04	30.058649	0.2219	89	Chongqing	64	29912325	28841820.64
­«¼y	2011	6	76	171.18	25.12	30.22	21.78	1.1	964.38	119.28	30.058649	0.364	90	Chongqing	105	29912325	28846153.85
­«¼y	2011	7	68.8	109.42	27.88	33.94	23.74	1.18	963.64	176.38	30.058649	0.079733211	91	Chongqing	23	29912325	28846198.1
­«¼y	2011	8	63.2	120.38	28.64	35.28	23.92	1.28	965.48	237.04	30.058649	0.0659	92	Chongqing	19	29912325	28831562.97
­«¼y	2011	9	71.4	94.92	23.56	28.16	20.6	1.32	971.46	91.22	30.058649	0.0451	93	Chongqing	13	29912325	28824833.7
­«¼y	2011	10	79.8	173.44	17.9	21.74	15.6	1	978.62	65.64	30.058649	0.1075	94	Chongqing	31	29912325	28837209.3
­«¼y	2011	11	83	96.42	15.68	19	13.72	1	978.56	43.28	30.058649	0.142133116	95	Chongqing	41	29912325	28846197.95
­«¼y	2011	12	75.6	26.34	7.8	10.22	6.12	0.98	986.18	22.48	30.058649	0.1976	96	Chongqing	57	29912325	28846153.85
­«¼y	2012	1	74.4	20.92	5.7	7.98	4.08	1.2	979.14	15.58	30.058649	0.0822	97	Chongqing	24	29912325	29197080.29
­«¼y	2012	2	69	7.96	6.92	9.4	5.22	1.28	975.92	16.44	30.058649	0.0377	98	Chongqing	11	29912325	29177718.83
­«¼y	2012	3	69.8	53.4	11.86	16.34	8.82	1.36	973.3	70.72	30.058649	0.137	99	Chongqing	40	29912325	29197080.29
­«¼y	2012	4	71.2	106.14	17.98	23.5	14.36	1.3	967.6	104.96	30.058649	0.215827286	100	Chongqing	63	29912325	29190007.05
­«¼y	2012	5	80.4	232.7	21.24	25.54	18.54	1.22	965.8	64.64	30.058649	0.3118	101	Chongqing	91	29912325	29185375.24
­«¼y	2012	6	78.2	107.74	24.32	29.18	21.24	1.08	960.92	78.12	30.058649	0.2809	102	Chongqing	82	29912325	29191883.23
­«¼y	2012	7	74.6	160.76	27.72	32.88	24.3	1.26	959.24	149.34	30.058649	0.0959	103	Chongqing	28	29912325	29197080.29
­«¼y	2012	8	66.6	102.34	28.32	34.46	24.22	1.3	962.46	203.92	30.058649	0.065090769	104	Chongqing	19	29912325	29190006.96
­«¼y	2012	9	74.8	171.54	22.54	27.08	19.64	1.22	970.1	100.12	30.058649	0.0411	105	Chongqing	12	29912325	29197080.29
­«¼y	2012	10	81	70.9	17.5	20.88	15.5	1.06	974.24	47.68	30.058649	0.0788	106	Chongqing	23	29912325	29187817.26
­«¼y	2012	11	78.2	43.34	12.56	15.66	10.6	1.22	974.64	43.96	30.058649	0.0856	107	Chongqing	25	29912325	29205607.48
­«¼y	2012	12	NA	NA	NA	NA	NA	NA	NA	NA	30.058649	0.0993	108	Chongqing	29	29912325	29204431.02
­«¼y	2013	1	73	12.92	6.88	10.94	4.18	1.1	978.74	60.88	30.058649	0.0747	109	Chongqing	22	29912325	29451137.88
­«¼y	2013	2	73.8	15.42	10.02	13.76	7.62	1.26	975.12	39.48	30.058649	0.044142642	110	Chongqing	13	29912325	29449981.72
­«¼y	2013	3	65.6	53.8	15.58	21.68	11.62	1.32	971.26	124.86	30.058649	0.095076459	111	Chongqing	28	29912325	29449981.94
­«¼y	2013	4	67.6	92.8	18.4	24.46	14.28	1.36	968.48	130.02	30.058649	0.1732	112	Chongqing	51	29912325	29445727.48
­«¼y	2013	5	74	189.48	21.84	27.34	18.2	1.26	964.9	114.96	30.058649	0.2716	113	Chongqing	80	29912325	29455081
­«¼y	2013	6	69	153.7	26.58	32.64	22.12	1.3	960.9	190.54	30.058649	0.1528	114	Chongqing	45	29912325	29450261.78
­«¼y	2013	7	64	101.74	29.82	35.4	25.58	1.38	958.52	193.5	30.058649	0.0713	115	Chongqing	21	29912325	29453015.43
­«¼y	2013	8	64.4	87.74	29.06	35.54	24.72	1.46	961.42	205.8	30.058649	0.0407	116	Chongqing	12	29912325	29484029.48
­«¼y	2013	9	76.6	176.2	22.38	27.02	19.48	1.18	969.5	109.15	30.058649	0.0204	117	Chongqing	6	29912325	29411764.71
­«¼y	2013	10	74.8	68.62	18.6	23.96	15.22	1.08	975.56	122.8	30.058649	0.0475	118	Chongqing	14	29912325	29473684.21
­«¼y	2013	11	80.2	70.56	13.98	17.46	11.92	1.22	977.52	46.2	30.058649	0.1087	119	Chongqing	32	29912325	29438822.45
­«¼y	2013	12	75.8	12.6	8.24	12.16	5.92	1.04	980.08	59.24	30.058649	0.0577	120	Chongqing	17	29912325	29462738.3
­«¼y	2014	1	75.4	8.4	7.8	12.18	5.02	1.06	978.7	62.62	30.058649	0.0404	121	Chongqing	12	29912325	29702970.3
­«¼y	2014	2	73.6	16.72	7.5	10.36	5.62	1.38	975.66	17.8	30.058649	0.0404	122	Chongqing	12	29912325	29702970.3
­«¼y	2014	3	73.6	88.7	13.34	18.38	10.22	1.24	973.54	60.5	30.058649	0.064	123	Chongqing	19	29912325	29687500
­«¼y	2014	4	79.6	126.78	18.16	22.48	15.42	1.36	969.58	47.98	30.058649	0.101	124	Chongqing	30	29912325	29702970.3
­«¼y	2014	5	80.6	160.42	20.02	24.44	17.2	1.2	966.68	52.52	30.058649	0.1044	125	Chongqing	31	29912325	29693486.59
­«¼y	2014	6	84.2	189.22	23.64	27.42	21.28	1.12	962.38	39.96	30.058649	0.2424	126	Chongqing	72	29912325	29702970.3
­«¼y	2014	7	73.8	139.34	27.86	33.84	23.64	1.38	961.64	202.52	30.058649	0.0539	127	Chongqing	16	29912325	29684601.11
­«¼y	2014	8	76.6	245.88	26.28	31.46	22.96	1.4	963.78	133.04	30.058649	0.0673	128	Chongqing	20	29912325	29717682.02
­«¼y	2014	9	81.6	182.4	23.98	28.42	21.34	1.34	967.04	85.02	30.058649	0.0808	129	Chongqing	24	29912325	29702970.3
­«¼y	2014	10	79.6	129.58	19.1	23.98	16.24	1.26	974.08	114.26	30.058649	0.1414	130	Chongqing	42	29912325	29702970.3
­«¼y	2014	11	83.4	77.46	13.16	15.74	11.42	1.2	976.62	26.22	30.058649	0.1987	131	Chongqing	59	29912325	29693004.53
­«¼y	2014	12	74.6	8.34	8.4	11.88	6.18	1.34	981.92	53.02	30.058649	0.2155	132	Chongqing	64	29912325	29698375.87
­«¼y	2015	1	75	25.66	8.98	12.16	6.9	1.26	979.08	33.16	30.058649	0.1939	133	Chongqing	58	29912325	29912325.94
­«¼y	2015	2	75.4	27.16	9.8	13.36	7.46	1.34	975.78	31.88	30.058649	0.083572915	134	Chongqing	25	29912325	29913997.85
­«¼y	2015	3	71	35.9	14.48	19.08	11.36	1.46	973.32	76.52	30.058649	0.224	135	Chongqing	67	29912325	29910714.29
­«¼y	2015	4	71.2	88.54	19.02	24.96	14.98	1.54	969.54	134.38	30.058649	0.3677	136	Chongqing	110	29912325	29915692.14
­«¼y	2015	5	77.6	137.82	21.92	26.84	18.74	1.32	964.88	90.28	30.058649	0.4847	137	Chongqing	145	29912325	29915411.59
­«¼y	2015	6	82.4	205.1	24.76	29.16	22.14	1.28	961.28	62.5	30.058649	0.4881	138	Chongqing	146	29912325	29911903.3
­«¼y	2015	7	74	180.1	26.8	32.54	22.84	1.32	962.06	181.44	30.058649	0.1671	139	Chongqing	50	29912325	29922202.27
­«¼y	2015	8	74.4	133.3	26.76	32.52	23	1.38	964.12	166.16	30.058649	0.0435	140	Chongqing	13	29912325	29885057.47
­«¼y	2015	9	80.2	182.7	23.18	27.28	20.74	1.32	968.96	65.48	30.058649	0.1036	141	Chongqing	31	29912325	29922779.92
­«¼y	2015	10	78.2	68.32	19.7	24.52	16.84	1.32	974.36	101.92	30.058649	0.150431246	142	Chongqing	45	29912325	29913998.05
­«¼y	2015	11	82.4	36.1	14.62	17.62	12.72	1.42	975.36	29.02	30.058649	0.200574995	143	Chongqing	60	29912325	29913998
­«¼y	2015	12	80.8	32.34	8.94	11.8	7.18	1.22	980.68	37.06	30.058649	0.2206	144	Chongqing	66	29912325	29918404.35
­«¼y	2016	1	77.9	34.86	7.08	9.6	5.46	1.38	979.24	NA	30.058649	0.143753448	145	Chongqing	43	29912325	29912326
­«¼y	2016	2	72.39	24.2	8.97	14.18	5.5	1.28	980.23	70.2	30.058649	0.060172499	146	Chongqing	18	29912325	29913997.76
­«¼y	2016	3	72.85	95.76	13.61	18.48	10.36	1.44	973.46	62.16	30.058649	0.137074627	147	Chongqing	41	29912325	29910714.26
­«¼y	2016	4	80.5	152.36	18.46	23.22	15.56	1.3	967.2	64.6	30.058649	0.140394545	148	Chongqing	42	29912325	29915692.24
­«¼y	2016	5	75.6	151.52	21.62	27	17.94	1.54	965.68	90.6	30.058649	0.294162759	149	Chongqing	88	29912325	29915411.56
­«¼y	2016	6	78.9	427.76	24.92	30.54	21.46	1.36	962.56	114.4	30.058649	0.29085411	150	Chongqing	87	29912325	29911903.26
­«¼y	2016	7	73.36	142.46	28.62	34.48	24.52	1.44	960.06	188.8	30.058649	0.130338	151	Chongqing	39	29912325	29922202.27
­«¼y	2016	8	69.4	86.22	28.58	34.52	24.74	1.56	962.26	178.8	30.058649	0.036762	152	Chongqing	11	29912325	29922202.27
­«¼y	2016	9	73.2	71.94	23.92	29.08	20.6	1.36	968.46	77.68	30.058649	0.083548387	153	Chongqing	25	29912325	29922779.96
­«¼y	2016	10	79.68	89.64	19.34	22.92	17.1	1.38	972.06	56.2	30.058649	0.076887081	154	Chongqing	23	29912325	29913998.17
­«¼y	2016	11	82.14	85.6	13.22	16.44	11.16	1.28	976.96	28	30.058649	0.11700208	155	Chongqing	35	29912325	29913998.11
­«¼y	2016	12	80.04	16.02	9.7	13.02	7.62	1.22	979.18	52.4	30.058649	0.106973331	156	Chongqing	32	29912325	29913997.91
­«¼y	2017	1	76.06	11.62	8.9	11.63	7.11	1.32	978.38	25.64	30.058649	0.0886	157	Chongqing	27	29912325	30474040.63
­«¼y	2017	2	78.62	39.26	8.94	13.06	6.36	1.28	977.98	45.42	30.058649	0.0328	158	Chongqing	10	29912325	30487804.88
­«¼y	2017	3	75.62	79.34	12.15	16.18	9.54	1.38	973.85	46.94	30.058649	0.1115	159	Chongqing	34	29912325	30493273.54
­«¼y	2017	4	75.42	133.8	18.01	23.66	14.43	1.43	968.7	112.26	30.058649	0.1739	160	Chongqing	53	29912325	30477285.8
­«¼y	2017	5	75.19	159.9	21.32	27.11	17.54	1.32	967.91	139.06	30.058649	0.328	161	Chongqing	100	29912325	30487804.88
­«¼y	2017	6	80.46	198	23.94	28.52	20.98	1.26	962.8	84.9	30.058649	0.3412	162	Chongqing	104	29912325	30480656.51
­«¼y	2017	7	70.53	152.94	28.87	34.88	24.48	1.42	961.3	217.5	30.058649	0.1214	163	Chongqing	37	29912325	30477759.47
­«¼y	2017	8	70.46	153.7	28.96	34.82	25	1.58	961.38	191.06	30.058649	0.0656	164	Chongqing	20	29912325	30487804.88
­«¼y	2017	9	82.9	252.4	23.46	27.26	21.12	1.36	967.2	61.62	30.058649	0.0754	165	Chongqing	23	29912325	30503978.78
­«¼y	2017	10	84.44	164.3	17.94	21.44	15.9	1.26	974.94	46.02	30.058649	0.1279	166	Chongqing	39	29912325	30492572.32
­«¼y	2017	11	78.1	28.22	13.56	17.34	11.12	1.2	977.24	68.52	30.058649	0.1804	167	Chongqing	55	29912325	30487804.88
­«¼y	2017	12	75.22	5.04	9.02	12.46	6.78	1.2	980.92	53.08	30.058649	0.1739	168	Chongqing	53	29912325	30477285.8
­«¼y	2018	1	77.36	38.16	6.16	9.18	4.18	1.38	977.3	45	30.058649	0.1041	169	Chongqing	32	29912325	30739673.39
­«¼y	2018	2	74.34	17.34	8.26	12.22	5.7	1.24	977.16	34.2	30.058649	0.0293	170	Chongqing	9	29912325	30716723.55
­«¼y	2018	3	76.98	81.8	14.8	20.12	11.56	1.44	971.48	91.96	30.058649	0.1333	171	Chongqing	41	29912325	30757689.42
­«¼y	2018	4	72.78	136.8	19.4	25.6	15.16	1.34	968.69	134.58	30.058649	0.2569	172	Chongqing	79	29912325	30751265.08
­«¼y	2018	5	78.75	240.98	22.29	27.02	19.08	1.44	965.26	85.96	30.058649	0.413	173	Chongqing	127	29912325	30750605.33
­«¼y	2018	6	76.14	114.9	25.46	30.6	21.88	1.34	961.84	113.7	30.058649	0.4097	174	Chongqing	126	29912325	30754210.4
­«¼y	2018	7	70.3	165.16	29.34	34.86	25.38	1.48	959	190.38	30.058649	0.2049	175	Chongqing	63	29912325	30746705.71
­«¼y	2018	8	68.28	113.68	28.9	35.52	24.46	1.44	960.99	237.42	30.058649	0.0878	176	Chongqing	27	29912325	30751708.43
­«¼y	2018	9	79.82	183.28	23.08	27.18	20.72	1.36	969.04	67.04	30.058649	0.0878	177	Chongqing	27	29912325	30751708.43
­«¼y	2018	10	80.84	69.88	17.16	20.88	14.96	1.18	976.32	53.12	30.058649	0.1431	178	Chongqing	44	29912325	30747728.86
­«¼y	2018	11	82.76	77.42	12.54	15.76	10.58	1.24	977.04	47.64	30.058649	0.2439	179	Chongqing	75	29912325	30750307.5
­«¼y	2018	12	77.44	32.32	7.78	9.88	6.34	1.44	980.18	18.2	30.058649	0.2309	180	Chongqing	71	29912325	30749242.1
¥|¤t	2004	1	58.58	7.79	2.55	9.4	-2.56	1.59	815.78	134.96	30.615754	0.0712	1	Sichuan	62	81423401	87078651.69
¥|¤t	2004	2	54.84	11.93	4.69	12.15	-1.04	1.85	815.51	150.73	30.615754	0.0516	2	Sichuan	45	81423401	87209302.33
¥|¤t	2004	3	59.3	35.01	9.73	16.71	4.53	1.88	814.8	151.2	30.615754	0.0953	3	Sichuan	83	81423401	87093389.3
¥|¤t	2004	4	61	53.22	13.28	20.53	7.66	1.85	813.98	183.13	30.615754	0.1412	4	Sichuan	123	81423401	87110481.59
¥|¤t	2004	5	63.49	103.34	15.83	22.31	10.91	1.87	812.84	161.35	30.615754	0.1733	5	Sichuan	151	81423401	87132140.8
¥|¤t	2004	6	73.88	139.23	17.58	23.01	13.81	1.54	812.7	113.08	30.615754	0.1423	6	Sichuan	124	81423401	87139845.4
¥|¤t	2004	7	73.14	157.94	19.37	25.53	15.07	1.47	811.53	165.83	30.615754	0.1125	7	Sichuan	98	81423401	87111111.11
¥|¤t	2004	8	74.6	141.27	20.02	26.13	15.97	1.4	812.12	155.51	30.615754	0.0677	8	Sichuan	59	81423401	87149187.59
¥|¤t	2004	9	77.23	147.15	16.66	22.53	13.04	1.44	816.6	119.04	30.615754	0.0677	9	Sichuan	59	81423401	87149187.59
¥|¤t	2004	10	74.7	56.03	11.53	17.47	7.73	1.35	820.29	129.4	30.615754	0.0987	10	Sichuan	86	81423401	87132725.43
¥|¤t	2004	11	68.6	26.53	7	13.62	2.63	1.37	819.89	140.6	30.615754	0.163	11	Sichuan	142	81423401	87116564.42
¥|¤t	2004	12	63.3	9.05	3.8	10.65	-0.99	1.47	817.94	135.04	30.615754	0.1664	12	Sichuan	145	81423401	87139423.08
¥|¤t	2005	1	59.98	8.44	2.8	9.7	-2.29	1.55	815.05	134.63	30.615754	0.2223	13	Sichuan	182	81423401	81871345.03
¥|¤t	2005	2	59.53	14.02	4.97	11.22	0.29	1.96	813.87	114.3	30.615754	0.0818	14	Sichuan	67	81423401	81907090.46
¥|¤t	2005	3	62.12	33.44	8.36	15.07	3.42	1.83	815.91	142.85	30.615754	0.2443	15	Sichuan	200	81423401	81866557.51
¥|¤t	2005	4	60.33	48.8	13.26	20.39	7.82	1.87	814.7	177.96	30.615754	0.3224	16	Sichuan	264	81423401	81885856.08
¥|¤t	2005	5	63.42	89.1	16.82	23.25	11.92	1.88	811.1	170.95	30.615754	0.2821	17	Sichuan	231	81423401	81885856.08
¥|¤t	2005	6	69.35	134.64	19.5	25.66	15.04	1.64	810.34	148.56	30.615754	0.2675	18	Sichuan	219	81423401	81869158.88
¥|¤t	2005	7	75.19	213.3	20.64	26.47	16.73	1.46	811.11	133.4	30.615754	0.1148	19	Sichuan	94	81423401	81881533.1
¥|¤t	2005	8	78.74	187.15	19.1	24.53	15.69	1.31	812.07	105.54	30.615754	0.0708	20	Sichuan	58	81423401	81920903.95
¥|¤t	2005	9	73.4	103.12	17.98	24.52	13.77	1.47	816.5	154.54	30.615754	0.1197	21	Sichuan	98	81423401	81871345.03
¥|¤t	2005	10	74.72	68.69	12.32	17.97	8.75	1.43	819.73	111.06	30.615754	0.1575	22	Sichuan	129	81423401	81904761.9
¥|¤t	2005	11	67.53	13.98	7.6	14.43	3.05	1.35	817.81	134.49	30.615754	0.193	23	Sichuan	158	81423401	81865284.97
¥|¤t	2005	12	60.51	5.35	2.98	10.23	-1.92	1.29	819.08	134.29	30.615754	0.1551	24	Sichuan	127	81423401	81882656.35
¥|¤t	2006	1	55.35	5.38	3.85	11.88	-1.9	1.59	815.08	153.58	30.615754	0.1376	25	Sichuan	113	81423401	82122093.02
¥|¤t	2006	2	62.35	22.55	5.76	12.71	0.65	1.77	816.74	121.8	30.615754	0.1035	26	Sichuan	85	81423401	82125603.86
¥|¤t	2006	3	58.49	25.41	8.95	16.13	3.48	1.96	814.06	177.04	30.615754	0.1461	27	Sichuan	120	81423401	82135523.61
¥|¤t	2006	4	57.26	37.87	13.2	20.48	7.56	2	812.83	184.8	30.615754	0.2131	28	Sichuan	175	81423401	82121069.92
¥|¤t	2006	5	60.81	98.87	16.28	23.46	10.69	1.87	814.12	193	30.615754	0.2289	29	Sichuan	188	81423401	82131935.34
¥|¤t	2006	6	70.42	134.03	19.18	25.24	14.9	1.59	811.23	140.13	30.615754	0.2557	30	Sichuan	210	81423401	82127493.16
¥|¤t	2006	7	70.12	128.48	21.93	28.6	17.16	1.5	810.04	195.34	30.615754	0.123	31	Sichuan	101	81423401	82113821.14
¥|¤t	2006	8	65.7	75.08	21.5	28.82	16.19	1.55	812.47	206.23	30.615754	0.0597	32	Sichuan	49	81423401	82077051.93
¥|¤t	2006	9	73.26	117.07	17.11	23.22	13.29	1.47	816.23	124.59	30.615754	0.0804	33	Sichuan	66	81423401	82089552.24
¥|¤t	2006	10	73.65	74.1	13.28	19.59	9.35	1.31	819.23	136.52	30.615754	0.1072	34	Sichuan	88	81423401	82089552.24
¥|¤t	2006	11	68.37	22.61	8.15	14.97	3.67	1.39	817.31	138.63	30.615754	0.14	35	Sichuan	115	81423401	82142857.14
¥|¤t	2006	12	65.63	7.23	3.33	10.04	-1.22	1.31	819.28	130.07	30.615754	0.134	36	Sichuan	110	81423401	82089552.24
¥|¤t	2007	1	60.88	11.12	2.15	8.95	-2.74	1.46	818.81	139.36	30.615754	0.1347	37	Sichuan	110	81423401	81662954.71
¥|¤t	2007	2	57.58	9	6.03	13.4	0.47	1.67	814.06	152.09	30.615754	0.0673	38	Sichuan	55	81423401	81723625.56
¥|¤t	2007	3	53.14	14.02	9.84	17.31	3.98	2.05	812.66	176.05	30.615754	0.1249	39	Sichuan	102	81423401	81665332.27
¥|¤t	2007	4	58.7	52.63	12.63	19.61	7.3	1.88	815.38	157.21	30.615754	0.2399	40	Sichuan	196	81423401	81700708.63
¥|¤t	2007	5	60.67	98.38	17.4	24.45	11.88	1.76	813.31	177.64	30.615754	0.2571	41	Sichuan	210	81423401	81680280.05
¥|¤t	2007	6	69.37	118.44	18.68	24.82	14.23	1.6	811.1	156.42	30.615754	0.213	42	Sichuan	174	81423401	81690140.85
¥|¤t	2007	7	75.91	215.21	20.01	25.77	16.3	1.4	809.65	128.62	30.615754	0.1138	43	Sichuan	93	81423401	81722319.86
¥|¤t	2007	8	72.88	130.97	20.63	27.2	16.31	1.41	812.2	178.17	30.615754	0.082	44	Sichuan	67	81423401	81707317.07
¥|¤t	2007	9	74.07	95.82	16.48	22.9	12.37	1.33	815.61	143.54	30.615754	0.0771	45	Sichuan	63	81423401	81712062.26
¥|¤t	2007	10	73.49	51.59	13.06	18.8	9.42	1.44	818.17	113.8	30.615754	0.0992	46	Sichuan	81	81423401	81653225.81
¥|¤t	2007	11	68.51	15.25	7.62	14.24	3.29	1.23	820.08	129.2	30.615754	0.131	47	Sichuan	107	81423401	81679389.31
¥|¤t	2007	12	61.81	6.69	3.96	11.09	-0.9	1.27	816.41	135.26	30.615754	0.1126	48	Sichuan	92	81423401	81705150.98
¥|¤t	2008	1	59.28	11.56	2.58	8.9	-2.15	1.74	815.02	117.95	30.615754	0.1341	49	Sichuan	109	81423401	81282624.91
¥|¤t	2008	2	58.98	15.37	2.26	8.98	-2.77	1.65	816.37	138.09	30.615754	0.0468	50	Sichuan	38	81423401	81196581.2
¥|¤t	2008	3	61.74	32.7	8.93	15.87	3.87	1.69	814.74	159.19	30.615754	0.1181	51	Sichuan	96	81423401	81287044.88
¥|¤t	2008	4	57.7	53.46	13.44	20.54	7.82	1.9	813.31	178.61	30.615754	0.1378	52	Sichuan	112	81423401	81277213.35
¥|¤t	2008	5	63.49	105.53	16.75	23.43	11.77	1.66	812.47	162.54	30.615754	0.1809	53	Sichuan	147	81423401	81260364.84
¥|¤t	2008	6	68	121.93	18.57	25.04	13.77	1.51	811.39	167.14	30.615754	0.112	54	Sichuan	91	81423401	81250000
¥|¤t	2008	7	70.53	158.55	20.36	26.91	15.69	1.43	810.41	182.8	30.615754	0.0689	55	Sichuan	56	81423401	81277213.35
¥|¤t	2008	8	77.49	181.74	18.73	24.12	15.41	1.3	812.77	100.97	30.615754	0.0652	56	Sichuan	53	81423401	81288343.56
¥|¤t	2008	9	74.47	111.8	17.78	23.96	13.95	1.4	814.94	133.45	30.615754	0.0898	57	Sichuan	73	81423401	81291759.47
¥|¤t	2008	10	72.79	72.86	13.02	19.02	9.17	1.31	818.79	133.99	30.615754	0.0898	58	Sichuan	73	81423401	81291759.47
¥|¤t	2008	11	65.86	20.1	7.2	14.13	2.59	1.33	819.69	147.22	30.615754	0.0837	59	Sichuan	68	81423401	81242532.86
¥|¤t	2008	12	61.12	2.98	3.64	10.97	-1.41	1.29	818.49	131.96	30.615754	0.08	60	Sichuan	65	81423401	81250000
¥|¤t	2009	1	59.65	5.9	2.78	9.69	-2.18	1.43	818.03	125.28	30.615754	0.05010625	61	Sichuan	41	81423401	81826119.5
¥|¤t	2009	2	52.6	5.73	7.49	15.27	1.63	1.85	812.36	149.03	30.615754	0.054994664	62	Sichuan	45	81423401	81826120.44
¥|¤t	2009	3	53.81	16.83	9.39	16.85	3.64	1.92	813.71	179.73	30.615754	0.1161	63	Sichuan	95	81423401	81826012.06
¥|¤t	2009	4	61.95	53.19	13.52	20.4	8.49	1.72	813.2	158.55	30.615754	0.147874542	64	Sichuan	121	81423401	81826119.87
¥|¤t	2009	5	61.09	78.19	16.75	23.22	11.85	1.85	813.09	164.94	30.615754	0.1613	65	Sichuan	132	81423401	81835089.89
¥|¤t	2009	6	69.19	144.9	19.04	25.09	14.87	1.54	810.33	130.67	30.615754	0.1613	66	Sichuan	132	81423401	81835089.89
¥|¤t	2009	7	75	176.41	20.57	26.14	16.96	1.37	810.05	121.44	30.615754	0.121	67	Sichuan	99	81423401	81818181.82
¥|¤t	2009	8	74.47	165.03	19.68	25.77	15.73	1.32	813.2	155.34	30.615754	0.0562	68	Sichuan	46	81423401	81850533.81
¥|¤t	2009	9	70.47	96.91	18.53	25.27	14.07	1.41	815.11	170.77	30.615754	0.0562	69	Sichuan	46	81423401	81850533.81
¥|¤t	2009	10	72.09	47.7	13.32	19.24	9.5	1.28	816.82	132.28	30.615754	0.0403	70	Sichuan	33	81423401	81885856.08
¥|¤t	2009	11	65.05	15.74	6.77	13.83	2.09	1.41	817.52	148.1	30.615754	0.0489	71	Sichuan	40	81423401	81799591
¥|¤t	2009	12	61.51	5.63	3.5	10.44	-1.31	1.33	815.71	143.41	30.615754	0.0367	72	Sichuan	30	81423401	81743869.21
¥|¤t	2010	1	53.47	2.48	3.6	11.81	-2.31	1.45	816.24	166.98	30.615754	0.0513	73	Sichuan	42	81423401	81871345.03
¥|¤t	2010	2	50.67	5.65	6.03	13.3	0.39	1.83	811.83	142.21	30.615754	0.033	74	Sichuan	27	81423401	81818181.82
¥|¤t	2010	3	54.07	23.46	9.39	16.69	3.87	1.94	813.88	166.72	30.615754	0.0599	75	Sichuan	49	81423401	81803005.01
¥|¤t	2010	4	61.33	49.28	11.9	18.71	6.8	1.76	814.19	147.76	30.615754	0.1503	76	Sichuan	123	81423401	81836327.35
¥|¤t	2010	5	63.95	81.56	16.81	23.41	11.97	1.79	810.67	167.77	30.615754	0.1894	77	Sichuan	155	81423401	81837381.2
¥|¤t	2010	6	73.14	130.83	18.26	23.82	14.48	1.5	811.1	115.86	30.615754	0.150275031	78	Sichuan	123	81423401	81849924.89
¥|¤t	2010	7	74.74	217.52	21.13	27.1	17.17	1.36	810.52	153.97	30.615754	0.1051	79	Sichuan	86	81423401	81826831.59
¥|¤t	2010	8	74.09	167.76	20.27	26.54	16.24	1.41	812.94	169	30.615754	0.0538	80	Sichuan	44	81423401	81784386.62
¥|¤t	2010	9	76.02	124.53	17.53	23.68	13.75	1.34	814.43	142.25	30.615754	0.0672	81	Sichuan	55	81423401	81845238.1
¥|¤t	2010	10	74.19	55.38	12.34	18.33	8.58	1.28	817.77	126.23	30.615754	0.0525	82	Sichuan	43	81423401	81904761.9
¥|¤t	2010	11	69	17.29	7.68	14.13	3.54	1.29	818.1	131.18	30.615754	0.069639648	83	Sichuan	57	81423401	81849925.49
¥|¤t	2010	12	58.7	6.82	2.87	10.78	-2.46	1.36	815.05	167.08	30.615754	0.1002	84	Sichuan	82	81423401	81836327.35
¥|¤t	2011	1	58.95	12.28	0.6	6.98	-4.08	1.57	815.08	127.27	30.615754	0.0846	85	Sichuan	68	81423401	80378250.59
¥|¤t	2011	2	53.49	7.08	5.51	13.33	-0.43	1.69	812.26	152.47	30.615754	0.0622	86	Sichuan	50	81423401	80385852.09
¥|¤t	2011	3	57.21	24.35	6.99	13.57	2.07	1.82	815.44	147.21	30.615754	0.1318	87	Sichuan	106	81423401	80424886.19
¥|¤t	2011	4	59.07	33.83	13.15	20.23	7.75	1.73	813.81	180.31	30.615754	0.2524	88	Sichuan	203	81423401	80427892.23
¥|¤t	2011	5	60.02	101	16.66	23.9	11.12	1.83	812.03	195.51	30.615754	0.4066	89	Sichuan	327	81423401	80423020.17
¥|¤t	2011	6	67.53	132.17	19.39	25.72	14.77	1.56	809.42	172.84	30.615754	0.3954	90	Sichuan	318	81423401	80424886.19
¥|¤t	2011	7	72.47	165.2	19.98	25.97	15.91	1.42	810.01	152.74	30.615754	0.195229477	91	Sichuan	157	81423401	80418183.98
¥|¤t	2011	8	66.7	87.22	20.36	27.72	15.06	1.41	811.72	234.22	30.615754	0.1144	92	Sichuan	92	81423401	80419580.42
¥|¤t	2011	9	72.65	134.07	17.43	23.38	13.68	1.44	813.66	128.97	30.615754	0.087	93	Sichuan	70	81423401	80459770.11
¥|¤t	2011	10	71.07	42.74	12.51	18.71	8.55	1.3	817.6	133.02	30.615754	0.1567	94	Sichuan	126	81423401	80408423.74
¥|¤t	2011	11	66.02	29.07	8.45	15.42	3.91	1.24	816.77	145.73	30.615754	0.248699971	95	Sichuan	200	81423401	80418183.88
¥|¤t	2011	12	62.49	8.6	3.4	9.86	-1	1.25	817.8	127.7	30.615754	0.342	96	Sichuan	275	81423401	80409356.73
¥|¤t	2012	1	59.86	11.99	2.01	8.35	-2.63	1.53	813.59	129.64	30.615754	0.123	97	Sichuan	99	81423401	80487804.88
¥|¤t	2012	2	54.07	9.48	4.76	11.6	-0.4	1.84	811.69	131.77	30.615754	0.1143	98	Sichuan	92	81423401	80489938.76
¥|¤t	2012	3	55.28	21.81	8.55	15.5	3.31	1.9	812.43	168.63	30.615754	0.1714	99	Sichuan	138	81423401	80513418.9
¥|¤t	2012	4	56.63	34.63	13.25	20.38	7.82	1.81	811.45	180.76	30.615754	0.239751481	100	Sichuan	193	81423401	80500024.11
¥|¤t	2012	5	59.86	84.43	17.73	24.39	12.6	1.84	810.96	179.93	30.615754	0.364	101	Sichuan	293	81423401	80494505.49
¥|¤t	2012	6	75	158.27	18.3	23.67	14.85	1.39	808.93	101.62	30.615754	0.3776	102	Sichuan	304	81423401	80508474.58
¥|¤t	2012	7	77.81	256.1	20.24	25.71	16.87	1.37	808.8	120.96	30.615754	0.1416	103	Sichuan	114	81423401	80508474.58
¥|¤t	2012	8	72.37	135.82	20.5	26.85	16.35	1.34	811.7	181.65	30.615754	0.06583849	104	Sichuan	53	81423401	80500023.62
¥|¤t	2012	9	76.28	140.85	16.31	22	12.76	1.27	815.55	119.06	30.615754	0.0857	105	Sichuan	69	81423401	80513418.9
¥|¤t	2012	10	71.98	55.32	12.47	18.49	8.63	1.32	816.77	135.62	30.615754	0.1093	106	Sichuan	88	81423401	80512351.33
¥|¤t	2012	11	59.49	7.26	7.25	14.63	2.21	1.51	814.87	159.47	30.615754	0.1839	107	Sichuan	148	81423401	80478520.94
¥|¤t	2012	12	56.63	4.33	3.45	10.51	-1.41	1.51	815.21	147.87	30.615754	0.1901	108	Sichuan	153	81423401	80483955.81
¥|¤t	2013	1	53.77	2.96	2.42	10.25	-3.37	1.5	814.98	164.69	30.615754	0.1733	109	Sichuan	140	81423401	80784766.3
¥|¤t	2013	2	50.42	4.86	7.09	15.23	0.92	1.85	813.66	154.87	30.615754	0.059433877	110	Sichuan	48	81423401	80762020.62
¥|¤t	2013	3	50.05	20.38	11.07	18.83	5.16	1.79	813.2	190.58	30.615754	0.141155459	111	Sichuan	114	81423401	80762019.98
¥|¤t	2013	4	58.07	50.07	13.21	20.28	7.85	1.81	811.98	182.17	30.615754	0.2105	112	Sichuan	170	81423401	80760095.01
¥|¤t	2013	5	65.56	112.14	16.23	22.67	11.57	1.69	811.1	167.95	30.615754	0.3417	113	Sichuan	276	81423401	80772607.55
¥|¤t	2013	6	66.02	155.36	20.25	26.79	15.42	1.58	809.34	185.57	30.615754	0.2712	114	Sichuan	219	81423401	80752212.39
¥|¤t	2013	7	74.16	237.4	21.3	27.21	17.48	1.44	808.16	153.18	30.615754	0.1189	115	Sichuan	96	81423401	80740117.75
¥|¤t	2013	8	68.44	121.34	20.74	27.96	15.78	1.43	811.28	213.47	30.615754	0.0731	116	Sichuan	59	81423401	80711354.31
¥|¤t	2013	9	75.74	140.54	16.33	22.11	12.8	1.31	815.18	115.49	30.615754	0.0669	117	Sichuan	54	81423401	80717488.79
¥|¤t	2013	10	72.49	54.6	12.33	18.51	8.48	1.21	818.51	129.31	30.615754	0.0644	118	Sichuan	52	81423401	80745341.61
¥|¤t	2013	11	63.91	14.97	7.5	14.69	2.75	1.32	817.81	154.39	30.615754	0.0929	119	Sichuan	75	81423401	80731969.86
¥|¤t	2013	12	60.42	5.67	2.4	9.71	-2.5	1.23	816.95	146.04	30.615754	0.0867	120	Sichuan	70	81423401	80738177.62
¥|¤t	2014	1	56.37	3.75	3.07	11.07	-2.62	1.52	816.1	165.31	30.615754	0.0604	121	Sichuan	49	81423401	81125827.81
¥|¤t	2014	2	56.12	11.77	4.97	11.89	-0.17	1.86	811.95	130.2	30.615754	0.0469	122	Sichuan	38	81423401	81023454.16
¥|¤t	2014	3	56.44	27.8	9.23	16.34	3.95	1.85	813.56	156.15	30.615754	0.0777	123	Sichuan	63	81423401	81081081.08
¥|¤t	2014	4	57.86	43.58	13.95	20.84	8.59	1.95	812.68	179.33	30.615754	0.1246	124	Sichuan	101	81423401	81059390.05
¥|¤t	2014	5	60.63	63.34	16.69	23.25	11.73	1.88	811.38	173.88	30.615754	0.1998	125	Sichuan	162	81423401	81081081.08
¥|¤t	2014	6	73.02	177.59	18.87	24.33	15.13	1.62	809.86	108.95	30.615754	0.2627	126	Sichuan	213	81423401	81081081.08
¥|¤t	2014	7	72.23	152.47	20.64	26.91	16.33	1.52	810.69	179	30.615754	0.1332	127	Sichuan	108	81423401	81081081.08
¥|¤t	2014	8	76.44	211.72	19.23	24.83	15.74	1.45	812.03	123.46	30.615754	0.0728	128	Sichuan	59	81423401	81043956.04
¥|¤t	2014	9	76.72	142.67	17.68	23.54	14.17	1.47	813.47	127.57	30.615754	0.0752	129	Sichuan	61	81423401	81117021.28
¥|¤t	2014	10	71.51	58.54	13.23	19.8	9.04	1.42	817.34	157.23	30.615754	0.1209	130	Sichuan	98	81423401	81058726.22
¥|¤t	2014	11	65.19	13.96	8.1	14.62	3.71	1.43	816.18	132.45	30.615754	0.148	131	Sichuan	120	81423401	81081081.08
¥|¤t	2014	12	59.14	4.89	3.29	10.34	-1.45	1.42	818.23	139.9	30.615754	0.1715	132	Sichuan	139	81423401	81049562.68
¥|¤t	2015	1	60.49	12.49	3.13	10.42	-1.9	1.59	816.4	139	30.615754	0.1658	133	Sichuan	135	81423401	81423401.69
¥|¤t	2015	2	53.47	6.05	5.73	13.28	-0.11	1.89	813.8	142.38	30.615754	0.08967839	134	Sichuan	73	81423401	81401996.62
¥|¤t	2015	3	52.42	15.89	10.81	18.46	4.96	2.11	813.49	183.82	30.615754	0.1462	135	Sichuan	119	81423401	81395348.84
¥|¤t	2015	4	60.05	55.23	13.33	20.33	8.08	2.04	813.13	177.93	30.615754	0.1929	136	Sichuan	157	81423401	81389320.89
¥|¤t	2015	5	60.35	85.48	17.28	24.21	11.94	1.97	810.89	191.86	30.615754	0.387	137	Sichuan	315	81423401	81395348.84
¥|¤t	2015	6	70.07	166.9	19.82	25.73	15.76	1.79	809.26	141.34	30.615754	0.4459	138	Sichuan	363	81423401	81408387.53
¥|¤t	2015	7	70.44	125.07	19.36	25.91	14.65	1.63	811.24	191.16	30.615754	0.1646	139	Sichuan	134	81423401	81409477.52
¥|¤t	2015	8	75.6	202.21	18.88	24.9	15.01	1.53	812.57	135.9	30.615754	0.0749	140	Sichuan	61	81423401	81441922.56
¥|¤t	2015	9	78.93	153.15	17.37	22.94	14.06	1.53	814.37	104.29	30.615754	0.0921	141	Sichuan	75	81423401	81433224.76
¥|¤t	2015	10	70.6	59.77	13.33	20.03	8.99	1.52	817.98	156.27	30.615754	0.128989464	142	Sichuan	105	81423401	81401997.3
¥|¤t	2015	11	65.12	10.87	9.24	16.27	4.43	1.51	816.19	140.64	30.615754	0.221124796	143	Sichuan	180	81423401	81401997.09
¥|¤t	2015	12	64.44	9.2	3.44	9.76	-0.9	1.52	817.43	123.65	30.615754	0.2506	144	Sichuan	204	81423401	81404628.89
¥|¤t	2016	1	59.58	10.79	2.02	8.61	-2.77	1.72	815.13	NA	30.615754	0.173168889	145	Sichuan	141	81423401	81423401.64
¥|¤t	2016	2	55.64	14.19	4.69	11.81	-0.5	1.87	816.94	133	30.615754	0.065108968	146	Sichuan	53	81423401	81401996.73
¥|¤t	2016	3	56.28	28.25	9.79	16.97	4.29	2.03	813.53	NA	30.615754	0.156028571	147	Sichuan	127	81423401	81395349.06
¥|¤t	2016	4	64.95	62.81	13.4	19.95	8.67	1.94	811.24	NA	30.615754	0.184299363	148	Sichuan	150	81423401	81389320.92
¥|¤t	2016	5	63.22	89.5	16.77	23.65	11.48	1.98	811.21	172	30.615754	0.299771429	149	Sichuan	244	81423401	81395348.72
¥|¤t	2016	6	70.25	163.45	19.38	25.7	14.88	1.74	810.9	145.74	30.615754	0.331661157	150	Sichuan	270	81423401	81408387.54
¥|¤t	2016	7	75.48	190.25	20.75	26.83	16.64	1.63	809.77	148.49	30.615754	0.148631343	151	Sichuan	121	81423401	81409477.68
¥|¤t	2016	8	70.25	88.26	21.53	28.57	16.69	1.64	811.52	198.85	30.615754	0.072473134	152	Sichuan	59	81423401	81409477.89
¥|¤t	2016	9	79.34	147.09	16.62	21.87	13.53	1.47	814.93	74.93	30.615754	0.105608	153	Sichuan	86	81423401	81433224.76
¥|¤t	2016	10	72.89	59.89	13.84	20.08	9.88	1.63	815.42	129.63	30.615754	0.164615126	154	Sichuan	134	81423401	81401997.04
¥|¤t	2016	11	65.82	24.88	8.47	15.55	3.71	1.6	816.97	128.39	30.615754	0.175671366	155	Sichuan	143	81423401	81401996.95
¥|¤t	2016	12	62.98	6.38	4.93	12.24	0.07	1.52	817.52	130.19	30.615754	0.234637978	156	Sichuan	191	81423401	81401997.08
¥|¤t	2017	1	55.63	5.02	4.16	11.61	-1.33	1.75	815.5	141.1	30.615754	0.1816	157	Sichuan	150	81423401	82599118.94
¥|¤t	2017	2	57.55	14.7	5.62	12.77	0.37	1.86	815.45	117.53	30.615754	0.0859	158	Sichuan	71	81423401	82654249.13
¥|¤t	2017	3	60.64	33.2	8.26	14.7	3.64	2.03	812.95	122.27	30.615754	0.1586	159	Sichuan	131	81423401	82597730.14
¥|¤t	2017	4	62.12	68.45	13.13	20.16	7.89	2.03	812.33	164.26	30.615754	0.2602	160	Sichuan	215	81423401	82628747.12
¥|¤t	2017	5	63.3	82.99	16.13	22.81	11.05	1.93	813.45	180.12	30.615754	0.3982	161	Sichuan	329	81423401	82621798.09
¥|¤t	2017	6	72.28	164.17	18.51	24.27	14.54	1.76	810.45	130.04	30.615754	0.4285	162	Sichuan	354	81423401	82613768.96
¥|¤t	2017	7	71.72	149.07	20.87	27.49	16.17	1.7	810.94	200.01	30.615754	0.2021	163	Sichuan	167	81423401	82632360.22
¥|¤t	2017	8	73.81	159.32	21.14	27.49	17.05	1.68	810.86	168.42	30.615754	0.0968	164	Sichuan	80	81423401	82644628.1
¥|¤t	2017	9	77.86	126.87	17.97	23.66	14.53	1.57	813.97	117.4	30.615754	0.0908	165	Sichuan	75	81423401	82599118.94
¥|¤t	2017	10	77.99	81.13	13.36	18.87	10.03	1.59	817.22	103.83	30.615754	0.121	166	Sichuan	100	81423401	82644628.1
¥|¤t	2017	11	67.82	13.23	8.07	14.95	3.6	1.59	817.42	145.69	30.615754	0.2046	167	Sichuan	169	81423401	82600195.5
¥|¤t	2017	12	61.43	2.82	4.36	11.99	-0.64	1.49	818.21	152.59	30.615754	0.2021	168	Sichuan	167	81423401	82632360.22
¥|¤t	2018	1	55.33	8.56	2.95	10.08	-2.15	1.94	812.2	150.48	30.615754	0.1313	169	Sichuan	109	81423401	83015993.91
¥|¤t	2018	2	55	9.05	5.17	12.06	0.06	2.09	813.03	133.41	30.615754	0.0554	170	Sichuan	46	81423401	83032490.97
¥|¤t	2018	3	59.46	38.17	10.13	17.36	4.82	2.07	812.23	177.57	30.615754	0.1084	171	Sichuan	90	81423401	83025830.26
¥|¤t	2018	4	58.28	116.8	13.86	21.27	8.06	2.17	811.87	178.1	30.615754	0.1963	172	Sichuan	163	81423401	83036169.13
¥|¤t	2018	5	64.82	120.2	16.92	23.28	11.98	2.07	810.45	156.78	30.615754	0.3216	173	Sichuan	267	81423401	83022388.06
¥|¤t	2018	6	74.63	168.09	18.91	24.84	14.95	1.76	809	125.77	30.615754	0.3228	174	Sichuan	268	81423401	83023543.99
¥|¤t	2018	7	77.39	217.66	21.02	26.8	17.28	1.74	807.81	137.33	30.615754	0.1722	175	Sichuan	143	81423401	83042973.29
¥|¤t	2018	8	73.47	136.9	20.9	27.55	16.64	1.73	809.8	195.25	30.615754	0.0831	176	Sichuan	69	81423401	83032490.97
¥|¤t	2018	9	78.99	124.62	17.35	22.81	14.11	1.63	813.93	104	30.615754	0.0927	177	Sichuan	77	81423401	83063646.17
¥|¤t	2018	10	75.46	52.28	11.17	16.8	7.66	1.6	817.11	117.17	30.615754	0.165	178	Sichuan	137	81423401	83030303.03
¥|¤t	2018	11	66.63	17.28	6.71	13.65	2.09	1.72	816.21	147.77	30.615754	0.2445	179	Sichuan	203	81423401	83026584.87
¥|¤t	2018	12	62.23	12.4	3.39	10.09	-1.18	1.8	815.61	134.15	30.615754	0.3023	180	Sichuan	251	81423401	83030102.55
´ò¥_	2004	1	73.59	37.14	4.09	8.26	1.14	1.36	1001.81	91.87	30.975994	0.0133	1	Hubei	8	58154235	60150375.94
´ò¥_	2004	2	63.59	35.01	9.47	15.76	4.95	1.51	997.26	139.15	30.975994	0.0183	2	Hubei	11	58154235	60109289.62
´ò¥_	2004	3	65.65	37.94	12.09	17.69	7.98	1.8	995.36	140.14	30.975994	0.0166	3	Hubei	10	58154235	60240963.86
´ò¥_	2004	4	65	58.34	18.97	25.82	13.9	1.86	988.95	184.59	30.975994	0.0183	4	Hubei	11	58154235	60109289.62
´ò¥_	2004	5	69.47	155.29	21.81	27.68	17.39	1.67	985.76	159.94	30.975994	0.0233	5	Hubei	14	58154235	60085836.91
´ò¥_	2004	6	74.76	197.64	24.54	29.59	20.71	1.44	983.88	154.7	30.975994	0.03	6	Hubei	18	58154235	6.00E+07
´ò¥_	2004	7	74.53	224.15	27.75	33.03	23.98	1.63	980.92	209.4	30.975994	0.0117	7	Hubei	7	58154235	59829059.83
´ò¥_	2004	8	79.88	164.38	25.93	30.42	22.96	1.57	982.91	138.96	30.975994	0.0133	8	Hubei	8	58154235	60150375.94
´ò¥_	2004	9	74.88	96.49	22.74	28.02	19.12	1.39	990.43	153.54	30.975994	0.01	9	Hubei	6	58154235	6.00E+07
´ò¥_	2004	10	70.71	27.18	16.83	22.28	13.19	1.27	998.46	141.82	30.975994	0.0266	10	Hubei	16	58154235	60150375.94
´ò¥_	2004	11	76.53	55.28	12.21	17.92	8.38	1.32	999.8	126.84	30.975994	0.0166	11	Hubei	10	58154235	60240963.86
´ò¥_	2004	12	74.88	29.35	6.08	10.56	3.07	1.62	1001.92	96.57	30.975994	0.0166	12	Hubei	10	58154235	60240963.86
´ò¥_	2005	1	69.94	16.44	3.09	7.49	0.08	1.46	1001.28	90.46	30.975994	0.0668	13	Hubei	38	58154235	56886227.54
´ò¥_	2005	2	75.82	57.28	3.34	7.12	0.69	1.82	1000.35	59.93	30.975994	0.0193	14	Hubei	11	58154235	56994818.65
´ò¥_	2005	3	66	38.73	10.28	16.14	5.98	1.67	997.72	137.49	30.975994	0.0492	15	Hubei	28	58154235	56910569.11
´ò¥_	2005	4	67.06	73.08	19.18	25.92	13.93	1.66	989.81	196.34	30.975994	0.0474	16	Hubei	27	58154235	56962025.32
´ò¥_	2005	5	74.88	123.82	21.9	26.6	18.29	1.46	984.75	120.15	30.975994	0.0228	17	Hubei	13	58154235	57017543.86
´ò¥_	2005	6	72.94	119.65	26.81	32.25	22.71	1.46	979.86	179.14	30.975994	0.0457	18	Hubei	26	58154235	56892778.99
´ò¥_	2005	7	76.71	224.76	28.17	32.8	24.91	1.66	980.85	174.44	30.975994	0.0263	19	Hubei	15	58154235	57034220.53
[truncated: 3,581 more rows]
