# Supplementary material for: Exposure to air pollution and scarlet fever resurgence in China: a six-year surveillance study
Source: Nat Commun. 2020 Aug 25;11:4229. doi: 10.1038/s41467-020-17987-8 (PMC7447791; doi:10.1038/s41467-020-17987-8)
Supplement: Supplementary file 4 — Source Data [file 41467_2020_17987_MOESM4_ESM.zip › SUPPLEMENT 17/2019~2020time_series.R]

#---------------------------------------------------------------------
#                         SUPPLEMENT 17 
#---------------------------------------------------------------------
#LOAD PACKAGES
library(zoo);library(dplyr);library(ggplot2);library(lubridate);library(tidyr);library(scales);library(reshape2)


#IMPORT 2019~2020 data
data0<- read.csv("E:/Scarlet fever R_code & Data_20200429/SUPPLEMENT 17/scarletfrver_2019-2020_new.csv",header=T)

data0$IR<-data0$rate

#CREATE DATE VARIABLE
data0$Date <- as.yearmon(paste(data0$year, data0$mon, sep="-"), "%Y-%m") %>% as.Date ( format="%Y-%m")


#IMPORT 2013~2018 data
data1 <- read.csv("E:/Scarlet fever R_code & Data_20200429/SUPPLEMENT 17/scarletfrver_2013-2018_newpopu.csv",header=T)


#CREATE DATE VARIABLE
data1$Date <- as.yearmon(paste(data1$year, data1$month, sep="-"), "%Y-%m") %>% as.Date ( format="%Y-%m")

#CACULATE MONTHLY INCIDENCE RATES AND MONTHLY AVERAGE NO2 CONCENTRATION IN CHINA
data1<- data1 %>% group_by(Date) %>% summarise(cases=sum(number, na.rm = TRUE),population=round(sum(popu_new)),NO2=mean(NO2,na.rm=TRUE),IR=sum(cases)/sum(population)*100000)


#SORT DATA BY DATE
data1<-data1[with(data1, order(Date)), ]


vertical.lines <- seq(ymd("2013-1-1"), ymd("2020-1-1"), by = "year")


#ROWBIND  2013~2018 +2019~2020 DATA
input_data<-rbind(data0[,c("Date","IR","NO2")],data1[,c("Date","IR","NO2")])
#EXTRACT YEAR FORM DATA
#input_data$year<-lubridate::year(input_data$Date)


#CREATE LONG FORMAT DATA SET
dt_plot <- input_data %>%
  dplyr::select(Date,IR,NO2) %>%
  gather(key = "variable", value = "value", -Date)

#CREATE FACTOR LABEL
dt_plot$variable <- factor(dt_plot$variable, labels = c(expression(paste("Incidence\nof scarlet fever\n(per 100,000 people)")),
                                                        expression(paste(NO[2], " (", mu, g, "/", m^3, ")",  sep = ""))))

#SET WORKING DIRECTORY 
work_dir <- "E:/Scarlet fever R_code & Data_20200429/SUPPLEMENT 17"
setwd(work_dir)

#SAVE PLOT
tiff(file = "SUPPLEMENT_17.tiff", width = 3000, height = 1500, res = 300)
ggplot(dt_plot , aes(x = Date, y = value)) + 
  geom_line(aes(color = variable), size =0.7) +
  facet_grid(facets = variable ~ ., scales = "free_y",labeller = label_parsed)+
  scale_x_date(expand = c(0, 0),breaks = "2 month",labels = date_format("%Y-%m")) +
  xlab("Date")+
  theme_bw()+
  theme(axis.text.x = element_text(size=8,angle = 70, hjust = 1),
        axis.text.y = element_text(size=9),
        legend.position = 'none',
        axis.title=element_text(size=9,face="bold"),
        # axis.title.x = element_text(size = 9),
        # axis.title.y = element_text(size = 9),
        strip.text.y = element_text(size = 9,angle = 360),
        panel.grid.major = element_line(size = 0.2),
        panel.grid.minor = element_line(size = 0.2),
        panel.grid.minor.x = element_blank())+
  theme(plot.margin = unit(c(.2,.2,.2,.2), "cm")) +
  scale_color_brewer(palette="Set2")+
 geom_vline(xintercept = vertical.lines, linetype = 'dotted', color = 'gray',size=0.5)

dev.off()


########################################################
###############Q1 AVERAGE NO2 CONCENTRATION############
##############Q1 AVERAGE INCIDENCE RATE#################
#######################################################
input_data<-rbind(data1[,c("Date","cases","population","NO2")],data0[,c("Date","cases","population","NO2")])

#SELECT 2020 DATA SET
input_data1 <- subset(input_data, format(input_data$Date,"%Y") %in% "2020")
#SELECT 2013~2019 DATA SET
input_data2 <-subset(input_data, !format(input_data$Date,"%Y") %in% "2020")

# CREATE Q1 DATA SET(JAN~MARCH)
input_dataseas1 <-input_data1
input_dataseas2 <- subset(input_data2, format(input_data2$Date,"%m")
                          %in% c("01","02","03"))
input_dataseas1 %>% summarise(ratemean=round(sum(cases)/sum(population)*100000,2),NO2mean=round(mean(NO2,na.rm=TRUE),2)) 
# RESULTS
# ratemean NO2mean
#  0.18    24.3
input_dataseas2 %>% summarise(ratemean=round(sum(cases)/sum(population)*100000,2),NO2mean=round(mean(NO2,na.rm=TRUE),2)) 

# RESULTS
#ratemean NO2mean
#0.28    37.6
