# Supplementary material for: Exposure to air pollution and scarlet fever resurgence in China: a six-year surveillance study
Source: Nat Commun. 2020 Aug 25;11:4229. doi: 10.1038/s41467-020-17987-8 (PMC7447791; doi:10.1038/s41467-020-17987-8)
Supplement: Supplementary file 4 — Source Data [file 41467_2020_17987_MOESM4_ESM.zip › SUPPLEMENT 17/scarletfrver_2019-2020_new.csv]

year	month	cases	population	NO2	rate
2019	1	8838	1396537459	38	0.632850909
2019	2	2591	1396537459	25	0.18553029
2019	3	5120	1396537459	30	0.366621029
2019	4	6964	1396537459	25	0.498661884
2019	5	9087	1396537459	23	0.65068072
2019	6	10052	1396537459	20	0.719780192
2019	7	3473	1396537459	19	0.248686491
2019	8	2396	1396537459	19	0.171567185
2019	9	3473	1396537459	24	0.248686491
2019	10	5375	1396537459	29	0.384880475
2019	11	10215	1396537459	34	0.731451916
2019	12	13053	1396537459	39	0.934668806
2020	1	6352	1396537459	32	0.454839214
2020	2	580	1396537459	18	0.041531288
2020	3	444	1396537459	23	0.0318
