# Supplementary material for: Exposure to air pollution and scarlet fever resurgence in China: a six-year surveillance study
Source: Nat Commun. 2020 Aug 25;11:4229. doi: 10.1038/s41467-020-17987-8 (PMC7447791; doi:10.1038/s41467-020-17987-8)
Supplement: Supplementary file 4 — Source Data [file 41467_2020_17987_MOESM4_ESM.zip › SUPPLEMENT 3/Supplement 3.xlsx]

## Sheet: Supplement 3a
Supplement 3a: Geographical location of air quality monitoring stations (during 2013-2018) (N=1498)	Longitude	Latitude
	106.379	29.8272
	106.424	29.8264
	106.626	29.7228
	106.296	29.5983
	106.54	29.5186
	106.65	29.6219
	106.513	29.389
	106.496	29.5368
	106.404	29.5728
	106.551	29.4157
	106.547	29.565
	106.634	29.4892
	106.364	29.4822
	106.617	29.7125
	106.468	29.4892
	106.562	29.6453
	106.452	29.709
	120.211	30.21
	120.063	30.2747
	119.026	29.635
	120.348	30.3058
	120.127	30.2456
	120.19	30.2692
	120.157	30.2897
	120.12	30.3119
	120.301	30.4183
	120.27	30.1819
	120.088	30.1808
	121.836	29.9108
	121.56	29.8208
	121.713	29.9572
	121.554	29.8906
	121.633	29.7736
	121.586	29.8633
	121.524	29.8506
	121.615	29.9017
	120.634	28.0089
	120.677	27.9939
	120.76	27.9747
	120.671	28.0167
	120.07	30.8244
	120.088	30.8955
	120.184	30.8596
	118.871	28.9404
	118.871	28.9664
	118.855	28.9745
	122.122	30.0203
	122.309	29.9558
	122.19	29.9944
	119.914	28.4514
	119.93	28.4586
	119.879	28.4231
	119.954	30.054
	119.946	30.049
	119.718	30.2366
	119.694	30.2311
	119.647	29.077
	119.686	29.1029
	119.653	29.1128
	120.091	29.305
	120.04	29.334
	120.598	30.0911
	120.605	29.9919
	120.779	30.0033
	120.251	29.719
	120.209	29.732
	121.273	28.6459
	121.419	28.6542
	121.377	28.5773
	120.744	30.7946
	120.726	30.7478
	120.784	30.7525
	99.7064	27.8136
	99.7056	27.8317
	98.8601	25.8567
	98.8546	25.8417
	98.5842	24.428
	98.578	24.441
	100.154	25.7054
	100.217	25.5811
	100.794	22.0019
	100.802	22.0225
	104.253	23.3594
	104.232	23.3892
	103.377	23.3993
	103.386	23.4168
	103.376	23.3682
	101.548	25.0441
	101.538	25.0492
	103.79	25.5035
	103.8	25.5364
	102.578	24.3694
	102.539	24.3702
	102.538	24.339
	99.1678	25.1081
	99.1711	25.1328
	100.214	26.8576
	100.25	26.8802
	100.22	26.8906
	100.98	22.7633
	100.982	22.8322
	100.087	23.8822
	100.078	23.8982
	103.703	27.3392
	103.722	27.3361
	102.728	25.0836
	102.722	25.0405
	102.681	25.067
	102.638	25.0359
	102.743	25.0124
	102.821	24.8885
	102.625	24.9624
	87.5475	44.1756
	86.0497	44.2967
	86.0697	44.3075
	82.9994	46.7432
	79.9485	37.1152
	79.9117	37.1013
	87.5801	43.8303
	87.6046	43.768
	87.4754	43.9469
	87.5525	43.8711
	87.6432	43.831
	87.6444	43.962
	87.4651	43.4569
	84.8861	45.6033
	84.8897	45.5828
	85.1186	45.6886
	84.8983	44.3336
	85.6931	46.0872
	93.5128	42.8172
	93.4961	42.8328
	87.9897	44.1564
	87.2997	44.0114
	87.2717	44.0297
	82.0485	44.9079
	82.0806	44.8969
	86.1461	41.7511
	86.2022	41.7192
	86.2381	41.7128
	76.1861	39.7153
	75.9828	39.5371
	75.9771	39.4699
	75.9435	39.4365
	81.2815	43.9404
	81.2867	43.895
	81.3364	43.941
	88.1214	47.9047
	88.1267	47.8515
	80.2828	41.1636
	80.2956	41.1933
	89.191	42.9409
	89.1673	42.9559
	91.1319	29.6514
	91.1221	29.6747
	91.0874	29.6475
	91.1774	29.6541
	90.9798	29.6588
	91.0834	29.6292
	97.1804	31.1278
	97.1809	31.1254
	91.7608	29.2313
	91.7706	29.261
	88.8876	29.2718
	88.8931	29.2365
	92.0657	31.4846
	92.0506	31.4797
	94.3681	29.6376
	94.3616	29.6632
	80.1161	32.5
	80.0895	32.5039
	117.145	39.1654
	117.237	39.1082
	117.202	39.0927
	117.184	39.2133
	117.307	39.0877
	117.707	39.0343
	117.792	39.2474
	117.375	38.9846
	117.194	39.1067
	117.21	39.1697
	117.392	39.1495
	117.457	38.8394
	117.764	39.1587
	117.157	38.9194
	117.159	39.0845
	103.973	30.7236
	104.176	30.6872
	104.079	30.5706
	104.111	30.63
	104.054	30.6578
	103.613	31.0283
	104.024	30.6564
	104.272	30.5589
	101.689	26.571
	101.577	26.5928
	101.717	26.585
	101.745	26.5017
	101.723	26.567
	105.431	28.9583
	105.444	28.9026
	105.432	28.8558
	105.432	28.8833
	104.422	31.1208
	104.388	31.1333
	104.405	31.1167
	104.354	31.1108
	104.778	31.4747
	104.754	31.4539
	104.672	31.4656
	104.728	31.5072
	105.752	30.5797
	105.68	30.6133
	105.816	30.6347
	105.596	30.475
	105.033	29.5953
	105.072	29.5947
	105.065	29.5817
	105.041	29.5822
	103.77	29.5467
	103.763	29.5844
	103.751	29.6007
	103.757	29.5634
	103.858	30.0744
	103.829	30.0561
	103.899	30.0506
	103.842	30.0874
	104.597	28.8194
	104.623	28.7661
	104.606	28.7867
	104.642	28.7639
	104.576	28.7158
	104.679	28.7989
	103.009	30.0125
	103.001	29.9899
	103.011	29.9834
	103	29.9816
	106.739	31.8711
	106.759	31.8531
	106.751	31.8789
	106.762	31.8414
	104.662	30.1366
	104.636	30.1506
	104.629	30.1377
	104.647	30.1142
	104.629	30.1259
	101.96	30.0475
	101.953	29.9972
	102.342	27.8094
	102.271	27.8408
	102.263	27.8978
	102.269	27.8847
	102.231	27.8953
	102.175	31.9286
	102.222	31.9025
	102.24	31.8934
	107.527	31.2797
	107.525	31.215
	107.497	31.2108
	107.507	31.1956
	107.461	31.2058
	106.631	30.518
	106.63	30.4576
	106.627	30.4663
	106.639	30.4551
	106.635	30.4865
	106.056	30.8064
	106.079	30.8023
	106.103	30.8217
	106.106	30.7856
	106.064	30.7636
	106.109	30.8388
	105.894	32.4535
	105.824	32.4429
	105.815	32.4246
	105.862	32.4285
	104.755	29.3628
	104.769	29.3411
	104.723	29.3397
	104.778	29.3603
	121.4	31.238
	121.478	31.2036
	121.467	31.3008
	121.412	31.1654
	121.536	31.2659
	120.978	31.0935
	121.425	31.2261
	121.703	31.1907
	121.533	31.2284
	121.577	31.2071
	108.882	34.2749
	108.993	34.2629
	109.06	34.2572
	108.94	34.2324
	108.954	34.2713
	108.883	34.2303
	109.043	34.3274
	108.935	34.3474
	108.906	34.1546
	109.2	34.6575
	109.219	34.3731
	108.869	34.378
	108.985	34.1978
	109.066	35.0994
	109.07	35.0697
	108.934	34.9058
	108.959	34.8731
	108.72	34.3956
	108.676	34.3181
	108.723	34.3617
	108.737	34.3164
	109.529	34.5101
	109.505	34.5004
	109.464	34.493
	109.427	34.5021
	109.413	36.6275
	109.476	36.6028
	109.482	36.5767
	109.506	36.6106
	109.031	32.6778
	109.028	32.6939
	109.007	32.6975
	109.915	33.8715
	109.964	33.8471
	109.741	38.3344
	109.746	38.2911
	109.729	38.2839
	109.734	38.2478
	106.989	33.1842
	107.015	33.0706
	107.009	33.1138
	107.007	33.0323
	107.159	34.3708
	107.071	34.3017
	107.191	34.3672
	107.143	34.3547
	107.119	34.3739
	107.391	34.3528
	107.206	34.3497
	107.239	34.3622
	112.522	37.8873
	112.434	38.0108
	112.469	37.7124
	112.558	37.7394
	112.537	37.8692
	112.57	37.8195
	112.549	37.9854
	112.488	37.7805
	113.382	40.1097
	113.299	40.0758
	113.344	40.0917
	113.266	40.1269
	113.271	40.0844
	113.28	40.1114
	113.575	37.8564
	113.492	37.8792
	113.592	37.8561
	113.629	37.8531
	113.569	37.8694
	113.516	37.85
	113.11	36.1542
	113.097	36.1939
	113.089	36.2126
	113.084	36.1855
	113.157	36.1912
	112.85	35.5051
	112.835	35.4934
	112.856	35.4883
	112.866	35.4894
	112.825	35.4813
	112.845	35.546
	112.44	39.3514
	112.455	39.3606
	112.425	39.3179
	112.408	39.3265
	112.428	39.3673
	110.996	35.0147
	111.023	35.0611
	110.968	35.0308
	111.041	35.1147
	111.052	35.0439
	112.736	38.4186
	112.738	38.4519
	112.7	38.4928
	111.553	36.0783
	111.503	36.0714
	111.517	36.0822
	111.502	36.0875
	111.492	36.0417
	111.505	36.1014
	111.141	37.5211
	111.13	37.5136
	111.128	37.51
	112.719	37.6828
	112.755	37.7019
	112.731	37.7111
	112.71	37.7087
	116.988	36.6114
	116.93	36.67
	117.114	36.6739
	116.989	36.6872
	117.068	36.6868
	116.943	36.6489
	117.049	36.6622
	116.734	36.5336
	120.666	36.2403
	120.391	36.1851
	120.347	36.0699
	120.413	36.0654
	120.366	36.1032
	120.299	36.0543
	120.459	36.0851
	120.196	36.3083
	120.4	36.2403
	118.048	36.8088
	118.045	36.838
	117.848	36.497
	117.954	36.6377
	118.309	36.8198
	117.851	36.8041
	121.251	37.5639
	121.372	37.5433
	121.318	37.5436
	121.448	37.4822
	121.261	37.4967
	121.599	37.4014
	119.12	36.7019
	119.142	36.7008
	119.194	36.7731
	119.084	36.7339
	119.164	36.6525
	117.144	36.1942
	117.088	36.1942
	117.108	36.1758
	122.121	37.4294
	122.051	37.5325
	122.107	37.5072
	119.464	35.4178
	119.52	35.4234
	119.54	35.3962
	118.342	35.0573
	118.294	35.0622
	118.276	34.9817
	118.402	35.0896
	116.306	37.4664
	116.319	37.4489
	116.271	37.4372
	115.985	36.4372
	115.984	36.4796
	116.007	36.4343
	115.423	35.2489
	115.475	35.2375
	115.455	35.27
	117.541	36.71
	117.541	36.71
	120.399	37.374
	120.394	37.364
	120.005	35.878
	120.039	35.872
	121.531	36.913
	121.544	36.907
	122.471	37.154
	122.41	37.161
	122.038	37.197
	122.019	37.187
	120.61	36.44
	120.47	36.39
	120.537	36.865
	120.515	36.885
	119.952	36.792
	119.976	36.799
	120.008	36.283
	120.014	36.253
	118.746	36.881
	118.78	36.864
	119.941	37.177
	119.959	37.18
	120.747	37.825
	120.773	37.809
	118.006	37.3803
	118.002	37.3617
	117.978	37.393
	117.718	36.2092
	117.698	36.2211
	117.679	36.2289
	116.63	35.428
	116.586	35.4144
	116.555	35.4039
	118.502	37.4658
	118.667	37.4314
	118.586	37.4442
	118.696	37.4344
	117.585	34.7745
	117.732	34.5667
	117.452	35.0992
	117.556	34.864
	117.285	34.7837
	101.748	36.6428
	101.834	36.5819
	101.524	36.6867
	101.778	36.6428
	102.031	36.5067
	100.905	36.9639
	102.02	35.5102
	100.619	36.2866
	97	33.0014
	97.3731	37.3753
	100.256	34.4714
	105.951	38.6016
	106.233	38.4975
	106.136	38.5036
	106.228	38.4414
	106.274	38.4841
	106.102	38.4949
	106.153	37.9648
	106.203	37.9844
	106.196	37.9723
	105.02	37.4514
	105.18	37.0172
	105.197	37.5002
	106.232	36.1417
	106.279	36.0022
	106.237	36.0211
	106.339	38.817
	106.372	39.0153
	106.77	39.2282
	106.71	39.1292
	111.651	40.7579
	111.658	40.8033
	111.659	40.8452
	111.608	40.8144
	111.751	40.8369
	111.728	40.8062
	111.551	40.7866
	111.717	40.7612
	109.876	40.6532
	109.81	40.6575
	110.007	40.5905
	109.854	40.6821
	109.865	40.6288
	110.038	40.5546
	106.822	39.6719
	106.809	39.6969
	106.791	39.6667
	118.923	42.2814
	118.957	42.2725
	118.879	42.2556
	119.265	42.0352
	122.26	43.6267
	122.304	43.6156
	122.253	43.6801
	119.759	49.2261
	119.751	49.1577
	107.594	40.916
	107.421	40.7608
	107.371	40.7378
	113.131	40.9923
	113.108	41.0385
	122.039	46.0656
	121.95	46.0741
	122.093	46.0707
	116.104	43.9317
	116.078	43.9311
	105.677	38.8343
	105.698	38.843
	105.724	38.8516
	110.002	39.8129
	109.949	39.8261
	109.774	39.5986
	109.812	39.5989
	109.973	39.7884
	123.684	41.9339
	123.535	41.7561
	123.439	41.7089
	123.542	41.8336
	123.428	41.8472
	123.41	41.765
	123.478	41.7775
	123.4	41.7972
	123.378	41.9228
	123.244	41.7347
	123.595	41.9086
	121.612	38.9739
	121.565	38.9511
	121.564	38.885
	121.633	38.9119
	121.625	38.8639
	121.518	38.8561
	121.259	38.8081
	121.748	39.1311
	121.777	39.0511
	121.977	39.0631
	123.044	41.1196
	123.011	41.0931
	123.049	41.1442
	122.964	41.0971
	122.948	41.0833
	123.016	41.0831
	123.129	41.0228
	123.81	41.8469
	123.917	41.8828
	124.038	41.8625
	123.9	41.8594
	124.088	41.8864
	123.712	41.8417
	123.844	41.3283
	123.753	41.3369
	123.731	41.3047
	123.767	41.2864
	123.799	41.2692
	123.814	41.3472
	121.099	41.0781
	121.045	40.8333
	121.201	41.1219
	121.118	41.1222
	121.13	41.1386
	122.241	40.6592
	122.27	40.7094
	122.215	40.6511
	122.166	40.6789
	121.618	41.9967
	121.656	42.0186
	121.697	42.0503
	121.672	42.0228
	121.659	42.0486
	123.2	41.1953
	123.15	41.2553
	123.176	41.2736
	123.142	41.2894
	122.025	41.1556
	122.054	41.0903
	121.835	41.1042
	123.814	42.3022
	123.883	42.2953
	123.849	42.2864
	123.715	42.2217
	120.444	41.5931
	120.449	41.5672
	120.425	41.5647
	120.394	41.615
	120.909	40.7136
	120.839	40.7514
	120.848	40.715
	120.863	40.7736
	121.989	39.625
	122.011	39.617
	124.33	40.0625
	124.426	40.1503
	124.393	40.1461
	124.368	40.1194
	114.094	27.4948
	113.838	27.6428
	113.845	27.6231
	113.869	27.6442
	113.865	27.6178
	115.987	29.6816
	115.958	29.7048
	115.988	29.7292
	116.017	29.6535
	116.063	29.6926
	115.911	29.6039
	116.073	29.7534
	115.994	29.5867
	115.059	27.7758
	114.983	27.8344
	114.929	27.8328
	114.931	27.8036
	114.912	27.8042
	117.028	28.2403
	117.022	28.2264
	116.998	28.2169
	116.962	28.095
	117.056	28.2642
	114.982	27.0658
	114.974	27.11
	114.99	27.1311
	115.007	27.0983
	114.344	27.8036
	114.381	27.8014
	114.395	27.7842
	114.37	27.7914
	114.401	27.8072
	116.224	28.0797
	116.355	27.9883
	116.36	27.9639
	116.357	28.0005
	116.385	27.9647
	118.006	28.4569
	117.973	28.4459
	117.951	28.4622
	117.903	28.4303
	114.906	25.9118
	114.937	25.8664
	114.946	25.8481
	114.932	25.8333
	114.891	25.8471
	117.31	29.3864
	117.211	29.2958
	117.198	29.2786
	117.156	29.2647
	117.246	29.2956
	115.908	28.6064
	115.852	28.6869
	115.892	28.6425
	115.742	28.7994
	115.931	28.6844
	115.893	28.6844
	115.889	28.6839
	115.813	28.7442
	115.973	28.6969
	120.269	31.4867
	120.275	31.6219
	120.294	31.56
	120.242	31.5031
	120.354	31.5848
	120.354	31.5475
	120.245	31.5631
	120.288	31.6842
	117.167	34.2761
	117.192	34.2328
	117.256	34.2153
	117.244	34.2911
	117.293	34.2778
	117.181	34.29
	117.169	34.1781
	119.996	31.7586
	119.935	31.7039
	119.905	31.9108
	119.891	31.7897
	119.974	31.8108
	120.047	31.7694
	120.913	31.96
	120.86	32.0005
	120.87	32.02
	120.94	31.93
	120.81	32.0417
	119.176	34.5885
	119.358	34.6972
	119.361	34.7519
	119.148	34.5911
	119.036	33.5981
	119.007	33.575
	118.989	33.6067
	119.135	33.5039
	119.012	33.627
	119.68	32.1883
	119.491	32.215
	119.43	32.1319
	119.437	32.1889
	119.905	32.4878
	119.919	32.4628
	119.888	32.4639
	119.877	32.3292
	119.579	31.751
	119.579	31.737
	121.115	31.453
	121.14	31.422
	120.636	31.155
	120.635	31.17
	120.658	31.172
	120.953	31.388
	120.999	31.381
	120.758	31.67
	120.721	31.671
	120.734	31.656
	120.526	31.874
	120.55	31.882
	119.146	31.955
	119.18	31.955
	120.268	31.92
	120.237	31.909
	120.302	31.92
	119.818	31.354
	119.794	31.371
	119.46	31.4
	119.438	31.317
	121.173	31.896
	121.152	31.8971
	118.293	33.9528
	118.244	33.9592
	118.321	33.9506
	118.283	33.965
	119.46	32.3878
	119.404	32.41
	119.389	32.3761
	119.458	32.4136
	120.118	33.4022
	120.156	33.3942
	120.225	33.3947
	120.163	33.3681
	120.561	31.2472
	120.628	31.2864
	120.591	31.3019
	120.596	31.3264
	120.613	31.2703
	120.543	31.2994
	120.669	31.3097
	120.641	31.3708
	118.803	32.1083
	118.749	32.0572
	118.778	32.0723
	118.777	32.0144
	118.803	32.0314
	118.795	32.0775
	118.641	32.0964
	118.737	32.0092
	118.907	32.105
	126.555	43.8875
	126.584	43.8358
	126.498	43.8228
	126.579	43.8947
	126.55	43.8256
	126.677	43.7256
	126.474	43.9531
	124.342	43.1747
	124.371	43.1594
	124.39	43.1847
	125.136	42.8947
	125.157	42.8953
	125.936	41.7156
	125.949	41.7381
	124.829	45.0878
	124.853	45.1642
	122.844	45.6289
	122.821	45.6175
	129.489	42.8939
	129.504	42.9061
	129.368	42.8775
	126.405	41.9206
	126.408	41.9419
	125.323	43.9167
	125.287	43.91
	125.279	43.84
	125.365	43.8748
	125.325	43.8694
	125.454	43.7878
	125.633	43.55
	125.417	43.8667
	125.25	43.8167
	125.217	43.85
	113.083	28.2325
	112.887	28.2189
	113.079	28.2053
	112.939	28.19
	112.996	28.1442
	112.979	28.2597
	113.001	28.1944
	112.984	28.1178
	112.891	28.1308
	112.996	28.3586
	112.943	27.8614
	112.912	27.8403
	112.894	27.8728
	112.923	27.8159
	112.907	27.9119
	113.005	27.9153
	112.488	27.9164
	112.533	26.9089
	112.619	26.9258
	112.621	26.8956
	112.62	26.8733
	112.601	26.8919
	112.566	26.9056
	111.524	27.3033
	111.473	27.2317
	111.491	27.2582
	111.45	27.2537
	111.433	27.2272
	111.698	28.9703
	111.716	29.1456
	111.715	29.0289
	111.689	28.9881
	111.662	29.0531
	110.48	29.1389
	110.47	29.1242
	110.559	29.3547
	110.442	29.315
	112.407	28.6428
	112.346	28.5808
	112.344	28.56
	112.335	28.6047
	112.374	28.5819
	111.622	26.2081
	111.616	26.4214
	111.624	26.2331
	111.599	26.4364
	111.599	26.4519
	111.998	27.725
	111.998	27.725
	112.019	27.7314
	111.956	27.7569
	111.989	27.7044
	109.641	28.2558
	109.733	28.3169
	109.696	28.2675
	109.933	27.5733
	109.945	27.5444
	109.979	27.5342
	109.997	27.5578
	110.039	27.583
	113.007	25.9061
	113.012	25.8226
	113.012	25.8179
	113.038	25.8071
	113.035	25.7759
	113.109	29.3578
	113.149	29.4251
	113.177	29.3678
	113.262	29.4758
	112.994	29.4402
	113.212	29.355
	113.135	27.8244
	113.095	27.8867
	113.167	27.8667
	113.143	27.8381
	113.13	27.8528
	113.251	27.8336
	113.182	27.9958
	114.367	30.5719
	114.251	30.5514
	114.284	30.6197
	114.301	30.5494
	114.427	30.6103
	114.153	30.4753
	114.301	30.5947
	114.213	30.6414
	113.853	30.2997
	114.388	30.4908
	111.042	32.395
	110.78	32.6494
	110.726	32.6389
	110.884	32.5714
	111.301	30.7157
	111.299	30.6981
	111.355	30.6464
	111.263	30.6967
	111.328	30.7819
	112.155	32.0197
	112.139	32.0564
	112.183	32.1142
	112.211	32.0903
	114.888	30.3944
	114.899	30.3714
	114.813	30.4133
	113.915	30.9285
	113.942	30.9075
	112.255	30.3175
	112.207	30.3515
	112.289	30.3055
	113.358	31.7275
	113.383	31.6908
	113.398	31.7308
	109.504	30.2989
	109.469	30.2819
	114.304	29.8181
	114.323	29.8211
	114.289	29.8539
	114.337	29.8686
	114.903	30.4742
	114.886	30.4519
	112.201	31.0483
	112.197	30.9892
	112.221	31.0386
	112.191	31.0339
	115.062	30.2331
	115.077	30.2028
	114.895	30.2043
	115.026	30.2099
	115.016	30.1594
	126.542	45.755
	126.561	45.8167
	126.979	45.5422
	126.689	45.7733
	126.635	45.7667
	126.685	45.7319
	126.646	45.7258
	126.593	45.7478
	126.615	45.61
	126.611	45.9819
	126.621	45.6842
	123.93	47.3636
	123.93	47.3386
	123.948	47.3227
	123.626	47.203
	123.945	47.2988
	130.962	45.2924
	130.982	45.305
	131.01	45.2948
	130.93	45.2978
	130.266	47.3349
	130.261	47.2753
	130.317	47.3489
	130.11	47.3382
	131.164	46.6572
	131.165	46.619
	131.152	46.6462
	131.157	46.5888
	128.874	47.7222
	128.909	47.7317
	129.494	48.4658
	130.272	46.8025
	130.396	46.8267
	130.326	46.7975
	130.365	46.8032
	130.379	46.7588
	129.61	44.561
	129.612	44.5782
	129.59	44.5952
	129.646	44.6104
	129.639	44.5462
	126.993	46.6384
	126.964	46.6527
	124.119	50.4269
	124.13	50.4217
	127.496	50.2486
	127.504	50.2391
	127.414	50.2538
	131.003	45.7677
	130.863	45.8194
	130.947	45.8309
	124.835	46.0347
	125.112	46.528
	124.885	46.3991
	125.139	46.5776
	124.865	46.6219
	114.339	34.7781
	114.373	34.7975
	114.289	34.7967
	114.344	34.8097
	113.306	33.7214
	113.322	33.721
	113.292	33.739
	113.182	33.737
	114.483	36.061
	114.32	36.086
	114.358	36.087
	114.286	36.11
	114.392	36.0878
	114.17	35.9019
	114.296	35.7511
	114.288	35.7306
	113.261	35.235
	113.227	35.213
	113.246	35.1764
	113.199	35.259
	115.031	35.763
	115.063	35.7672
	115.077	35.767
	115.006	35.7681
	113.833	34.0117
	113.791	33.9953
	113.817	34.0339
	111.193	34.7772
	111.19	34.7822
	111.158	34.794
	111.149	34.7997
	112.519	32.9917
	112.522	33.0122
	112.5	32.9735
	112.557	33.027
	112.55	32.9683
	114.661	33.6128
	114.676	33.6347
	114.655	33.5979
	114.637	33.6406
	114.018	32.965
	114.013	33.0069
	113.996	32.996
	114.104	32.1078
	114.012	32.1403
	114.068	32.1342
	114.061	32.1383
	115.67	34.4286
	115.656	34.429
	115.639	34.407
	115.658	34.402
	114.056	33.567
	114.005	33.568
	114.014	33.581
	114.032	33.5653
	113.836	35.31
	113.884	35.272
	113.883	35.303
	113.592	35.2839
	112.384	34.6231
	112.427	34.6258
	112.443	34.6686
	112.363	34.6692
	112.394	34.6511
	112.466	34.6869
	112.483	34.6869
	113.681	34.7545
	113.641	34.7745
	113.675	34.8019
	113.564	34.802
	113.727	34.7187
	113.734	34.719
	113.599	34.7496
	113.636	34.7538
	113.611	34.9162
	114.455	38.0513
	114.605	38.0398
	114.502	38.1398
	114.459	38.0058
	114.533	38.0178
	114.521	38.0524
	114.548	38.0378
	114.354	37.9097
	119.526	39.8283
	119.762	40.0181
	119.602	39.9567
	119.537	39.9419
	119.597	37.0308
	114.513	36.6176
	114.543	36.6164
	114.504	36.5776
	114.496	36.6198
	115.493	38.8632
	115.522	38.8957
	115.471	38.9108
	115.461	38.8416
	115.442	38.8756
	115.521	38.8707
	117.966	40.9161
	117.953	40.9843
	117.963	40.9359
	117.818	40.9733
	117.938	41.0112
	115.695	37.7575
	115.643	37.7379
	115.691	37.739
	116.684	39.5178
	116.773	39.5747
	116.746	39.5343
	116.702	39.5453
	114.898	40.8367
	114.881	40.8115
	114.903	40.7688
	114.904	40.8725
	114.879	40.7903
	118.166	39.6308
	118.144	39.643
	118.185	39.6407
	118.219	39.6679
	118.184	39.6578
	118.2	39.6295
	116.885	38.2991
	116.858	38.3254
	116.871	38.3228
	114.482	37.0967
	114.526	37.0533
	114.533	37.0964
	114.485	37.062
	110.576	19.9507
	110.323	20.0574
	110.283	20.0053
	110.338	19.9969
	110.33	20.0356
	109.508	18.2489
	109.496	18.2681
	112.334	16.8374
	106.686	26.6029
	106.697	26.5689
	106.624	26.6266
	106.749	26.6343
	106.655	26.4364
	106.695	26.5155
	106.71	26.6009
	106.716	26.5697
	106.687	26.5495
	106.805	26.3003
	104.8	26.5892
	104.83	26.5917
	104.89	26.5939
	104.847	26.5894
	104.954	26.5506
	106.922	27.6869
	106.924	27.7019
	106.891	27.6486
	106.918	27.72
	105.961	26.2611
	105.941	26.2431
	105.944	26.2564
	105.898	26.2481
	104.902	25.0925
	104.881	25.0992
	107.978	26.5747
	107.891	26.5311
	107.523	26.2403
	105.286	27.3125
	105.31	27.2944
	109.192	27.7297
	109.179	27.7231
	108.301	22.7875
	108.316	22.8561
	108.321	22.8225
	108.383	22.805
	108.439	22.7906
	108.239	22.8464
	108.328	22.735
	108.244	22.7833
	109.488	24.3898
	109.411	24.3304
	109.389	24.3406
	109.422	24.299
	109.396	24.3663
	109.484	24.3158
	110.414	25.3167
	110.282	25.2697
	110.309	25.2708
	110.287	25.2178
	111.29	23.4792
	111.318	23.475
	111.235	23.415
	111.26	23.4794
	109.226	21.5958
	109.144	21.4086
	109.098	21.4661
	109.178	21.5233
	108.351	21.6414
	108.341	21.6158
	108.351	21.7631
	108.624	21.9667
	108.655	21.9508
	108.599	21.7431
	109.568	23.1478
	109.604	23.0672
	109.601	23.0944
	109.568	23.1036
	110.111	22.7019
	110.168	22.6411
	110.143	22.6164
	106.61	23.9011
	106.653	23.8844
	111.527	24.4175
	111.562	24.4072
	108.213	24.7121
	108.054	24.6928
	108.101	24.6967
	109.232	23.7369
	109.213	23.7208
	107.348	22.4137
	107.37	22.3708
	113.235	23.1422
	113.261	23.105
	113.348	23.0916
	113.433	23.105
	113.352	22.9477
	113.215	23.3917
	113.26	23.1331
	113.568	23.2783
	113.281	23.1569
	113.589	23.5538
	113.321	23.1323
	113.587	24.7695
	113.559	24.8112
	113.598	24.7959
	113.673	24.7791
	113.597	24.6864
	114.096	22.55
	114.117	22.5625
	113.987	22.5417
	113.923	22.5167
	114.263	22.5908
	114.24	22.7267
	113.891	22.5794
	114.494	22.5422
	114.41	22.6342
	114.297	22.5978
	114.085	22.75
	113.574	22.2611
	113.495	22.2294
	113.628	22.4251
	113.299	22.2281
	116.679	23.3667
	116.724	23.3633
	116.726	23.2775
	116.752	23.4714
	116.609	23.2539
	116.402	23.2536
	113.134	23.0048
	113.105	23.0395
	113.144	23.0467
	113.292	22.8054
	113.257	22.7629
	112.844	22.8693
	112.885	23.1572
	112.863	23.1886
	113.104	22.6069
	113.074	22.5811
	113.024	22.5328
	113.082	22.5931
	110.354	21.2706
	110.393	21.2228
	110.402	21.1997
	110.411	21.2028
	110.332	21.2679
	110.456	21.2567
	111.029	21.4689
	110.929	21.6533
	110.907	21.6669
	110.859	21.6828
	112.427	23.0706
	112.471	23.0528
	112.565	23.1617
	112.472	23.0786
	114.418	23.0528
	114.405	23.08
	114.41	23.1142
	114.324	22.8172
	114.532	22.7422
	116.08	24.2719
	116.125	24.2654
	116.128	24.3289
	115.365	22.775
	115.371	22.7898
	115.362	22.7925
	114.678	23.7569
	114.694	23.7586
	114.689	23.7233
	111.979	21.8586
	111.951	21.8536
	111.949	21.865
	113.043	23.6936
	113.021	23.7106
	113.047	23.6344
	113.782	23.0536
	113.746	23.0278
	113.748	23.06
	113.794	23.0128
	113.738	22.9658
	113.377	22.5211
	113.388	22.5497
	113.407	22.5111
	113.441	22.4853
	116.37	23.5353
	116.324	23.5486
	116.359	23.5739
	116.409	23.5292
	112.039	22.9169
	112.037	22.9394
	112.054	22.9539
	116.634	23.6714
	116.645	23.6706
	116.618	23.6589
	103.712	36.0756
	103.631	36.1031
	104.148	35.94
	103.841	36.0725
	103.831	36.0464
	102.188	38.5247
	102.172	38.5339
	102.171	38.5061
	104.173	36.5458
	104.173	36.5481
	106.005	34.3469
	105.728	34.5814
	105.861	34.5653
	100.469	38.9467
	100.45	38.9389
	106.669	35.5461
	106.704	35.5294
	98.509	39.746
	98.5023	39.7294
	105.082	33.3261
	104.934	33.3826
	103.214	35.6039
	103.206	35.5997
	102.905	35.0003
	104.623	35.5714
	104.617	35.5975
	107.683	35.7289
	107.641	35.5236
	107.636	35.7067
	102.622	37.9311
	102.647	37.9358
	98.2908	39.7711
	98.2672	39.7978
	119.389	26.0542
	119.303	26.0392
	119.299	26.1092
	119.268	26.0797
	119.315	26.0753
	119.58	26.0931
	118.157	24.8181
	118.151	24.4767
	118.064	24.4458
	118.094	24.5058
	117.621	26.2625
	117.635	26.2708
	117.603	26.2378
	117.728	26.3108
	118.582	24.9117
	118.597	24.8978
	118.666	24.9424
	118.611	24.9617
	117.657	24.5157
	117.634	24.4674
	117.712	24.506
	117.018	25.1174
	117.022	25.1035
	117.026	25.0661
	117.015	25.0311
	119.5	26.6946
	119.52	26.6607
	119.539	26.6611
	118.097	26.6761
	118.169	26.6383
	118.182	26.6514
	118.176	26.6272
	119.016	25.442
	119.002	25.4552
	119.112	25.4556
	119.102	25.3214
	118.981	25.4792
	116.366	39.8673
	116.17	40.2865
	116.434	39.9522
	116.434	39.8745
	116.473	39.9716
	116.361	39.9425
	116.315	39.9934
	116.72	40.1438
	116.644	40.3937
	116.23	40.1952
	116.4	39.98
	116.225	39.9279
	118.353	31.3508
	118.37	31.4189
	118.371	31.3178
	118.402	31.3839
	116.803	32.7639
	117.007	32.6524
	116.856	32.6028
	116.831	32.6319
	116.704	32.625
	117.041	32.646
	118.506	31.6861
	118.483	31.6411
	118.511	31.7506
	118.48	31.6928
	118.644	31.7133
	116.801	33.975
	116.807	33.8997
	116.784	33.9461
	117.055	30.5103
	117.033	30.512
	117.049	30.5489
	116.989	30.6145
	118.306	29.7128
	118.324	29.7207
	118.137	30.2756
	118.309	32.3153
	118.324	32.2786
	118.316	32.3061
	115.828	32.8928
	115.856	32.8603
	115.784	32.8892
	116.508	31.7371
	116.478	31.7618
	116.507	31.7797
	116.566	31.7712
	118.758	30.9447
	118.739	30.9742
	118.718	30.9431
	117.47	30.6617
	117.497	30.6539
	117.49	30.66
	115.807	33.8399
	115.783	33.8561
	116.977	33.6481
	116.968	33.6284
	116.989	33.6306
	117.818	30.9414
	117.808	30.9222
	117.781	30.9414
	117.744	30.8811
	117.856	30.9219
	117.847	30.9697
	117.396	32.939
	117.358	32.9444
	117.309	32.935
	117.419	32.8913
	117.354	32.9673
	117.306	32.8985
	117.196	31.7848
	117.307	31.8766
	117.259	31.8706
	117.16	31.9051
	117.25	31.8572
	117.266	31.9438
	117.336	31.8585
	117.302	31.7956
	117.278	31.7386
	117.123	31.8403

## Sheet: Supplement 3b
Supplement 3b: Geographical location of meteorological monitoring stations (2004-2018) in China (n=756)	Latitude	Longitude
	52.9667	122.517
	52.35	124.717
	51.7	124.333
	51.7167	126.65
	50.25	120.183
	50.4833	121.683
	50.4	124.117
	50.25	127.45
	49.5667	117.433
	49.2167	119.75
	49.2	123.717
	49.1667	125.233
	49.4333	127.35
	48.6667	116.817
	48.2167	118.267
	48.7667	121.917
	48	122.733
	48.2833	126.517
	48.05	125.883
	47.1667	119.933
	47.8	124.483
	47.3833	123.917
	47.4333	126.967
	47.1667	125.9
	47.7333	128.917
	47.3333	130.267
	47.2333	131.983
	46.6	121.217
	46.0833	122.05
	46.4	123.417
	46.6167	126.967
	46.3833	125.317
	46.9833	128.017
	46.8167	130.283
	46.3	129.583
	46.3167	132.183
	45.5167	116.967
	45.6333	122.833
	45	124.017
	45.0833	124.867
	45.7	125.25
	45.75	126.767
	45.9667	128.733
	45.2167	127.967
	45.3	130.933
	45.7667	132.967
	48.05	86.4
	47.4333	85.8667
	47.1167	87.4667
	47.7333	88.0833
	46.9833	89.5167
	46.7333	83
	46.7833	85.7167
	46.6667	90.3833
	45.1833	82.5667
	45.9333	83.6
	45.6167	84.85
	45.3667	90.5333
	44.9667	81.0167
	44.6167	82.9
	44.4333	84.6667
	44.3167	86.05
	44.2	87.5333
	44.0167	89.5667
	43.95	81.3333
	43.15	81.1333
	43.7833	87.65
	42.7333	86.3
	43.35	88.3167
	43.2167	91.7333
	42.2333	88.2167
	43.0333	84.15
	42.0833	86.5667
	42.9333	89.2
	41.1667	80.2333
	41.7833	81.9
	41.7833	84.25
	41.7167	82.9667
	41.75	86.1333
	40.5167	75.4
	39.7167	75.25
	39.4667	75.9833
	40.9333	78.45
	39.8	78.5667
	40.5	79.05
	40.55	81.2667
	39	83.6667
	40.6333	87.7
	39.0333	88.1667
	37.7667	75.2333
	38.4333	77.2667
	37.6167	78.2833
	37.1333	79.9333
	37.0667	82.7167
	37.9333	83.65
	38.15	85.55
	38.25	90.85
	36.85	81.65
	43.6	93.05
	43.7667	95.1333
	43.2667	94.7
	42.8167	93.5167
	41.95	101.067
	41.5333	94.6667
	41.8	97.0333
	41.9333	99.9
	41.3667	102.367
	40.15	94.6833
	40.5333	95.7667
	40.2667	97.0333
	40.7167	98.6167
	40.3	99.5167
	40	98.9
	40.1667	104.8
	39.7667	98.4833
	39.3667	99.8333
	39.2167	101.683
	38.75	93.3333
	38.8	98.4167
	38.4167	99.5833
	38.9333	100.433
	38.1833	100.25
	38.8	101.083
	38.2333	101.967
	37.9167	102.667
	38.6333	103.083
	36.8	93.6833
	37.85	95.3667
	37.3667	97.3667
	37.3333	100.133
	37.3833	101.617
	37.2	102.867
	37.1167	103.5
	37.1833	104.05
	36.4167	94.9
	36.4333	96.4167
	36.9167	98.4833
	36.3	98.1
	36.7833	99.0833
	36.2667	100.617
	36.7167	101.75
	36.0333	101.433
	36.3167	102.85
	36.35	103.933
	36.05	103.883
	36.5667	104.683
	35.2167	93.0833
	35.5833	99.9833
	35.5833	100.75
	35.2667	100.65
	35.0333	101.467
	35.5167	102.017
	35.8667	104.15
	35.5833	103.183
	35.35	103.85
	35.6833	105.083
	35.3833	105
	43.65	111.967
	44.6167	114.15
	42.5333	110.133
	44.0167	114.95
	43.8667	113.633
	41.4	106.4
	42.4	112.9
	41.5667	108.517
	41.7	110.433
	41.5333	111.683
	41.9	114
	41.15	114.7
	40.9	107.133
	40.6667	109.85
	40.8167	111.683
	40	112.45
	41.0333	113.067
	40.1	113.333
	39.7833	105.75
	40.75	107.417
	39.2167	106.767
	39.1	107.983
	39.8333	109.983
	39.5667	109.733
	39.3833	111.15
	38.95	113.517
	39.8333	114.567
	38.8333	105.667
	38.4833	106.217
	38.8	106.7
	38.2667	109.783
	38.9167	111.817
	38.4667	111.133
	38.7333	112.717
	38.0333	114.417
	37.5333	105.183
	37.4833	105.683
	37.8	107.383
	37.5833	107.583
	36.9167	108.167
	37.9333	109.233
	37.5	110.217
	37.5	111.1
	37.7833	112.55
	37.85	113.55
	37.0667	112.983
	37.0667	114.5
	36.5667	105.65
	36.9667	105.9
	36	106.267
	36.5833	107.3
	36.6	109.5
	36.7	110.95
	37.0333	111.917
	36.0667	111.5
	36.05	113.067
	36.2	113.117
	36.05	114.4
	35.9667	105.717
	35.55	106.667
	35.7333	107.633
	35.2	107.8
	35.8167	109.5
	35.0833	109.067
	35.05	111.05
	35.65	111.367
	35.4833	112.4
	35.3167	113.883
	44.5833	117.6
	44.5667	120.9
	43.9833	119.4
	44.7833	123.067
	44.25	123.967
	44.9667	126
	44.5667	129.6
	44.3833	131.167
	43.95	116.117
	43.6	118.067
	43.6	121.283
	43.6	122.267
	43.5	123.533
	43.1667	124.333
	43.9	125.217
	43.3	126.017
	43.7	126.517
	43.95	126.467
	43.7	127.333
	43.3667	128.2
	43.7	130.25
	43.3	129.783
	42.1833	116.467
	42.9333	119.017
	42.2667	118.933
	42.3333	120.7
	42.4167	122.533
	42.0833	121.717
	42.5333	124.05
	42.1	124.917
	42.9667	126.05
	42.5333	125.633
	42.9833	126.75
	42.35	126.817
	42.1	127.567
	42.5333	128.25
	42.0167	128.083
	42.8667	129.5
	41.2167	116.633
	41.9333	117.75
	41.55	120.45
	41.3833	119.7
	41.9833	122.833
	41.6833	122.083
	41.1333	121.117
	41.0833	123
	41.7333	123.517
	41.3167	123.783
	41.9167	124.083
	41.6833	125.9
	41.2833	125.35
	41.8	126.917
	41.1	126.15
	41.4167	128.183
	40.7833	114.883
	40.4	115.5
	40.3833	116.867
	40.9833	117.95
	40.2	117.95
	40.4	118.95
	39.85	119.517
	40.35	120.35
	40.5833	120.7
	40.65	122.167
	40.1667	122.15
	40.8833	123.9
	40.2833	123.283
	40.7167	124.783
	40.05	124.333
	39.8	116.467
	39.1167	116.383
	39.0833	117.067
	39.6667	118.15
	39.4333	118.883
	39.6333	122.017
	39.4167	122.367
	39.2667	122.583
	39.7167	122.95
	38.85	115.517
	38.2333	115.733
	38.3333	116.833
	38.0833	116.55
	39.05	117.717
	38.3667	117.35
	38.45	118.417
	38.9	121.633
	37.3667	115.383
	37.4333	116.317
	37.3333	116.567
	37.4833	117.533
	37.4333	118.667
	37.6	118.533
	37.9333	120.717
	37.6167	120.317
	37.5	121.25
	37.5333	121.4
	37.4667	122.133
	37.4	122.683
	36.2333	115.667
	36.6	117.05
	36.6333	117.95
	36.25	117.1
	36.1667	117.15
	36.8333	118
	36.1833	118.15
	36.75	119.183
	36.9667	120.733
	36.0667	120.333
	36.7667	121.183
	36.2667	121.383
	36.9167	122.433
	35.25	115.433
	35.1	115.55
	35.5667	116.85
	35.25	117.95
	35.5833	118.833
	35.05	118.35
	35.4333	119.533
	35.8833	120.85
	32.5	80.0833
	32.15	84.4167
	31.3833	90.0167
	32.35	91.1
	31.4833	92.0667
	30.2833	81.25
	30.95	88.6333
	30.4833	91.1
	29.0833	87.6
	29.6833	89.1
	29.25	88.8833
	29.4333	90.1667
	29.3	90.9833
	29.6667	91.1333
	29.85	91.7333
	29.0333	91.6833
	29.25	91.7667
	28.1833	85.9667
	28.6333	87.0833
	28.9167	89.6
	28.9667	90.4
	27.9833	91.95
	28.4167	92.4667
	27.7333	89.0833
	34.2167	92.4333
	33.85	95.6
	32.9	95.3
	34.1333	95.7833
	33.0167	97.0167
	34.9167	98.2167
	33.8	97.1333
	32.9833	98.1
	34.2667	99.2
	34.4667	100.25
	33.75	99.65
	34.7333	101.6
	33.4333	101.483
	34	102.083
	34.0833	102.633
	33.5833	102.967
	35	102.9
	34.4333	104.017
	33.4	104.917
	31.8833	93.7833
	31.4833	93.7833
	31.4167	95.6
	32.2	96.4833
	31.2167	96.6
	32.4667	98
	31.15	97.1667
	31.8	98.5833
	31.6167	100
	32.9333	100.75
	32.2833	100.333
	30.9833	101.117
	32.9	101.7
	31.9	102.233
	32.8	102.55
	31	102.35
	32.65	103.567
	30.7	103.833
	31	103.667
	32.4167	104.517
	31.45	104.733
	30.6667	93.2833
	30.75	95.8333
	29.8667	95.7667
	30.05	96.9167
	30	99.1
	30.9333	100.317
	30	100.267
	30.4833	101.483
	29.9833	103
	30.6667	104.017
	30.1167	104.65
	29.15	92.5833
	29.6667	94.3333
	29.2167	94.2167
	29.6667	97.8333
	29.6833	98.6
	29.05	100.3
	30.05	101.967
	29.35	102.683
	29.5167	103.333
	29.5667	103.75
	28.65	97.4667
	28.7167	99.2833
	28.4833	98.9167
	27.9333	101.267
	29	101.5
	28.65	102.517
	28	102.85
	28.2667	103.583
	28.8	104.6
	27.75	98.6667
	27.8333	99.7
	27.1667	99.2833
	27.4333	101.517
	27.9	102.267
	27.35	103.717
	25.8667	98.85
	26.8667	100.217
	26.6333	101.267
	26.5833	101.717
	26.65	102.25
	26.5	101.733
	26.4167	103.283
	26.8667	104.283
	25.0167	98.5
	25.9833	98.8167
	25.1167	99.1833
	25.7	100.183
	25.7333	101.867
	25.0333	101.55
	25	102.65
	25.5833	103.833
	25.7167	104.467
	24.0167	97.85
	24.4667	100.867
	24.3333	102.55
	24.9167	103.167
	24.5333	103.767
	23.5667	99.0833
	23.55	99.4
	23.8833	100.083
	22.5667	99.9333
	22	100.783
	22.7833	100.967
	23.6	101.983
	21.4833	101.567
	22.5833	101.85
	23.3833	103.383
	22.9833	103.683
	23.6167	104.333
	23.3833	104.25
	34.5833	105.75
	34.5667	105.867
	34.35	107.133
	34.5167	107.383
	34.25	108.217
	34.3	108.933
	34.9333	108.983
	34.4833	110.083
	34.8	111.2
	34.05	111.033
	34.8167	112.433
	34.6333	112.467
	33.7833	111.6
	34.7167	113.65
	34.0333	113.867
	34.7833	114.3
	33.3167	106.15
	33.0667	107.033
	34.4333	108.967
	33.5167	107.983
	33.8667	109.967
	33.4333	109.15
	33.3	111.5
	33.0333	112.583
	33.8833	113.05
	33.7833	114.517
	32.4333	105.85
	33.05	108.267
	32.0667	108.033
	32.7167	109.033
	33	110.417
	32.85	110.817
	32.0333	110.767
	32.3833	111.667
	32.15	112.75
	33	114.017
	32.1333	114.05
	31.5833	105.967
	31.8667	106.767
	31.2	107.5
	31.0167	109.533
	31.0333	110.367
	31.1667	112.567
	31.6167	113.817
	31.1833	115.017
	30.5	105.55
	30.7833	106.1
	30.6833	107.8
	30.7667	108.4
	30.2833	109.467
	30.7833	110.233
	30.2	110.667
	30.7	111.3
	30.8667	111.083
	30.35	112.15
	30.6667	113.167
	30.6167	114.133
	29.6167	105.117
	29.5833	105.05
	29.5167	106.483
	29.5833	106.467
	29.75	107.417
	29.3	108.167
	29.5167	109.417
	29.4	110.167
	29.5833	111.367
	29.3667	112.4
	29.9833	113.917
	29.3833	113.083
	29.0333	114.583
	28.8833	105.433
	28.7833	105.383
	28.1333	106.833
	28.1667	105.433
	28.3333	106.217
	28.95	107.15
	28.8333	108.767
	28.3167	109.733
	28.4667	110.4
	29.05	111.683
	28.3833	111.217
	28.85	112.367
	28.2	113.083
	28.7167	113.567
	28.2167	112.917
	27.3	105.283
	27.7	106.883
	27.7667	107.467
	27.95	108.25
	27.7167	109.183
	27.45	109.683
	27.3333	110.417
	27.2333	111.467
	27.45	112.167
	27.3	112.7
	27.8667	113.167
	27.8	114.383
	27.05	114.917
	27.0333	106.017
	26.25	105.9
	26.5833	106.733
	26.6	107.983
	26.9667	108.667
	26.1667	109.783
	26.7333	110.633
	26.2333	111.617
	26.9	112.6
	26.4167	112.4
	26.7167	113.967
	26.5833	114.167
	26.3333	114.5
	25.4333	105.183
	25.1833	106.083
	25.4333	106.767
	25.8333	107.55
	25.9667	108.533
	25.2167	109.4
	25.3167	110.3
	25.5333	111.6
	25.8	113.033
	25.8667	115
	25.1333	114.317
	34.45	115.667
	34.4333	116.333
	34.2833	117.15
	34.8333	119.117
	33.8667	115.767
	33.6333	116.983
	32.9833	118.517
	33.6333	119.017
	33.6	119.033
	33.7667	120.25
	32.8667	115.733
	32.1667	115.617
	32.55	116.783
	32.9167	117.383
	32.3	118.3
	32	118.8
	32.8	119.45
	32.8667	120.317
	31.9833	120.883
	32.0667	121.6
	31.75	116.5
	31.4	116.317
	31.0667	116.95
	31.7833	117.3
	31.6167	117.867
	31.3333	118.383
	31.15	118.583
	31.8833	119.983
	31.4333	119.483
	31.0667	120.433
	31.4	121.45
	31.1667	121.433
	30.7333	115.667
	30.2333	115.033
	30.5333	117.05
	30.6167	118.983
	30.1333	118.15
	30.35	119.417
	30.2333	120.167
	30.6167	121.083
	30.2	121.267
	30.7333	122.45
	30.7333	122.817
	30.0333	122.1
	29.7333	116
	29.5833	115.983
	29	116.683
	29.3	117.2
	29.7167	118.283
	29.6167	119.017
	29.1167	119.65
	29.6	120.817
	29.8667	121.567
	29.2	121.95
	28.6	115.917
	28.0667	115.55
	28.3	117.217
	29	118.9
	28.6833	118.25
	28.45	119.917
	28.0667	119.133
	28.8167	120.917
	28.0333	120.65
	28.85	121.133
	28.6167	121.417
	28.45	121.9
	28.0833	121.267
	27.5833	116.65
	27.3333	117.467
	27.95	117.833
	27.7667	118.033
	27.9167	118.533
	27.3333	118.117
	27.05	118.317
	27.7833	120.65
	27.3333	120.2
	27.8333	121.15
	27.6333	121.2
	26.85	116.333
	26.9	117.167
	26.65	118.167
	26.6667	119.517
	26.0833	119.283
	27	120.7
	25.85	116.367
	25.05	116.417
	25.9667	117.35
	25.3	117.417
	25.1	117.033
	25.7167	118.1
	26.9167	118.983
	25.5167	119.783
	24.0667	105.067
	24.55	107.033
	24.7	108.033
	23.9333	108.1
	24.35	109.4
	24.2	110.517
	24.4167	111.533
	24.7833	112.383
	24.6833	113.6
	23.8667	113.533
	24.3667	114.483
	24.95	115.65
	24.2667	116.1
	24.5	117.65
	24.9	118.917
	24.4833	118.067
	23.4167	105.833
	23.9	106.6
	23.1333	106.417
	23.6	107.117
	23.3167	107.583
	23.75	109.233
	23.4	110.083
	23.4833	111.3
	23.6333	112.433
	23.0333	112.45
	23.1667	113.333
	23.8	114.733
	23.3333	113.833
	23.0833	114.417
	23.9333	115.767
	23.4	116.683
	23.0333	116.3
	23.7833	117.5
	23.4333	117.033
	22.3333	106.85
	22.6333	108.217
	22.4167	109.3
	22.65	110.167
	22.35	110.933
	22.7667	111.567
	22.25	112.783
	22.5333	114
	22.8	115.367
	21.5333	107.967
	21.7833	108.35
	21.95	108.617
	21.45	109.133
	21.0333	109.1
	21.15	110.3
	21.8333	111.967
	21.5	111
	21.7333	112.767
	20.3333	110.183
	20	110.25
	19.1	108.617
	19.5167	109.583
	19.0333	109.833
	19.2333	110.467
	18.2333	109.517
	18.5	110.033
	16.8333	112.333
	16.5333	111.617
