# Supplementary material for: Exposure to air pollution and scarlet fever resurgence in China: a six-year surveillance study
Source: Nat Commun. 2020 Aug 25;11:4229. doi: 10.1038/s41467-020-17987-8 (PMC7447791; doi:10.1038/s41467-020-17987-8)
Supplement: Supplementary file 4 — Source Data [file 41467_2020_17987_MOESM4_ESM.zip › SUPPLEMENT 4/scarletfever_heatmapdata.csv]

area	rate	month	year
1	Beijing	0.981	1	2013
2	Tianjin	0.4953	1	2013
3	Hebei	0.1825	1	2013
4	Shanxi	0.5207	1	2013
5	Inner Mongolia	0.4137	1	2013
6	Liaoning	0.4967	1	2013
7	Jilin	0.3781	1	2013
8	Heilongjiang	0.3912	1	2013
9	Shanghai	1.0502	1	2013
10	Jiangsu	0.1793	1	2013
11	Zhejiang	0.2629	1	2013
12	Anhui	0.0401	1	2013
13	Fujian	0.0507	1	2013
14	Jiangxi	0.0067	1	2013
15	Shandong	0.3841	1	2013
16	Henan	0.1106	1	2013
17	Hubei	0.0519	1	2013
18	Hunan	0.0226	1	2013
19	Guangdong	0.1661	1	2013
20	Guangxi	0.047	1	2013
21	Hainan	0.0113	1	2013
22	Chongqing	0.0747	1	2013
23	Sichuan	0.1733	1	2013
24	Guizhou	0.1148	1	2013
25	Yunnan	0.1717	1	2013
26	Tibet	0.1299	1	2013
27	Shaanxi	0.381	1	2013
28	Gansu	0.1668	1	2013
29	Qinghai	0.0872	1	2013
30	Ningxia	0.7108	1	2013
31	Xinjiang	0.3762	1	2013
32	Beijing	0.299618315	2	2013
33	Tianjin	0.134451336	2	2013
34	Hebei	0.059005066	2	2013
35	Shanxi	0.135702898	2	2013
36	Inner Mongolia	0.164668475	2	2013
37	Liaoning	0.154932783	2	2013
38	Jilin	0.08362417	2	2013
39	Heilongjiang	0.112154425	2	2013
40	Shanghai	0.222648821	2	2013
41	Jiangsu	0.050505164	2	2013
42	Zhejiang	0.085813387	2	2013
43	Anhui	0.018370076	2	2013
44	Fujian	0.021344718	2	2013
45	Jiangxi	0.006660893	2	2013
46	Shandong	0.082603078	2	2013
47	Henan	0.046778659	2	2013
48	Hubei	0.025956046	2	2013
49	Hunan	0.019581556	2	2013
50	Guangdong	0.052860104	2	2013
51	Guangxi	0.034173424	2	2013
52	Hainan	0	2	2013
53	Chongqing	0.044142642	2	2013
54	Sichuan	0.059433877	2	2013
55	Guizhou	0.051664746	2	2013
56	Yunnan	0.100880004	2	2013
57	Tibet	0.064935107	2	2013
58	Shaanxi	0.111907806	2	2013
59	Gansu	0.042676175	2	2013
60	Qinghai	0.017446828	2	2013
61	Ningxia	0.216319782	2	2013
62	Xinjiang	0.129882909	2	2013
63	Beijing	0.768376002	3	2013
64	Tianjin	0.332590148	3	2013
65	Hebei	0.102915812	3	2013
66	Shanxi	0.310178052	3	2013
67	Inner Mongolia	0.353434776	3	2013
68	Liaoning	0.29847345	3	2013
69	Jilin	0.258144176	3	2013
70	Heilongjiang	0.237350063	3	2013
71	Shanghai	0.630138173	3	2013
72	Jiangsu	0.146464976	3	2013
73	Zhejiang	0.160671874	3	2013
74	Anhui	0.080160331	3	2013
75	Fujian	0.061366065	3	2013
76	Jiangxi	0.002220298	3	2013
77	Shandong	0.21683308	3	2013
78	Henan	0.077610048	3	2013
79	Hubei	0.065755315	3	2013
80	Hunan	0.036150565	3	2013
81	Guangdong	0.13309419	3	2013
82	Guangxi	0.036309263	3	2013
83	Hainan	0	3	2013
84	Chongqing	0.095076459	3	2013
85	Sichuan	0.141155459	3	2013
86	Guizhou	0.103329491	3	2013
87	Yunnan	0.206052774	3	2013
88	Tibet	0	3	2013
89	Shaanxi	0.295756344	3	2013
90	Gansu	0.190102961	3	2013
91	Qinghai	0.104680966	3	2013
92	Ningxia	0.880730543	3	2013
93	Xinjiang	0.214978608	3	2013
94	Beijing	0.7877	4	2013
95	Tianjin	0.559	4	2013
96	Hebei	0.177	4	2013
97	Shanxi	0.4459	4	2013
98	Inner Mongolia	0.5101	4	2013
99	Liaoning	0.3873	4	2013
100	Jilin	0.3272	4	2013
101	Heilongjiang	0.3599	4	2013
102	Shanghai	0.752	4	2013
103	Jiangsu	0.2475	4	2013
104	Zhejiang	0.241	4	2013
105	Anhui	0.0651	4	2013
106	Fujian	0.0774	4	2013
107	Jiangxi	0.0089	4	2013
108	Shandong	0.2457	4	2013
109	Henan	0.0936	4	2013
110	Hubei	0.0831	4	2013
111	Hunan	0.0542	4	2013
112	Guangdong	0.1793	4	2013
113	Guangxi	0.047	4	2013
114	Hainan	0.0226	4	2013
115	Chongqing	0.1732	4	2013
116	Sichuan	0.2105	4	2013
117	Guizhou	0.1636	4	2013
118	Yunnan	0.4765	4	2013
119	Tibet	0.0974	4	2013
120	Shaanxi	0.3757	4	2013
121	Gansu	0.3143	4	2013
122	Qinghai	0.2094	4	2013
123	Ningxia	0.9889	4	2013
124	Xinjiang	0.3896	4	2013
125	Beijing	1.4836	5	2013
126	Tianjin	0.8916	5	2013
127	Hebei	0.3362	5	2013
128	Shanxi	0.7394	5	2013
129	Inner Mongolia	0.7591	5	2013
130	Liaoning	0.5833	5	2013
131	Jilin	0.5708	5	2013
132	Heilongjiang	0.5529	5	2013
133	Shanghai	0.8948	5	2013
134	Jiangsu	0.2942	5	2013
135	Zhejiang	0.3213	5	2013
136	Anhui	0.0802	5	2013
137	Fujian	0.0694	5	2013
138	Jiangxi	0.0111	5	2013
139	Shandong	0.3552	5	2013
140	Henan	0.0776	5	2013
141	Hubei	0.0796	5	2013
142	Hunan	0.0768	5	2013
143	Guangdong	0.1614	5	2013
144	Guangxi	0.0513	5	2013
145	Hainan	0	5	2013
146	Chongqing	0.2716	5	2013
147	Sichuan	0.3417	5	2013
148	Guizhou	0.178	5	2013
149	Yunnan	0.4808	5	2013
150	Tibet	0.1299	5	2013
151	Shaanxi	0.5542	5	2013
152	Gansu	0.547	5	2013
153	Qinghai	0.6455	5	2013
154	Ningxia	2.8894	5	2013
155	Xinjiang	0.6539	5	2013
156	Beijing	1.1791	6	2013
157	Tianjin	0.7006	6	2013
158	Hebei	0.2895	6	2013
159	Shanxi	0.5539	6	2013
160	Inner Mongolia	1.1205	6	2013
161	Liaoning	0.5423	6	2013
162	Jilin	0.7417	6	2013
163	Heilongjiang	0.6729	6	2013
164	Shanghai	0.6511	6	2013
165	Jiangsu	0.202	6	2013
166	Zhejiang	0.2885	6	2013
167	Anhui	0.0818	6	2013
168	Fujian	0.064	6	2013
169	Jiangxi	0.0089	6	2013
170	Shandong	0.2726	6	2013
171	Henan	0.0819	6	2013
172	Hubei	0.0658	6	2013
173	Hunan	0.0648	6	2013
174	Guangdong	0.0878	6	2013
175	Guangxi	0.0256	6	2013
176	Hainan	0	6	2013
177	Chongqing	0.1528	6	2013
178	Sichuan	0.2712	6	2013
179	Guizhou	0.1665	6	2013
180	Yunnan	0.4143	6	2013
181	Tibet	0.1299	6	2013
182	Shaanxi	0.4556	6	2013
183	Gansu	0.9078	6	2013
184	Qinghai	0.7153	6	2013
185	Ningxia	2.8894	6	2013
186	Xinjiang	0.8375	6	2013
187	Beijing	0.5123	7	2013
188	Tianjin	0.2264	7	2013
189	Hebei	0.1304	7	2013
190	Shanxi	0.252	7	2013
191	Inner Mongolia	0.5663	7	2013
192	Liaoning	0.3896	7	2013
193	Jilin	0.3454	7	2013
194	Heilongjiang	0.4538	7	2013
195	Shanghai	0.2268	7	2013
196	Jiangsu	0.072	7	2013
197	Zhejiang	0.1388	7	2013
198	Anhui	0.0384	7	2013
199	Fujian	0.04	7	2013
200	Jiangxi	0.0178	7	2013
201	Shandong	0.0909	7	2013
202	Henan	0.0415	7	2013
203	Hubei	0.0398	7	2013
204	Hunan	0.0557	7	2013
205	Guangdong	0.0765	7	2013
206	Guangxi	0.0598	7	2013
207	Hainan	0.0113	7	2013
208	Chongqing	0.0713	7	2013
209	Sichuan	0.1189	7	2013
210	Guizhou	0.1033	7	2013
211	Yunnan	0.2533	7	2013
212	Tibet	0.1948	7	2013
213	Shaanxi	0.1625	7	2013
214	Gansu	0.6207	7	2013
215	Qinghai	0.3315	7	2013
216	Ningxia	1.6378	7	2013
217	Xinjiang	0.4927	7	2013
218	Beijing	0.3238	8	2013
219	Tianjin	0.1557	8	2013
220	Hebei	0.107	8	2013
221	Shanxi	0.1246	8	2013
222	Inner Mongolia	0.1847	8	2013
223	Liaoning	0.2005	8	2013
224	Jilin	0.1963	8	2013
225	Heilongjiang	0.2217	8	2013
226	Shanghai	0.1722	8	2013
227	Jiangsu	0.0391	8	2013
228	Zhejiang	0.084	8	2013
229	Anhui	0.02	8	2013
230	Fujian	0.0427	8	2013
231	Jiangxi	0.0155	8	2013
232	Shandong	0.064	8	2013
233	Henan	0.0287	8	2013
234	Hubei	0.0225	8	2013
235	Hunan	0.0271	8	2013
236	Guangdong	0.0453	8	2013
237	Guangxi	0.0107	8	2013
238	Hainan	0	8	2013
239	Chongqing	0.0407	8	2013
240	Sichuan	0.0731	8	2013
241	Guizhou	0.0631	8	2013
242	Yunnan	0.1052	8	2013
243	Tibet	0.1948	8	2013
244	Shaanxi	0.0826	8	2013
245	Gansu	0.2017	8	2013
246	Qinghai	0.314	8	2013
247	Ningxia	0.5563	8	2013
248	Xinjiang	0.2866	8	2013
249	Beijing	0.3334	9	2013
250	Tianjin	0.1486	9	2013
251	Hebei	0.118	9	2013
252	Shanxi	0.1108	9	2013
253	Inner Mongolia	0.4056	9	2013
254	Liaoning	0.2575	9	2013
255	Jilin	0.3127	9	2013
256	Heilongjiang	0.3312	9	2013
257	Shanghai	0.1974	9	2013
258	Jiangsu	0.0492	9	2013
259	Zhejiang	0.0767	9	2013
260	Anhui	0.0251	9	2013
261	Fujian	0.0427	9	2013
262	Jiangxi	0.0222	9	2013
263	Shandong	0.096	9	2013
264	Henan	0.0298	9	2013
265	Hubei	0.0208	9	2013
266	Hunan	0.0286	9	2013
267	Guangdong	0.0463	9	2013
268	Guangxi	0.0235	9	2013
269	Hainan	0	9	2013
270	Chongqing	0.0204	9	2013
271	Sichuan	0.0669	9	2013
272	Guizhou	0.0603	9	2013
273	Yunnan	0.1545	9	2013
274	Tibet	0.0325	9	2013
275	Shaanxi	0.0986	9	2013
276	Gansu	0.2095	9	2013
277	Qinghai	0.4711	9	2013
278	Ningxia	0.8344	9	2013
279	Xinjiang	0.5867	9	2013
280	Beijing	0.5896	10	2013
281	Tianjin	0.2689	10	2013
282	Hebei	0.1784	10	2013
283	Shanxi	0.2576	10	2013
284	Inner Mongolia	0.6225	10	2013
285	Liaoning	0.3099	10	2013
286	Jilin	0.4763	10	2013
287	Heilongjiang	0.5347	10	2013
288	Shanghai	0.3151	10	2013
289	Jiangsu	0.0707	10	2013
290	Zhejiang	0.0749	10	2013
291	Anhui	0.0434	10	2013
292	Fujian	0.0187	10	2013
293	Jiangxi	0.0222	10	2013
294	Shandong	0.1766	10	2013
295	Henan	0.051	10	2013
296	Hubei	0.0363	10	2013
297	Hunan	0.0226	10	2013
298	Guangdong	0.0651	10	2013
299	Guangxi	0.0235	10	2013
300	Hainan	0	10	2013
301	Chongqing	0.0475	10	2013
302	Sichuan	0.0644	10	2013
303	Guizhou	0.1206	10	2013
304	Yunnan	0.176	10	2013
305	Tibet	0.0974	10	2013
306	Shaanxi	0.1785	10	2013
307	Gansu	0.3337	10	2013
308	Qinghai	0.5932	10	2013
309	Ningxia	1.5142	10	2013
310	Xinjiang	0.73	10	2013
311	Beijing	0.952	11	2013
312	Tianjin	0.467	11	2013
313	Hebei	0.3142	11	2013
314	Shanxi	0.432	11	2013
315	Inner Mongolia	1.1205	11	2013
316	Liaoning	0.5628	11	2013
317	Jilin	0.8762	11	2013
318	Heilongjiang	0.8816	11	2013
319	Shanghai	0.7856	11	2013
320	Jiangsu	0.1578	11	2013
321	Zhejiang	0.2118	11	2013
322	Anhui	0.0468	11	2013
323	Fujian	0.0587	11	2013
324	Jiangxi	0.0222	11	2013
325	Shandong	0.3624	11	2013
326	Henan	0.084	11	2013
327	Hubei	0.0606	11	2013
328	Hunan	0.0603	11	2013
329	Guangdong	0.1001	11	2013
330	Guangxi	0.0491	11	2013
331	Hainan	0.0113	11	2013
332	Chongqing	0.1087	11	2013
333	Sichuan	0.0929	11	2013
334	Guizhou	0.1521	11	2013
335	Yunnan	0.1953	11	2013
336	Tibet	0.2597	11	2013
337	Shaanxi	0.2291	11	2013
338	Gansu	0.5354	11	2013
339	Qinghai	0.4362	11	2013
340	Ningxia	1.6997	11	2013
341	Xinjiang	1.5631	11	2013
342	Beijing	1.6866	12	2013
343	Tianjin	0.8987	12	2013
344	Hebei	0.4336	12	2013
345	Shanxi	0.5705	12	2013
346	Inner Mongolia	1.2129	12	2013
347	Liaoning	0.7861	12	2013
348	Jilin	1.098	12	2013
349	Heilongjiang	1.025	12	2013
350	Shanghai	1.5417	12	2013
351	Jiangsu	0.2879	12	2013
352	Zhejiang	0.2757	12	2013
353	Anhui	0.0902	12	2013
354	Fujian	0.0934	12	2013
355	Jiangxi	0.0622	12	2013
356	Shandong	0.6071	12	2013
357	Henan	0.1095	12	2013
358	Hubei	0.1021	12	2013
359	Hunan	0.0844	12	2013
360	Guangdong	0.2398	12	2013
361	Guangxi	0.1047	12	2013
362	Hainan	0	12	2013
363	Chongqing	0.0577	12	2013
364	Sichuan	0.0867	12	2013
365	Guizhou	0.1062	12	2013
366	Yunnan	0.1953	12	2013
367	Tibet	0.2273	12	2013
368	Shaanxi	0.2904	12	2013
369	Gansu	0.4384	12	2013
370	Qinghai	0.3489	12	2013
371	Ningxia	1.746	12	2013
372	Xinjiang	1.5631	12	2013
373	Beijing	1.1207	1	2014
374	Tianjin	0.4755	1	2014
375	Hebei	0.2127	1	2014
376	Shanxi	0.2865	1	2014
377	Inner Mongolia	0.4524	1	2014
378	Liaoning	0.5194	1	2014
379	Jilin	0.4289	1	2014
380	Heilongjiang	0.4068	1	2014
381	Shanghai	1.0103	1	2014
382	Jiangsu	0.2595	1	2014
383	Zhejiang	0.211	1	2014
384	Anhui	0.0614	1	2014
385	Fujian	0.1325	1	2014
386	Jiangxi	0.0332	1	2014
387	Shandong	0.3925	1	2014
388	Henan	0.0606	1	2014
389	Hubei	0.081	1	2014
390	Hunan	0.0613	1	2014
391	Guangdong	0.3138	1	2014
392	Guangxi	0.0848	1	2014
393	Hainan	0.0223	1	2014
394	Chongqing	0.0404	1	2014
395	Sichuan	0.0604	1	2014
396	Guizhou	0.0885	1	2014
397	Yunnan	0.1408	1	2014
398	Tibet	0.032	1	2014
399	Shaanxi	0.1621	1	2014
400	Gansu	0.2091	1	2014
401	Qinghai	0.0173	1	2014
402	Ningxia	0.5809	1	2014
403	Xinjiang	0.636	1	2014
404	Beijing	0.3546	2	2014
405	Tianjin	0.2649	2	2014
406	Hebei	0.1091	2	2014
407	Shanxi	0.113	2	2014
408	Inner Mongolia	0.1842	2	2014
409	Liaoning	0.2096	2	2014
410	Jilin	0.2581	2	2014
411	Heilongjiang	0.1486	2	2014
412	Shanghai	0.3105	2	2014
413	Jiangsu	0.0945	2	2014
414	Zhejiang	0.0855	2	2014
415	Anhui	0.0216	2	2014
416	Fujian	0.0556	2	2014
417	Jiangxi	0.0133	2	2014
418	Shandong	0.1562	2	2014
419	Henan	0.0372	2	2014
420	Hubei	0.0259	2	2014
421	Hunan	0.0344	2	2014
422	Guangdong	0.1015	2	2014
423	Guangxi	0.017	2	2014
424	Hainan	0	2	2014
425	Chongqing	0.0404	2	2014
426	Sichuan	0.0469	2	2014
427	Guizhou	0.0343	2	2014
428	Yunnan	0.0853	2	2014
429	Tibet	0.0641	2	2014
430	Shaanxi	0.093	2	2014
431	Gansu	0.0736	2	2014
432	Qinghai	0.0346	2	2014
433	Ningxia	0.2904	2	2014
434	Xinjiang	0.1369	2	2014
435	Beijing	0.9315	3	2014
436	Tianjin	0.7064	3	2014
437	Hebei	0.1787	3	2014
438	Shanxi	0.3581	3	2014
439	Inner Mongolia	0.4524	3	2014
440	Liaoning	0.4214	3	2014
441	Jilin	0.5161	3	2014
442	Heilongjiang	0.3859	3	2014
443	Shanghai	1.0393	3	2014
444	Jiangsu	0.1952	3	2014
445	Zhejiang	0.2328	3	2014
446	Anhui	0.0381	3	2014
447	Fujian	0.1033	3	2014
448	Jiangxi	0.0155	3	2014
449	Shandong	0.3822	3	2014
450	Henan	0.0659	3	2014
451	Hubei	0.0793	3	2014
452	Hunan	0.0717	3	2014
453	Guangdong	0.2321	3	2014
454	Guangxi	0.0932	3	2014
455	Hainan	0.0112	3	2014
456	Chongqing	0.064	3	2014
457	Sichuan	0.0777	3	2014
458	Guizhou	0.0971	3	2014
459	Yunnan	0.2027	3	2014
460	Tibet	0	3	2014
461	Shaanxi	0.1674	3	2014
462	Gansu	0.1588	3	2014
463	Qinghai	0.1212	3	2014
464	Ningxia	0.5503	3	2014
465	Xinjiang	0.3798	3	2014
466	Beijing	1.8016	4	2014
467	Tianjin	1.2023	4	2014
468	Hebei	0.285	4	2014
469	Shanxi	0.4711	4	2014
470	Inner Mongolia	0.6887	4	2014
471	Liaoning	0.5672	4	2014
472	Jilin	0.8505	4	2014
473	Heilongjiang	0.6806	4	2014
474	Shanghai	1.4989	4	2014
475	Jiangsu	0.2985	4	2014
476	Zhejiang	0.3328	4	2014
477	Anhui	0.0929	4	2014
478	Fujian	0.106	4	2014
479	Jiangxi	0.0287	4	2014
480	Shandong	0.5055	4	2014
481	Henan	0.0945	4	2014
482	Hubei	0.0845	4	2014
483	Hunan	0.0837	4	2014
484	Guangdong	0.2321	4	2014
485	Guangxi	0.0551	4	2014
486	Hainan	0	4	2014
487	Chongqing	0.101	4	2014
488	Sichuan	0.1246	4	2014
489	Guizhou	0.1428	4	2014
490	Yunnan	0.239	4	2014
491	Tibet	0.032	4	2014
492	Shaanxi	0.1993	4	2014
493	Gansu	0.2556	4	2014
494	Qinghai	0.2077	4	2014
495	Ningxia	0.8102	4	2014
496	Xinjiang	0.4196	4	2014
497	Beijing	3.6883	5	2014
498	Tianjin	2.4385	5	2014
499	Hebei	0.5401	5	2014
500	Shanxi	1.0965	5	2014
501	Inner Mongolia	1.2812	5	2014
502	Liaoning	1.0501	5	2014
503	Jilin	1.6501	5	2014
504	Heilongjiang	0.9335	5	2014
505	Shanghai	2.6499	5	2014
506	Jiangsu	0.5555	5	2014
507	Zhejiang	0.5493	5	2014
508	Anhui	0.1128	5	2014
509	Fujian	0.1139	5	2014
510	Jiangxi	0.0155	5	2014
511	Shandong	0.7726	5	2014
512	Henan	0.1402	5	2014
513	Hubei	0.1121	5	2014
514	Hunan	0.1809	5	2014
515	Guangdong	0.2696	5	2014
516	Guangxi	0.053	5	2014
517	Hainan	0.0223	5	2014
518	Chongqing	0.1044	5	2014
519	Sichuan	0.1998	5	2014
520	Guizhou	0.1856	5	2014
521	Yunnan	0.3819	5	2014
522	Tibet	0.3205	5	2014
523	Shaanxi	0.3613	5	2014
524	Gansu	0.4105	5	2014
525	Qinghai	0.45	5	2014
526	Ningxia	1.9566	5	2014
527	Xinjiang	1.0114	5	2014
528	Beijing	2.9412	6	2014
529	Tianjin	1.5419	6	2014
530	Hebei	0.5741	6	2014
531	Shanxi	1.1709	6	2014
532	Inner Mongolia	2.062	6	2014
533	Liaoning	1.0638	6	2014
534	Jilin	2.0827	6	2014
535	Heilongjiang	1.2621	6	2014
536	Shanghai	2.1117	6	2014
537	Jiangsu	0.4207	6	2014
538	Zhejiang	0.382	6	2014
539	Anhui	0.1144	6	2014
540	Fujian	0.0927	6	2014
541	Jiangxi	0.0155	6	2014
542	Shandong	0.5928	6	2014
543	Henan	0.1636	6	2014
544	Hubei	0.1655	6	2014
545	Hunan	0.1405	6	2014
546	Guangdong	0.1513	6	2014
547	Guangxi	0.0403	6	2014
548	Hainan	0.0112	6	2014
549	Chongqing	0.2424	6	2014
550	Sichuan	0.2627	6	2014
551	Guizhou	0.217	6	2014
552	Yunnan	0.2646	6	2014
553	Tibet	0.4166	6	2014
554	Shaanxi	0.3454	6	2014
555	Gansu	0.608	6	2014
556	Qinghai	0.4673	6	2014
557	Ningxia	2.6292	6	2014
558	Xinjiang	1.1703	6	2014
559	Beijing	1.0214	7	2014
560	Tianjin	0.4959	7	2014
561	Hebei	0.3409	7	2014
562	Shanxi	0.5097	7	2014
563	Inner Mongolia	1.2011	7	2014
564	Liaoning	0.7016	7	2014
565	Jilin	0.9777	7	2014
566	Heilongjiang	0.6388	7	2014
567	Shanghai	0.5714	7	2014
568	Jiangsu	0.1524	7	2014
569	Zhejiang	0.2346	7	2014
570	Anhui	0.0779	7	2014
571	Fujian	0.0636	7	2014
572	Jiangxi	0.0354	7	2014
573	Shandong	0.3041	7	2014
574	Henan	0.12	7	2014
575	Hubei	0.0828	7	2014
576	Hunan	0.0732	7	2014
577	Guangdong	0.1005	7	2014
578	Guangxi	0.036	7	2014
579	Hainan	0	7	2014
580	Chongqing	0.0539	7	2014
581	Sichuan	0.1332	7	2014
582	Guizhou	0.1256	7	2014
583	Yunnan	0.1771	7	2014
584	Tibet	0.2243	7	2014
585	Shaanxi	0.178	7	2014
586	Gansu	0.364	7	2014
587	Qinghai	0.2769	7	2014
588	Ningxia	0.9783	7	2014
589	Xinjiang	0.4549	7	2014
590	Beijing	0.4587	8	2014
591	Tianjin	0.1834	8	2014
592	Hebei	0.1855	8	2014
593	Shanxi	0.1791	8	2014
594	Inner Mongolia	0.4604	8	2014
595	Liaoning	0.3212	8	2014
596	Jilin	0.4652	8	2014
597	Heilongjiang	0.4016	8	2014
598	Shanghai	0.1946	8	2014
599	Jiangsu	0.0856	8	2014
600	Zhejiang	0.1182	8	2014
601	Anhui	0.0365	8	2014
602	Fujian	0.0238	8	2014
603	Jiangxi	0.0155	8	2014
604	Shandong	0.1603	8	2014
605	Henan	0.0786	8	2014
606	Hubei	0.019	8	2014
607	Hunan	0.0433	8	2014
608	Guangdong	0.0695	8	2014
609	Guangxi	0.0275	8	2014
610	Hainan	0.0112	8	2014
611	Chongqing	0.0673	8	2014
612	Sichuan	0.0728	8	2014
613	Guizhou	0.0685	8	2014
614	Yunnan	0.1344	8	2014
615	Tibet	0.0641	8	2014
616	Shaanxi	0.0691	8	2014
617	Gansu	0.1278	8	2014
618	Qinghai	0.0865	8	2014
619	Ningxia	0.4892	8	2014
620	Xinjiang	0.3533	8	2014
621	Beijing	0.7471	9	2014
622	Tianjin	0.3804	9	2014
623	Hebei	0.2591	9	2014
624	Shanxi	0.2066	9	2014
625	Inner Mongolia	0.9009	9	2014
626	Liaoning	0.5626	9	2014
627	Jilin	0.6942	9	2014
628	Heilongjiang	0.472	9	2014
629	Shanghai	0.294	9	2014
630	Jiangsu	0.0605	9	2014
631	Zhejiang	0.0982	9	2014
632	Anhui	0.0431	9	2014
633	Fujian	0.0424	9	2014
634	Jiangxi	0.0155	9	2014
635	Shandong	0.2147	9	2014
636	Henan	0.0935	9	2014
637	Hubei	0.0414	9	2014
638	Hunan	0.0359	9	2014
639	Guangdong	0.0705	9	2014
640	Guangxi	0.0254	9	2014
641	Hainan	0	9	2014
642	Chongqing	0.0808	9	2014
643	Sichuan	0.0752	9	2014
644	Guizhou	0.0685	9	2014
645	Yunnan	0.1216	9	2014
646	Tibet	0.1282	9	2014
647	Shaanxi	0.1116	9	2014
648	Gansu	0.2053	9	2014
649	Qinghai	0.2942	9	2014
650	Ningxia	0.642	9	2014
651	Xinjiang	0.552	9	2014
652	Beijing	1.2956	10	2014
653	Tianjin	0.72	10	2014
654	Hebei	0.4228	10	2014
655	Shanxi	0.394	10	2014
656	Inner Mongolia	1.5975	10	2014
657	Liaoning	1.0296	10	2014
658	Jilin	1.3812	10	2014
659	Heilongjiang	1.1212	10	2014
660	Shanghai	0.5548	10	2014
661	Jiangsu	0.1612	10	2014
662	Zhejiang	0.1746	10	2014
663	Anhui	0.0464	10	2014
664	Fujian	0.0397	10	2014
665	Jiangxi	0.0022	10	2014
666	Shandong	0.3575	10	2014
667	Henan	0.103	10	2014
668	Hubei	0.0483	10	2014
669	Hunan	0.0717	10	2014
670	Guangdong	0.1024	10	2014
671	Guangxi	0.0572	10	2014
672	Hainan	0	10	2014
673	Chongqing	0.1414	10	2014
674	Sichuan	0.1209	10	2014
675	Guizhou	0.1085	10	2014
676	Yunnan	0.207	10	2014
677	Tibet	0.0961	10	2014
678	Shaanxi	0.17	10	2014
679	Gansu	0.3524	10	2014
680	Qinghai	0.5192	10	2014
681	Ningxia	1.3605	10	2014
682	Xinjiang	1.1085	10	2014
683	Beijing	1.8347	11	2014
684	Tianjin	1.44	11	2014
685	Hebei	0.7023	11	2014
686	Shanxi	0.6584	11	2014
687	Inner Mongolia	2.6545	11	2014
688	Liaoning	2.0592	11	2014
689	Jilin	2.3262	11	2014
690	Heilongjiang	1.8488	11	2014
691	Shanghai	1.5444	11	2014
692	Jiangsu	0.2809	11	2014
693	Zhejiang	0.4129	11	2014
694	Anhui	0.0995	11	2014
695	Fujian	0.0636	11	2014
696	Jiangxi	0.0221	11	2014
697	Shandong	0.6462	11	2014
698	Henan	0.171	11	2014
699	Hubei	0.1035	11	2014
700	Hunan	0.1255	11	2014
701	Guangdong	0.1409	11	2014
702	Guangxi	0.0678	11	2014
703	Hainan	0	11	2014
704	Chongqing	0.1987	11	2014
705	Sichuan	0.148	11	2014
706	Guizhou	0.1456	11	2014
707	Yunnan	0.2198	11	2014
708	Tibet	0.2243	11	2014
709	Shaanxi	0.2338	11	2014
710	Gansu	0.4918	11	2014
711	Qinghai	0.4154	11	2014
712	Ningxia	2.1401	11	2014
713	Xinjiang	1.7886	11	2014
714	Beijing	2.3312	12	2014
715	Tianjin	1.8204	12	2014
716	Hebei	0.5864	12	2014
717	Shanxi	0.7686	12	2014
718	Inner Mongolia	2.13	12	2014
719	Liaoning	2.2164	12	2014
720	Jilin	2.0463	12	2014
721	Heilongjiang	1.5332	12	2014
722	Shanghai	3.0184	12	2014
723	Jiangsu	0.403	12	2014
724	Zhejiang	0.5384	12	2014
725	Anhui	0.1658	12	2014
726	Fujian	0.1219	12	2014
727	Jiangxi	0.0265	12	2014
728	Shandong	0.7921	12	2014
729	Henan	0.2231	12	2014
730	Hubei	0.1724	12	2014
731	Hunan	0.1764	12	2014
732	Guangdong	0.2527	12	2014
733	Guangxi	0.1716	12	2014
734	Hainan	0	12	2014
735	Chongqing	0.2155	12	2014
736	Sichuan	0.1715	12	2014
737	Guizhou	0.1999	12	2014
738	Yunnan	0.2283	12	2014
739	Tibet	0.1282	12	2014
740	Shaanxi	0.2736	12	2014
741	Gansu	0.3137	12	2014
742	Qinghai	0.2596	12	2014
743	Ningxia	1.4522	12	2014
744	Xinjiang	1.3161	12	2014
745	Beijing	2.1658	1	2015
746	Tianjin	1.4043	1	2015
747	Hebei	0.3887	1	2015
748	Shanxi	0.551	1	2015
749	Inner Mongolia	0.8424	1	2015
750	Liaoning	1.4165	1	2015
751	Jilin	0.8102	1	2015
752	Heilongjiang	0.6705	1	2015
753	Shanghai	2.7333	1	2015
754	Jiangsu	0.4686	1	2015
755	Zhejiang	0.7553	1	2015
756	Anhui	0.2581	1	2015
757	Fujian	0.2838	1	2015
758	Jiangxi	0.0242	1	2015
759	Shandong	0.6803	1	2015
760	Henan	0.2808	1	2015
761	Hubei	0.2373	1	2015
762	Hunan	0.2508	1	2015
763	Guangdong	0.5427	1	2015
764	Guangxi	0.1767	1	2015
765	Hainan	0.0332	1	2015
766	Chongqing	0.1939	1	2015
767	Sichuan	0.1658	1	2015
768	Guizhou	0.1767	1	2015
769	Yunnan	0.2164	1	2015
770	Tibet	0	1	2015
771	Shaanxi	0.294	1	2015
772	Gansu	0.1197	1	2015
773	Qinghai	0.0343	1	2015
774	Ningxia	0.8465	1	2015
775	Xinjiang	0.6048	1	2015
776	Beijing	0.488008924	2	2015
777	Tianjin	0.362603071	2	2015
778	Hebei	0.181479596	2	2015
779	Shanxi	0.241230755	2	2015
780	Inner Mongolia	0.247523764	2	2015
781	Liaoning	0.512411775	2	2015
782	Jilin	0.247058927	2	2015
783	Heilongjiang	0.242629819	2	2015
784	Shanghai	0.412255583	2	2015
785	Jiangsu	0.203516074	2	2015
786	Zhejiang	0.359477111	2	2015
787	Anhui	0.105212965	2	2015
788	Fujian	0.13925381	2	2015
789	Jiangxi	0.006604787	2	2015
790	Shandong	0.31360354	2	2015
791	Henan	0.128232305	2	2015
792	Hubei	0.077372766	2	2015
793	Hunan	0.081635803	2	2015
794	Guangdong	0.17997015	2	2015
795	Guangxi	0.082036184	2	2015
796	Hainan	0.044273259	2	2015
797	Chongqing	0.083572915	2	2015
798	Sichuan	0.08967839	2	2015
799	Guizhou	0.108322905	2	2015
800	Yunnan	0.106069284	2	2015
801	Tibet	0	2	2015
802	Shaanxi	0.103307972	2	2015
803	Gansu	0.077196829	2	2015
804	Qinghai	0.017140299	2	2015
805	Ningxia	0.136046175	2	2015
806	Xinjiang	0.282796879	2	2015
807	Beijing	1.0457	3	2015
808	Tianjin	0.8175	3	2015
809	Hebei	0.1977	3	2015
810	Shanxi	0.4084	3	2015
811	Inner Mongolia	0.495	3	2015
812	Liaoning	0.8791	3	2015
813	Jilin	0.5486	3	2015
814	Heilongjiang	0.4435	3	2015
815	Shanghai	1.2326	3	2015
816	Jiangsu	0.2852	3	2015
817	Zhejiang	0.4176	3	2015
818	Anhui	0.1233	3	2015
819	Fujian	0.1314	3	2015
820	Jiangxi	0.0088	3	2015
821	Shandong	0.3116	3	2015
822	Henan	0.1346	3	2015
823	Hubei	0.1032	3	2015
824	Hunan	0.1173	3	2015
825	Guangdong	0.2611	3	2015
826	Guangxi	0.0652	3	2015
827	Hainan	0	3	2015
828	Chongqing	0.224	3	2015
829	Sichuan	0.1462	3	2015
830	Guizhou	0.1995	3	2015
831	Yunnan	0.3415	3	2015
832	Tibet	0.063	3	2015
833	Shaanxi	0.3046	3	2015
834	Gansu	0.1853	3	2015
835	Qinghai	0.12	3	2015
836	Ningxia	0.8919	3	2015
837	Xinjiang	0.509	3	2015
838	Beijing	1.4268	4	2015
839	Tianjin	1.101	4	2015
840	Hebei	0.3535	4	2015
841	Shanxi	0.6579	4	2015
842	Inner Mongolia	0.8104	4	2015
843	Liaoning	1.0522	4	2015
844	Jilin	0.7121	4	2015
845	Heilongjiang	0.5974	4	2015
846	Shanghai	2.523	4	2015
847	Jiangsu	0.4171	4	2015
848	Zhejiang	0.7934	4	2015
849	Anhui	0.171	4	2015
850	Fujian	0.2365	4	2015
851	Jiangxi	0.0176	4	2015
852	Shandong	0.5046	4	2015
853	Henan	0.2257	4	2015
854	Hubei	0.184	4	2015
855	Hunan	0.1514	4	2015
856	Guangdong	0.401	4	2015
857	Guangxi	0.0989	4	2015
858	Hainan	0.0111	4	2015
859	Chongqing	0.3677	4	2015
860	Sichuan	0.1929	4	2015
861	Guizhou	0.2109	4	2015
862	Yunnan	0.4646	4	2015
863	Tibet	0.3149	4	2015
864	Shaanxi	0.3973	4	2015
865	Gansu	0.22	4	2015
866	Qinghai	0.5485	4	2015
867	Ningxia	0.7709	4	2015
868	Xinjiang	0.6352	4	2015
869	Beijing	2.5934	5	2015
870	Tianjin	1.7537	5	2015
871	Hebei	0.7517	5	2015
872	Shanxi	1.1184	5	2015
873	Inner Mongolia	1.0939	5	2015
874	Liaoning	1.9882	5	2015
875	Jilin	1.2208	5	2015
876	Heilongjiang	1.0514	5	2015
877	Shanghai	3.5949	5	2015
878	Jiangsu	0.7173	5	2015
879	Zhejiang	1.1819	5	2015
880	Anhui	0.2959	5	2015
881	Fujian	0.2654	5	2015
882	Jiangxi	0.011	5	2015
883	Shandong	0.8193	5	2015
884	Henan	0.3063	5	2015
885	Hubei	0.227	5	2015
886	Hunan	0.2004	5	2015
887	Guangdong	0.3031	5	2015
888	Guangxi	0.0968	5	2015
889	Hainan	0	5	2015
890	Chongqing	0.4847	5	2015
891	Sichuan	0.387	5	2015
892	Guizhou	0.3677	5	2015
893	Yunnan	0.7085	5	2015
894	Tibet	0.5353	5	2015
895	Shaanxi	0.7523	5	2015
896	Gansu	0.4748	5	2015
897	Qinghai	0.9256	5	2015
898	Ningxia	1.7384	5	2015
899	Xinjiang	1.4096	5	2015
900	Beijing	2.4633	6	2015
901	Tianjin	1.4504	6	2015
902	Hebei	0.8126	6	2015
903	Shanxi	1.3131	6	2015
904	Inner Mongolia	1.6289	6	2015
905	Liaoning	2.2227	6	2015
906	Jilin	1.5187	6	2015
907	Heilongjiang	1.6332	6	2015
908	Shanghai	2.4983	6	2015
909	Jiangsu	0.5666	6	2015
910	Zhejiang	0.797	6	2015
911	Anhui	0.1693	6	2015
912	Fujian	0.1708	6	2015
913	Jiangxi	0.0132	6	2015
914	Shandong	0.6773	6	2015
915	Henan	0.2459	6	2015
916	Hubei	0.2029	6	2015
917	Hunan	0.1291	6	2015
918	Guangdong	0.1613	6	2015
919	Guangxi	0.0694	6	2015
920	Hainan	0	6	2015
921	Chongqing	0.4881	6	2015
922	Sichuan	0.4459	6	2015
923	Guizhou	0.2822	6	2015
924	Yunnan	0.6046	6	2015
925	Tibet	0.2519	6	2015
926	Shaanxi	0.8053	6	2015
927	Gansu	0.7064	6	2015
928	Qinghai	1.5426	6	2015
929	Ningxia	2.3279	6	2015
930	Xinjiang	1.9361	6	2015
931	Beijing	1.2131	7	2015
932	Tianjin	0.5208	7	2015
933	Hebei	0.539	7	2015
934	Shanxi	0.551	7	2015
935	Inner Mongolia	1.1099	7	2015
936	Liaoning	1.1592	7	2015
937	Jilin	0.9301	7	2015
938	Heilongjiang	1.0097	7	2015
939	Shanghai	0.6184	7	2015
940	Jiangsu	0.2312	7	2015
941	Zhejiang	0.3268	7	2015
942	Anhui	0.0937	7	2015
943	Fujian	0.0998	7	2015
944	Jiangxi	0.0088	7	2015
945	Shandong	0.4076	7	2015
946	Henan	0.1547	7	2015
947	Hubei	0.1083	7	2015
948	Hunan	0.0816	7	2015
949	Guangdong	0.1016	7	2015
950	Guangxi	0.0505	7	2015
951	Hainan	0.0111	7	2015
952	Chongqing	0.1671	7	2015
953	Sichuan	0.1646	7	2015
954	Guizhou	0.1767	7	2015
955	Yunnan	0.4264	7	2015
956	Tibet	0.4094	7	2015
957	Shaanxi	0.5112	7	2015
958	Gansu	0.3898	7	2015
959	Qinghai	0.8227	7	2015
960	Ningxia	1.2244	7	2015
961	Xinjiang	0.8875	7	2015
962	Beijing	0.4276	8	2015
963	Tianjin	0.3099	8	2015
964	Hebei	0.2289	8	2015
965	Shanxi	0.2193	8	2015
966	Inner Mongolia	0.3513	8	2015
967	Liaoning	0.4281	8	2015
968	Jilin	0.4396	8	2015
969	Heilongjiang	0.3548	8	2015
970	Shanghai	0.2721	8	2015
971	Jiangsu	0.1043	8	2015
972	Zhejiang	0.1888	8	2015
973	Anhui	0.0444	8	2015
974	Fujian	0.0578	8	2015
975	Jiangxi	0.011	8	2015
976	Shandong	0.1839	8	2015
977	Henan	0.0805	8	2015
978	Hubei	0.0481	8	2015
979	Hunan	0.0401	8	2015
980	Guangdong	0.0755	8	2015
981	Guangxi	0.0379	8	2015
982	Hainan	0.0111	8	2015
983	Chongqing	0.0435	8	2015
984	Sichuan	0.0749	8	2015
985	Guizhou	0.077	8	2015
986	Yunnan	0.193	8	2015
987	Tibet	0.2204	8	2015
988	Shaanxi	0.1987	8	2015
989	Gansu	0.1969	8	2015
990	Qinghai	0.2914	8	2015
991	Ningxia	0.4837	8	2015
992	Xinjiang	0.4873	8	2015
993	Beijing	0.66	9	2015
994	Tianjin	0.2439	9	2015
995	Hebei	0.3074	9	2015
996	Shanxi	0.2851	9	2015
997	Inner Mongolia	0.6907	9	2015
998	Liaoning	0.5557	9	2015
999	Jilin	0.476	9	2015
1000	Heilongjiang	0.4983	9	2015
1001	Shanghai	0.404	9	2015
1002	Jiangsu	0.1106	9	2015
1003	Zhejiang	0.207	9	2015
1004	Anhui	0.0559	9	2015
1005	Fujian	0.0552	9	2015
1006	Jiangxi	0.0044	9	2015
1007	Shandong	0.2492	9	2015
1008	Henan	0.0901	9	2015
1009	Hubei	0.0791	9	2015
1010	Hunan	0.0282	9	2015
1011	Guangdong	0.0849	9	2015
1012	Guangxi	0.0379	9	2015
1013	Hainan	0	9	2015
1014	Chongqing	0.1036	9	2015
1015	Sichuan	0.0921	9	2015
1016	Guizhou	0.134	9	2015
1017	Yunnan	0.1443	9	2015
1018	Tibet	0.5668	9	2015
1019	Shaanxi	0.3867	9	2015
1020	Gansu	0.3628	9	2015
1021	Qinghai	0.2742	9	2015
1022	Ningxia	0.7558	9	2015
1023	Xinjiang	0.744	9	2015
1024	Beijing	1.087562744	10	2015
1025	Tianjin	0.566979347	10	2015
1026	Hebei	0.484848472	10	2015
1027	Shanxi	0.496167803	10	2015
1028	Inner Mongolia	1.057964476	10	2015
1029	Liaoning	0.753814655	10	2015
1030	Jilin	0.646713074	10	2015
1031	Heilongjiang	0.845290983	10	2015
1032	Shanghai	0.977045733	10	2015
1033	Jiangsu	0.218591339	10	2015
1034	Zhejiang	0.330428456	10	2015
1035	Anhui	0.118364586	10	2015
1036	Fujian	0.081450342	10	2015
1037	Jiangxi	0.011007978	10	2015
1038	Shandong	0.398388862	10	2015
1039	Henan	0.167443836	10	2015
1040	Hubei	0.153026137	10	2015
1041	Hunan	0.084604378	10	2015
1042	Guangdong	0.104438636	10	2015
1043	Guangxi	0.048380313	10	2015
1044	Hainan	0	10	2015
1045	Chongqing	0.150431246	10	2015
1046	Sichuan	0.128989464	10	2015
1047	Guizhou	0.148231344	10	2015
1048	Yunnan	0.190924712	10	2015
1049	Tibet	0.59833116	10	2015
1050	Shaanxi	0.572167227	10	2015
1051	Gansu	0.45546129	10	2015
1052	Qinghai	0.771313447	10	2015
1053	Ningxia	1.179066847	10	2015
1054	Xinjiang	1.51405098	10	2015
1055	Beijing	1.928797174	11	2015
1056	Tianjin	1.035066947	11	2015
1057	Hebei	0.674454019	11	2015
1058	Shanxi	0.789482471	11	2015
1059	Inner Mongolia	1.541035049	11	2015
1060	Liaoning	1.548622252	11	2015
1061	Jilin	1.002768586	11	2015
1062	Heilongjiang	1.116618953	11	2015
1063	Shanghai	1.978826801	11	2015
1064	Jiangsu	0.330399553	11	2015
1065	Zhejiang	0.412127799	11	2015
1066	Anhui	0.164395258	11	2015
1067	Fujian	0.076195481	11	2015
1068	Jiangxi	0.015411169	11	2015
1069	Shandong	0.668067477	11	2015
1070	Henan	0.187579487	11	2015
1071	Hubei	0.21836314	11	2015
1072	Hunan	0.096478677	11	2015
1073	Guangdong	0.155725467	11	2015
1074	Guangxi	0.069415232	11	2015
1075	Hainan	0.011068315	11	2015
1076	Chongqing	0.200574995	11	2015
1077	Sichuan	0.221124796	11	2015
1078	Guizhou	0.21664581	11	2015
1079	Yunnan	0.233352426	11	2015
1080	Tibet	0.283420023	11	2015
1081	Shaanxi	0.802623472	11	2015
1082	Gansu	0.710210825	11	2015
1083	Qinghai	1.096979125	11	2015
1084	Ningxia	1.148834364	11	2015
1085	Xinjiang	2.140554834	11	2015
1086	Beijing	2.4447	12	2015
1087	Tianjin	1.49	12	2015
1088	Hebei	0.7571	12	2015
1089	Shanxi	1.0362	12	2015
1090	Inner Mongolia	1.5291	12	2015
1091	Liaoning	2.0314	12	2015
1092	Jilin	1.0573	12	2015
1093	Heilongjiang	1.2079	12	2015
1094	Shanghai	2.0448	12	2015
1095	Jiangsu	0.451	12	2015
1096	Zhejiang	0.5664	12	2015
1097	Anhui	0.1693	12	2015
1098	Fujian	0.1314	12	2015
1099	Jiangxi	0.0132	12	2015
1100	Shandong	0.9674	12	2015
1101	Henan	0.2077	12	2015
1102	Hubei	0.3267	12	2015
1103	Hunan	0.1885	12	2015
1104	Guangdong	0.2285	12	2015
1105	Guangxi	0.1052	12	2015
1106	Hainan	0.0221	12	2015
1107	Chongqing	0.2206	12	2015
1108	Sichuan	0.2506	12	2015
1109	Guizhou	0.1824	12	2015
1110	Yunnan	0.2609	12	2015
1111	Tibet	0.0945	12	2015
1112	Shaanxi	1.0516	12	2015
1113	Gansu	0.7141	12	2015
1114	Qinghai	1.1655	12	2015
1115	Ningxia	1.0128	12	2015
1116	Xinjiang	2.3842	12	2015
1117	Beijing	1.208386266	1	2016
1118	Tianjin	1.035094366	1	2016
1119	Hebei	0.427976307	1	2016
1120	Shanxi	0.73740796	1	2016
1121	Inner Mongolia	0.810460664	1	2016
1122	Liaoning	1.384617363	1	2016
1123	Jilin	0.519545291	1	2016
1124	Heilongjiang	0.686153696	1	2016
1125	Shanghai	1.45940905	1	2016
1126	Jiangsu	0.315331367	1	2016
1127	Zhejiang	0.55558125	1	2016
1128	Anhui	0.174258599	1	2016
1129	Fujian	0.207594444	1	2016
1130	Jiangxi	0.0088	1	2016
1131	Shandong	0.771210961	1	2016
1132	Henan	0.18861283	1	2016
1133	Hubei	0.2373	1	2016
1134	Hunan	0.11723787	1	2016
1135	Guangdong	0.270417526	1	2016
1136	Guangxi	0.063107143	1	2016
1137	Hainan	0	1	2016
1138	Chongqing	0.143753448	1	2016
1139	Sichuan	0.173168889	1	2016
1140	Guizhou	0.1425	1	2016
1141	Yunnan	0.233372549	1	2016
1142	Tibet	0.63	1	2016
1143	Shaanxi	0.969405405	1	2016
1144	Gansu	0.432464516	1	2016
1145	Qinghai	0.6517	1	2016
1146	Ningxia	0.513946429	1	2016
1147	Xinjiang	1.126929496	1	2016
1148	Beijing	0.33463469	2	2016
1149	Tianjin	0.408752552	2	2016
1150	Hebei	0.128660907	2	2016
1151	Shanxi	0.205594393	2	2016
1152	Inner Mongolia	0.259500721	2	2016
1153	Liaoning	0.428148505	2	2016
1154	Jilin	0.192560634	2	2016
1155	Heilongjiang	0.208713823	2	2016
1156	Shanghai	0.469971365	2	2016
1157	Jiangsu	0.129396023	2	2016
1158	Zhejiang	0.185185178	2	2016
1159	Anhui	0.055894388	2	2016
1160	Fujian	0.081450342	2	2016
1161	Jiangxi	0	2	2016
1162	Shandong	0.245162377	2	2016
1163	Henan	0.058287411	2	2016
1164	Hubei	0.075653371	2	2016
1165	Hunan	0.054918631	2	2016
1166	Guangdong	0.083923904	2	2016
1167	Guangxi	0.021034919	2	2016
1168	Hainan	0.011068315	2	2016
1169	Chongqing	0.060172499	2	2016
1170	Sichuan	0.065108968	2	2016
1171	Guizhou	0.096920494	2	2016
1172	Yunnan	0.103947899	2	2016
1173	Tibet	0.63	2	2016
1174	Shaanxi	0.251647623	2	2016
1175	Gansu	0.131234609	2	2016
1176	Qinghai	0.154262689	2	2016
1177	Ningxia	0.226743624	2	2016
1178	Xinjiang	0.313251927	2	2016
1179	Beijing	0.785436889	3	2016
1180	Tianjin	0.652681452	3	2016
1181	Hebei	0.235615068	3	2016
1182	Shanxi	0.556410738	3	2016
1183	Inner Mongolia	0.483024194	3	2016
1184	Liaoning	0.63996658	3	2016
1185	Jilin	0.457772185	3	2016
1186	Heilongjiang	0.440891176	3	2016
1187	Shanghai	1.042969231	3	2016
1188	Jiangsu	0.237457269	3	2016
1189	Zhejiang	0.410337391	3	2016
1190	Anhui	0.134808	3	2016
1191	Fujian	0.22338	3	2016
1192	Jiangxi	0.0132	3	2016
1193	Shandong	0.537382295	3	2016
1194	Henan	0.12612126	3	2016
1195	Hubei	0.13588	3	2016
1196	Hunan	0.092058228	3	2016
1197	Guangdong	0.2004875	3	2016
1198	Guangxi	0.069406452	3	2016
1199	Hainan	0	3	2016
1200	Chongqing	0.137074627	3	2016
1201	Sichuan	0.156028571	3	2016
1202	Guizhou	0.16245	3	2016
1203	Yunnan	0.282108696	3	2016
1204	Tibet	0.2205	3	2016
1205	Shaanxi	0.463521739	3	2016
1206	Gansu	0.204602083	3	2016
1207	Qinghai	0.205714286	3	2016
1208	Ningxia	0.513976271	3	2016
1209	Xinjiang	0.487247863	3	2016
1210	Beijing	1.073585668	4	2016
1211	Tianjin	0.936179641	4	2016
1212	Hebei	0.376524904	4	2016
1213	Shanxi	0.62774625	4	2016
1214	Inner Mongolia	0.578857143	4	2016
1215	Liaoning	0.842670996	4	2016
1216	Jilin	0.468678061	4	2016
1217	Heilongjiang	0.443484716	4	2016
1218	Shanghai	1.496485294	4	2016
1219	Jiangsu	0.348002108	4	2016
1220	Zhejiang	0.711699771	4	2016
1221	Anhui	0.154557692	4	2016
1222	Fujian	0.215477778	4	2016
1223	Jiangxi	0.0154	4	2016
1224	Shandong	0.613895951	4	2016
1225	Henan	0.176957277	4	2016
1226	Hubei	0.178841121	4	2016
1227	Hunan	0.120229412	4	2016
1228	Guangdong	0.248060465	4	2016
1229	Guangxi	0.092587234	4	2016
1230	Hainan	0	4	2016
1231	Chongqing	0.140394545	4	2016
1232	Sichuan	0.184299363	4	2016
1233	Guizhou	0.24795	4	2016
1234	Yunnan	0.396713242	4	2016
1235	Tibet	0.22043	4	2016
1236	Shaanxi	0.744275333	4	2016
1237	Gansu	0.223859649	4	2016
1238	Qinghai	0.462796875	4	2016
1239	Ningxia	0.846478431	4	2016
1240	Xinjiang	0.522082192	4	2016
1241	Beijing	1.947373835	5	2016
1242	Tianjin	2.004228571	5	2016
1243	Hebei	0.750345586	5	2016
1244	Shanxi	1.186929412	5	2016
1245	Inner Mongolia	1.069945985	5	2016
1246	Liaoning	1.284472852	5	2016
1247	Jilin	1.075466667	5	2016
1248	Heilongjiang	0.905299752	5	2016
1249	Shanghai	1.912882569	5	2016
1250	Jiangsu	0.422088967	5	2016
1251	Zhejiang	0.816981567	5	2016
1252	Anhui	0.174252222	5	2016
1253	Fujian	0.168174257	5	2016
1254	Jiangxi	0.0132	5	2016
1255	Shandong	0.999096509	5	2016
1256	Henan	0.203493426	5	2016
1257	Hubei	0.259674242	5	2016
1258	Hunan	0.158835556	5	2016
1259	Guangdong	0.229423385	5	2016
1260	Guangxi	0.122052174	5	2016
1261	Hainan	0	5	2016
1262	Chongqing	0.294162759	5	2016
1263	Sichuan	0.299771429	5	2016
1264	Guizhou	0.230881395	5	2016
1265	Yunnan	0.443342814	5	2016
1266	Tibet	0.125952941	5	2016
1267	Shaanxi	1.181428873	5	2016
1268	Gansu	0.690969106	5	2016
1269	Qinghai	0.719911111	5	2016
1270	Ningxia	1.753516522	5	2016
1271	Xinjiang	1.113758025	5	2016
1272	Beijing	1.794026038	6	2016
1273	Tianjin	1.529512727	6	2016
1274	Hebei	0.847812667	6	2016
1275	Shanxi	1.154102505	6	2016
1276	Inner Mongolia	1.401333088	6	2016
1277	Liaoning	1.380078074	6	2016
1278	Jilin	1.409702392	6	2016
1279	Heilongjiang	1.181852396	6	2016
1280	Shanghai	1.199678713	6	2016
1281	Jiangsu	0.337949889	6	2016
1282	Zhejiang	0.533753986	6	2016
1283	Anhui	0.139713592	6	2016
1284	Fujian	0.123501538	6	2016
1285	Jiangxi	0.0088	6	2016
1286	Shandong	0.9899	6	2016
1287	Henan	0.143088362	6	2016
1288	Hubei	0.213216949	6	2016
1289	Hunan	0.138003448	6	2016
1290	Guangdong	0.205121387	6	2016
1291	Guangxi	0.105151515	6	2016
1292	Hainan	0	6	2016
1293	Chongqing	0.29085411	6	2016
1294	Sichuan	0.331661157	6	2016
1295	Guizhou	0.25939596	6	2016
1296	Yunnan	0.547322105	6	2016
1297	Tibet	0.4723125	6	2016
1298	Shaanxi	1.284771382	6	2016
1299	Gansu	1.042229508	6	2016
1300	Qinghai	0.92556	6	2016
1301	Ningxia	2.297667532	6	2016
1302	Xinjiang	1.239974157	6	2016
1303	Beijing	0.757606513	7	2016
1304	Tianjin	0.49443038	7	2016
1305	Hebei	0.407635678	7	2016
1306	Shanxi	0.600343284	7	2016
1307	Inner Mongolia	0.830428777	7	2016
1308	Liaoning	0.728770138	7	2016
1309	Jilin	0.686675391	7	2016
1310	Heilongjiang	0.628779587	7	2016
1311	Shanghai	0.313322667	7	2016
1312	Jiangsu	0.113086957	7	2016
1313	Zhejiang	0.232391111	7	2016
1314	Anhui	0.088768421	7	2016
1315	Fujian	0.102426316	7	2016
1316	Jiangxi	0.011	7	2016
1317	Shandong	0.437225063	7	2016
1318	Henan	0.123971918	7	2016
1319	Hubei	0.07907619	7	2016
1320	Hunan	0.080116364	7	2016
1321	Guangdong	0.157526606	7	2016
1322	Guangxi	0.071541667	7	2016
1323	Hainan	0	7	2016
1324	Chongqing	0.130338	7	2016
1325	Sichuan	0.148631343	7	2016
1326	Guizhou	0.1083	7	2016
1327	Yunnan	0.305480597	7	2016
1328	Tibet	0.251938462	7	2016
1329	Shaanxi	0.577417617	7	2016
1330	Gansu	0.640661386	7	2016
1331	Qinghai	0.87411875	7	2016
1332	Ningxia	1.103471605	7	2016
1333	Xinjiang	0.713480392	7	2016
1334	Beijing	0.343944061	8	2016
1335	Tianjin	0.164810127	8	2016
1336	Hebei	0.220746231	8	2016
1337	Shanxi	0.156253731	8	2016
1338	Inner Mongolia	0.295441007	8	2016
1339	Liaoning	0.234572888	8	2016
1340	Jilin	0.250691016	8	2016
1341	Heilongjiang	0.255686305	8	2016
1342	Shanghai	0.214378667	8	2016
1343	Jiangsu	0.07916087	8	2016
1344	Zhejiang	0.127088889	8	2016
1345	Anhui	0.04767193	8	2016
1346	Fujian	0.089294737	8	2016
1347	Jiangxi	0.0044	8	2016
1348	Shandong	0.211461654	8	2016
1349	Henan	0.067813699	8	2016
1350	Hubei	0.061885714	8	2016
1351	Hunan	0.041541818	8	2016
1352	Guangdong	0.090414679	8	2016
1353	Guangxi	0.039979167	8	2016
1354	Hainan	0.0111	8	2016
1355	Chongqing	0.036762	8	2016
1356	Sichuan	0.072473134	8	2016
1357	Guizhou	0.1026	8	2016
1358	Yunnan	0.146376119	8	2016
1359	Tibet	0.157461538	8	2016
1360	Shaanxi	0.248978238	8	2016
1361	Gansu	0.150516832	8	2016
1362	Qinghai	0.274233333	8	2016
1363	Ningxia	0.377901235	8	2016
1364	Xinjiang	0.339338235	8	2016
1365	Beijing	0.506619718	9	2016
1366	Tianjin	0.375737838	9	2016
1367	Hebei	0.272191189	9	2016
1368	Shanxi	0.293324038	9	2016
1369	Inner Mongolia	0.51103815	9	2016
1370	Liaoning	0.389445492	9	2016
1371	Jilin	0.305221374	9	2016
1372	Heilongjiang	0.292196859	9	2016
1373	Shanghai	0.395755102	9	2016
1374	Jiangsu	0.114370455	9	2016
1375	Zhejiang	0.123473684	9	2016
1376	Anhui	0.037814706	9	2016
1377	Fujian	0.052571429	9	2016
1378	Jiangxi	0.0044	9	2016
1379	Shandong	0.359501639	9	2016
1380	Henan	0.07314	9	2016
1381	Hubei	0.070502174	9	2016
1382	Hunan	0.048978947	9	2016
1383	Guangdong	0.117553846	9	2016
1384	Guangxi	0.052638889	9	2016
1385	Hainan	0	9	2016
1386	Chongqing	0.083548387	9	2016
1387	Sichuan	0.105608	9	2016
1388	Guizhou	0.111191489	9	2016
1389	Yunnan	0.241914706	9	2016
1390	Tibet	0.220422222	9	2016
1391	Shaanxi	0.339024658	9	2016
1392	Gansu	0.316485106	9	2016
1393	Qinghai	0.47985	9	2016
1394	Ningxia	0.559292	9	2016
1395	Xinjiang	0.839719298	9	2016
1396	Beijing	0.734337237	10	2016
1397	Tianjin	0.580164913	10	2016
1398	Hebei	0.406297602	10	2016
1399	Shanxi	0.419412563	10	2016
1400	Inner Mongolia	0.98211042	10	2016
1401	Liaoning	0.510134389	10	2016
1402	Jilin	0.519550391	10	2016
1403	Heilongjiang	0.545264863	10	2016
1404	Shanghai	0.482339033	10	2016
1405	Jiangsu	0.169596729	10	2016
1406	Zhejiang	0.165214228	10	2016
1407	Anhui	0.080553677	10	2016
1408	Fujian	0.081450342	10	2016
1409	Jiangxi	0	10	2016
1410	Shandong	0.52505609	10	2016
1411	Henan	0.109156425	10	2016
1412	Hubei	0.084250345	10	2016
1413	Hunan	0.080151516	10	2016
1414	Guangdong	0.114696003	10	2016
1415	Guangxi	0.088346659	10	2016
1416	Hainan	0	10	2016
1417	Chongqing	0.076887081	10	2016
1418	Sichuan	0.164615126	10	2016
1419	Guizhou	0.182438577	10	2016
1420	Yunnan	0.256687668	10	2016
1421	Tibet	0.283420023	10	2016
1422	Shaanxi	0.466210333	10	2016
1423	Gansu	0.501779387	10	2016
1424	Qinghai	0.668471654	10	2016
1425	Ningxia	1.39069423	10	2016
1426	Xinjiang	1.566259635	10	2016
1427	Beijing	1.208403049	11	2016
1428	Tianjin	1.397670018	11	2016
1429	Hebei	0.581005571	11	2016
1430	Shanxi	0.816895056	11	2016
1431	Inner Mongolia	1.545027367	11	2016
1432	Liaoning	1.163744075	11	2016
1433	Jilin	0.759342878	11	2016
1434	Heilongjiang	0.767023299	11	2016
1435	Shanghai	1.092477296	11	2016
1436	Jiangsu	0.219847611	11	2016
1437	Zhejiang	0.254175735	11	2016
1438	Anhui	0.118364586	11	2016
1439	Fujian	0.099842354	11	2016
1440	Jiangxi	0.011007978	11	2016
1441	Shandong	0.662959927	11	2016
1442	Henan	0.161085209	11	2016
1443	Hubei	0.178817059	11	2016
1444	Hunan	0.103900113	11	2016
1445	Guangdong	0.212607224	11	2016
1446	Guangxi	0.126209513	11	2016
1447	Hainan	0.02213663	11	2016
1448	Chongqing	0.11700208	11	2016
1449	Sichuan	0.175671366	11	2016
1450	Guizhou	0.188139782	11	2016
1451	Yunnan	0.271537368	11	2016
1452	Tibet	0.377893364	11	2016
1453	Shaanxi	0.694017655	11	2016
1454	Gansu	0.609854947	11	2016
1455	Qinghai	0.668471654	11	2016
1456	Ningxia	2.448831144	11	2016
1457	Xinjiang	2.414650271	11	2016
1458	Beijing	1.487265291	12	2016
1459	Tianjin	1.852572052	12	2016
1460	Hebei	0.585068547	12	2016
1461	Shanxi	0.973146795	12	2016
1462	Inner Mongolia	1.612896787	12	2016
1463	Liaoning	1.357321856	12	2016
1464	Jilin	1.035467562	12	2016
1465	Heilongjiang	1.033133424	12	2016
1466	Shanghai	1.966459133	12	2016
1467	Jiangsu	0.321605648	12	2016
1468	Zhejiang	0.374001439	12	2016
1469	Anhui	0.131516207	12	2016
1470	Fujian	0.155018392	12	2016
1471	Jiangxi	0.011007978	12	2016
1472	Shandong	0.909143814	12	2016
1473	Henan	0.137770245	12	2016
1474	Hubei	0.163342506	12	2016
1475	Hunan	0.117258699	12	2016
1476	Guangdong	0.49328606	12	2016
1477	Guangxi	0.252419026	12	2016
1478	Hainan	0.02213663	12	2016
1479	Chongqing	0.106973331	12	2016
1480	Sichuan	0.234637978	12	2016
1481	Guizhou	0.233749426	12	2016
1482	Yunnan	0.379728038	12	2016
1483	Tibet	0.031491114	12	2016
1484	Shaanxi	0.884740064	12	2016
1485	Gansu	0.571256533	12	2016
1486	Qinghai	0.462788068	12	2016
1487	Ningxia	2.630226044	12	2016
1488	Xinjiang	2.353740174	12	2016
1489	Hong Kong	1.71962	1	2013
1490	Hong Kong	0.943017	2	2013
1491	Hong Kong	1.70575	3	2013
1492	Hong Kong	0.984621	4	2013
1493	Hong Kong	1.49773	5	2013
1494	Hong Kong	1.40066	6	2013
1495	Hong Kong	0.998488	7	2013
1496	Hong Kong	0.457641	8	2013
1497	Hong Kong	0.804338	9	2013
1498	Hong Kong	1.04009	10	2013
1499	Hong Kong	1.44226	11	2013
1500	Hong Kong	2.26047	12	2013
1501	Hong Kong	2.48177	1	2014
1502	Hong Kong	1.35118	2	2014
1503	Hong Kong	1.6683	3	2014
1504	Hong Kong	1.18573	4	2014
1505	Hong Kong	1.86132	5	2014
1506	Hong Kong	1.84754	6	2014
1507	Hong Kong	1.35118	7	2014
1508	Hong Kong	0.592866	8	2014
1509	Hong Kong	0.74453	9	2014
1510	Hong Kong	0.992706	10	2014
1511	Hong Kong	1.40633	11	2014
1512	Hong Kong	1.58557	12	2014
1513	Hong Kong	1.91526	1	2015
1514	Hong Kong	1.55957	2	2015
1515	Hong Kong	1.13548	3	2015
1516	Hong Kong	1.17652	4	2015
1517	Hong Kong	1.57325	5	2015
1518	Hong Kong	1.86054	6	2015
1519	Hong Kong	1.20388	7	2015
1520	Hong Kong	0.478816	8	2015
1521	Hong Kong	0.998673	9	2015
1522	Hong Kong	1.06708	10	2015
1523	Hong Kong	1.53221	11	2015
1524	Hong Kong	2.05207	12	2015
1525	Hong Kong	1.41019	1	2016
1526	Hong Kong	1.31527	2	2016
1527	Hong Kong	1.54578	3	2016
1528	Hong Kong	1.19324	4	2016
1529	Hong Kong	2.00681	5	2016
1530	Hong Kong	2.38647	6	2016
1531	Hong Kong	1.27459	7	2016
1532	Hong Kong	0.583059	8	2016
1533	Hong Kong	1.0712	9	2016
1534	Hong Kong	1.61358	10	2016
1535	Hong Kong	2.46783	11	2016
1536	Hong Kong	3.01021	12	2016
1537	Aichi	9.17	1	2013
1538	Aichi	9.09	2	2013
1539	Aichi	11.1	3	2013
1540	Aichi	8.35	4	2013
1541	Aichi	13.8	5	2013
1542	Aichi	14.3	6	2013
1543	Aichi	6.97	7	2013
1544	Aichi	3.92	8	2013
1545	Aichi	5.41	9	2013
1546	Aichi	5.52	10	2013
1547	Aichi	8.63	11	2013
1548	Aichi	12.9	12	2013
1549	Aichi	12.3	1	2014
1550	Aichi	14.1	2	2014
1551	Aichi	16.2	3	2014
1552	Aichi	15	4	2014
1553	Aichi	24.3	5	2014
1554	Aichi	28.7	6	2014
1555	Aichi	12.8	7	2014
1556	Aichi	7.88	8	2014
1557	Aichi	7.78	9	2014
1558	Aichi	11.6	10	2014
1559	Aichi	24.9	11	2014
1560	Aichi	15.8	12	2014
1561	Aichi	14.3	1	2015
1562	Aichi	19.7	2	2015
1563	Aichi	24.7	3	2015
1564	Aichi	18.1	4	2015
1565	Aichi	29.3	5	2015
1566	Aichi	29.4	6	2015
1567	Aichi	28.6	7	2015
1568	Aichi	13.6	8	2015
1569	Aichi	10.7	9	2015
1570	Aichi	15.6	10	2015
1571	Aichi	27.9	11	2015
1572	Aichi	28.5	12	2015
1573	Aichi	29.8	1	2016
1574	Aichi	25.4	2	2016
1575	Aichi	15.9	3	2016
1576	Aichi	17.3	4	2016
1577	Aichi	27.2	5	2016
1578	Aichi	22	6	2016
1579	Aichi	20.6	7	2016
1580	Aichi	8.39	8	2016
1581	Aichi	12.6	9	2016
1582	Aichi	15.9	10	2016
1583	Aichi	14.2	11	2016
1584	Aichi	15	12	2016
1585	Akita	15.9	1	2013
1586	Akita	17.5	2	2013
1587	Akita	24.1	3	2013
1588	Akita	14.8	4	2013
1589	Akita	16.5	5	2013
1590	Akita	14.7	6	2013
1591	Akita	9.62	7	2013
1592	Akita	5.71	8	2013
1593	Akita	9.43	9	2013
1594	Akita	8.48	10	2013
1595	Akita	16.3	11	2013
1596	Akita	21.9	12	2013
1597	Akita	16.1	1	2014
1598	Akita	16.2	2	2014
1599	Akita	16.9	3	2014
1600	Akita	19.3	4	2014
1601	Akita	15.2	5	2014
1602	Akita	17	6	2014
1603	Akita	9.74	7	2014
1604	Akita	9.45	8	2014
1605	Akita	10.6	9	2014
1606	Akita	7.81	10	2014
1607	Akita	20.2	11	2014
1608	Akita	11.6	12	2014
1609	Akita	11.6	1	2015
1610	Akita	16.1	2	2015
1611	Akita	23.7	3	2015
1612	Akita	19.8	4	2015
1613	Akita	39.5	5	2015
1614	Akita	23.9	6	2015
1615	Akita	17.6	7	2015
1616	Akita	16.1	8	2015
1617	Akita	12.5	9	2015
1618	Akita	14.1	10	2015
1619	Akita	17.4	11	2015
1620	Akita	13.8	12	2015
1621	Akita	23.8	1	2016
1622	Akita	23.4	2	2016
1623	Akita	19	3	2016
1624	Akita	16.6	4	2016
1625	Akita	23.1	5	2016
1626	Akita	27.7	6	2016
1627	Akita	24.6	7	2016
1628	Akita	15.9	8	2016
1629	Akita	14.1	9	2016
1630	Akita	22.5	10	2016
1631	Akita	23.6	11	2016
1632	Akita	29.3	12	2016
1633	Aomori	12.5	1	2013
1634	Aomori	16.5	2	2013
1635	Aomori	20.1	3	2013
1636	Aomori	15.9	4	2013
1637	Aomori	12.5	5	2013
1638	Aomori	18	6	2013
1639	Aomori	10	7	2013
1640	Aomori	5.24	8	2013
1641	Aomori	7.48	9	2013
1642	Aomori	6.73	10	2013
1643	Aomori	7.93	11	2013
1644	Aomori	14.1	12	2013
1645	Aomori	15.3	1	2014
1646	Aomori	16.5	2	2014
1647	Aomori	22.1	3	2014
1648	Aomori	24.1	4	2014
1649	Aomori	12.9	5	2014
1650	Aomori	15.9	6	2014
1651	Aomori	17.2	7	2014
1652	Aomori	10.5	8	2014
1653	Aomori	8.54	9	2014
1654	Aomori	8.16	10	2014
1655	Aomori	12.1	11	2014
1656	Aomori	8.31	12	2014
1657	Aomori	8.56	1	2015
1658	Aomori	14.1	2	2015
1659	Aomori	34.2	3	2015
1660	Aomori	25.7	4	2015
1661	Aomori	25.8	5	2015
1662	Aomori	25.8	6	2015
1663	Aomori	18.8	7	2015
1664	Aomori	13.1	8	2015
1665	Aomori	12.9	9	2015
1666	Aomori	12.5	10	2015
1667	Aomori	20.5	11	2015
1668	Aomori	23.4	12	2015
1669	Aomori	23.3	1	2016
1670	Aomori	22.9	2	2016
1671	Aomori	24.2	3	2016
1672	Aomori	22.1	4	2016
1673	Aomori	23.2	5	2016
1674	Aomori	21.3	6	2016
1675	Aomori	23.5	7	2016
1676	Aomori	12.5	8	2016
1677	Aomori	13.4	9	2016
1678	Aomori	20.2	10	2016
1679	Aomori	16.4	11	2016
1680	Aomori	18.8	12	2016
1681	Chiba	22.1	1	2013
1682	Chiba	28.4	2	2013
1683	Chiba	31.6	3	2013
1684	Chiba	20.8	4	2013
1685	Chiba	25.3	5	2013
1686	Chiba	29.3	6	2013
1687	Chiba	13.6	7	2013
1688	Chiba	6.74	8	2013
1689	Chiba	11.4	9	2013
1690	Chiba	10.8	10	2013
1691	Chiba	16.7	11	2013
1692	Chiba	24.3	12	2013
1693	Chiba	22.4	1	2014
1694	Chiba	21.6	2	2014
1695	Chiba	22.1	3	2014
1696	Chiba	15.5	4	2014
1697	Chiba	21.1	5	2014
1698	Chiba	25.2	6	2014
1699	Chiba	13.2	7	2014
1700	Chiba	8.94	8	2014
1701	Chiba	10.1	9	2014
1702	Chiba	12.8	10	2014
1703	Chiba	25.4	11	2014
1704	Chiba	16.6	12	2014
1705	Chiba	12.6	1	2015
1706	Chiba	24.6	2	2015
1707	Chiba	36	3	2015
1708	Chiba	26.4	4	2015
1709	Chiba	32.6	5	2015
1710	Chiba	31	6	2015
1711	Chiba	26.7	7	2015
1712	Chiba	15.6	8	2015
1713	Chiba	13.5	9	2015
1714	Chiba	19.2	10	2015
1715	Chiba	28.9	11	2015
1716	Chiba	30.9	12	2015
1717	Chiba	38.6	1	2016
1718	Chiba	32.6	2	2016
1719	Chiba	26.1	3	2016
1720	Chiba	24.1	4	2016
1721	Chiba	36.4	5	2016
1722	Chiba	37.1	6	2016
1723	Chiba	33.9	7	2016
1724	Chiba	13	8	2016
1725	Chiba	19.9	9	2016
1726	Chiba	26.3	10	2016
1727	Chiba	28.6	11	2016
1728	Chiba	29.6	12	2016
1729	Ehime	27	1	2013
1730	Ehime	23.8	2	2013
1731	Ehime	22.5	3	2013
1732	Ehime	14.1	4	2013
1733	Ehime	15.8	5	2013
1734	Ehime	19.4	6	2013
1735	Ehime	5.76	7	2013
1736	Ehime	4.05	8	2013
1737	Ehime	9.82	9	2013
1738	Ehime	13.8	10	2013
1739	Ehime	17.1	11	2013
1740	Ehime	24.2	12	2013
1741	Ehime	20.4	1	2014
1742	Ehime	19.5	2	2014
1743	Ehime	16	3	2014
1744	Ehime	13.1	4	2014
1745	Ehime	18.1	5	2014
1746	Ehime	26.4	6	2014
1747	Ehime	19.1	7	2014
1748	Ehime	11.5	8	2014
1749	Ehime	10.7	9	2014
1750	Ehime	13.8	10	2014
1751	Ehime	31.4	11	2014
1752	Ehime	25.2	12	2014
1753	Ehime	24.1	1	2015
1754	Ehime	27.6	2	2015
1755	Ehime	42.5	3	2015
1756	Ehime	28.2	4	2015
1757	Ehime	55.2	5	2015
1758	Ehime	52.1	6	2015
1759	Ehime	35	7	2015
1760	Ehime	24.3	8	2015
1761	Ehime	19.9	9	2015
1762	Ehime	29.1	10	2015
1763	Ehime	48.1	11	2015
1764	Ehime	45.2	12	2015
1765	Ehime	48.8	1	2016
1766	Ehime	40.1	2	2016
1767	Ehime	28.3	3	2016
1768	Ehime	29.8	4	2016
1769	Ehime	38.6	5	2016
1770	Ehime	41.7	6	2016
1771	Ehime	34.2	7	2016
1772	Ehime	16.4	8	2016
1773	Ehime	23.7	9	2016
1774	Ehime	29.7	10	2016
1775	Ehime	19.1	11	2016
1776	Ehime	20.4	12	2016
1777	Fukui	33	1	2013
1778	Fukui	46.7	2	2013
1779	Fukui	52	3	2013
1780	Fukui	40.5	4	2013
1781	Fukui	43.5	5	2013
1782	Fukui	44.2	6	2013
1783	Fukui	28.6	7	2013
1784	Fukui	11.6	8	2013
1785	Fukui	21.2	9	2013
1786	Fukui	18.1	10	2013
1787	Fukui	18.5	11	2013
1788	Fukui	36.6	12	2013
1789	Fukui	30.1	1	2014
1790	Fukui	41.3	2	2014
1791	Fukui	42.9	3	2014
1792	Fukui	36	4	2014
1793	Fukui	42.5	5	2014
1794	Fukui	40.5	6	2014
1795	Fukui	20.2	7	2014
1796	Fukui	16.8	8	2014
1797	Fukui	19.2	9	2014
1798	Fukui	17.6	10	2014
1799	Fukui	34.5	11	2014
1800	Fukui	33.5	12	2014
1801	Fukui	25.5	1	2015
1802	Fukui	35.3	2	2015
1803	Fukui	61.8	3	2015
1804	Fukui	37.9	4	2015
1805	Fukui	35.7	5	2015
1806	Fukui	34.1	6	2015
1807	Fukui	16.3	7	2015
1808	Fukui	18.7	8	2015
1809	Fukui	17.8	9	2015
1810	Fukui	21.1	10	2015
1811	Fukui	31	11	2015
1812	Fukui	43.2	12	2015
1813	Fukui	63.9	1	2016
1814	Fukui	43.1	2	2016
1815	Fukui	25.5	3	2016
1816	Fukui	23.6	4	2016
1817	Fukui	39.5	5	2016
1818	Fukui	22.1	6	2016
1819	Fukui	22.1	7	2016
1820	Fukui	12.7	8	2016
1821	Fukui	10.7	9	2016
1822	Fukui	14.5	10	2016
1823	Fukui	20.3	11	2016
1824	Fukui	44.2	12	2016
1825	Fukuoka	20	1	2013
1826	Fukuoka	24.2	2	2013
1827	Fukuoka	28.1	3	2013
1828	Fukuoka	17.6	4	2013
1829	Fukuoka	25.2	5	2013
1830	Fukuoka	28.2	6	2013
1831	Fukuoka	13	7	2013
1832	Fukuoka	9.38	8	2013
1833	Fukuoka	14	9	2013
1834	Fukuoka	13.8	10	2013
1835	Fukuoka	21.3	11	2013
1836	Fukuoka	36.7	12	2013
1837	Fukuoka	30.2	1	2014
1838	Fukuoka	29.5	2	2014
1839	Fukuoka	32.5	3	2014
1840	Fukuoka	30.7	4	2014
1841	Fukuoka	38	5	2014
1842	Fukuoka	46.1	6	2014
1843	Fukuoka	21.9	7	2014
1844	Fukuoka	14.9	8	2014
1845	Fukuoka	16	9	2014
1846	Fukuoka	22.6	10	2014
1847	Fukuoka	45	11	2014
1848	Fukuoka	39.3	12	2014
1849	Fukuoka	26	1	2015
1850	Fukuoka	39.2	2	2015
1851	Fukuoka	52.6	3	2015
1852	Fukuoka	29.4	4	2015
1853	Fukuoka	47.1	5	2015
1854	Fukuoka	38.6	6	2015
1855	Fukuoka	25.9	7	2015
1856	Fukuoka	21.1	8	2015
1857	Fukuoka	18.3	9	2015
1858	Fukuoka	20	10	2015
1859	Fukuoka	34.9	11	2015
1860	Fukuoka	41.7	12	2015
1861	Fukuoka	39	1	2016
1862	Fukuoka	35.2	2	2016
1863	Fukuoka	30.9	3	2016
1864	Fukuoka	25.1	4	2016
1865	Fukuoka	39.8	5	2016
1866	Fukuoka	29.3	6	2016
1867	Fukuoka	30.4	7	2016
1868	Fukuoka	15.9	8	2016
1869	Fukuoka	24.8	9	2016
1870	Fukuoka	29.1	10	2016
1871	Fukuoka	27.2	11	2016
1872	Fukuoka	27.9	12	2016
1873	Fukushima	17.4	1	2013
1874	Fukushima	22.3	2	2013
1875	Fukushima	28.4	3	2013
1876	Fukushima	21.8	4	2013
1877	Fukushima	22.8	5	2013
1878	Fukushima	25.9	6	2013
1879	Fukushima	11.3	7	2013
1880	Fukushima	4.85	8	2013
1881	Fukushima	9.38	9	2013
1882	Fukushima	8.4	10	2013
1883	Fukushima	11.4	11	2013
1884	Fukushima	17.4	12	2013
1885	Fukushima	13.7	1	2014
1886	Fukushima	15.9	2	2014
1887	Fukushima	23	3	2014
1888	Fukushima	15.2	4	2014
1889	Fukushima	20.7	5	2014
1890	Fukushima	25.6	6	2014
1891	Fukushima	11.3	7	2014
1892	Fukushima	7.63	8	2014
1893	Fukushima	6.64	9	2014
1894	Fukushima	10.2	10	2014
1895	Fukushima	21.4	11	2014
1896	Fukushima	13.1	12	2014
1897	Fukushima	15.5	1	2015
1898	Fukushima	21.6	2	2015
1899	Fukushima	28.2	3	2015
1900	Fukushima	25.8	4	2015
1901	Fukushima	36.5	5	2015
1902	Fukushima	28.4	6	2015
1903	Fukushima	20.8	7	2015
1904	Fukushima	12.9	8	2015
1905	Fukushima	13.7	9	2015
1906	Fukushima	16.2	10	2015
1907	Fukushima	22.6	11	2015
1908	Fukushima	19.6	12	2015
1909	Fukushima	24.7	1	2016
1910	Fukushima	23.9	2	2016
1911	Fukushima	19.5	3	2016
1912	Fukushima	16.1	4	2016
1913	Fukushima	21.6	5	2016
1914	Fukushima	19.2	6	2016
1915	Fukushima	17	7	2016
1916	Fukushima	9.14	8	2016
1917	Fukushima	12	9	2016
1918	Fukushima	15.6	10	2016
1919	Fukushima	22.4	11	2016
1920	Fukushima	23.1	12	2016
1921	Gifu	8.57	1	2013
1922	Gifu	14.2	2	2013
1923	Gifu	15.6	3	2013
1924	Gifu	7.5	4	2013
1925	Gifu	9.6	5	2013
1926	Gifu	11	6	2013
1927	Gifu	7.94	7	2013
1928	Gifu	4.58	8	2013
1929	Gifu	4.29	9	2013
1930	Gifu	3.9	10	2013
1931	Gifu	5.41	11	2013
1932	Gifu	9.11	12	2013
1933	Gifu	8.13	1	2014
1934	Gifu	11.9	2	2014
1935	Gifu	11.4	3	2014
1936	Gifu	7.73	4	2014
1937	Gifu	11.4	5	2014
1938	Gifu	17.2	6	2014
1939	Gifu	9.25	7	2014
1940	Gifu	7.15	8	2014
1941	Gifu	4.94	9	2014
1942	Gifu	5.92	10	2014
1943	Gifu	12	11	2014
1944	Gifu	7.49	12	2014
1945	Gifu	6.15	1	2015
1946	Gifu	8.86	2	2015
1947	Gifu	13.3	3	2015
1948	Gifu	11.4	4	2015
1949	Gifu	19.9	5	2015
1950	Gifu	14.8	6	2015
1951	Gifu	12.3	7	2015
1952	Gifu	6.2	8	2015
1953	Gifu	5.51	9	2015
1954	Gifu	6.69	10	2015
1955	Gifu	14.6	11	2015
1956	Gifu	17.4	12	2015
1957	Gifu	21.2	1	2016
1958	Gifu	15.7	2	2016
1959	Gifu	12.5	3	2016
1960	Gifu	13.4	4	2016
1961	Gifu	18	5	2016
1962	Gifu	16.9	6	2016
1963	Gifu	13.7	7	2016
1964	Gifu	8.71	8	2016
1965	Gifu	7.23	9	2016
1966	Gifu	8.61	10	2016
1967	Gifu	9.06	11	2016
1968	Gifu	8.86	12	2016
1969	Gunma	12.6	1	2013
1970	Gunma	14.8	2	2013
1971	Gunma	22.5	3	2013
1972	Gunma	18.2	4	2013
1973	Gunma	22.2	5	2013
1974	Gunma	24.9	6	2013
1975	Gunma	13.6	7	2013
1976	Gunma	10	8	2013
1977	Gunma	17.8	9	2013
1978	Gunma	14.5	10	2013
1979	Gunma	20.5	11	2013
1980	Gunma	29.5	12	2013
1981	Gunma	24.8	1	2014
1982	Gunma	23.6	2	2014
1983	Gunma	32.6	3	2014
1984	Gunma	32.1	4	2014
1985	Gunma	36.6	5	2014
1986	Gunma	48.2	6	2014
1987	Gunma	22	7	2014
1988	Gunma	14.7	8	2014
1989	Gunma	15.1	9	2014
1990	Gunma	21.6	10	2014
1991	Gunma	42.8	11	2014
1992	Gunma	26.4	12	2014
1993	Gunma	22.7	1	2015
1994	Gunma	35.6	2	2015
1995	Gunma	52.2	3	2015
1996	Gunma	42.1	4	2015
1997	Gunma	56.3	5	2015
1998	Gunma	43.7	6	2015
1999	Gunma	30	7	2015
[truncated: 3,185 more rows]
