# Supplementary material for: Exposure to air pollution and scarlet fever resurgence in China: a six-year surveillance study
Source: Nat Commun. 2020 Aug 25;11:4229. doi: 10.1038/s41467-020-17987-8 (PMC7447791; doi:10.1038/s41467-020-17987-8)
Supplement: Supplementary file 4 — Source Data [file 41467_2020_17987_MOESM4_ESM.zip › SUPPLEMENT 6/BOX PLOT_PRE_PRO-SURGE.R]

#---------------------------------------------------------------------
#                         SUPPLEMENT 6 
#---------------------------------------------------------------------
#LOAD PACKAGES
library(ggpubr);library(ggplot2);library(reshape2)

#IMPORT DATA
data2 <- read.csv("E:/Scarlet fever R_code & Data_20200429/SUPPLEMENT 6/weather_2004-2018.csv",header=T)
# write.csv(data2,"E:/猩紅熱R_code & Data_20190722/猩紅熱R_code & Data_20190722/sharon/revise/SUPPLEMENT 6/weather_2004-2018.csv",row.names=FALSE)


data2[,"Period"]<-NaN
data2[,"Period"]<-ifelse(data2$year <2011,"Before\n2011","After\n2011")
Weather<-c("meantemp" , "humi"  ,"pressure","rain","windspeed","sun" )

#CREATE LONG FORMAT DATA SET
plot_data_weather<-melt(data2,id=c("Province","Period"), measure.vars = Weather)


plot_data_weather$Period <- factor(plot_data_weather$Period)
plot_data_weather$Period<-relevel(plot_data_weather$Period,"Before\n2011")
plot_data_weather$variable <- factor(plot_data_weather$variable , levels = levels(plot_data_weather$variable)
                                     ,labels = c( "Mean temp (°C)",
                                                  "RH (%)",
                                                  "Ap (Pa)",
                                                  "Precipitation (mm)",
                                                  "WS (m/s)",
                                                  "Sunlight (h)"
                                     ))       

#SET WORKING DIRECTORY 
work_dir <- "E:/Scarlet fever R_code & Data_20200429/SUPPLEMENT 6"
setwd(work_dir)
tiff(file = "SUPPLEMENT_6.tiff", width = 3000, height = 1000, res = 300)

#levels(plot_data_air$variable)
ggplot(plot_data_weather,aes(y=value, x=Period,fill=Period))+
  # scale_fill_brewer(palette="Set2") +
  geom_boxplot(alpha=0.3,width=0.8,aes(fill = Period))+
  #scale_fill_grey(start=0.7,end=0.9)+
  scale_y_continuous(expand=c(0,0))+
  #scale_y_continuous(limits=c(0,100),expand=c(0,0))+
  facet_wrap(~variable,nrow=1,scales='free', labeller = label_value)+
  stat_summary(fun.y = mean, aes(group=Period),position = position_dodge(0.75),
               geom = "point",  size = 1,
               show.legend = FALSE)+
  stat_summary(fun.y = mean, aes(label=round(..y..,2),group=Period),
               vjust = 2,
               geom = "text",  size = 2.3,
               show.legend = FALSE)+
  stat_compare_means( method = "t.test",aes(label = ifelse(p < 0.001,sprintf("   t-test, p < 0.001"), sprintf("  t-test, p = %4.3f",as.numeric(..p.format..)))),label.y.npc =0.97,size=2.4)+
  # stat_compare_means(label="p.format",
  #                    label.x.npc = 'left', label.y.npc = 0.37, size=5.5)+
  theme_bw()+
  labs(size= "Nitrogen",
       y = "Value")+
  theme(strip.background = element_blank(),
        panel.border = element_rect(colour = "black"),
        legend.position = "none",
        axis.text.x = element_text(colour="black",size=7),
        axis.text.y = element_text(colour="black",size=7),  
        axis.title.x = element_text(colour="black",size=7 ),
        axis.title.y = element_text(colour="black",size=7 ),
        #text=element_text(family="Times"),
        strip.text = element_text(size=8),
        legend.text=element_text(size=7)
  )
dev.off()          
