# Supplementary material for: Exposure to air pollution and scarlet fever resurgence in China: a six-year surveillance study
Source: Nat Commun. 2020 Aug 25;11:4229. doi: 10.1038/s41467-020-17987-8 (PMC7447791; doi:10.1038/s41467-020-17987-8)
Supplement: Supplementary file 4 — Source Data [file 41467_2020_17987_MOESM4_ESM.zip › SUPPLEMENT 7/weather_2004-2018.csv]

	Name	year	Month	humi	rain	meantemp	maxtemp	mintemp	windspeed	pressure	sun	Y	rate	seq	Province	number	popu
1	¤W®ü	2004	1	70	93.45	4.5	7.85	1.85	2.25	1026.05	112.8	31.196605	0.1121	1	Shanghai	15	24256393
2	¤W®ü	2004	2	66	66.25	9	13.85	5.45	2.55	1021.9	147.7	31.196605	0.0448	2	Shanghai	6	24256393
3	¤W®ü	2004	3	68.5	57.55	10.2	14.1	7.15	2.85	1020.75	131.95	31.196605	0.1495	3	Shanghai	20	24256393
4	¤W®ü	2004	4	66.5	108.15	16.4	21.6	12.2	2.65	1013.8	185.4	31.196605	0.2915	4	Shanghai	39	24256393
5	¤W®ü	2004	5	72.5	124.75	21.3	25.9	17.6	2.45	1009.2	184.05	31.196605	0.3438	5	Shanghai	46	24256393
6	¤W®ü	2004	6	75.5	148.2	24.75	28.45	22	2.25	1007.95	153.9	31.196605	0.4036	6	Shanghai	54	24256393
7	¤W®ü	2004	7	70.5	82.75	30	34.7	26.4	2.55	1004.95	257.45	31.196605	0.1196	7	Shanghai	16	24256393
8	¤W®ü	2004	8	74.5	100.5	29.15	32.75	26.5	2.9	1005.3	222.55	31.196605	0.0747	8	Shanghai	10	24256393
9	¤W®ü	2004	9	76.5	157.95	24.5	27.55	21.85	3	1013	135.65	31.196605	0.0673	9	Shanghai	9	24256393
10	¤W®ü	2004	10	66	6	19.4	23.3	16.1	2.7	1020.65	182.4	31.196605	0.1868	10	Shanghai	25	24256393
11	¤W®ü	2004	11	71.5	68.05	14.85	19.25	11.5	2.1	1023.3	142.75	31.196605	0.2466	11	Shanghai	33	24256393
12	¤W®ü	2004	12	76	95.95	9.3	12.45	6.7	2.6	1025.3	90.7	31.196605	0.5904	12	Shanghai	79	24256393
13	¤W®ü	2005	1	71	66.1	3.6	6.65	1.1	2.2	1025.65	101.05	31.196605	0.3828	13	Shanghai	68	24256393
14	¤W®ü	2005	2	75.5	129.1	4.55	7.1	2.45	2.65	1024.85	81.3	31.196605	0.1576	14	Shanghai	28	24256393
15	¤W®ü	2005	3	63.5	44.1	9.2	14.3	5.4	2.5	1022.2	169.05	31.196605	0.4053	15	Shanghai	72	24256393
16	¤W®ü	2005	4	64	37.1	18	23.55	13.55	2.5	1014.55	208.5	31.196605	0.6418	16	Shanghai	114	24256393
17	¤W®ü	2005	5	69.5	98.65	20.9	25.4	17.5	2.85	1009.75	177.6	31.196605	0.7431	17	Shanghai	132	24256393
18	¤W®ü	2005	6	70	34.9	26.65	31.2	23.1	2.55	1004.2	199.9	31.196605	0.6699	18	Shanghai	119	24256393
19	¤W®ü	2005	7	74.5	139.05	29.6	33.6	26.7	2.6	1005.4	159.85	31.196605	0.2083	19	Shanghai	37	24256393
20	¤W®ü	2005	8	75	331.2	28.5	32.05	26	2.9	1006.05	163.4	31.196605	0.0507	20	Shanghai	9	24256393
21	¤W®ü	2005	9	72.5	152.3	26.6	30.2	23.95	2.9	1012.95	171.4	31.196605	0.045	21	Shanghai	8	24256393
22	¤W®ü	2005	10	69.5	42.9	19.45	22.85	16.4	2.4	1020.5	147.35	31.196605	0.0901	22	Shanghai	16	24256393
23	¤W®ü	2005	11	68	63.15	15.5	19.25	12.75	2.15	1020.95	112.05	31.196605	0.2477	23	Shanghai	44	24256393
24	¤W®ü	2005	12	59.5	22.9	5.25	8.95	2.3	2.45	1028.1	117.3	31.196605	0.4391	24	Shanghai	78	24256393
25	¤W®ü	2006	1	77.5	151.1	6.15	9.15	3.8	2.45	1025	78	31.196605	0.3318	25	Shanghai	59	24256393
26	¤W®ü	2006	2	74.5	78.75	5.85	9.05	3.4	2.75	1027.15	89.05	31.196605	0.1294	26	Shanghai	23	24256393
27	¤W®ü	2006	3	64.5	39.35	11.35	16.45	7.45	2.55	1018.4	164.3	31.196605	0.4443	27	Shanghai	79	24256393
28	¤W®ü	2006	4	65	125.8	16.8	21.6	12.95	2.75	1012.4	169.9	31.196605	0.5231	28	Shanghai	93	24256393
29	¤W®ü	2006	5	70	114	21.05	25.05	17.7	2.65	1011.6	159	31.196605	0.5118	29	Shanghai	91	24256393
30	¤W®ü	2006	6	75.5	111.2	25.8	30.05	22.55	2.45	1005.65	135.5	31.196605	0.3037	30	Shanghai	54	24256393
31	¤W®ü	2006	7	75.5	258.05	29.6	33.25	26.85	2.8	1003.7	153.55	31.196605	0.1181	31	Shanghai	21	24256393
32	¤W®ü	2006	8	70	25.45	30.3	34.2	27.45	2.6	1006.65	250.15	31.196605	0.0675	32	Shanghai	12	24256393
33	¤W®ü	2006	9	72.5	94.25	24.05	27.2	21.4	2.4	1013.55	127.65	31.196605	0.1125	33	Shanghai	20	24256393
34	¤W®ü	2006	10	69.5	23.3	22.2	25.5	19.65	2.1	1018.3	132.4	31.196605	0.09	34	Shanghai	16	24256393
35	¤W®ü	2006	11	71	130.15	15.8	19.2	12.85	2.1	1019.6	101.55	31.196605	0.1969	35	Shanghai	35	24256393
36	¤W®ü	2006	12	70.5	14.95	8.4	11.8	5.5	1.95	1027.8	107.1	31.196605	0.4218	36	Shanghai	75	24256393
37	¤W®ü	2007	1	70.5	45.75	5.75	8.7	3.4	2	1028.6	91.6	31.196605	0.4848	37	Shanghai	88	24256393
38	¤W®ü	2007	2	73	66.85	9.65	14.1	6.3	2.3	1021.3	121.85	31.196605	0.1598	38	Shanghai	29	24256393
39	¤W®ü	2007	3	71	93.7	12.05	16.15	8.85	2.6	1018.9	124.55	31.196605	0.3581	39	Shanghai	65	24256393
40	¤W®ü	2007	4	65	89.55	15.85	20.6	12.05	2.2	1017.25	161.85	31.196605	0.8154	40	Shanghai	148	24256393
41	¤W®ü	2007	5	64.5	29.05	22.85	27.6	19.2	2.45	1009.2	183.05	31.196605	1.135	41	Shanghai	206	24256393
42	¤W®ü	2007	6	80	177.4	24.85	28.1	22.65	2.25	1006.9	72.6	31.196605	0.9862	42	Shanghai	179	24256393
43	¤W®ü	2007	7	73	200.9	30.05	34.35	26.75	1.9	1003.65	141.9	31.196605	0.2039	43	Shanghai	37	24256393
44	¤W®ü	2007	8	72.5	209.7	29.6	33.4	26.75	2.5	1005.8	215.5	31.196605	0.1102	44	Shanghai	20	24256393
45	¤W®ü	2007	9	75.5	186	25.3	28.25	23	2	1010.95	121	31.196605	0.1322	45	Shanghai	24	24256393
46	¤W®ü	2007	10	69	118.9	20.5	23.8	17.8	2.1	1019.45	133.4	31.196605	0.1322	46	Shanghai	24	24256393
47	¤W®ü	2007	11	66.5	17.15	14	17.4	11	1.75	1024.65	126.15	31.196605	0.3747	47	Shanghai	68	24256393
48	¤W®ü	2007	12	73.5	37.5	9.4	12	7.25	1.8	1023.9	76.1	31.196605	0.4022	48	Shanghai	73	24256393
49	¤W®ü	2008	1	74	98.75	4.35	6.95	2.35	2.05	1027.55	53.7	31.196605	0.5328	49	Shanghai	99	24256393
50	¤W®ü	2008	2	65	32.15	4.1	8.1	0.9	1.8	1028.15	146.65	31.196605	0.1668	50	Shanghai	31	24256393
51	¤W®ü	2008	3	63.5	30.95	11.5	16	7.9	2.15	1019.55	166.55	31.196605	0.3875	51	Shanghai	72	24256393
52	¤W®ü	2008	4	69	58.4	16	20.1	12.8	2.15	1015.3	119.7	31.196605	0.5059	52	Shanghai	94	24256393
53	¤W®ü	2008	5	66.5	95.2	21.7	26.65	17.95	2.1	1009.05	200.35	31.196605	0.8019	53	Shanghai	149	24256393
54	¤W®ü	2008	6	81	333.2	24.1	27.35	21.75	1.8	1005.8	53.55	31.196605	0.4629	54	Shanghai	86	24256393
55	¤W®ü	2008	7	71	115.05	30.35	34.5	27.2	2.3	1004	210.95	31.196605	0.113	55	Shanghai	21	24256393
56	¤W®ü	2008	8	75	244.45	28.5	32.25	25.6	1.85	1005.95	166.5	31.196605	0.0646	56	Shanghai	12	24256393
57	¤W®ü	2008	9	75	111.45	25.85	29.25	23.55	2.05	1011.25	138	31.196605	0.1076	57	Shanghai	20	24256393
58	¤W®ü	2008	10	73.5	58.2	20.85	24.05	18.15	1.6	1018.3	103.5	31.196605	0.1076	58	Shanghai	20	24256393
59	¤W®ü	2008	11	71	89.95	13.25	16.55	10.45	1.5	1023.15	99	31.196605	0.183	59	Shanghai	34	24256393
60	¤W®ü	2008	12	64.5	27.9	7.7	12.1	4.3	1.85	1025.05	130.25	31.196605	0.2637	60	Shanghai	49	24256393
61	¤W®ü	2009	1	66	46.6	4.05	8	1	1.75	1027.55	102.55	31.196605	0.222403475	61	Shanghai	42	24256393
62	¤W®ü	2009	2	79	129.2	9.1	12.05	6.75	2.05	1019.6	42.1	31.196605	0.153564304	62	Shanghai	29	24256393
63	¤W®ü	2009	3	69.5	72.2	10.7	14.6	7.35	2	1019.5	106.25	31.196605	0.2542	63	Shanghai	48	24256393
64	¤W®ü	2009	4	64.5	87	16.5	21.1	12.7	2.2	1015.9	195.15	31.196605	0.397149063	64	Shanghai	75	24256393
65	¤W®ü	2009	5	58.5	55	22.2	27.4	17.8	1.95	1012.25	220.1	31.196605	0.4342	65	Shanghai	82	24256393
66	¤W®ü	2009	6	73	152.95	26.25	30.65	23.1	1.9	1003.65	133.05	31.196605	0.3654	66	Shanghai	69	24256393
67	¤W®ü	2009	7	72	229.5	28.9	32.7	25.85	2	1004.05	181.55	31.196605	0.09	67	Shanghai	17	24256393
68	¤W®ü	2009	8	80	286.3	28	31.05	25.95	2.05	1005.95	114.75	31.196605	0.0953	68	Shanghai	18	24256393
69	¤W®ü	2009	9	75	105.9	25.2	28.05	23.05	1.9	1012.1	112.35	31.196605	0.0212	69	Shanghai	4	24256393
70	¤W®ü	2009	10	64	20.95	21.35	25	18.3	1.65	1016.9	190.25	31.196605	0.0741	70	Shanghai	14	24256393
71	¤W®ü	2009	11	76	123.95	12.25	16	9.65	1.9	1023.35	84.95	31.196605	0.0953	71	Shanghai	18	24256393
72	¤W®ü	2009	12	67.5	63.3	6.65	9.85	4.05	1.8	1024.5	110.5	31.196605	0.1059	72	Shanghai	20	24256393
73	¤W®ü	2010	1	69	39.7	5.5	9.35	2.55	1.85	1025.7	86.3	31.196605	0.0729	73	Shanghai	14	24256393
74	¤W®ü	2010	2	75	81.25	7.6	11.25	4.85	2	1020.7	82.5	31.196605	0.0521	74	Shanghai	10	24256393
75	¤W®ü	2010	3	71.5	182.6	9.35	13.45	6.3	2.35	1020.4	112.45	31.196605	0.0989	75	Shanghai	19	24256393
76	¤W®ü	2010	4	69.5	91.15	13.05	17.05	10	2.05	1018	125.7	31.196605	0.1458	76	Shanghai	28	24256393
77	¤W®ü	2010	5	69	73.3	20.85	24.95	17.8	2.1	1010	152.3	31.196605	0.3227	77	Shanghai	62	24256393
78	¤W®ü	2010	6	76	97.25	23.95	27.5	21.5	1.7	1007.75	100.85	31.196605	0.281103372	78	Shanghai	54	24256393
79	¤W®ü	2010	7	75	167.75	28.85	32.75	26.15	1.85	1005.55	140.2	31.196605	0.1041	79	Shanghai	20	24256393
80	¤W®ü	2010	8	69.5	174	30.8	35.2	27.65	1.9	1007.6	217.25	31.196605	0.0469	80	Shanghai	9	24256393
81	¤W®ü	2010	9	74	184.7	26.2	29.6	23.95	1.9	1011.6	151.35	31.196605	0.0312	81	Shanghai	6	24256393
82	¤W®ü	2010	10	67.5	74.15	19.25	22.4	16.6	1.85	1018.75	112.05	31.196605	0.0833	82	Shanghai	16	24256393
83	¤W®ü	2010	11	63.5	8.3	14.1	17.9	10.8	1.4	1022	105.8	31.196605	0.33836517	83	Shanghai	65	24256393
84	¤W®ü	2010	12	59.5	45.4	8	12.2	4.7	2.05	1020.15	103.6	31.196605	0.5726	84	Shanghai	110	24256393
85	¤W®ü	2011	1	60.5	15.25	1.7	4.55	-0.65	1.85	1029.95	76.55	31.196605	0.3041	85	Shanghai	70	24256393
86	¤W®ü	2011	2	69	16.9	6.25	10.35	3.3	1.7	1022.05	95.05	31.196605	0.1477	86	Shanghai	34	24256393
87	¤W®ü	2011	3	57	37.75	9.35	13.8	5.6	1.95	1023.65	179.3	31.196605	0.6603	87	Shanghai	152	24256393
88	¤W®ü	2011	4	61	31.2	16.15	21.65	11.9	1.95	1015.15	190.7	31.196605	1.3467	88	Shanghai	310	24256393
89	¤W®ü	2011	5	62	36.8	21.75	26.75	17.9	2	1010.2	185.65	31.196605	3.4667	89	Shanghai	798	24256393
90	¤W®ü	2011	6	81	315.65	24.35	27.85	21.8	1.8	1004.75	87.75	31.196605	3.0496	90	Shanghai	702	24256393
91	¤W®ü	2011	7	71	67.9	30.1	34.1	27.35	2	1002.65	158.7	31.196605	1.055640692	91	Shanghai	243	24256393
92	¤W®ü	2011	8	78	272.9	28.1	31.5	25.65	1.95	1005.05	119.3	31.196605	0.3041	92	Shanghai	70	24256393
93	¤W®ü	2011	9	70.5	26.75	24.5	28.15	21.95	1.9	1011.35	170.8	31.196605	0.3736	93	Shanghai	86	24256393
94	¤W®ü	2011	10	67.5	49	19.2	22.2	16.7	1.7	1019.15	119.4	31.196605	0.6038	94	Shanghai	139	24256393
95	¤W®ü	2011	11	75.5	54.9	16.7	19.9	14.15	1.7	1020.55	73.75	31.196605	1.442274526	95	Shanghai	332	24256393
96	¤W®ü	2011	12	66.5	31.7	6.7	9.7	4.1	1.8	1027.85	70.9	31.196605	2.0982	96	Shanghai	483	24256393
97	¤W®ü	2012	1	67	57.7	4.9	7.3	2.85	1.7	1025.85	48.5	31.196605	0.8349	97	Shanghai	196	24256393
98	¤W®ü	2012	2	71.5	90.05	4.6	7.1	2.5	1.9	1023.45	51.75	31.196605	0.4729	98	Shanghai	111	24256393
99	¤W®ü	2012	3	70.5	126.55	9.65	13.55	6.7	1.95	1019.75	126.1	31.196605	0.7668	99	Shanghai	180	24256393
100	¤W®ü	2012	4	67.5	78.55	17.55	22.4	14	2.1	1011.65	165.5	31.196605	1.222598511	100	Shanghai	287	24256393
101	¤W®ü	2012	5	68	128.1	21.45	25.85	17.95	1.85	1009.55	167.1	31.196605	1.6827	101	Shanghai	395	24256393
102	¤W®ü	2012	6	78	124.45	24.5	27.8	22.4	1.85	1003.75	95.4	31.196605	1.0394	102	Shanghai	244	24256393
103	¤W®ü	2012	7	69.5	129.3	29.8	33.9	26.8	2.1	1003.35	211.2	31.196605	0.2471	103	Shanghai	58	24256393
104	¤W®ü	2012	8	72.5	208.4	29	32.6	26.65	2.45	1003.8	193.2	31.196605	0.144837454	104	Shanghai	34	24256393
105	¤W®ü	2012	9	67	92.6	23.8	27.45	21.35	1.95	1012.75	158.9	31.196605	0.1193	105	Shanghai	28	24256393
106	¤W®ü	2012	10	62	20.75	19.95	23.55	16.8	1.65	1017.5	164.8	31.196605	0.2641	106	Shanghai	62	24256393
107	¤W®ü	2012	11	64.5	125.65	12.4	15.75	9.35	1.9	1019.5	101.1	31.196605	0.7753	107	Shanghai	182	24256393
108	¤W®ü	2012	12	65	87.65	6.45	9.25	3.8	2.05	1024.25	65	31.196605	1.3461	108	Shanghai	316	24256393
109	¤W®ü	2013	1	68	24.7	4.85	8.5	2.05	1.65	1026.45	76.25	31.196605	1.0502	109	Shanghai	250	24256393
110	¤W®ü	2013	2	74	85.35	6.9	9.75	4.5	1.95	1024.45	70.55	31.196605	0.222648821	110	Shanghai	53	24256393
111	¤W®ü	2013	3	64	67.2	11.1	16.5	7.25	2.05	1018.65	153.3	31.196605	0.630138173	111	Shanghai	150	24256393
112	¤W®ü	2013	4	56.5	68.75	15.45	20.55	11.2	2.2	1014.1	203.9	31.196605	0.752	112	Shanghai	179	24256393
113	¤W®ü	2013	5	70.5	109.25	21.4	25.2	18.3	2.1	1009.7	156.5	31.196605	0.8948	113	Shanghai	213	24256393
114	¤W®ü	2013	6	76.5	187.1	24.25	27.2	22.05	1.8	1005.75	72.3	31.196605	0.6511	114	Shanghai	155	24256393
115	¤W®ü	2013	7	58.5	83.7	32	36.55	28.05	2.3	1004.15	263.25	31.196605	0.2268	115	Shanghai	54	24256393
116	¤W®ü	2013	8	62.5	103	31.1	35.35	28	2.35	1005	242.15	31.196605	0.1722	116	Shanghai	41	24256393
117	¤W®ü	2013	9	69.5	90.65	25.3	28.75	22.85	1.85	1013.3	177.05	31.196605	0.1974	117	Shanghai	47	24256393
118	¤W®ü	2013	10	68	270.15	20.1	23.35	17.4	2	1019	136.05	31.196605	0.3151	118	Shanghai	75	24256393
119	¤W®ü	2013	11	61.5	16.85	13.85	17.75	10.45	1.7	1022.25	109.65	31.196605	0.7856	119	Shanghai	187	24256393
120	¤W®ü	2013	12	62.5	47.25	6.6	10.55	3.4	1.65	1025.05	75.1	31.196605	1.5417	120	Shanghai	367	24256393
121	¤W®ü	2014	1	65	20.4	7.15	11.3	3.75	1.75	1025.5	108.65	31.196605	1.0103	121	Shanghai	244	24256393
122	¤W®ü	2014	2	75.5	139.45	6.4	9.05	4.4	2.2	1023.7	55.45	31.196605	0.3105	122	Shanghai	75	24256393
123	¤W®ü	2014	3	65.5	63.55	11.7	15.6	8.55	2.05	1020.5	155.35	31.196605	1.0393	123	Shanghai	251	24256393
124	¤W®ü	2014	4	71	145.35	15.95	19.85	12.85	1.95	1016.05	121.25	31.196605	1.4989	124	Shanghai	362	24256393
125	¤W®ü	2014	5	61.5	61.25	21.8	26.2	18.4	1.9	1010.7	182.3	31.196605	2.6499	125	Shanghai	640	24256393
126	¤W®ü	2014	6	79.5	218.7	23.5	26.6	21.25	1.7	1005.35	71.75	31.196605	2.1117	126	Shanghai	510	24256393
127	¤W®ü	2014	7	80.5	209.3	27.6	31.15	24.8	1.85	1005.35	127.5	31.196605	0.5714	127	Shanghai	138	24256393
128	¤W®ü	2014	8	82	253.75	26.45	29.4	24.35	1.65	1006.75	81.55	31.196605	0.1946	128	Shanghai	47	24256393
129	¤W®ü	2014	9	79	178.75	24.45	27.45	22.35	2.05	1011.35	103.5	31.196605	0.294	129	Shanghai	71	24256393
130	¤W®ü	2014	10	67.5	40.1	20.35	24.1	17.25	1.9	1018.7	183.75	31.196605	0.5548	130	Shanghai	134	24256393
131	¤W®ü	2014	11	70.5	39.2	14.95	18.1	12.1	1.7	1021.9	83.6	31.196605	1.5444	131	Shanghai	373	24256393
132	¤W®ü	2014	12	58	5.4	6.05	9.7	3	1.6	1027.75	129.45	31.196605	3.0184	132	Shanghai	729	24256393
133	¤W®ü	2015	1	67	60.5	6.35	10.3	3.45	1.65	1026.5	115.25	31.196605	2.7333	133	Shanghai	663	24256393
134	¤W®ü	2015	2	70	82.8	7.1	10.3	4.5	1.4	1023.85	97.15	31.196605	0.412255583	134	Shanghai	100	24256393
135	¤W®ü	2015	3	72	98.2	10.9	14.75	7.8	1.55	1021.85	137.9	31.196605	1.2326	135	Shanghai	299	24256393
136	¤W®ü	2015	4	66.5	111.4	16.15	21.2	12.1	1.75	1015.55	173.9	31.196605	2.523	136	Shanghai	612	24256393
137	¤W®ü	2015	5	71	116.9	20.65	24.6	17.55	1.55	1009.35	162.65	31.196605	3.5949	137	Shanghai	872	24256393
138	¤W®ü	2015	6	81	434.25	24.25	27.75	21.75	1.45	1005.6	82.35	31.196605	2.4983	138	Shanghai	606	24256393
139	¤W®ü	2015	7	79	191.35	26.75	30.2	24.15	1.5	1004.75	121.1	31.196605	0.6184	139	Shanghai	150	24256393
140	¤W®ü	2015	8	75.5	189.5	27.95	31.55	25.25	1.6	1006.85	161.95	31.196605	0.2721	140	Shanghai	66	24256393
141	¤W®ü	2015	9	72.5	131.45	24.45	27.75	21.8	1.45	1012.8	146.1	31.196605	0.404	141	Shanghai	98	24256393
142	¤W®ü	2015	10	69.5	63.95	19.9	23.55	16.65	1.3	1019.05	158.3	31.196605	0.977045733	142	Shanghai	237	24256393
143	¤W®ü	2015	11	80.5	112.75	14.15	16.85	11.8	1.4	1022.8	59.6	31.196605	1.978826801	143	Shanghai	480	24256393
144	¤W®ü	2015	12	72.5	80.5	8.15	11.15	5.45	1.3	1027	94.35	31.196605	2.0448	144	Shanghai	496	24256393
145	¤W®ü	2016	1	69.62	75.3	4.81	7.75	2.5	1.6	1027.04	NA	31.196605	1.45940905	145	Shanghai	354	24256393
146	¤W®ü	2016	2	61.75	23	7.2	11.95	3.4	1.55	1026.35	NA	31.196605	0.469971365	146	Shanghai	114	24256393
147	¤W®ü	2016	3	66.1	54.8	11.3	15.6	7.8	1.75	1021.5	128	31.196605	1.042969231	147	Shanghai	253	24256393
148	¤W®ü	2016	4	74.65	148.15	16.85	21.15	13.6	1.6	1013.05	119	31.196605	1.496485294	148	Shanghai	363	24256393
149	¤W®ü	2016	5	75.45	150.95	20.75	24.45	17.5	1.5	1011.05	122.5	31.196605	1.912882569	149	Shanghai	464	24256393
150	¤W®ü	2016	6	82.75	280.45	24.25	27.75	21.55	1.4	1006.8	91.5	31.196605	1.199678713	150	Shanghai	291	24256393
151	¤W®ü	2016	7	75	139.95	29.95	34.25	26.95	1.3	1005.25	173	31.196605	0.313322667	151	Shanghai	76	24256393
152	¤W®ü	2016	8	69.9	60	29.75	33.6	26.8	1.6	1005.3	259	31.196605	0.214378667	152	Shanghai	52	24256393
153	¤W®ü	2016	9	76.05	263.2	25.1	28.4	22.3	1.45	1011.3	94.5	31.196605	0.395755102	153	Shanghai	96	24256393
154	¤W®ü	2016	10	78.85	287.3	21	23.25	19.2	1.6	1017.2	36.5	31.196605	0.482339033	154	Shanghai	117	24256393
155	¤W®ü	2016	11	77.5	60.4	13.75	17.15	11	1.35	1022.7	89.5	31.196605	1.092477296	155	Shanghai	265	24256393
156	¤W®ü	2016	12	72.84	52	9.5	13.15	6.75	1.39	1025.82	103	31.196605	1.966459133	156	Shanghai	477	24256393
157	¤W®ü	2017	1	71.59	63.85	7.14	10.29	4.71	1.55	1026.52	97.2	31.196605	1.3018	157	Shanghai	315	24256393
158	¤W®ü	2017	2	64.55	19.45	7.1	11.35	3.6	1.65	1025.85	108.8	31.196605	0.4629	158	Shanghai	112	24256393
159	¤W®ü	2017	3	66.2	89.05	10.6	14.45	7.3	1.6	1020.8	133.9	31.196605	0.9423	159	Shanghai	228	24256393
160	¤W®ü	2017	4	62.95	93.3	17.45	22.33	13.39	1.53	1013.87	199.8	31.196605	1.8267	160	Shanghai	442	24256393
161	¤W®ü	2017	5	65.32	62.25	22.14	26.74	18.49	1.58	1011.81	217.7	31.196605	3.2814	161	Shanghai	794	24256393
162	¤W®ü	2017	6	77.2	176.8	24.05	27.45	21.5	1.35	1007.55	111.6	31.196605	2.521	162	Shanghai	610	24256393
163	¤W®ü	2017	7	65.6	54.45	31.95	36.45	28.4	1.45	1006.05	243.65	31.196605	0.686	163	Shanghai	166	24256393
164	¤W®ü	2017	8	74.25	254.85	29.7	33.85	26.9	1.4	1005.75	169.75	31.196605	0.3595	164	Shanghai	87	24256393
165	¤W®ü	2017	9	77.05	315.7	24.8	27.9	22.45	1.45	1011.65	112.05	31.196605	0.4505	165	Shanghai	109	24256393
166	¤W®ü	2017	10	74.25	80.45	19.4	22.4	16.9	1.7	1019.85	127.2	31.196605	0.5373	166	Shanghai	130	24256393
167	¤W®ü	2017	11	71.45	77.4	13.95	17.3	11.2	1.35	1023.15	107.05	31.196605	1.7936	167	Shanghai	434	24256393
168	¤W®ü	2017	12	62.1	20.4	7.5	10.9	4.45	1.35	1027.65	149.1	31.196605	3.1781	168	Shanghai	769	24256393
169	¤W®ü	2018	1	71.95	99.2	4.65	7.35	2.4	1.65	1025.8	79.3	31.196605	2.1254	169	Shanghai	514	24256393
170	¤W®ü	2018	2	65.4	60.1	5.6	9.6	2.25	1.55	1024.8	131.8	31.196605	0.5086	170	Shanghai	123	24256393
171	¤W®ü	2018	3	74.1	75.35	12.35	17.35	8.5	1.7	1019.25	168.9	31.196605	0.9056	171	Shanghai	219	24256393
172	¤W®ü	2018	4	65.05	NA	17.81	22.9	13.5	1.67	1014.99	186.8	31.196605	1.9724	172	Shanghai	477	24256393
173	¤W®ü	2018	5	74.34	154.35	22.45	26.65	19.1	1.52	1010.39	143.7	31.196605	2.9028	173	Shanghai	702	24256393
174	¤W®ü	2018	6	73	75.5	25.35	29.3	22.2	1.35	1006.35	172.15	31.196605	1.9518	174	Shanghai	472	24256393
175	¤W®ü	2018	7	76.45	128.85	29.35	33.05	26.7	1.65	1004.75	220.6	31.196605	0.6244	175	Shanghai	151	24256393
176	¤W®ü	2018	8	77.7	239.95	29.5	32.7	27.1	1.85	1003.5	218.75	31.196605	0.3391	176	Shanghai	82	24256393
177	¤W®ü	2018	9	73.05	138.05	26.1	29.35	23.65	1.2	1012.2	141.5	31.196605	0.3143	177	Shanghai	76	24256393
178	¤W®ü	2018	10	62.8	32.8	19.05	22.55	15.9	1.35	1019.85	173.7	31.196605	0.736	178	Shanghai	178	24256393
179	¤W®ü	2018	11	78.95	99.5	14.75	18	12	1.15	1022.55	99.05	31.196605	2.0427	179	Shanghai	494	24256393
180	¤W®ü	2018	12	78.3	146.7	8.5	11.2	6.1	1.55	1027.25	54.35	31.196605	3.672	180	Shanghai	888	24256393
181	¤s¦è	2004	1	55	4.19	-6.46	0.35	-11.52	2.04	915.81	169.83	37.575897	0.0634	1	Shanxi	21	36479128
182	¤s¦è	2004	2	43.28	10.02	-0.36	7.29	-6.33	2.66	912.03	225.11	37.575897	0.0815	2	Shanxi	27	36479128
183	¤s¦è	2004	3	41.39	4.04	5.01	12.34	-0.75	2.82	910.88	210.76	37.575897	0.169	3	Shanxi	56	36479128
184	¤s¦è	2004	4	39.78	16.57	14.22	22.46	6.63	2.6	906.71	269.56	37.575897	0.4496	4	Shanxi	149	36479128
185	¤s¦è	2004	5	48.72	48.17	17.19	24.32	10.34	2.63	904.92	272.09	37.575897	0.4586	5	Shanxi	152	36479128
186	¤s¦è	2004	6	57.56	76.27	20.98	27.58	14.89	2.15	904.47	217.06	37.575897	0.4978	6	Shanxi	165	36479128
187	¤s¦è	2004	7	70.17	122.78	22.54	28.49	17.57	1.97	902.08	217.75	37.575897	0.2233	7	Shanxi	74	36479128
188	¤s¦è	2004	8	77.28	106.8	20.31	25.64	16.26	1.82	905.34	167.68	37.575897	0.1297	8	Shanxi	43	36479128
189	¤s¦è	2004	9	67.83	46.53	16.38	23.54	10.87	1.86	910.87	202.59	37.575897	0.2353	9	Shanxi	78	36479128
190	¤s¦è	2004	10	58.89	14.43	9.19	17.02	3.23	1.84	916.43	214.4	37.575897	0.3651	10	Shanxi	121	36479128
191	¤s¦è	2004	11	58.17	8.51	2.11	9.7	-3.27	2.03	916.4	198.66	37.575897	0.5009	11	Shanxi	166	36479128
192	¤s¦è	2004	12	63.72	12.85	-3.39	2.29	-7.59	2.07	916.56	137.08	37.575897	0.6487	12	Shanxi	215	36479128
193	¤s¦è	2005	1	60.72	0.94	-7.84	-1.02	-13.02	1.83	915.32	167.21	37.575897	0.5008	13	Shanxi	167	36479128
194	¤s¦è	2005	2	61.11	6.97	-5.03	1.14	-9.83	2.12	913.94	140.64	37.575897	0.1259	14	Shanxi	42	36479128
195	¤s¦è	2005	3	39.33	3.16	3.38	11.39	-3.13	2.53	913	252.57	37.575897	0.2639	15	Shanxi	88	36479128
196	¤s¦è	2005	4	34.89	15.28	13.32	21.25	5.56	2.84	907.23	266.54	37.575897	0.5277	16	Shanxi	176	36479128
197	¤s¦è	2005	5	49	50.76	17.9	24.87	11.22	2.7	904.12	261.08	37.575897	0.6567	17	Shanxi	219	36479128
198	¤s¦è	2005	6	48.56	55.05	23.48	31.01	16.25	2.18	900.34	266.87	37.575897	0.7107	18	Shanxi	237	36479128
199	¤s¦è	2005	7	63.5	80.19	24.32	30.63	18.88	1.97	902.51	226.66	37.575897	0.1979	19	Shanxi	66	36479128
200	¤s¦è	2005	8	71.72	100.43	21.54	27.76	16.66	1.73	905.02	212.39	37.575897	0.1139	20	Shanxi	38	36479128
201	¤s¦è	2005	9	70.56	101.72	17.52	23.48	12.74	1.67	911.12	165.6	37.575897	0.2039	21	Shanxi	68	36479128
202	¤s¦è	2005	10	64.67	20.54	9.51	16.27	4.27	1.78	915.97	194.16	37.575897	0.2249	22	Shanxi	75	36479128
203	¤s¦è	2005	11	49.28	1.96	3.54	11.31	-2.24	2.16	914.09	197.97	37.575897	0.2969	23	Shanxi	99	36479128
204	¤s¦è	2005	12	43.28	1.28	-6.92	0.03	-11.98	2.39	918.63	189.81	37.575897	0.2489	24	Shanxi	83	36479128
205	¤s¦è	2006	1	66.28	8.47	-5.32	0.52	-9.69	1.72	915.53	97.51	37.575897	0.2325	25	Shanxi	78	36479128
206	¤s¦è	2006	2	49.94	7.06	-2.09	4.77	-7.25	2.46	915.79	174.85	37.575897	0.1401	26	Shanxi	47	36479128
207	¤s¦è	2006	3	33.56	1.21	5.22	13.39	-1.82	2.72	909.44	252.41	37.575897	0.1908	27	Shanxi	64	36479128
208	¤s¦è	2006	4	36.39	18.89	12.67	20.3	5.34	3	905.19	244.86	37.575897	0.1997	28	Shanxi	67	36479128
209	¤s¦è	2006	5	50.89	65.85	17.58	24.58	11.11	2.52	906.22	236.28	37.575897	0.3279	29	Shanxi	110	36479128
210	¤s¦è	2006	6	51.28	63.77	22.17	29.28	15.53	2.31	901.81	252.92	37.575897	0.4083	30	Shanxi	137	36479128
211	¤s¦è	2006	7	69.72	103.77	23.99	29.62	19.51	1.98	901.42	192.4	37.575897	0.155	31	Shanxi	52	36479128
212	¤s¦è	2006	8	75	118.99	21.89	27.26	17.73	1.71	905.42	162.73	37.575897	0.0626	32	Shanxi	21	36479128
213	¤s¦è	2006	9	68.5	43.06	16.07	22.51	11.12	1.77	911.72	169.47	37.575897	0.0835	33	Shanxi	28	36479128
214	¤s¦è	2006	10	66	11.92	12.67	20.11	7.16	1.82	913.68	188.47	37.575897	0.1967	34	Shanxi	66	36479128
215	¤s¦è	2006	11	59.06	14.35	3.47	10.37	-1.63	2.08	913.63	170.31	37.575897	0.2891	35	Shanxi	97	36479128
216	¤s¦è	2006	12	60.5	3.18	-4.01	2.1	-8.49	1.94	917.63	140.22	37.575897	0.2027	36	Shanxi	68	36479128
217	¤s¦è	2007	1	49.94	0.69	-5.56	1.69	-10.98	2.06	918.81	166.68	37.575897	0.2696	37	Shanxi	91	36479128
218	¤s¦è	2007	2	50.78	9.61	1.33	9.33	-4.67	2.13	911.28	176.78	37.575897	0.1393	38	Shanxi	47	36479128
219	¤s¦è	2007	3	57.89	32.95	4.28	10.24	-0.54	2.36	910.09	178.7	37.575897	0.157	39	Shanxi	53	36479128
220	¤s¦è	2007	4	37.78	16.27	11.33	18.49	4.5	2.61	909.71	244.31	37.575897	0.3407	40	Shanxi	115	36479128
221	¤s¦è	2007	5	35.89	37.29	19.04	26.51	11.5	2.81	904.29	273.58	37.575897	0.5156	41	Shanxi	174	36479128
222	¤s¦è	2007	6	55.72	66.25	22.07	28.62	16.21	2.03	903.42	171.84	37.575897	0.6519	42	Shanxi	220	36479128
223	¤s¦è	2007	7	68.22	125.87	22.68	28.59	17.73	1.85	901.21	164.44	37.575897	0.2133	43	Shanxi	72	36479128
224	¤s¦è	2007	8	69.39	104.09	22.15	28.19	17.27	1.85	905.03	190.43	37.575897	0.1185	44	Shanxi	40	36479128
225	¤s¦è	2007	9	69.33	68.88	16.15	23.03	10.86	1.71	910.58	181.66	37.575897	0.1333	45	Shanxi	45	36479128
226	¤s¦è	2007	10	69.28	68.41	9.27	15.24	4.94	1.79	915.43	149.36	37.575897	0.2044	46	Shanxi	69	36479128
227	¤s¦è	2007	11	55.56	1	2.73	10.1	-2.53	1.98	916.64	175.36	37.575897	0.3022	47	Shanxi	102	36479128
228	¤s¦è	2007	12	60.11	4.63	-3.23	2.79	-7.56	1.95	915.51	136.04	37.575897	0.3111	48	Shanxi	105	36479128
229	¤s¦è	2008	1	60.56	9.43	-8.05	-2.43	-12.3	1.67	918.21	102.6	37.575897	0.2505	49	Shanxi	85	36479128
230	¤s¦è	2008	2	53.72	4.76	-5.76	1.45	-11.44	2.16	917.32	189.06	37.575897	0.0678	50	Shanxi	23	36479128
231	¤s¦è	2008	3	46	16.12	5.85	13.41	-0.16	2.44	910.72	220.76	37.575897	0.2476	51	Shanxi	84	36479128
232	¤s¦è	2008	4	52.33	47.6	11.96	18.75	5.86	2.48	907.61	201.95	37.575897	0.2387	52	Shanxi	81	36479128
233	¤s¦è	2008	5	42.17	27.98	17.44	25.03	10.06	2.51	904.31	250.99	37.575897	0.4686	53	Shanxi	159	36479128
234	¤s¦è	2008	6	59.83	79.82	20.61	27.14	14.94	2.13	902.85	177.59	37.575897	0.4126	54	Shanxi	140	36479128
235	¤s¦è	2008	7	62.89	56.53	23.39	29.72	17.72	1.91	902.32	216.99	37.575897	0.2122	55	Shanxi	72	36479128
236	¤s¦è	2008	8	67.28	96.86	21.38	27.62	16.46	1.91	904.8	190.89	37.575897	0.0943	56	Shanxi	32	36479128
237	¤s¦è	2008	9	70.33	94.12	16.47	22.82	11.62	1.72	910.13	156.37	37.575897	0.1709	57	Shanxi	58	36479128
238	¤s¦è	2008	10	62.94	20.68	10.21	17.56	4.67	1.84	913.89	194.15	37.575897	0.1709	58	Shanxi	58	36479128
239	¤s¦è	2008	11	52.94	4.39	2.42	9.62	-2.91	2.14	916.2	187.73	37.575897	0.3036	59	Shanxi	103	36479128
240	¤s¦è	2008	12	39.5	0.53	-4.61	3.01	-9.95	2.44	915.63	183.43	37.575897	0.3802	60	Shanxi	129	36479128
241	¤s¦è	2009	1	39.78	0.23	-6.67	1.58	-12.62	2.28	916.9	184.44	37.575897	0.181785647	61	Shanxi	62	36479128
242	¤s¦è	2009	2	55.89	12.83	0.31	6.62	-4.27	2.04	910.31	105.69	37.575897	0.155397408	62	Shanxi	53	36479128
243	¤s¦è	2009	3	42.89	10.42	4.79	11.91	-1.19	2.54	910.59	204.19	37.575897	0.3372	63	Shanxi	115	36479128
244	¤s¦è	2009	4	42.33	11.69	13.03	20.64	6.03	2.49	908.17	239.72	37.575897	0.627453685	64	Shanxi	214	36479128
245	¤s¦è	2009	5	49.33	67.47	17.49	24.11	11	2.33	907.47	231.48	37.575897	0.7271	65	Shanxi	248	36479128
246	¤s¦è	2009	6	41.17	26.32	22.87	30.21	15.24	2.41	900.49	274.44	37.575897	0.7154	66	Shanxi	244	36479128
247	¤s¦è	2009	7	61.33	91.95	23.89	29.98	18.58	2.02	901.49	200.35	37.575897	0.3225	67	Shanxi	110	36479128
248	¤s¦è	2009	8	68.94	114.62	21.07	27.34	16.3	1.77	906.38	173.39	37.575897	0.1466	68	Shanxi	50	36479128
249	¤s¦è	2009	9	70.78	80.61	16.38	22.59	11.57	1.72	909.94	160.12	37.575897	0.2052	69	Shanxi	70	36479128
250	¤s¦è	2009	10	58.44	20.39	11.16	18.86	5.33	1.94	912.4	205.01	37.575897	0.2463	70	Shanxi	84	36479128
251	¤s¦è	2009	11	65.72	34.01	-1.33	5.06	-6.08	1.92	916.75	152.85	37.575897	0.1378	71	Shanxi	47	36479128
252	¤s¦è	2009	12	57.89	2.1	-5.99	0.02	-10.42	2.13	914.96	153.04	37.575897	0.129	72	Shanxi	44	36479128
253	¤s¦è	2010	1	48.22	0.59	-5.62	1.33	-10.81	2.17	914.73	169.32	37.575897	0.1488	73	Shanxi	51	36479128
254	¤s¦è	2010	2	58.61	10.93	-1.63	5.02	-6.49	2.24	910.59	147.51	37.575897	0.0438	74	Shanxi	15	36479128
255	¤s¦è	2010	3	49.56	12.98	2.89	8.99	-1.86	2.65	911.42	158.53	37.575897	0.1371	75	Shanxi	47	36479128
256	¤s¦è	2010	4	46.11	30.93	8.32	15.01	2.28	2.78	909.87	215.98	37.575897	0.2159	76	Shanxi	74	36479128
257	¤s¦è	2010	5	47.44	41.58	17.44	24.32	10.93	2.52	905.07	238.71	37.575897	0.3735	77	Shanxi	128	36479128
258	¤s¦è	2010	6	50.89	29.21	22.69	29.69	15.93	2.09	904.56	249.08	37.575897	0.373465781	78	Shanxi	128	36479128
259	¤s¦è	2010	7	63.39	69.1	24.85	31.23	19.52	1.77	903.05	209.57	37.575897	0.1546	79	Shanxi	53	36479128
260	¤s¦è	2010	8	70.78	151.11	21.54	27.18	17.27	1.76	906.36	176.32	37.575897	0.0817	80	Shanxi	28	36479128
261	¤s¦è	2010	9	74.39	82.09	17.19	22.88	12.97	1.69	909.88	153.51	37.575897	0.1167	81	Shanxi	40	36479128
262	¤s¦è	2010	10	67.11	22.44	9.86	16.84	4.65	1.83	914.43	188.46	37.575897	0.1371	82	Shanxi	47	36479128
263	¤s¦è	2010	11	47.28	1.11	2.98	11.09	-2.88	2.36	913.74	207.86	37.575897	0.24800462	83	Shanxi	85	36479128
264	¤s¦è	2010	12	36.28	0.21	-3.84	3.26	-9.04	2.77	911.82	198.54	37.575897	0.3501	84	Shanxi	120	36479128
265	¤s¦è	2011	1	41.67	0.93	-9.99	-3.21	-15.25	2.01	919.27	179.78	37.575897	0.2884	85	Shanxi	103	36479128
266	¤s¦è	2011	2	52.94	13.46	-1.87	5.21	-7.11	1.91	911.71	130.41	37.575897	0.1176	86	Shanxi	42	36479128
267	¤s¦è	2011	3	34.17	3.25	2.46	10.06	-4.1	2.52	914.72	260.36	37.575897	0.3668	87	Shanxi	131	36479128
268	¤s¦è	2011	4	35.67	15.77	11.79	19.41	4.69	2.73	908.37	257.86	37.575897	0.6412	88	Shanxi	229	36479128
269	¤s¦è	2011	5	43.28	49.09	16.59	23.43	9.84	2.45	905.97	244.46	37.575897	1.3861	89	Shanxi	495	36479128
270	¤s¦è	2011	6	49.89	36.72	22.76	29.46	16.25	2.22	901.72	230.33	37.575897	1.8929	90	Shanxi	676	36479128
271	¤s¦è	2011	7	65.28	130.38	22.81	29.01	17.7	1.93	901.83	215.53	37.575897	0.812049675	91	Shanxi	290	36479128
272	¤s¦è	2011	8	72.44	101.77	21.27	27.08	16.74	1.64	905.22	189.56	37.575897	0.2912	92	Shanxi	104	36479128
273	¤s¦è	2011	9	72.78	109.57	15.01	20.89	10.61	1.55	910.86	160.46	37.575897	0.3052	93	Shanxi	109	36479128
274	¤s¦è	2011	10	66.39	38.22	10.36	16.97	5.37	1.82	914.24	178.72	37.575897	0.5824	94	Shanxi	208	36479128
275	¤s¦è	2011	11	73.89	50.21	4.32	9.04	0.98	1.67	915.39	105.12	37.575897	0.921256355	95	Shanxi	329	36479128
276	¤s¦è	2011	12	63.44	1.33	-4.75	0.74	-8.85	1.68	919.38	146.74	37.575897	0.9689	96	Shanxi	346	36479128
277	¤s¦è	2012	1	56.67	2.78	-7.44	-0.59	-12.38	1.86	916.02	159.07	37.575897	0.4035	97	Shanxi	145	36479128
278	¤s¦è	2012	2	42.44	0.69	-4.49	2.43	-9.79	2.09	913.64	158.29	37.575897	0.3423	98	Shanxi	123	36479128
279	¤s¦è	2012	3	50.72	15.08	3.2	9.73	-1.98	2.39	911.54	184.49	37.575897	0.4926	99	Shanxi	177	36479128
280	¤s¦è	2012	4	39.67	23.47	12.93	20.61	5.73	2.62	905.5	254.27	37.575897	1.049180488	100	Shanxi	377	36479128
281	¤s¦è	2012	5	45.06	35.08	18.7	25.69	11.87	2.28	905.89	257.53	37.575897	1.5223	101	Shanxi	547	36479128
282	¤s¦è	2012	6	53.22	61.97	21.56	28.19	15.28	2.16	901.34	236.86	37.575897	1.8006	102	Shanxi	647	36479128
283	¤s¦è	2012	7	70.78	175.73	23.34	28.79	18.78	1.83	901.05	190.17	37.575897	0.6206	103	Shanxi	223	36479128
284	¤s¦è	2012	8	73.06	61.54	21.22	26.92	16.63	1.66	905.9	197.37	37.575897	0.214288853	104	Shanxi	77	36479128
285	¤s¦è	2012	9	70.72	68.14	15.03	21.52	10.08	1.78	911.13	199.04	37.575897	0.2783	105	Shanxi	100	36479128
286	¤s¦è	2012	10	58.61	19.42	9.89	17.63	3.93	1.92	913.03	206.67	37.575897	0.4675	106	Shanxi	168	36479128
287	¤s¦è	2012	11	55.11	16.86	0.38	7.08	-4.62	2.29	912.51	176.22	37.575897	0.782	107	Shanxi	281	36479128
288	¤s¦è	2012	12	58	5.08	-6.35	-0.85	-10.58	2.18	914.66	123.65	37.575897	0.7959	108	Shanxi	286	36479128
289	¤s¦è	2013	1	52.22	3.63	-5.85	2.26	-11.64	1.84	914.97	181.64	37.575897	0.5207	109	Shanxi	188	36479128
290	¤s¦è	2013	2	51.39	4.89	-1.33	5.98	-6.57	2.21	913.46	143.67	37.575897	0.135702898	110	Shanxi	49	36479128
291	¤s¦è	2013	3	37.89	1.87	6.87	15.26	0.04	2.64	908.75	222.58	37.575897	0.310178052	111	Shanxi	112	36479128
292	¤s¦è	2013	4	38.67	22.13	10.99	19.04	3.72	2.96	907.12	247.24	37.575897	0.4459	112	Shanxi	161	36479128
293	¤s¦è	2013	5	44.22	41.33	18.98	26.08	12.09	2.53	904.97	226.19	37.575897	0.7394	113	Shanxi	267	36479128
294	¤s¦è	2013	6	58.17	80.98	22.23	28.26	16.43	2.33	902.12	207.76	37.575897	0.5539	114	Shanxi	200	36479128
295	¤s¦è	2013	7	76.5	250	22.92	28.17	18.69	1.65	900.52	171.81	37.575897	0.252	115	Shanxi	91	36479128
296	¤s¦è	2013	8	70.78	83.3	22.76	28.87	17.64	1.84	903.73	234.68	37.575897	0.1246	116	Shanxi	45	36479128
297	¤s¦è	2013	9	69.39	73.67	17	23.78	11.83	1.79	910.16	173.48	37.575897	0.1108	117	Shanxi	40	36479128
298	¤s¦è	2013	10	61.06	20.03	10.65	18.58	4.73	1.73	914.81	207.49	37.575897	0.2576	118	Shanxi	93	36479128
299	¤s¦è	2013	11	53.78	8.17	2.31	9.05	-2.64	2.14	915.55	182.85	37.575897	0.432	119	Shanxi	156	36479128
300	¤s¦è	2013	12	47.72	0.16	-4.52	3.27	-10.08	1.97	916.16	182.43	37.575897	0.5705	120	Shanxi	206	36479128
301	¤s¦è	2014	1	37.67	0.11	-3.66	4.72	-9.81	2.16	914.17	186.55	37.575897	0.2865	121	Shanxi	104	36479128
302	¤s¦è	2014	2	64.67	15.81	-3.02	2.87	-7.46	1.92	913.86	92.62	37.575897	0.113	122	Shanxi	41	36479128
303	¤s¦è	2014	3	42.39	10.59	6.5	14.54	-0.19	2.36	910.86	222.8	37.575897	0.3581	123	Shanxi	130	36479128
304	¤s¦è	2014	4	56.11	45.72	12.68	19.88	6.67	2.2	909.48	190.59	37.575897	0.4711	124	Shanxi	171	36479128
305	¤s¦è	2014	5	42.22	48.16	17.67	24.73	10.57	2.94	904.58	260.93	37.575897	1.0965	125	Shanxi	398	36479128
306	¤s¦è	2014	6	56.44	60.99	21.26	27.81	15.19	2.09	902.73	212.29	37.575897	1.1709	126	Shanxi	425	36479128
307	¤s¦è	2014	7	67	93.44	22.96	29.44	17.47	2.01	902.6	230.42	37.575897	0.5097	127	Shanxi	185	36479128
308	¤s¦è	2014	8	71.33	101.38	20.36	26.76	15.39	1.78	905.81	188.17	37.575897	0.1791	128	Shanxi	65	36479128
309	¤s¦è	2014	9	78.11	128.53	16.42	21.98	12.38	1.77	909.12	133.84	37.575897	0.2066	129	Shanxi	75	36479128
310	¤s¦è	2014	10	67.78	19.03	11.49	18.42	6.41	1.92	913.13	164.31	37.575897	0.394	130	Shanxi	143	36479128
311	¤s¦è	2014	11	59.78	6.94	2.76	9.08	-1.77	2.07	914.72	152.79	37.575897	0.6584	131	Shanxi	239	36479128
312	¤s¦è	2014	12	40.78	0.66	-5.47	1.49	-10.67	2.68	917.46	191.88	37.575897	0.7686	132	Shanxi	279	36479128
313	¤s¦è	2015	1	48.83	6.03	-3.77	3.49	-9.18	2.18	914.52	161.74	37.575897	0.551	133	Shanxi	201	36479128
314	¤s¦è	2015	2	49.06	11.19	-1.76	5.35	-7.14	2.44	911.92	169.74	37.575897	0.241230755	134	Shanxi	88	36479128
315	¤s¦è	2015	3	41.33	4.42	5.54	13.03	-0.93	2.64	910.54	213.79	37.575897	0.4084	135	Shanxi	149	36479128
316	¤s¦è	2015	4	47.83	34.06	11.71	19.07	5.18	2.89	907.62	234.77	37.575897	0.6579	136	Shanxi	240	36479128
317	¤s¦è	2015	5	48.78	45.24	17.5	24.63	10.76	2.77	903.03	248.75	37.575897	1.1184	137	Shanxi	408	36479128
318	¤s¦è	2015	6	56.78	62.47	20.93	26.91	15.31	2.59	900.91	184.87	37.575897	1.3131	138	Shanxi	479	36479128
319	¤s¦è	2015	7	62.11	52.24	23.22	29.91	17.29	2.18	901.38	242.1	37.575897	0.551	139	Shanxi	201	36479128
320	¤s¦è	2015	8	63.89	66.24	21.73	28.87	15.95	1.97	904.07	236.43	37.575897	0.2193	140	Shanxi	80	36479128
321	¤s¦è	2015	9	73.44	85	16.73	22.62	12.18	2.01	908.96	166.35	37.575897	0.2851	141	Shanxi	104	36479128
322	¤s¦è	2015	10	63.22	32.51	10.31	17.54	4.77	2.28	912.86	201.49	37.575897	0.496167803	142	Shanxi	181	36479128
323	¤s¦è	2015	11	79.67	49.29	3.28	7.91	-0.03	2.02	913.15	89.86	37.575897	0.789482471	143	Shanxi	288	36479128
324	¤s¦è	2015	12	62.06	2.94	-2.86	3.07	-7.1	2.31	915.58	151.55	37.575897	1.0362	144	Shanxi	378	36479128
325	¤s¦è	2016	1	47.64	1.8	-7.3	-0.39	-12.25	2.49	915.09	NA	37.575897	0.73740796	145	Shanxi	269	36479128
326	¤s¦è	2016	2	43.34	8.59	-3.06	4.18	-8.89	2.78	914.86	191	37.575897	0.205594393	146	Shanxi	75	36479128
327	¤s¦è	2016	3	41.16	4.95	5.35	12.86	-0.92	2.45	910.58	NA	37.575897	0.556410738	147	Shanxi	203	36479128
328	¤s¦è	2016	4	46	32.5	13.68	21.11	6.86	2.7	904.7	199.78	37.575897	0.62774625	148	Shanxi	229	36479128
329	¤s¦è	2016	5	48.63	43.14	16.78	24.05	10.23	2.71	904.71	225.38	37.575897	1.186929412	149	Shanxi	433	36479128
330	¤s¦è	2016	6	59.76	75.69	21.13	27.85	15.12	2.32	901.32	221.46	37.575897	1.154102505	150	Shanxi	421	36479128
331	¤s¦è	2016	7	73.68	204.77	23.03	28.53	18.48	2.14	900.79	183.49	37.575897	0.600343284	151	Shanxi	219	36479128
332	¤s¦è	2016	8	73.42	94.6	22.84	28.24	18.58	1.96	904.01	185.21	37.575897	0.156253731	152	Shanxi	57	36479128
333	¤s¦è	2016	9	68.57	36.87	17.46	24.6	12.01	1.93	908.13	155.67	37.575897	0.293324038	153	Shanxi	107	36479128
334	¤s¦è	2016	10	72.22	79.09	10.89	16.71	6.55	2.04	911.88	128.39	37.575897	0.419412563	154	Shanxi	153	36479128
335	¤s¦è	2016	11	61.43	8.96	2.97	10.03	-2.01	2.35	913.15	151.97	37.575897	0.816895056	155	Shanxi	298	36479128
336	¤s¦è	2016	12	60.64	8.69	-1.66	5	-6.36	2.03	914.67	145.44	37.575897	0.973146795	156	Shanxi	355	36479128
337	¤s¦è	2017	1	51.55	3.01	-3.69	3.23	-8.75	2.23	914.59	160.23	37.575897	0.5405	157	Shanxi	199	36479128
338	¤s¦è	2017	2	48.23	10.15	-0.79	6.98	-6.63	2.34	913.58	155.14	37.575897	0.3042	158	Shanxi	112	36479128
339	¤s¦è	2017	3	47.29	12.69	4.08	10.75	-1.53	2.45	911.04	172.38	37.575897	0.4509	159	Shanxi	166	36479128
340	¤s¦è	2017	4	45.43	31.29	12.23	19.56	5.35	2.63	906.14	220.87	37.575897	0.6437	160	Shanxi	237	36479128
341	¤s¦è	2017	5	40.19	36.08	19.16	26.78	11.45	2.71	905.38	282.12	37.575897	1.6134	161	Shanxi	594	36479128
342	¤s¦è	2017	6	55.93	63.9	21.42	28.52	15.14	2.22	902.21	229.85	37.575897	1.4993	162	Shanxi	552	36479128
343	¤s¦è	2017	7	67.32	129.66	24.83	31.23	19.55	2.16	900.9	218.74	37.575897	0.5894	163	Shanxi	217	36479128
344	¤s¦è	2017	8	73.29	126.64	21.89	27.82	17.25	1.94	903.32	197.9	37.575897	0.144	164	Shanxi	53	36479128
345	¤s¦è	2017	9	67.77	22.99	17.92	24.86	12.56	1.93	907.34	197.59	37.575897	0.201	165	Shanxi	74	36479128
346	¤s¦è	2017	10	78.81	106.47	9.52	15.02	5.75	1.82	914.48	116.47	37.575897	0.3395	166	Shanxi	125	36479128
347	¤s¦è	2017	11	50.19	0.33	2.24	9.61	-3.23	2.51	913.69	198.47	37.575897	0.5867	167	Shanxi	216	36479128
348	¤s¦è	2017	12	45.43	1.44	-3.97	3.28	-9.34	2.53	915.96	196.36	37.575897	0.6003	168	Shanxi	221	36479128
349	¤s¦è	2018	1	54.73	8.7	-6.79	-0.76	-11.41	2.44	913.52	146.63	37.575897	0.47	169	Shanxi	174	36479128
350	¤s¦è	2018	2	36.55	2.02	-3.02	4.94	-9.21	2.76	911.82	198.87	37.575897	0.1296	170	Shanxi	48	36479128
351	¤s¦è	2018	3	46.68	9.49	8.29	16.64	1.69	2.56	908.41	215.72	37.575897	0.235	171	Shanxi	87	36479128
352	¤s¦è	2018	4	47.15	NA	13.41	20.52	6.81	2.96	906.58	208.08	37.575897	0.4133	172	Shanxi	153	36479128
353	¤s¦è	2018	5	51.14	53.95	18.42	24.97	11.86	2.5	904.23	233.54	37.575897	1.0669	173	Shanxi	395	36479128
354	¤s¦è	2018	6	50.89	48.92	22.49	29.41	15.83	2.2	901.16	232.93	37.575897	1.2722	174	Shanxi	471	36479128
355	¤s¦è	2018	7	75.52	157.47	24.12	29.41	19.84	2.14	900.88	189.9	37.575897	0.5564	175	Shanxi	206	36479128
356	¤s¦è	2018	8	73.58	97.2	23.76	29.62	19.28	2.03	903.3	213.59	37.575897	0.154	176	Shanxi	57	36479128
357	¤s¦è	2018	9	69.74	69.98	15.45	21.25	10.74	2.14	909.41	168.41	37.575897	0.2377	177	Shanxi	88	36479128
358	¤s¦è	2018	10	53.19	6.47	9.07	16.81	2.84	2.25	913.32	231.37	37.575897	0.4106	178	Shanxi	152	36479128
359	¤s¦è	2018	11	58.11	10.87	2.69	9.79	-2.33	2.05	913.74	162.68	37.575897	0.921	179	Shanxi	341	36479128
360	¤s¦è	2018	12	41.83	1.41	-5.75	0.67	-10.56	2.29	917.07	153.32	37.575897	1.0507	180	Shanxi	389	36479128
361	¤sªF	2004	1	59.9	3.8	-1.3	3.64	-4.95	2.79	1013.71	181.3	36.351999	0.0153	1	Shandong	14	97897986
362	¤sªF	2004	2	50.17	14.46	3.7	9.48	-0.87	3.66	1008.19	218.97	36.351999	0.0349	2	Shandong	32	97897986
363	¤sªF	2004	3	53.97	6.09	7.79	13.23	3.36	3.44	1007.03	220.28	36.351999	0.0567	3	Shandong	52	97897986
364	¤sªF	2004	4	56.93	28.46	14.57	20.47	9.66	3.72	1000.62	246.33	36.351999	0.0763	4	Shandong	70	97897986
365	¤sªF	2004	5	63.21	76.47	18.7	24.09	13.9	3.05	996.16	242.63	36.351999	0.0993	5	Shandong	91	97897986
366	¤sªF	2004	6	67.59	100.61	23.18	27.97	18.95	2.48	995.83	190.88	36.351999	0.0774	6	Shandong	71	97897986
367	¤sªF	2004	7	80.41	251.62	25.55	29.54	22.33	2.51	992.07	177.74	36.351999	0.0404	7	Shandong	37	97897986
368	¤sªF	2004	8	80.59	169.64	24.26	28.33	21.23	2.25	995.53	166.84	36.351999	0.0316	8	Shandong	29	97897986
369	¤sªF	2004	9	71.31	65.64	21.35	26.57	17.17	2.35	1002.33	214.34	36.351999	0.0349	9	Shandong	32	97897986
370	¤sªF	2004	10	62.07	9.56	14.73	20.52	10	2.3	1009.97	215.86	36.351999	0.0611	10	Shandong	56	97897986
371	¤sªF	2004	11	66.66	30.44	8.3	13.61	4.16	2.87	1010.96	180.06	36.351999	0.0774	11	Shandong	71	97897986
372	¤sªF	2004	12	68.1	9.19	1.69	5.49	-1.4	3.1	1014.6	132.79	36.351999	0.0785	12	Shandong	72	97897986
373	¤sªF	2005	1	55.38	0.39	-2.01	3.01	-5.8	2.83	1013.62	205.25	36.351999	0.099	13	Shandong	91	97897986
374	¤sªF	2005	2	61.31	19.97	-1.79	2.01	-4.82	3.28	1014.17	144.11	36.351999	0.0261	14	Shandong	24	97897986
375	¤sªF	2005	3	50.66	3.27	5.15	10.9	0.33	3.45	1009.18	235.77	36.351999	0.062	15	Shandong	57	97897986
376	¤sªF	2005	4	52.34	31.36	14.82	20.99	9.38	3.65	1000.37	260.99	36.351999	0.112	16	Shandong	103	97897986
377	¤sªF	2005	5	58	63.18	18.75	24.14	13.68	3.3	997	276.95	36.351999	0.1447	17	Shandong	133	97897986
378	¤sªF	2005	6	63.17	114.59	25.07	30.82	20.09	3	990.59	243.57	36.351999	0.1055	18	Shandong	97	97897986
379	¤sªF	2005	7	78.28	155.94	26.34	30.43	23.03	2.41	992.28	176.67	36.351999	0.0674	19	Shandong	62	97897986
380	¤sªF	2005	8	80.14	177.55	24.76	28.85	21.51	2.78	994.78	193.53	36.351999	0.0435	20	Shandong	40	97897986
381	¤sªF	2005	9	74.76	188.26	20.91	25.34	17.34	2.28	1003.07	166.19	36.351999	0.0326	21	Shandong	30	97897986
382	¤sªF	2005	10	64.14	20.6	14.77	20.24	10.5	2.48	1009.33	209.59	36.351999	0.0555	22	Shandong	51	97897986
383	¤sªF	2005	11	61.17	8.1	9.41	14.98	5.09	2.51	1008.44	183.96	36.351999	0.1077	23	Shandong	99	97897986
384	¤sªF	2005	12	55.62	11.24	-1.33	3.28	-4.88	3.22	1015.74	174.46	36.351999	0.0946	24	Shandong	87	97897986
385	¤sªF	2006	1	68.48	5.64	-0.43	3.6	-3.46	2.74	1014.1	118.97	36.351999	0.0789	25	Shandong	73	97897986
386	¤sªF	2006	2	61.93	10.53	0.4	5.02	-3.14	3.37	1014.58	159.46	36.351999	0.0422	26	Shandong	39	97897986
387	¤sªF	2006	3	48.86	1.19	7.34	13.49	2.47	3.52	1004.5	235.29	36.351999	0.1189	27	Shandong	110	97897986
388	¤sªF	2006	4	57.76	22.24	13.2	19.28	8.36	3.69	998.64	226.06	36.351999	0.1665	28	Shandong	154	97897986
389	¤sªF	2006	5	63.69	74.01	18.96	24.36	14.32	3.37	998.42	241.51	36.351999	0.1687	29	Shandong	156	97897986
390	¤sªF	2006	6	66.07	69.16	24.31	29.73	19.67	2.82	992.03	224.27	36.351999	0.1233	30	Shandong	114	97897986
391	¤sªF	2006	7	81.48	144.59	25.5	29.38	22.45	2.49	991.46	142.71	36.351999	0.0692	31	Shandong	64	97897986
392	¤sªF	2006	8	82	158.77	25.78	29.83	22.59	2.19	995.42	182.89	36.351999	0.0346	32	Shandong	32	97897986
393	¤sªF	2006	9	73.38	13.08	20.83	26.2	16.56	2.04	1003.07	203.69	36.351999	0.0703	33	Shandong	65	97897986
394	¤sªF	2006	10	70.76	3.14	18.01	23.57	13.65	2.34	1006.45	188.34	36.351999	0.1092	34	Shandong	101	97897986
395	¤sªF	2006	11	65.66	18.69	9.23	14.03	5.33	2.94	1008.13	151.12	36.351999	0.1849	35	Shandong	171	97897986
396	¤sªF	2006	12	67.24	10.27	0.87	5.49	-2.66	2.62	1015.57	145.58	36.351999	0.2649	36	Shandong	245	97897986
397	¤sªF	2007	1	61.1	2.94	-0.54	4.5	-4.19	2.59	1016.16	168.74	36.351999	0.2567	37	Shandong	239	97897986
398	¤sªF	2007	2	61.14	8.04	4.9	10.54	0.57	2.91	1008.62	173.01	36.351999	0.1021	38	Shandong	95	97897986
399	¤sªF	2007	3	64.93	61.04	7.14	12.05	3.23	3.23	1006	176.62	36.351999	0.1429	39	Shandong	133	97897986
400	¤sªF	2007	4	56.86	19.51	13.51	19.28	8.6	3.25	1003.12	235.05	36.351999	0.2503	40	Shandong	233	97897986
401	¤sªF	2007	5	58.66	52.41	20.58	26.51	15.46	3.34	994.62	259.66	36.351999	0.4308	41	Shandong	401	97897986
402	¤sªF	2007	6	71.21	116.56	23.53	28.48	19.43	2.53	994.31	200.39	36.351999	0.3964	42	Shandong	369	97897986
403	¤sªF	2007	7	80.1	144.52	25.13	29.29	21.78	2.31	991.06	171.91	36.351999	0.1461	43	Shandong	136	97897986
404	¤sªF	2007	8	84.38	258.28	25.29	29.14	22.38	2.24	994.55	157.46	36.351999	0.0838	44	Shandong	78	97897986
405	¤sªF	2007	9	76.28	112.55	21.67	26.48	17.95	2.13	1000.95	172.02	36.351999	0.087	45	Shandong	81	97897986
406	¤sªF	2007	10	71.21	34.12	14.67	19.26	10.99	2.44	1008.58	143.11	36.351999	0.1257	46	Shandong	117	97897986
407	¤sªF	2007	11	62.28	1.32	7.46	13.11	3.15	2.54	1012.75	185.88	36.351999	0.1891	47	Shandong	176	97897986
408	¤sªF	2007	12	66.97	12.5	2.14	6.32	-1.07	2.54	1012.13	138.78	36.351999	0.2696	48	Shandong	251	97897986
409	¤sªF	2008	1	61.38	6.99	-2.19	1.58	-5.02	2.9	1017.12	125.32	36.351999	0.2349	49	Shandong	220	97897986
410	¤sªF	2008	2	51.38	4.09	-0.19	5.24	-4.36	2.63	1014.98	199.19	36.351999	0.0822	50	Shandong	77	97897986
411	¤sªF	2008	3	52.9	13.37	8.09	13.76	3.3	3.04	1006.42	231.89	36.351999	0.1591	51	Shandong	149	97897986
412	¤sªF	2008	4	60.31	55.88	13.83	19.05	9.2	3.3	1001.54	211.77	36.351999	0.2616	52	Shandong	245	97897986
413	¤sªF	2008	5	65.1	81.06	19.38	24.57	14.87	3.1	995.7	241.03	36.351999	0.4772	53	Shandong	447	97897986
414	¤sªF	2008	6	74.66	56.54	22.18	26.8	18.48	2.63	994.32	174.55	36.351999	0.2925	54	Shandong	274	97897986
415	¤sªF	2008	7	84.69	258.46	25.15	28.95	22.26	2.46	991.92	128.88	36.351999	0.11	55	Shandong	103	97897986
416	¤sªF	2008	8	80.69	162.94	24.98	29.21	21.7	2.17	994.69	199.86	36.351999	0.0694	56	Shandong	65	97897986
417	¤sªF	2008	9	73.9	51.03	21.16	25.97	17.38	2.1	1001.7	190.53	36.351999	0.0961	57	Shandong	90	97897986
418	¤sªF	2008	10	66.93	26.15	16	21.33	11.79	2.22	1006.61	189.94	36.351999	0.0961	58	Shandong	90	97897986
419	¤sªF	2008	11	59.83	6.36	7.88	13.22	3.56	2.59	1010.98	180.93	36.351999	0.1185	59	Shandong	111	97897986
420	¤sªF	2008	12	54.59	7.47	1.15	6.23	-2.89	3.15	1012.19	179.92	36.351999	0.1537	60	Shandong	144	97897986
421	¤sªF	2009	1	52.79	0.56	-1.47	4.15	-5.68	2.9	1014.64	192.44	36.351999	0.109373984	61	Shandong	103	97897986
422	¤sªF	2009	2	68.31	13.86	3.16	7.8	-0.38	2.76	1008.24	112.97	36.351999	0.058403584	62	Shandong	55	97897986
423	¤sªF	2009	3	55.93	26.12	6.8	12.12	2.51	3.42	1007.1	216.37	36.351999	0.1349	63	Shandong	127	97897986
424	¤sªF	2009	4	57.14	48.67	14.01	19.81	8.82	3.01	1002.81	243.41	36.351999	0.241047519	64	Shandong	227	97897986
425	¤sªF	2009	5	59.41	80.69	19.87	25.32	14.77	2.69	999.52	247.86	36.351999	0.2103	65	Shandong	198	97897986
426	¤sªF	2009	6	61.76	76.57	24.82	30.4	19.93	2.86	990.12	267.6	36.351999	0.1688	66	Shandong	159	97897986
427	¤sªF	2009	7	78.34	236	25.12	29.34	21.6	2.34	991.64	201.69	36.351999	0.0605	67	Shandong	57	97897986
428	¤sªF	2009	8	79.79	127.22	24.91	29.19	21.58	2.1	996.33	198.22	36.351999	0.0669	68	Shandong	63	97897986
429	¤sªF	2009	9	76.59	33.62	20.76	25.49	17.11	2.07	1001.99	169.95	36.351999	0.0499	69	Shandong	47	97897986
430	¤sªF	2009	10	60.52	26	16.82	22.9	12.13	2.53	1004.69	220.32	36.351999	0.068	70	Shandong	64	97897986
431	¤sªF	2009	11	67.24	26.58	4.5	8.86	1.15	3.33	1013.09	149.69	36.351999	0.0573	71	Shandong	54	97897986
432	¤sªF	2009	12	62.69	10.47	0.08	4.31	-3.21	2.72	1012.39	156.68	36.351999	0.0329	72	Shandong	31	97897986
433	¤sªF	2010	1	57.97	6.54	-2.22	2.67	-6.02	2.99	1013.49	174.46	36.351999	0.0539	73	Shandong	51	97897986
434	¤sªF	2010	2	65.69	17.63	1	5.38	-2.34	3.14	1009.47	124.69	36.351999	0.0253	74	Shandong	24	97897986
435	¤sªF	2010	3	59.55	26.35	4.45	9	0.8	3.57	1008.59	181.07	36.351999	0.0454	75	Shandong	43	97897986
436	¤sªF	2010	4	56.76	31.06	10.41	15.47	6.04	3.66	1005.21	223.49	36.351999	0.0729	76	Shandong	69	97897986
437	¤sªF	2010	5	62.59	52.51	19.23	24.43	14.5	3.1	996.85	253.77	36.351999	0.1035	77	Shandong	98	97897986
438	¤sªF	2010	6	70.69	54.6	23.25	28.23	18.86	2.39	995.89	223.28	36.351999	0.055964436	78	Shandong	53	97897986
439	¤sªF	2010	7	78.69	137.76	26.82	31.08	23.31	2.23	992.86	206.7	36.351999	0.0496	79	Shandong	47	97897986
440	¤sªF	2010	8	85.38	267.77	25.2	28.91	22.49	2.23	996.08	133.55	36.351999	0.0359	80	Shandong	34	97897986
441	¤sªF	2010	9	79.72	101.96	21.2	25.54	17.88	2.06	1001.47	157.75	36.351999	0.0401	81	Shandong	38	97897986
442	¤sªF	2010	10	65.69	7.89	14.43	19.84	10.26	2.5	1008.3	218.01	36.351999	0.0486	82	Shandong	46	97897986
443	¤sªF	2010	11	55.79	1.07	8.41	14.21	3.71	2.74	1008.69	217.28	36.351999	0.099257679	83	Shandong	94	97897986
444	¤sªF	2010	12	50.93	4.09	1.35	6.77	-2.9	3.49	1007.07	205.38	36.351999	0.1278	84	Shandong	121	97897986
445	¤sªF	2011	1	47.38	1.36	-4.37	0.6	-8.29	2.68	1018	198.25	36.351999	0.1545	85	Shandong	148	97897986
446	¤sªF	2011	2	59.07	18.66	0.67	5.89	-3.34	2.67	1010.52	143.3	36.351999	0.0647	86	Shandong	62	97897986
447	¤sªF	2011	3	44.83	1.86	6.47	12.26	1.53	3.08	1010.14	268.47	36.351999	0.1493	87	Shandong	143	97897986
448	¤sªF	2011	4	51.21	13.64	12.88	18.92	7.54	3.4	1001.97	252.73	36.351999	0.2798	88	Shandong	268	97897986
449	¤sªF	2011	5	57.79	58.76	18.87	23.94	14.17	2.99	997.6	242.87	36.351999	0.5105	89	Shandong	489	97897986
450	¤sªF	2011	6	65.62	68.81	23.76	28.96	19.23	2.78	992.2	215.06	36.351999	0.476	90	Shandong	456	97897986
451	¤sªF	2011	7	79	157.03	25.66	29.9	22.3	2.17	991.12	164.38	36.351999	0.228618062	91	Shandong	219	97897986
452	¤sªF	2011	8	84.9	192.34	24.53	28.31	21.74	1.96	995.01	147.63	36.351999	0.1107	92	Shandong	106	97897986
453	¤sªF	2011	9	74.72	139.06	19.56	23.92	16.18	2.34	1002.42	158.96	36.351999	0.1159	93	Shandong	111	97897986
454	¤sªF	2011	10	70.21	14.03	14.61	19.73	10.57	2.09	1008.54	193.53	36.351999	0.3215	94	Shandong	308	97897986
455	¤sªF	2011	11	74.24	70.38	9.17	13.03	5.99	2.68	1011.05	125.33	36.351999	0.592945477	95	Shandong	568	97897986
456	¤sªF	2011	12	66.79	16.82	0.06	4.29	-2.97	2.48	1017.33	155.11	36.351999	0.9875	96	Shandong	946	97897986
457	¤sªF	2012	1	65.62	1.78	-1.99	2.44	-5.27	2.47	1015.45	141.56	36.351999	0.5001	97	Shandong	482	97897986
458	¤sªF	2012	2	52.24	1.28	-0.59	4.33	-4.42	2.77	1012.84	177.36	36.351999	0.2687	98	Shandong	259	97897986
459	¤sªF	2012	3	57.76	21.79	5.2	10.2	1.27	3.08	1008.58	185.26	36.351999	0.2968	99	Shandong	286	97897986
460	¤sªF	2012	4	63.21	54.19	14.23	19.95	9.32	3.36	998.89	233.82	36.351999	0.393263616	100	Shandong	379	97897986
461	¤sªF	2012	5	62.1	7.12	20.85	26.46	15.74	2.42	997.67	268.99	36.351999	0.6257	101	Shandong	603	97897986
462	¤sªF	2012	6	67.59	42.17	23.97	29.17	19.64	2.68	992.17	213.67	36.351999	0.4171	102	Shandong	402	97897986
463	¤sªF	2012	7	81.48	217.98	26.38	30.53	23.04	2.51	990.68	187.17	36.351999	0.2252	103	Shandong	217	97897986
464	¤sªF	2012	8	83.62	168.45	24.86	28.9	21.7	2.18	995.59	182.96	36.351999	0.100650583	104	Shandong	97	97897986
465	¤sªF	2012	9	73.45	56.34	20.49	25.32	16.69	2.26	1002.2	198.79	36.351999	0.1401	105	Shandong	135	97897986
466	¤sªF	2012	10	62.69	18.85	15.73	21.33	11.19	2.5	1006.17	217.94	36.351999	0.2428	106	Shandong	234	97897986
467	¤sªF	2012	11	61.41	34.66	6.19	11.13	2.26	2.88	1007.86	177.03	36.351999	0.387	107	Shandong	373	97897986
468	¤sªF	2012	12	65.14	33.99	-1.69	1.88	-4.72	2.86	1013.78	138.46	36.351999	0.5105	108	Shandong	492	97897986
469	¤sªF	2013	1	73.9	9.63	-2.53	1.55	-5.7	2.47	1014.28	139.32	36.351999	0.3841	109	Shandong	372	97897986
470	¤sªF	2013	2	72.52	15	0.41	4.61	-2.75	2.71	1012.94	124.51	36.351999	0.082603078	110	Shandong	80	97897986
471	¤sªF	2013	3	53.72	10.16	6.58	12.49	1.83	3.68	1005.88	229.46	36.351999	0.21683308	111	Shandong	210	97897986
472	¤sªF	2013	4	53.66	17.05	11.57	17.37	6.49	3.5	1001.27	249.5	36.351999	0.2457	112	Shandong	238	97897986
473	¤sªF	2013	5	67.28	108.09	19.24	24.51	14.71	2.95	996.88	231.88	36.351999	0.3552	113	Shandong	344	97897986
474	¤sªF	2013	6	72.62	36.16	23.34	28.1	19.38	2.76	993.99	210.81	36.351999	0.2726	114	Shandong	264	97897986
475	¤sªF	2013	7	84.41	345.62	26.41	30.34	23.4	2.26	989.55	139.34	36.351999	0.0909	115	Shandong	88	97897986
476	¤sªF	2013	8	75.1	76.06	27.52	32.02	23.72	2.47	992.98	260.21	36.351999	0.064	116	Shandong	62	97897986
477	¤sªF	2013	9	71.31	43.71	21.72	26.76	17.66	2.18	1002.4	194.32	36.351999	0.096	117	Shandong	93	97897986
478	¤sªF	2013	10	63.52	7.39	15.24	21.06	10.54	2.48	1008.73	231.43	36.351999	0.1766	118	Shandong	171	97897986
479	¤sªF	2013	11	60.86	38.64	7.42	12.5	3.29	2.63	1009.68	188.95	36.351999	0.3624	119	Shandong	351	97897986
480	¤sªF	2013	12	58.38	1.6	0.81	6.18	-3.1	2.64	1012.29	182.36	36.351999	0.6071	120	Shandong	588	97897986
481	¤sªF	2014	1	61.31	1.23	1.06	6.24	-2.94	2.58	1012.69	160.34	36.351999	0.3925	121	Shandong	382	97897986
482	¤sªF	2014	2	65.55	15.3	1.04	5.16	-2.06	2.63	1014.02	133.14	36.351999	0.1562	122	Shandong	152	97897986
483	¤sªF	2014	3	54.79	2.34	9.6	15.45	4.85	2.9	1007.12	214.2	36.351999	0.3822	123	Shandong	372	97897986
484	¤sªF	2014	4	62.38	43.97	14.73	20.16	10.18	2.64	1003.99	207.03	36.351999	0.5055	124	Shandong	492	97897986
485	¤sªF	2014	5	52.76	56.01	20.85	26.81	15.24	3.23	996.19	295.66	36.351999	0.7726	125	Shandong	752	97897986
486	¤sªF	2014	6	71.03	67.87	23.14	27.88	19.19	2.34	993.42	181.17	36.351999	0.5928	126	Shandong	577	97897986
487	¤sªF	2014	7	73.9	135.5	26.04	30.72	22.29	2.44	992.9	203.96	36.351999	0.3041	127	Shandong	296	97897986
488	¤sªF	2014	8	75.86	70.01	24.93	29.4	21.3	1.88	996	207.14	36.351999	0.1603	128	Shandong	156	97897986
489	¤sªF	2014	9	77.07	91.59	20.76	25.03	17.4	2.06	1001.55	147.81	36.351999	0.2147	129	Shandong	209	97897986
490	¤sªF	2014	10	68.1	23.34	15.74	20.81	11.65	2.51	1007.38	199.53	36.351999	0.3575	130	Shandong	348	97897986
491	¤sªF	2014	11	65.34	30.78	8.34	13	4.62	2.23	1010.36	141	36.351999	0.6462	131	Shandong	629	97897986
492	¤sªF	2014	12	51.24	4.33	0.36	5.4	-3.34	2.83	1014.19	189.16	36.351999	0.7921	132	Shandong	771	97897986
493	¤sªF	2015	1	59.03	8.46	0.62	5.4	-2.99	2.67	1014.07	161.2	36.351999	0.6803	133	Shandong	666	97897986
494	¤sªF	2015	2	57.86	12.6	2.06	7.1	-1.91	2.58	1010.9	167.67	36.351999	0.31360354	134	Shandong	307	97897986
495	¤sªF	2015	3	52.41	4.01	7.94	13.76	2.97	2.94	1008.64	232.63	36.351999	0.3116	135	Shandong	305	97897986
496	¤sªF	2015	4	60.9	55.48	13.25	18.72	8.51	3.22	1002.79	221.84	36.351999	0.5046	136	Shandong	494	97897986
497	¤sªF	2015	5	61.83	40.3	19.31	24.5	14.68	2.8	996.21	247.03	36.351999	0.8193	137	Shandong	802	97897986
498	¤sªF	2015	6	64.38	58.57	23.7	28.75	19.27	2.64	992.63	216.8	36.351999	0.6773	138	Shandong	663	97897986
499	¤sªF	2015	7	73.55	107.23	25.97	30.52	22.12	2.22	992.91	199.2	36.351999	0.4076	139	Shandong	399	97897986
500	¤sªF	2015	8	78.62	173.49	25.43	30	21.9	1.92	995.22	206.05	36.351999	0.1839	140	Shandong	180	97897986
501	¤sªF	2015	9	73.03	43.67	21.36	26.14	17.51	1.97	1002.12	193.28	36.351999	0.2492	141	Shandong	244	97897986
502	¤sªF	2015	10	63.48	16	15.72	21.16	11.35	2.39	1006.87	197.31	36.351999	0.398388862	142	Shandong	390	97897986
503	¤sªF	2015	11	79.72	95.71	6.55	9.76	4	2.76	1012.19	71.17	36.351999	0.668067477	143	Shandong	654	97897986
504	¤sªF	2015	12	67.45	3.9	1.98	6.35	-1.32	2.41	1014.32	134.81	36.351999	0.9674	144	Shandong	947	97897986
505	¤sªF	2016	1	58.75	4.06	-2.4	2.3	-5.97	2.69	1014.94	NA	36.351999	0.771210961	145	Shandong	755	97897986
506	¤sªF	2016	2	53.36	27.73	1.79	7.26	-2.41	2.67	1012.65	188.76	36.351999	0.245162377	146	Shandong	240	97897986
507	¤sªF	2016	3	49.52	4.68	8.59	14.42	3.55	2.89	1008.29	229.31	36.351999	0.537382295	147	Shandong	526	97897986
508	¤sªF	2016	4	57.38	22.55	15.56	21.21	10.82	2.87	999.63	211.59	36.351999	0.613895951	148	Shandong	601	97897986
509	¤sªF	2016	5	59.06	48.5	19.28	24.55	14.46	2.71	998	218.14	36.351999	0.999096509	149	Shandong	978	97897986
510	¤sªF	2016	6	66.93	105.32	23.77	28.83	19.46	2.68	993.42	220.59	36.351999	0.9899	150	Shandong	969	97897986
511	¤sªF	2016	7	79.63	176.98	26.48	30.6	23.14	2.38	992.43	182.72	36.351999	0.437225063	151	Shandong	428	97897986
512	¤sªF	2016	8	78.1	139.61	26.2	30.26	22.93	2.19	994.54	193.24	36.351999	0.211461654	152	Shandong	207	97897986
513	¤sªF	2016	9	70.33	34.83	22.26	27.4	18.26	2.19	1000.39	163.34	36.351999	0.359501639	153	Shandong	352	97897986
514	¤sªF	2016	10	73.79	61.87	15.61	19.78	12.4	2.47	1007.39	116.79	36.351999	0.52505609	154	Shandong	514	97897986
515	¤sªF	2016	11	68.11	14.51	7.37	12.11	3.61	2.63	1011.01	142.03	36.351999	0.662959927	155	Shandong	649	97897986
516	¤sªF	2016	12	69.51	23.13	2.45	6.85	-0.99	2.52	1013.7	119.72	36.351999	0.909143814	156	Shandong	890	97897986
517	¤sªF	2017	1	66.57	22.66	0.17	4.42	-3.09	2.44	1014.29	139.49	36.351999	0.5871	157	Shandong	584	97897986
518	¤sªF	2017	2	55.66	8.19	2.68	8.14	-1.36	2.95	1012.16	171.67	36.351999	0.3288	158	Shandong	327	97897986
519	¤sªF	2017	3	51.86	12.62	7.36	12.91	2.77	2.64	1007.98	199.13	36.351999	0.569	159	Shandong	566	97897986
520	¤sªF	2017	4	56.18	33.72	15.24	21.04	10.05	2.79	999.68	239.47	36.351999	0.7721	160	Shandong	768	97897986
521	¤sªF	2017	5	56.41	29.77	21.23	27.12	16	2.97	997.8	299.18	36.351999	1.3251	161	Shandong	1318	97897986
522	¤sªF	2017	6	62.02	77.25	23.87	29.24	19.17	2.52	994.44	240.53	36.351999	1.1471	162	Shandong	1141	97897986
523	¤sªF	2017	7	80.07	203.5	27.31	31.28	24.17	2.39	991.94	164.34	36.351999	0.562	163	Shandong	559	97897986
524	¤sªF	2017	8	80.01	162.77	25.96	29.98	22.8	2.17	993.61	185.24	36.351999	0.2453	164	Shandong	244	97897986
525	¤sªF	2017	9	70.85	25.53	22.54	27.53	18.4	2.18	999.82	215.83	36.351999	0.3056	165	Shandong	304	97897986
526	¤sªF	2017	10	69.71	43.51	14.5	19.07	10.91	2.3	1009.82	144.22	36.351999	0.4424	166	Shandong	440	97897986
527	¤sªF	2017	11	52.52	1.87	7.52	12.72	3.19	2.88	1010.73	195.4	36.351999	0.8063	167	Shandong	802	97897986
528	¤sªF	2017	12	53.59	2.56	1.21	6.31	-2.69	2.59	1014.07	177.76	36.351999	1.0647	168	Shandong	1059	97897986
529	¤sªF	2018	1	57.26	6.99	-1.93	2.36	-5.24	2.67	1013.35	130.51	36.351999	0.7706	169	Shandong	771	97897986
530	¤sªF	2018	2	51.21	4.13	0.56	6.3	-3.82	2.87	1011.11	173.76	36.351999	0.3008	170	Shandong	301	97897986
531	¤sªF	2018	3	60.16	27.94	8.64	14.46	3.98	3.42	1006.29	210.06	36.351999	0.4008	171	Shandong	401	97897986
532	¤sªF	2018	4	56.59	NA	14.63	20.18	9.64	3.5	1001.55	208.26	36.351999	0.7376	172	Shandong	738	97897986
533	¤sªF	2018	5	65.85	99.09	19.66	24.46	15.21	2.7	997.26	222.02	36.351999	1.0714	173	Shandong	1072	97897986
534	¤sªF	2018	6	65.75	121.93	24.44	29.72	19.93	2.62	992.6	239.16	36.351999	1.0054	174	Shandong	1006	97897986
535	¤sªF	2018	7	79.58	141.68	27.29	31.3	24.22	2.64	992.5	204.01	36.351999	0.4957	175	Shandong	496	97897986
536	¤sªF	2018	8	78.7	237.52	27.24	31.21	24.02	2.58	993.51	221	36.351999	0.2569	176	Shandong	257	97897986
537	¤sªF	2018	9	67.98	49.14	21.32	25.93	17.42	2.05	1001.21	203.03	36.351999	0.3078	177	Shandong	308	97897986
538	¤sªF	2018	10	58.15	15.33	14.4	20.26	9.43	2.24	1007.7	237.67	36.351999	0.6186	178	Shandong	619	97897986
539	¤sªF	2018	11	71.07	20.99	8.59	13.47	4.8	2.14	1010.94	134.38	36.351999	1.2553	179	Shandong	1256	97897986
540	¤sªF	2018	12	60.86	20.84	0.46	4.66	-2.97	2.53	1016.59	141.62	36.351999	1.679	180	Shandong	1680	97897986
541	¤º»X¥j	2004	1	59.44	1.44	-15.21	-8.36	-20.42	2.26	918.55	212.46	44.086396	0.0377	1	Inner Mongolia	9	25047483
542	¤º»X¥j	2004	2	52.87	3.44	-9.5	-2.4	-15.22	3.01	912.89	215.78	44.086396	0.0252	2	Inner Mongolia	6	25047483
543	¤º»X¥j	2004	3	42.56	5.25	-3.64	3.58	-9.91	3.38	912.38	263.7	44.086396	0.3187	3	Inner Mongolia	76	25047483
544	¤º»X¥j	2004	4	36.15	7.52	8.35	15.95	0.96	3.29	910.36	287.78	44.086396	0.5117	4	Inner Mongolia	122	25047483
545	¤º»X¥j	2004	5	39.67	26.29	13.67	20.54	6.63	3.71	906.59	287.19	44.086396	0.3733	5	Inner Mongolia	89	25047483
546	¤º»X¥j	2004	6	49.1	41.97	20.74	27.41	13.79	2.61	908.89	266.52	44.086396	0.3397	6	Inner Mongolia	81	25047483
547	¤º»X¥j	2004	7	60.85	71.35	21.7	27.84	15.64	2.31	906.61	280.09	44.086396	0.2181	7	Inner Mongolia	52	25047483
548	¤º»X¥j	2004	8	64.82	78.08	19	25.38	13.05	2.2	909.81	260.78	44.086396	0.109	8	Inner Mongolia	26	25047483
549	¤º»X¥j	2004	9	58.08	39.27	13.98	21.15	7.72	2.47	913.66	249.38	44.086396	0.2097	9	Inner Mongolia	50	25047483
550	¤º»X¥j	2004	10	48.59	9.83	6.06	13.79	-0.38	2.4	918.28	249.16	44.086396	0.4278	10	Inner Mongolia	102	25047483
551	¤º»X¥j	2004	11	55.59	5.78	-4.31	2.63	-9.59	2.51	918.13	209.02	44.086396	0.8933	11	Inner Mongolia	213	25047483
552	¤º»X¥j	2004	12	63.67	6.64	-13.45	-7.57	-18.11	2.27	920.02	174.42	44.086396	0.7843	12	Inner Mongolia	187	25047483
553	¤º»X¥j	2005	1	60.85	1.05	-16.03	-9.44	-21.03	2.37	917.64	203.01	44.086396	0.261	13	Inner Mongolia	62	25047483
554	¤º»X¥j	2005	2	58.33	2.81	-16.19	-9.39	-21.71	2.41	918.78	205.41	44.086396	0.0589	14	Inner Mongolia	14	25047483
555	¤º»X¥j	2005	3	41.64	1.83	-4.27	3.23	-10.96	3.1	916.03	289.37	44.086396	0.2232	15	Inner Mongolia	53	25047483
556	¤º»X¥j	2005	4	34.97	10.82	7.13	14.25	0.38	3.8	908.54	263.2	44.086396	0.3747	16	Inner Mongolia	89	25047483
557	¤º»X¥j	2005	5	41.54	40.04	13.49	20.44	6.37	3.19	907.33	292.41	44.086396	0.48	17	Inner Mongolia	114	25047483
558	¤º»X¥j	2005	6	46.87	46.57	20.69	27.39	13.67	2.64	903.42	295.82	44.086396	0.5389	18	Inner Mongolia	128	25047483
559	¤º»X¥j	2005	7	59.87	72.9	22.57	28.47	17	2.32	906.44	266.62	44.086396	0.3916	19	Inner Mongolia	93	25047483
560	¤º»X¥j	2005	8	59.92	47.07	20.65	27.22	14.57	1.99	909.37	278.39	44.086396	0.1347	20	Inner Mongolia	32	25047483
561	¤º»X¥j	2005	9	53.82	21.71	14.76	22.17	8.34	2.25	914.67	243.68	44.086396	0.2737	21	Inner Mongolia	65	25047483
562	¤º»X¥j	2005	10	44.26	4.42	6.55	14.1	0.17	2.73	916.86	246.53	44.086396	0.5937	22	Inner Mongolia	141	25047483
563	¤º»X¥j	2005	11	49.1	2.1	-3.77	3.05	-9.21	2.64	915.17	212.46	44.086396	1.0568	23	Inner Mongolia	251	25047483
564	¤º»X¥j	2005	12	58.92	3.51	-16.43	-10.47	-21.12	2.61	920.84	193.61	44.086396	0.8126	24	Inner Mongolia	193	25047483
565	¤º»X¥j	2006	1	60.56	3.08	-15.46	-8.52	-20.81	2.21	919.11	182.83	44.086396	0.2305	25	Inner Mongolia	55	25047483
566	¤º»X¥j	2006	2	51.33	2.82	-12.71	-5.35	-18.71	2.9	918.03	205.62	44.086396	0.1006	26	Inner Mongolia	24	25047483
567	¤º»X¥j	2006	3	38.87	2.73	-3.07	4.61	-9.96	3.28	911.35	273.1	44.086396	0.2598	27	Inner Mongolia	62	25047483
568	¤º»X¥j	2006	4	35.87	8.23	5.07	11.91	-1.48	3.72	908.07	249.62	44.086396	1.2364	28	Inner Mongolia	295	25047483
569	¤º»X¥j	2006	5	32.21	20.33	14.77	21.89	7.21	3.31	909.09	290.75	44.086396	1.031	29	Inner Mongolia	246	25047483
570	¤º»X¥j	2006	6	49.15	59.59	19.28	25.59	12.91	2.73	905	260.12	44.086396	0.5574	30	Inner Mongolia	133	25047483
571	¤º»X¥j	2006	7	59.21	78.08	21.76	27.77	16.06	2.48	905.49	269.64	44.086396	0.4233	31	Inner Mongolia	101	25047483
572	¤º»X¥j	2006	8	59.95	54.65	21.04	27.63	14.92	2.19	909.01	275.89	44.086396	0.2473	32	Inner Mongolia	59	25047483
573	¤º»X¥j	2006	9	53.46	30.13	14.08	21.82	7.32	2.32	914.74	260.09	44.086396	0.2892	33	Inner Mongolia	69	25047483
574	¤º»X¥j	2006	10	48.62	8.92	7.18	14.96	0.79	2.55	916.23	252.34	44.086396	0.6706	34	Inner Mongolia	160	25047483
575	¤º»X¥j	2006	11	56.72	5.95	-4.78	1.68	-9.89	2.65	915.38	196.96	44.086396	1.0101	35	Inner Mongolia	241	25047483
576	¤º»X¥j	2006	12	63.74	1.95	-13.38	-7.31	-18.22	2.23	919.82	181.65	44.086396	0.746	36	Inner Mongolia	178	25047483
577	¤º»X¥j	2007	1	60.41	1.9	-14.26	-7.47	-19.39	2.27	921.42	203.19	44.086396	0.363	37	Inner Mongolia	87	25047483
578	¤º»X¥j	2007	2	53.38	3.81	-7.14	0.88	-13.55	2.51	913.63	219.22	44.086396	0.388	38	Inner Mongolia	93	25047483
579	¤º»X¥j	2007	3	56.38	16.48	-3.73	2.49	-9.29	2.96	913.68	241.65	44.086396	0.5715	39	Inner Mongolia	137	25047483
580	¤º»X¥j	2007	4	38.1	10.2	6.34	12.9	-0.41	3.05	912.64	285.39	44.086396	0.3796	40	Inner Mongolia	91	25047483
581	¤º»X¥j	2007	5	35.1	20.93	15.06	22.12	7.66	3.56	906.1	285.07	44.086396	0.7301	41	Inner Mongolia	175	25047483
582	¤º»X¥j	2007	6	43.33	40.19	21.81	28.69	14.59	2.73	906.54	264.47	44.086396	0.9345	42	Inner Mongolia	224	25047483
583	¤º»X¥j	2007	7	54.79	60.47	22.49	28.87	16.29	2.31	905.01	278.52	44.086396	0.6049	43	Inner Mongolia	145	25047483
584	¤º»X¥j	2007	8	54.87	50.76	21.38	27.91	15.02	2.25	908.85	286.22	44.086396	0.242	44	Inner Mongolia	58	25047483
585	¤º»X¥j	2007	9	49.49	18.62	15.51	23.15	8.51	2.09	914.22	259.26	44.086396	0.3463	45	Inner Mongolia	83	25047483
586	¤º»X¥j	2007	10	51.03	14.82	4.81	11.97	-1.14	2.52	917.57	236.75	44.086396	0.5757	46	Inner Mongolia	138	25047483
587	¤º»X¥j	2007	11	53.31	1.92	-4.79	2.37	-10.34	2.49	918.58	208.18	44.086396	0.9762	47	Inner Mongolia	234	25047483
588	¤º»X¥j	2007	12	62.95	3.73	-11.82	-5.75	-16.54	2.37	917.47	168.28	44.086396	0.7927	48	Inner Mongolia	190	25047483
589	¤º»X¥j	2008	1	56.1	2.22	-17.5	-10.82	-22.61	2.21	921.77	200.73	44.086396	0.2245	49	Inner Mongolia	54	25047483
590	¤º»X¥j	2008	2	53	1.06	-12.89	-5.19	-19.14	2.52	919.31	235.79	44.086396	0.0541	50	Inner Mongolia	13	25047483
591	¤º»X¥j	2008	3	44.72	9.6	0.32	7.57	-5.82	2.92	913.34	238.26	44.086396	0.1788	51	Inner Mongolia	43	25047483
592	¤º»X¥j	2008	4	38.9	12.21	8.78	15.89	1.92	3.21	909.43	243.38	44.086396	0.3119	52	Inner Mongolia	75	25047483
593	¤º»X¥j	2008	5	36.54	24.12	13.08	19.7	6.08	3.37	907.14	263.47	44.086396	0.9854	53	Inner Mongolia	237	25047483
594	¤º»X¥j	2008	6	55.67	74.16	19.59	25.87	13.62	2.52	906.87	238.36	44.086396	0.5821	54	Inner Mongolia	140	25047483
595	¤º»X¥j	2008	7	59.41	74.58	22.69	28.86	16.81	2.29	905.94	272.42	44.086396	0.3617	55	Inner Mongolia	87	25047483
596	¤º»X¥j	2008	8	61.26	76	19.82	26.35	13.82	2.36	908.39	271.56	44.086396	0.2037	56	Inner Mongolia	49	25047483
597	¤º»X¥j	2008	9	55.9	29.66	13.97	21.21	7.59	2.45	912.46	254.87	44.086396	0.5696	57	Inner Mongolia	137	25047483
598	¤º»X¥j	2008	10	53.9	17.92	6.02	13.18	0.11	2.69	915.14	239.61	44.086396	0.5696	58	Inner Mongolia	137	25047483
599	¤º»X¥j	2008	11	56.54	5.05	-4.54	1.61	-9.54	2.67	916.81	201.64	44.086396	0.8233	59	Inner Mongolia	198	25047483
600	¤º»X¥j	2008	12	53.64	3.1	-13.04	-6.85	-18	2.98	915.8	186.36	44.086396	0.7859	60	Inner Mongolia	189	25047483
601	¤º»X¥j	2009	1	56.64	1.6	-15.81	-9.02	-21.01	2.54	918.8	207.96	44.086396	0.240291608	61	Inner Mongolia	58	25047483
602	¤º»X¥j	2009	2	46	1.78	-10.38	-2.76	-16.38	2.62	913.4	203.83	44.086396	0.06628734	62	Inner Mongolia	16	25047483
603	¤º»X¥j	2009	3	45.44	5.52	-3.68	3.62	-10.2	2.97	913.41	259.48	44.086396	0.2569	63	Inner Mongolia	62	25047483
604	¤º»X¥j	2009	4	39.77	18.34	8.93	16.24	1.75	2.93	911.58	270.4	44.086396	0.575871267	64	Inner Mongolia	139	25047483
605	¤º»X¥j	2009	5	33.26	17.8	16.05	23.45	8.3	3.39	908.58	301.61	44.086396	0.667	65	Inner Mongolia	161	25047483
606	¤º»X¥j	2009	6	47.15	52.5	18.82	24.95	12.43	3.06	903.38	288.69	44.086396	0.6877	66	Inner Mongolia	166	25047483
607	¤º»X¥j	2009	7	55.49	58.12	22.05	28.32	15.87	2.4	905.24	291.59	44.086396	0.4972	67	Inner Mongolia	120	25047483
608	¤º»X¥j	2009	8	55.56	53.64	20.48	27.08	14.22	2.29	909.39	285.12	44.086396	0.2444	68	Inner Mongolia	59	25047483
609	¤º»X¥j	2009	9	52.74	30.01	13.73	20.75	7.56	2.63	912.45	240.45	44.086396	0.3604	69	Inner Mongolia	87	25047483
610	¤º»X¥j	2009	10	47.64	6.43	5.42	12.66	-0.74	2.53	914.83	249.08	44.086396	0.5013	70	Inner Mongolia	121	25047483
611	¤º»X¥j	2009	11	58.67	5.07	-8.21	-1.96	-13.12	2.74	918.79	196.69	44.086396	0.3273	71	Inner Mongolia	79	25047483
612	¤º»X¥j	2009	12	58.56	3.06	-15.29	-9.22	-20.17	2.57	916.55	169.29	44.086396	0.2983	72	Inner Mongolia	72	25047483
613	¤º»X¥j	2010	1	59.15	2.98	-17.57	-11.17	-22.71	2.78	917.39	191.33	44.086396	0.1775	73	Inner Mongolia	43	25047483
614	¤º»X¥j	2010	2	54.33	2.29	-13.45	-6.61	-19.02	2.7	914.95	200.24	44.086396	0.0413	74	Inner Mongolia	10	25047483
615	¤º»X¥j	2010	3	49.62	7.71	-6.34	0.52	-12.49	3.21	914.01	240.63	44.086396	0.1445	75	Inner Mongolia	35	25047483
616	¤º»X¥j	2010	4	42.56	15.05	2.41	8.78	-3.87	3.39	912.21	264.91	44.086396	0.2271	76	Inner Mongolia	55	25047483
617	¤º»X¥j	2010	5	48.95	60.08	14.35	20.92	7.92	3.26	907.68	257.6	44.086396	0.4046	77	Inner Mongolia	98	25047483
618	¤º»X¥j	2010	6	46.1	26.53	22.15	28.97	14.85	2.48	908.13	314.31	44.086396	0.652334681	78	Inner Mongolia	158	25047483
619	¤º»X¥j	2010	7	54.15	53.69	23.84	30.05	17.74	2.41	906.72	287.82	44.086396	0.3138	79	Inner Mongolia	76	25047483
620	¤º»X¥j	2010	8	55.03	50.01	19.86	26.43	13.63	2.38	909.57	272.81	44.086396	0.2519	80	Inner Mongolia	61	25047483
621	¤º»X¥j	2010	9	56.46	49.91	14.46	21.74	8.04	2.29	913.89	249.43	44.086396	0.3386	81	Inner Mongolia	82	25047483
622	¤º»X¥j	2010	10	55.59	25.83	4.74	11.88	-0.93	2.45	917.27	235.01	44.086396	0.5904	82	Inner Mongolia	143	25047483
623	¤º»X¥j	2010	11	57.56	7.63	-4.62	1.68	-9.63	2.79	914.47	195.19	44.086396	1.011531626	83	Inner Mongolia	245	25047483
624	¤º»X¥j	2010	12	55.28	5.83	-14.68	-9.06	-19.21	3.18	912.51	170.66	44.086396	0.995	84	Inner Mongolia	241	25047483
625	¤º»X¥j	2011	1	58.46	1.28	-19.59	-13.53	-24.25	2.51	921.46	214.9	44.086396	0.4169	85	Inner Mongolia	103	25047483
626	¤º»X¥j	2011	2	56.1	4.56	-10.57	-3.32	-16.44	2.45	915.33	208.31	44.086396	0.1093	86	Inner Mongolia	27	25047483
627	¤º»X¥j	2011	3	43.56	0.91	-4.48	2.62	-10.92	3.18	916.03	287.46	44.086396	0.3359	87	Inner Mongolia	83	25047483
628	¤º»X¥j	2011	4	34.56	6.74	6.67	13.86	-0.52	3.34	910.94	285.66	44.086396	0.6719	88	Inner Mongolia	166	25047483
629	¤º»X¥j	2011	5	38.28	24.83	13.29	19.94	6.27	3.57	907.02	290.37	44.086396	1.3762	89	Inner Mongolia	340	25047483
630	¤º»X¥j	2011	6	46.51	37.25	20.95	27.58	13.92	2.72	904.73	292.43	44.086396	1.7283	90	Inner Mongolia	427	25047483
631	¤º»X¥j	2011	7	61.36	109.15	21.72	27.64	16.29	2.39	904.86	254.18	44.086396	1.092837386	91	Inner Mongolia	270	25047483
632	¤º»X¥j	2011	8	58.21	35.68	21.52	28.23	15.35	2.15	908.61	286.94	44.086396	0.514	92	Inner Mongolia	127	25047483
633	¤º»X¥j	2011	9	49.87	17.68	12.21	19.66	5.55	2.34	913.94	257.93	44.086396	0.8095	93	Inner Mongolia	200	25047483
634	¤º»X¥j	2011	10	51.85	9.49	6.51	14.15	0.22	2.44	915.89	235.34	44.086396	1.4693	94	Inner Mongolia	363	25047483
635	¤º»X¥j	2011	11	64.13	12.55	-5.05	1.29	-9.94	2.17	919.16	180.7	44.086396	2.533763717	95	Inner Mongolia	626	25047483
636	¤º»X¥j	2011	12	62.95	1.45	-15.25	-9.17	-19.96	2.18	921.59	191.98	44.086396	2.5176	96	Inner Mongolia	622	25047483
637	¤º»X¥j	2012	1	57	1.08	-19.04	-12.25	-24.11	2.16	919.34	212.84	44.086396	0.685	97	Inner Mongolia	170	25047483
638	¤º»X¥j	2012	2	48.05	0.95	-14.7	-7.27	-20.7	2.78	915.85	237.86	44.086396	0.2659	98	Inner Mongolia	66	25047483
639	¤º»X¥j	2012	3	51.54	8.26	-5	1.91	-11.27	3.08	914.33	258.72	44.086396	0.4432	99	Inner Mongolia	110	25047483
640	¤º»X¥j	2012	4	33.15	8.09	7.53	14.81	0.39	3.84	906.8	279.42	44.086396	0.7494834	100	Inner Mongolia	186	25047483
641	¤º»X¥j	2012	5	36.67	33.32	15.31	22.43	7.67	3.3	908.19	304.28	44.086396	1.4828	101	Inner Mongolia	368	25047483
642	¤º»X¥j	2012	6	58.59	100.44	18.8	24.71	13.2	2.7	904.43	243.76	44.086396	1.7045	102	Inner Mongolia	423	25047483
643	¤º»X¥j	2012	7	64.77	123.32	21.92	27.62	16.58	2.37	904.75	265.45	44.086396	0.8301	103	Inner Mongolia	206	25047483
644	¤º»X¥j	2012	8	60.15	43.03	20.1	26.82	13.93	2.48	908.87	290.04	44.086396	0.314299491	104	Inner Mongolia	78	25047483
645	¤º»X¥j	2012	9	61.18	56.14	13.16	20.34	7.09	2.2	914.05	237.86	44.086396	0.4916	105	Inner Mongolia	122	25047483
646	¤º»X¥j	2012	10	54.13	18.11	4.79	11.86	-1.02	2.58	914.43	235.2	44.086396	1.0517	106	Inner Mongolia	261	25047483
647	¤º»X¥j	2012	11	65.72	19.42	-7.71	-1.93	-12.37	2.7	914.08	180.2	44.086396	1.1363	107	Inner Mongolia	282	25047483
648	¤º»X¥j	2012	12	63.36	5.41	-17.56	-12.12	-22.09	2.63	916.66	167.38	44.086396	1.0315	108	Inner Mongolia	256	25047483
649	¤º»X¥j	2013	1	62.49	2.59	-17.5	-10.6	-22.83	2.3	917.41	204.33	44.086396	0.4137	109	Inner Mongolia	103	25047483
650	¤º»X¥j	2013	2	53.56	2.04	-13.91	-6.77	-19.61	2.89	916.28	230.94	44.086396	0.164668475	110	Inner Mongolia	41	25047483
651	¤º»X¥j	2013	3	47.23	5.64	-3.81	3.71	-10.3	3.32	911.27	279.31	44.086396	0.353434776	111	Inner Mongolia	88	25047483
652	¤º»X¥j	2013	4	43.72	14.72	3.95	10.59	-2.41	3.69	909.56	276.63	44.086396	0.5101	112	Inner Mongolia	127	25047483
653	¤º»X¥j	2013	5	38.33	23.78	16.39	23.54	8.94	3.56	906.17	296.13	44.086396	0.7591	113	Inner Mongolia	189	25047483
654	¤º»X¥j	2013	6	56.23	86.67	19.37	25.68	13.37	2.91	905.38	243.99	44.086396	1.1205	114	Inner Mongolia	279	25047483
655	¤º»X¥j	2013	7	62.62	113.06	21.89	27.8	16.24	2.47	902.96	267.34	44.086396	0.5663	115	Inner Mongolia	141	25047483
656	¤º»X¥j	2013	8	62.49	80.12	20.33	26.54	14.88	2.6	905.75	252.22	44.086396	0.1847	116	Inner Mongolia	46	25047483
657	¤º»X¥j	2013	9	54.74	37.73	13.66	20.96	7.18	2.81	912.25	258.73	44.086396	0.4056	117	Inner Mongolia	101	25047483
658	¤º»X¥j	2013	10	54.05	12.36	5.34	12.79	-0.65	2.68	917.35	231.18	44.086396	0.6225	118	Inner Mongolia	155	25047483
659	¤º»X¥j	2013	11	55.38	3.15	-3.61	2.73	-8.68	3.02	915.61	196.24	44.086396	1.1205	119	Inner Mongolia	279	25047483
660	¤º»X¥j	2013	12	59.23	1.69	-11.57	-5.2	-16.49	2.53	917.33	196.09	44.086396	1.2129	120	Inner Mongolia	302	25047483
661	¤º»X¥j	2014	1	50.77	1.54	-13.1	-5.68	-18.98	2.72	916.04	209.24	44.086396	0.4524	121	Inner Mongolia	113	25047483
662	¤º»X¥j	2014	2	54.31	3.16	-12.26	-4.43	-18.28	2.41	918.29	196.79	44.086396	0.1842	122	Inner Mongolia	46	25047483
663	¤º»X¥j	2014	3	38.87	2.38	-0.94	7.14	-8.34	2.77	914.45	280.63	44.086396	0.4524	123	Inner Mongolia	113	25047483
664	¤º»X¥j	2014	4	35.23	10.48	9.71	17.41	1.82	3.08	913.03	279.15	44.086396	0.6887	124	Inner Mongolia	172	25047483
665	¤º»X¥j	2014	5	44.72	45.68	13.64	20.37	6.83	3.67	906.39	262.84	44.086396	1.2812	125	Inner Mongolia	320	25047483
666	¤º»X¥j	2014	6	56.54	73.57	19.66	25.63	13.63	2.71	907.26	264.85	44.086396	2.062	126	Inner Mongolia	515	25047483
667	¤º»X¥j	2014	7	59.33	77.1	22.03	28.38	16.05	2.78	905.13	274.34	44.086396	1.2011	127	Inner Mongolia	300	25047483
668	¤º»X¥j	2014	8	60.13	60.46	19.46	26.07	13.4	2.36	909.54	264.7	44.086396	0.4604	128	Inner Mongolia	115	25047483
669	¤º»X¥j	2014	9	58.05	42.67	13.45	20.8	7.16	2.56	912.82	245.84	44.086396	0.9009	129	Inner Mongolia	225	25047483
670	¤º»X¥j	2014	10	53.08	22.54	6.25	13.71	0.17	2.72	915.67	227.35	44.086396	1.5975	130	Inner Mongolia	399	25047483
671	¤º»X¥j	2014	11	52.79	2.41	-3.89	2.92	-9.15	2.93	915.84	207.45	44.086396	2.6545	131	Inner Mongolia	663	25047483
672	¤º»X¥j	2014	12	53.62	2.08	-13.85	-7.97	-18.58	3.12	917.59	192.64	44.086396	2.13	132	Inner Mongolia	532	25047483
673	¤º»X¥j	2015	1	56.38	2.19	-12.71	-5.48	-18.19	2.57	918.24	199.82	44.086396	0.8424	133	Inner Mongolia	211	25047483
674	¤º»X¥j	2015	2	52.23	4.07	-9.49	-2.01	-15.37	2.93	915.64	207.69	44.086396	0.247523764	134	Inner Mongolia	62	25047483
675	¤º»X¥j	2015	3	35.49	1.05	-1.57	6.1	-8.65	3.35	913.98	289	44.086396	0.495	135	Inner Mongolia	124	25047483
676	¤º»X¥j	2015	4	39	21.96	7.12	14.12	0.13	3.65	911.23	265.74	44.086396	0.8104	136	Inner Mongolia	203	25047483
677	¤º»X¥j	2015	5	37.92	26.19	13.89	20.79	6.69	3.75	905.61	290.67	44.086396	1.0939	137	Inner Mongolia	274	25047483
678	¤º»X¥j	2015	6	55.05	71.41	18.49	24.69	12.33	3.09	905.38	258.58	44.086396	1.6289	138	Inner Mongolia	408	25047483
679	¤º»X¥j	2015	7	56.74	56.33	22.09	28.5	15.84	2.57	906.44	280.1	44.086396	1.1099	139	Inner Mongolia	278	25047483
680	¤º»X¥j	2015	8	59.69	59.56	20.45	26.85	14.5	2.46	909.13	268.05	44.086396	0.3513	140	Inner Mongolia	88	25047483
681	¤º»X¥j	2015	9	62.41	52.83	13.93	20.54	8.17	2.66	913.67	219.79	44.086396	0.6907	141	Inner Mongolia	173	25047483
682	¤º»X¥j	2015	10	50.23	11.75	5.65	13.01	-0.44	3.22	915.21	248.34	44.086396	1.057964476	142	Inner Mongolia	265	25047483
683	¤º»X¥j	2015	11	67.23	13.74	-6.08	-0.47	-10.48	2.44	919.49	148.09	44.086396	1.541035049	143	Inner Mongolia	386	25047483
684	¤º»X¥j	2015	12	66.9	4.26	-12.23	-6.37	-16.95	2.59	918.48	172.93	44.086396	1.5291	144	Inner Mongolia	383	25047483
685	¤º»X¥j	2016	1	58.2	1.68	-18.91	-12.75	-23.78	2.9	919.27	217.7	44.086396	0.810460664	145	Inner Mongolia	203	25047483
686	¤º»X¥j	2016	2	55.76	4.07	-12.29	-5.37	-18.01	3.17	917.21	216.61	44.086396	0.259500721	146	Inner Mongolia	65	25047483
687	¤º»X¥j	2016	3	43.77	4.1	-1.02	5.94	-7.46	3.4	914.04	250.95	44.086396	0.483024194	147	Inner Mongolia	121	25047483
688	¤º»X¥j	2016	4	35.38	9.09	7.54	14.57	0.6	3.83	908.02	252.21	44.086396	0.578857143	148	Inner Mongolia	145	25047483
689	¤º»X¥j	2016	5	36.83	28.57	14.47	21.6	7.27	4.04	906.94	271.55	44.086396	1.069945985	149	Inner Mongolia	268	25047483
690	¤º»X¥j	2016	6	52.01	65.24	18.91	25.29	12.36	2.93	905.67	254.11	44.086396	1.401333088	150	Inner Mongolia	351	25047483
691	¤º»X¥j	2016	7	58.29	79.91	22.98	29.32	16.82	2.74	905.75	265.28	44.086396	0.830428777	151	Inner Mongolia	208	25047483
692	¤º»X¥j	2016	8	56.25	58	21.46	27.9	15.39	2.7	909.17	264.58	44.086396	0.295441007	152	Inner Mongolia	74	25047483
693	¤º»X¥j	2016	9	64.8	50.67	14.32	21.08	8.81	2.39	912.64	187.38	44.086396	0.51103815	153	Inner Mongolia	128	25047483
694	¤º»X¥j	2016	10	58.39	25.19	3.78	10.48	-1.63	2.79	916.19	191.93	44.086396	0.98211042	154	Inner Mongolia	246	25047483
695	¤º»X¥j	2016	11	56.96	6.07	-7.06	-0.72	-12.22	3	916.39	169.36	44.086396	1.545027367	155	Inner Mongolia	387	25047483
696	¤º»X¥j	2016	12	59.45	2.52	-11.17	-4.58	-16.34	2.63	918.12	168.54	44.086396	1.612896787	156	Inner Mongolia	404	25047483
697	¤º»X¥j	2017	1	55.38	1.48	-14.43	-7.31	-19.88	2.77	918.5	192.13	44.086396	0.5833	157	Inner Mongolia	147	25047483
698	¤º»X¥j	2017	2	52.24	6.05	-9.71	-2.12	-15.71	3.01	917.31	189.74	44.086396	0.2103	158	Inner Mongolia	53	25047483
699	¤º»X¥j	2017	3	48.2	7.59	-2.26	4.66	-8.53	2.87	915.85	215.92	44.086396	0.5913	159	Inner Mongolia	149	25047483
700	¤º»X¥j	2017	4	33.22	5.86	8.46	15.65	1.01	3.69	908.64	281.86	44.086396	0.7778	160	Inner Mongolia	196	25047483
701	¤º»X¥j	2017	5	32.21	19	15.82	23.22	8.02	4.01	907.94	311.3	44.086396	1.3889	161	Inner Mongolia	350	25047483
702	¤º»X¥j	2017	6	42.96	34.85	20.46	27.47	12.86	2.87	906.96	287.86	44.086396	1.7857	162	Inner Mongolia	450	25047483
703	¤º»X¥j	2017	7	53.86	66.57	23.81	30.22	17.54	2.81	905.39	275.22	44.086396	1.0913	163	Inner Mongolia	275	25047483
704	¤º»X¥j	2017	8	61.29	89.34	19.87	25.93	14.41	2.72	907.58	242.98	44.086396	0.369	164	Inner Mongolia	93	25047483
705	¤º»X¥j	2017	9	50.5	23.38	14.49	22.15	7.72	3.04	910	257.79	44.086396	0.623	165	Inner Mongolia	157	25047483
706	¤º»X¥j	2017	10	52.87	13.86	4.86	12.1	-0.9	2.77	918.52	216.27	44.086396	1.1032	166	Inner Mongolia	278	25047483
707	¤º»X¥j	2017	11	49.49	3.74	-6.64	0.15	-11.97	3.41	915.4	205.06	44.086396	2.1151	167	Inner Mongolia	533	25047483
708	¤º»X¥j	2017	12	53.15	1.71	-13.81	-7.44	-18.9	2.92	918.16	192.71	44.086396	2.0952	168	Inner Mongolia	528	25047483
709	¤º»X¥j	2018	1	54.25	2.28	-17.24	-11.04	-22.29	3.18	916.81	194.27	44.086396	0.9333	169	Inner Mongolia	236	25047483
710	¤º»X¥j	2018	2	47.53	2.01	-13.82	-6.54	-19.79	3.11	915.42	216.41	44.086396	0.174	170	Inner Mongolia	44	25047483
711	¤º»X¥j	2018	3	41.76	6.03	-0.07	8	-7.26	3.21	913.01	257.33	44.086396	0.5457	171	Inner Mongolia	138	25047483
712	¤º»X¥j	2018	4	36.38	14.92	8.28	15.53	1.32	4.04	909.86	243.27	44.086396	0.8423	172	Inner Mongolia	213	25047483
713	¤º»X¥j	2018	5	36.93	24.63	16.13	23.25	8.17	3.52	907.87	289.17	44.086396	1.566	173	Inner Mongolia	396	25047483
714	¤º»X¥j	2018	6	45.73	44.36	20.95	27.58	14.05	3.1	904.64	278.68	44.086396	2.0959	174	Inner Mongolia	530	25047483
715	¤º»X¥j	2018	7	67.57	129.99	23.24	29.03	18.14	2.96	905.28	240.59	44.086396	1.0717	175	Inner Mongolia	271	25047483
716	¤º»X¥j	2018	8	68.08	95.55	21.04	26.98	15.85	2.4	909.45	246.08	44.086396	0.2294	176	Inner Mongolia	58	25047483
717	¤º»X¥j	2018	9	59.44	53.05	12.55	19.12	6.75	3.16	911.92	228.99	44.086396	0.4864	177	Inner Mongolia	123	25047483
718	¤º»X¥j	2018	10	50.36	7.43	4.76	12.01	-1.41	2.93	916.11	237.74	44.086396	1.0638	178	Inner Mongolia	269	25047483
719	¤º»X¥j	2018	11	52.24	2.88	-4.65	2.44	-10.1	2.8	916.9	198.73	44.086396	1.5581	179	Inner Mongolia	394	25047483
720	¤º»X¥j	2018	12	47.76	0.73	-14.71	-8.21	-19.83	3.14	919.68	192.31	44.086396	1.5542	180	Inner Mongolia	393	25047483
721	¤Ñ¬z	2004	1	51.5	0	-2.85	2.1	-6.4	2.8	1026.6	161.35	39.310401	0.0968	1	Tianjin	9	15167699
722	¤Ñ¬z	2004	2	45.5	17.45	2.5	8.2	-1.7	3.6	1019.75	196.65	39.310401	0.0968	2	Tianjin	9	15167699
723	¤Ñ¬z	2004	3	47	0	7.45	12.8	3.1	3.4	1018.45	176.95	39.310401	0.1829	3	Tianjin	17	15167699
724	¤Ñ¬z	2004	4	52.5	32.65	15.3	21	10.55	3.85	1012.1	216.75	39.310401	0.3982	4	Tianjin	37	15167699
725	¤Ñ¬z	2004	5	54.5	45.35	19.9	25.55	15	3.2	1007.5	229.25	39.310401	0.6995	5	Tianjin	65	15167699
726	¤Ñ¬z	2004	6	64.5	88.9	24.45	29.3	20.35	2.55	1007.1	182.9	39.310401	0.6134	6	Tianjin	57	15167699
727	¤Ñ¬z	2004	7	74	106.75	26.05	30.1	22.65	2.75	1003.25	184.6	39.310401	0.1937	7	Tianjin	18	15167699
728	¤Ñ¬z	2004	8	73.5	107.45	24.8	28.5	21.5	2.35	1007.7	157.15	39.310401	0.0968	8	Tianjin	9	15167699
729	¤Ñ¬z	2004	9	68.5	129.25	21.7	26.6	17.4	2.55	1014	183.25	39.310401	0.1937	9	Tianjin	18	15167699
730	¤Ñ¬z	2004	10	57.5	14.55	14.65	20.2	10	2.5	1022	193.4	39.310401	0.269	10	Tianjin	25	15167699
731	¤Ñ¬z	2004	11	57	10.75	6.8	11.75	2.7	2.65	1023.5	165.25	39.310401	0.6349	11	Tianjin	59	15167699
732	¤Ñ¬z	2004	12	62.5	3.35	-0.45	3	-3.25	2.5	1027.9	112.05	39.310401	0.8178	12	Tianjin	76	15167699
733	¤Ñ¬z	2005	1	51	1.9	-3.2	1.7	-7.35	2.8	1026.8	168.9	39.310401	0.4321	13	Tianjin	45	15167699
734	¤Ñ¬z	2005	2	55.5	9.6	-2.9	1.15	-6.2	3.35	1028.3	136.7	39.310401	0.1152	14	Tianjin	12	15167699
735	¤Ñ¬z	2005	3	43	0.35	5.4	11.35	0.6	3.9	1021.75	249.9	39.310401	0.2592	15	Tianjin	27	15167699
736	¤Ñ¬z	2005	4	42	8.95	15.95	22.05	10.4	3.9	1011.75	219.65	39.310401	0.3264	16	Tianjin	34	15167699
737	¤Ñ¬z	2005	5	54.5	42.8	19.55	24.75	14.8	3.75	1008.6	243.3	39.310401	0.5953	17	Tianjin	62	15167699
738	¤Ñ¬z	2005	6	68.5	121.65	25.3	30.85	20.65	3.3	1001.45	235	39.310401	0.5377	18	Tianjin	56	15167699
739	¤Ñ¬z	2005	7	73	141.6	28.05	31.95	24.45	2.75	1003.45	187.65	39.310401	0.2112	19	Tianjin	22	15167699
740	¤Ñ¬z	2005	8	78.5	184.85	26.05	30	22.8	2.25	1007	149	39.310401	0.1056	20	Tianjin	11	15167699
741	¤Ñ¬z	2005	9	66	35.35	22.5	27.15	18.45	2.3	1015.65	200.3	39.310401	0.144	21	Tianjin	15	15167699
742	¤Ñ¬z	2005	10	57	6.75	15.4	20.65	10.8	2.55	1021.4	209.5	39.310401	0.192	22	Tianjin	20	15167699
743	¤Ñ¬z	2005	11	58	0	8.05	13.55	3.45	2.35	1020.65	173.25	39.310401	0.24	23	Tianjin	25	15167699
744	¤Ñ¬z	2005	12	51.5	2.05	-2.75	1.45	-6.05	3.65	1029.4	170.5	39.310401	0.3072	24	Tianjin	32	15167699
745	¤Ñ¬z	2006	1	69	1.4	-2.4	1.8	-5.75	2.65	1028	86.55	39.310401	0.2397	25	Tianjin	25	15167699
746	¤Ñ¬z	2006	2	57.5	5.55	-1.1	3.3	-4.7	3.1	1027.55	140.45	39.310401	0.0767	26	Tianjin	8	15167699
747	¤Ñ¬z	2006	3	42.5	0	7.3	13.05	2.4	3.65	1016.75	242.4	39.310401	0.278	27	Tianjin	29	15167699
748	¤Ñ¬z	2006	4	52.5	7.4	12.65	18.15	8.05	3.9	1011.2	193.65	39.310401	0.3452	28	Tianjin	36	15167699
749	¤Ñ¬z	2006	5	58	81.85	20	25.25	15.5	3.55	1010.2	213.45	39.310401	0.5465	29	Tianjin	57	15167699
750	¤Ñ¬z	2006	6	58	33.8	26.35	31.75	21.65	2.85	1002.8	224.2	39.310401	0.5657	30	Tianjin	59	15167699
751	¤Ñ¬z	2006	7	80	141.75	25.8	29.4	22.75	3	1003.65	167.25	39.310401	0.2685	31	Tianjin	28	15167699
752	¤Ñ¬z	2006	8	77	120.95	26.8	30.5	23.55	2.1	1007.6	162.6	39.310401	0.1438	32	Tianjin	15	15167699
753	¤Ñ¬z	2006	9	69.5	1.05	21.8	26.8	17.5	2.3	1015.55	216.6	39.310401	0.1534	33	Tianjin	16	15167699
754	¤Ñ¬z	2006	10	67	9.15	16.9	21.75	12.75	2.5	1019.05	164.5	39.310401	0.278	34	Tianjin	29	15167699
755	¤Ñ¬z	2006	11	59.5	8	7.05	11.7	3.25	2.75	1021.6	149.9	39.310401	0.3835	35	Tianjin	40	15167699
756	¤Ñ¬z	2006	12	61	2.45	-1.05	3.35	-4.45	2.3	1029.05	127.45	39.310401	0.7766	36	Tianjin	81	15167699
757	¤Ñ¬z	2007	1	56.5	2.05	-2.05	2.9	-6.1	2.75	1029.65	167.5	39.310401	0.5302	37	Tianjin	57	15167699
758	¤Ñ¬z	2007	2	57.5	0	3.55	9.3	-0.9	2.9	1021.4	150.85	39.310401	0.1302	38	Tianjin	14	15167699
759	¤Ñ¬z	2007	3	65.5	51.2	5.55	10.15	2.1	3.55	1019.5	162.5	39.310401	0.3256	39	Tianjin	35	15167699
760	¤Ñ¬z	2007	4	48	5.75	14.45	20.1	9.6	3.8	1015.3	254.1	39.310401	0.7349	40	Tianjin	79	15167699
761	¤Ñ¬z	2007	5	48.5	72.85	21.75	27.5	16.85	3.7	1006.1	269	39.310401	1.3674	41	Tianjin	147	15167699
762	¤Ñ¬z	2007	6	65.5	60.9	25.4	29.85	21.5	2.65	1006	181.75	39.310401	1.3953	42	Tianjin	150	15167699
763	¤Ñ¬z	2007	7	70.5	86.35	26.9	30.8	23.3	2.6	1002.6	193.55	39.310401	0.4	43	Tianjin	43	15167699
764	¤Ñ¬z	2007	8	71	114.5	26.5	30.95	23.1	2.25	1007.1	208.3	39.310401	0.214	44	Tianjin	23	15167699
765	¤Ñ¬z	2007	9	68.5	46.1	22.5	27	18.75	2.05	1014	171.95	39.310401	0.1581	45	Tianjin	17	15167699
766	¤Ñ¬z	2007	10	67.5	72.8	13.65	18.1	10	2.4	1021.35	148.7	39.310401	0.4186	46	Tianjin	45	15167699
767	¤Ñ¬z	2007	11	58	0	6.2	11.05	2.2	2.5	1026	171.25	39.310401	0.6512	47	Tianjin	70	15167699
768	¤Ñ¬z	2007	12	59.5	5.8	0.6	4.7	-2.75	2.55	1025.8	139	39.310401	0.9023	48	Tianjin	97	15167699
769	¤Ñ¬z	2008	1	48	0.05	-3.25	0.95	-6.8	2.7	1031.85	163.3	39.310401	0.5381	49	Tianjin	60	15167699
770	¤Ñ¬z	2008	2	42	1.15	-0.2	5.3	-4.7	2.9	1028.35	224.85	39.310401	0.3049	50	Tianjin	34	15167699
771	¤Ñ¬z	2008	3	47	9	8.55	13.75	4.05	3.35	1019	224.35	39.310401	0.861	51	Tianjin	96	15167699
772	¤Ñ¬z	2008	4	53.5	40.6	15.45	20.75	11	3.55	1013.25	203.05	39.310401	1.0224	52	Tianjin	114	15167699
773	¤Ñ¬z	2008	5	54.5	43.45	20.25	25.75	15.5	3.3	1007.25	236.95	39.310401	2.0179	53	Tianjin	225	15167699
774	¤Ñ¬z	2008	6	72.5	119.05	22.85	27	19.15	2.8	1006.2	156.4	39.310401	1.3632	54	Tianjin	152	15167699
775	¤Ñ¬z	2008	7	76.5	154.25	26.9	30.65	23.95	2.25	1003.95	175.75	39.310401	0.3318	55	Tianjin	37	15167699
776	¤Ñ¬z	2008	8	72.5	107.35	26.7	30.5	23.35	2.1	1006.85	175.35	39.310401	0.1166	56	Tianjin	13	15167699
777	¤Ñ¬z	2008	9	67.5	71.15	21.95	26.55	18.05	2.3	1014.15	189.1	39.310401	0.1435	57	Tianjin	16	15167699
778	¤Ñ¬z	2008	10	60.5	56.9	15.3	20.75	11.05	2.4	1019.2	192.75	39.310401	0.1435	58	Tianjin	16	15167699
779	¤Ñ¬z	2008	11	47	0	7.15	12.5	2.65	2.4	1024	200.3	39.310401	0.4664	59	Tianjin	52	15167699
780	¤Ñ¬z	2008	12	45.5	8.3	-0.75	4.3	-4.8	2.9	1025.75	164.25	39.310401	0.4574	60	Tianjin	51	15167699
781	¤Ñ¬z	2009	1	46.5	0	-3	2.2	-7.2	2.45	1028.3	168.8	39.310401	0.221088323	61	Tianjin	26	15167699
782	¤Ñ¬z	2009	2	63.5	19.25	0.7	5.1	-2.85	2.6	1022.25	135.65	39.310401	0.110544161	62	Tianjin	13	15167699
783	¤Ñ¬z	2009	3	48.5	11.4	6.65	12.2	2.1	3.25	1020.05	225.8	39.310401	0.3827	63	Tianjin	45	15167699
784	¤Ñ¬z	2009	4	48	49.55	15.35	21	10.35	3.35	1014.95	251.5	39.310401	0.603741189	64	Tianjin	71	15167699
785	¤Ñ¬z	2009	5	46	12.85	22.6	28.15	17.2	2.9	1010.65	260	39.310401	1.0969	65	Tianjin	129	15167699
786	¤Ñ¬z	2009	6	53.5	148.4	25.7	30.8	21.05	3	1001.3	274.1	39.310401	0.5952	66	Tianjin	70	15167699
787	¤Ñ¬z	2009	7	69	180.05	27.05	31.1	23.1	2.25	1003.2	174.85	39.310401	0.2296	67	Tianjin	27	15167699
788	¤Ñ¬z	2009	8	74	78.8	25.85	29.75	22.65	1.9	1008.55	163.65	39.310401	0.1446	68	Tianjin	17	15167699
789	¤Ñ¬z	2009	9	70.5	59.9	21.35	26	17.75	2.2	1014	155.6	39.310401	0.1786	69	Tianjin	21	15167699
790	¤Ñ¬z	2009	10	55.5	12.55	15.6	21.05	11.1	2.25	1017.2	192.2	39.310401	0.1786	70	Tianjin	21	15167699
791	¤Ñ¬z	2009	11	60	5.55	2.35	6.75	-1.25	2.6	1027.25	112.8	39.310401	0.2041	71	Tianjin	24	15167699
792	¤Ñ¬z	2009	12	51.5	0.1	-2	2.45	-5.65	2.45	1026.05	145.95	39.310401	0.2806	72	Tianjin	33	15167699
793	¤Ñ¬z	2010	1	54.5	11.9	-5.2	-0.65	-8.85	2.85	1027.75	164.5	39.310401	0.1628	73	Tianjin	20	15167699
794	¤Ñ¬z	2010	2	59	4.25	-1.35	2.75	-4.4	2.7	1023.8	124.7	39.310401	0.0896	74	Tianjin	11	15167699
795	¤Ñ¬z	2010	3	53.5	11.6	4.2	8.55	0.6	3.5	1022	175.25	39.310401	0.2606	75	Tianjin	32	15167699
796	¤Ñ¬z	2010	4	47.5	6.1	11.1	16.25	6.65	4.1	1017.4	205.35	39.310401	0.2768	76	Tianjin	34	15167699
797	¤Ñ¬z	2010	5	54	27.7	20.7	26.6	15.7	3.4	1008.05	248.3	39.310401	0.8468	77	Tianjin	104	15167699
798	¤Ñ¬z	2010	6	67.5	85.55	23.75	28.15	20	2.7	1007.9	198.95	39.310401	0.651380397	78	Tianjin	80	15167699
799	¤Ñ¬z	2010	7	72.5	127.95	27.9	31.75	24.6	2.45	1004.2	159.5	39.310401	0.2443	79	Tianjin	30	15167699
800	¤Ñ¬z	2010	8	72	146	25.95	29.85	22.7	2.1	1008.15	165.15	39.310401	0.1058	80	Tianjin	13	15167699
801	¤Ñ¬z	2010	9	65.5	38.45	21.3	25.75	17.6	2.3	1014.3	168.1	39.310401	0.1954	81	Tianjin	24	15167699
802	¤Ñ¬z	2010	10	58.5	28.05	13.95	18.95	9.65	2.35	1021.05	184	39.310401	0.2606	82	Tianjin	32	15167699
803	¤Ñ¬z	2010	11	49.5	0	6.6	11.7	2.25	2.6	1021.05	180.6	39.310401	0.765371967	83	Tianjin	94	15167699
804	¤Ñ¬z	2010	12	42.5	0.75	-1.1	3.8	-4.85	3.3	1020.3	187.35	39.310401	1.2132	84	Tianjin	149	15167699
805	¤Ñ¬z	2011	1	32.5	0	-4.95	-0.05	-9	2.95	1032.2	212.4	39.310401	0.7265	85	Tianjin	94	15167699
806	¤Ñ¬z	2011	2	59.5	11.65	-0.65	4.4	-4.55	2.35	1024.55	116.9	39.310401	0.17	86	Tianjin	22	15167699
807	¤Ñ¬z	2011	3	31.5	0	7.45	13.1	2.2	3.5	1022.45	269.3	39.310401	0.6183	87	Tianjin	80	15167699
808	¤Ñ¬z	2011	4	42.5	36.7	14.4	20.4	9.1	3.55	1014.15	242.65	39.310401	0.9584	88	Tianjin	124	15167699
809	¤Ñ¬z	2011	5	42.5	52.3	20.7	25.95	15.55	3.6	1008.85	265.4	39.310401	2.0868	89	Tianjin	270	15167699
810	¤Ñ¬z	2011	6	57.5	51.15	25.65	30.75	21.25	3	1003.7	207.05	39.310401	1.3603	90	Tianjin	176	15167699
811	¤Ñ¬z	2011	7	70	212.9	27.15	31.25	23.55	2.45	1002.85	154.75	39.310401	0.486922574	91	Tianjin	63	15167699
812	¤Ñ¬z	2011	8	71.5	83.05	26.3	30.1	23.1	2.1	1007.6	162.85	39.310401	0.2087	92	Tianjin	27	15167699
813	¤Ñ¬z	2011	9	61	81.3	20.6	25.1	16.75	2.15	1015.6	187.6	39.310401	0.286	93	Tianjin	37	15167699
814	¤Ñ¬z	2011	10	61	24.4	15.3	19.95	10.85	2.15	1020.95	157.85	39.310401	0.5565	94	Tianjin	72	15167699
815	¤Ñ¬z	2011	11	62	22.95	7.35	11.4	4.05	2.05	1025.25	103.65	39.310401	1.298460196	95	Tianjin	168	15167699
816	¤Ñ¬z	2011	12	55	1.35	-1.2	2.75	-4.2	2.45	1031.3	147.2	39.310401	1.8318	96	Tianjin	237	15167699
817	¤Ñ¬z	2012	1	57	0.75	-3.5	0.75	-6.85	2.15	1029.4	153.2	39.310401	0.7087	97	Tianjin	96	15167699
818	¤Ñ¬z	2012	2	43.5	0	-1.85	3.3	-6.15	2.75	1026.25	197.65	39.310401	0.3174	98	Tianjin	43	15167699
819	¤Ñ¬z	2012	3	47	5.55	5.2	10.25	1.1	3.2	1022.15	202.05	39.310401	0.753	99	Tianjin	102	15167699
820	¤Ñ¬z	2012	4	49.5	48.1	15.15	21	10.2	3.55	1010.9	230.3	39.310401	0.789912391	100	Tianjin	107	15167699
821	¤Ñ¬z	2012	5	50	7.5	22.1	27.85	17	2.95	1009.15	256.3	39.310401	1.9785	101	Tianjin	268	15167699
822	¤Ñ¬z	2012	6	65	95.35	24.45	29.15	20.3	2.9	1003.35	194.55	39.310401	1.351	102	Tianjin	183	15167699
823	¤Ñ¬z	2012	7	69	314.05	27.2	31.1	24	2.6	1002.45	191.05	39.310401	0.2731	103	Tianjin	37	15167699
824	¤Ñ¬z	2012	8	72	147.25	25.3	29.2	22	2.25	1008.4	180.6	39.310401	0.110735382	104	Tianjin	15	15167699
825	¤Ñ¬z	2012	9	61	81.15	21.2	26.1	17	2.1	1014.6	215.05	39.310401	0.2141	105	Tianjin	29	15167699
826	¤Ñ¬z	2012	10	55	31.2	15.3	20.8	10.45	2.3	1018.45	198.5	39.310401	0.3101	106	Tianjin	42	15167699
827	¤Ñ¬z	2012	11	53.5	52	5.05	9.7	1.35	2.5	1020.75	177.4	39.310401	0.6423	107	Tianjin	87	15167699
828	¤Ñ¬z	2012	12	53.5	11.7	-3.65	-0.25	-6.7	2.7	1028.05	138.4	39.310401	0.8194	108	Tianjin	111	15167699
829	¤Ñ¬z	2013	1	66.5	3.8	-4.35	-0.8	-7.25	2.25	1028.1	123.2	39.310401	0.4953	109	Tianjin	70	15167699
830	¤Ñ¬z	2013	2	60.5	5.65	-0.95	3.45	-4.35	2.55	1026.6	146.4	39.310401	0.134451336	110	Tianjin	19	15167699
831	¤Ñ¬z	2013	3	49	12.7	5.8	11.85	1.45	3.2	1018.7	220.05	39.310401	0.332590148	111	Tianjin	47	15167699
832	¤Ñ¬z	2013	4	44.5	4.05	11.65	17	7	3.7	1014.15	254.45	39.310401	0.559	112	Tianjin	79	15167699
833	¤Ñ¬z	2013	5	50.5	8.9	20.9	26.1	16.15	3.25	1009.1	250.35	39.310401	0.8916	113	Tianjin	126	15167699
834	¤Ñ¬z	2013	6	69	72.45	24.2	28.85	20.7	2.75	1005.35	171.3	39.310401	0.7006	114	Tianjin	99	15167699
835	¤Ñ¬z	2013	7	73.5	95.95	27.15	31.15	23.6	2.2	1001.15	193.85	39.310401	0.2264	115	Tianjin	32	15167699
836	¤Ñ¬z	2013	8	69	87	28.05	32.45	24.4	2.25	1004.3	222.3	39.310401	0.1557	116	Tianjin	22	15167699
837	¤Ñ¬z	2013	9	69.5	70.1	21.65	26.1	18	2.2	1014.5	168.75	39.310401	0.1486	117	Tianjin	21	15167699
838	¤Ñ¬z	2013	10	61.5	22.35	14.55	19.9	10.05	2.2	1021.6	210.9	39.310401	0.2689	118	Tianjin	38	15167699
839	¤Ñ¬z	2013	11	48.5	3.05	7.05	12.3	2.8	2.6	1022.65	190.65	39.310401	0.467	119	Tianjin	66	15167699
840	¤Ñ¬z	2013	12	53.5	3.8	-0.2	5.3	-4.25	2.25	1025.85	195.45	39.310401	0.8987	120	Tianjin	127	15167699
841	¤Ñ¬z	2014	1	60	0	-0.45	4.5	-4.35	2.05	1026	164.4	39.310401	0.4755	121	Tianjin	70	15167699
842	¤Ñ¬z	2014	2	62	4.7	0.1	4.05	-3.1	2.35	1028.35	123.55	39.310401	0.2649	122	Tianjin	39	15167699
843	¤Ñ¬z	2014	3	53.5	1.9	9.5	15.5	4.7	2.6	1019.6	231	39.310401	0.7064	123	Tianjin	104	15167699
844	¤Ñ¬z	2014	4	49.5	10.2	16.45	22.6	11.2	2.95	1016.5	242.65	39.310401	1.2023	124	Tianjin	177	15167699
845	¤Ñ¬z	2014	5	46.5	48.5	21.9	28.15	16.6	3.55	1007.1	298.6	39.310401	2.4385	125	Tianjin	359	15167699
846	¤Ñ¬z	2014	6	62.5	68.85	25.15	30.1	20.65	2.55	1005.55	240.95	39.310401	1.5419	126	Tianjin	227	15167699
847	¤Ñ¬z	2014	7	65	88.8	28.2	32.5	24.6	2.45	1004.2	190.95	39.310401	0.4959	127	Tianjin	73	15167699
848	¤Ñ¬z	2014	8	68	151.15	26.35	30.95	22.15	2.15	1008.05	217.5	39.310401	0.1834	128	Tianjin	27	15167699
849	¤Ñ¬z	2014	9	69	27.9	21.45	25.65	17.65	2.15	1014.25	156.3	39.310401	0.3804	129	Tianjin	56	15167699
850	¤Ñ¬z	2014	10	64.5	25.55	15.1	19.65	11.25	2.1	1020.2	146.6	39.310401	0.72	130	Tianjin	106	15167699
851	¤Ñ¬z	2014	11	56	0.1	7.4	12.3	3.35	2.4	1023.5	154.8	39.310401	1.44	131	Tianjin	212	15167699
852	¤Ñ¬z	2014	12	41	1.6	-0.65	4.35	-4.6	2.85	1027.5	214.25	39.310401	1.8204	132	Tianjin	268	15167699
853	¤Ñ¬z	2015	1	50	0.55	-0.5	4.5	-4.35	2.4	1027.9	176.45	39.310401	1.4043	133	Tianjin	213	15167699
854	¤Ñ¬z	2015	2	48.5	13.85	1.45	6.45	-2.55	2.7	1024.5	170.1	39.310401	0.362603071	134	Tianjin	55	15167699
855	¤Ñ¬z	2015	3	42	1.75	8.35	14.65	3.25	3	1021.3	252.2	39.310401	0.8175	135	Tianjin	124	15167699
856	¤Ñ¬z	2015	4	53	68.3	14.85	20.95	9.6	3.25	1015.25	237.95	39.310401	1.101	136	Tianjin	167	15167699
857	¤Ñ¬z	2015	5	48	38.7	21.5	26.7	16.7	3.35	1007.6	278.1	39.310401	1.7537	137	Tianjin	266	15167699
858	¤Ñ¬z	2015	6	57	27.65	25.15	30.15	20.65	2.7	1004.15	216.55	39.310401	1.4504	138	Tianjin	220	15167699
859	¤Ñ¬z	2015	7	67	130.2	26.9	31.45	23	2.5	1004.95	209.6	39.310401	0.5208	139	Tianjin	79	15167699
860	¤Ñ¬z	2015	8	68.5	68.95	26.95	31.3	23.05	2.15	1007.15	225.5	39.310401	0.3099	140	Tianjin	47	15167699
861	¤Ñ¬z	2015	9	69	152.05	21.6	26.05	17.8	2.2	1015.05	189.9	39.310401	0.2439	141	Tianjin	37	15167699
862	¤Ñ¬z	2015	10	56	21.45	15.3	20.2	11	2.7	1019.5	212.9	39.310401	0.566979347	142	Tianjin	86	15167699
863	¤Ñ¬z	2015	11	72.5	44.95	3.85	6.8	1.4	2.4	1027.3	51.15	39.310401	1.035066947	143	Tianjin	157	15167699
864	¤Ñ¬z	2015	12	67.5	0.3	0.4	4.4	-2.65	2.15	1027.95	120.95	39.310401	1.49	144	Tianjin	226	15167699
865	¤Ñ¬z	2016	1	48.37	2.2	-4.29	0.3	-7.85	2.68	1029.72	NA	39.310401	1.035094366	145	Tianjin	157	15167699
866	¤Ñ¬z	2016	2	41.35	16.25	1.1	6.25	-3.5	2.9	1026.4	200	39.310401	0.408752552	146	Tianjin	62	15167699
867	¤Ñ¬z	2016	3	41.15	0	9.15	15	4	2.95	1020.85	212.5	39.310401	0.652681452	147	Tianjin	99	15167699
868	¤Ñ¬z	2016	4	44.8	8.05	16.3	22.15	11.25	3.25	1011.9	217.3	39.310401	0.936179641	148	Tianjin	142	15167699
869	¤Ñ¬z	2016	5	47.15	44.35	21.15	27.05	15.65	3.15	1009.65	NA	39.310401	2.004228571	149	Tianjin	304	15167699
870	¤Ñ¬z	2016	6	59.95	125.05	25.1	30.3	20.15	2.65	1004.75	216.5	39.310401	1.529512727	150	Tianjin	232	15167699
871	¤Ñ¬z	2016	7	75.45	237.95	27.3	31.25	23.95	2.5	1004.35	181.05	39.310401	0.49443038	151	Tianjin	75	15167699
872	¤Ñ¬z	2016	8	73.1	149.7	26.9	30.95	23.1	2	1007.25	191.5	39.310401	0.164810127	152	Tianjin	25	15167699
873	¤Ñ¬z	2016	9	63.8	41.2	22.85	27.4	18.7	2.15	1012.95	178	39.310401	0.375737838	153	Tianjin	57	15167699
874	¤Ñ¬z	2016	10	67.8	25.1	14.45	18.85	11	2.55	1020.85	114	39.310401	0.580164913	154	Tianjin	88	15167699
875	¤Ñ¬z	2016	11	65.85	14	5.5	9.75	1.85	2.5	1024.45	98	39.310401	1.397670018	155	Tianjin	212	15167699
876	¤Ñ¬z	2016	12	65.6	4.8	0.75	5.05	-2.6	1.95	1027.4	95.5	39.310401	1.852572052	156	Tianjin	281	15167699
877	¤Ñ¬z	2017	1	58.8	2	-1.36	2.63	-4.76	2.42	1028.63	130.45	39.310401	0.9794	157	Tianjin	153	15167699
878	¤Ñ¬z	2017	2	45.7	5.5	2.2	8.15	-2.45	2.4	1025.85	160.55	39.310401	0.4737	158	Tianjin	74	15167699
879	¤Ñ¬z	2017	3	44.85	10.65	8.5	14.05	3.6	2.9	1021.3	161.3	39.310401	0.9346	159	Tianjin	146	15167699
880	¤Ñ¬z	2017	4	42.25	2.5	16.86	23.08	11.1	2.93	1011.72	242.65	39.310401	1.5044	160	Tianjin	235	15167699
881	¤Ñ¬z	2017	5	46.39	19.55	22.79	28.79	17.26	3.27	1009.27	322.95	39.310401	3.092	161	Tianjin	483	15167699
882	¤Ñ¬z	2017	6	52.05	61.05	25.55	31.3	20.6	3	1006.2	268.45	39.310401	2.5414	162	Tianjin	397	15167699
883	¤Ñ¬z	2017	7	71.5	125.55	28.1	32.15	24.7	2.5	1003.65	191.85	39.310401	0.845	163	Tianjin	132	15167699
884	¤Ñ¬z	2017	8	72.85	195.5	26.6	30.8	23.15	2.21	1005.97	217.95	39.310401	0.3969	164	Tianjin	62	15167699
885	¤Ñ¬z	2017	9	61.43	0.95	24	28.95	19.65	2.3	1011.42	236.55	39.310401	0.5825	165	Tianjin	91	15167699
886	¤Ñ¬z	2017	10	68.15	86.9	13.8	18.05	10	2.05	1023.35	129.55	39.310401	0.8002	166	Tianjin	125	15167699
887	¤Ñ¬z	2017	11	45.1	0	5.25	10.3	0.9	2.5	1024.1	205.8	39.310401	1.6132	167	Tianjin	252	15167699
888	¤Ñ¬z	2017	12	43.55	0	0	4.65	-3.8	2.5	1027.7	190.2	39.310401	2.5926	168	Tianjin	405	15167699
889	¤Ñ¬z	2018	1	43.9	6.8	-3.5	0.95	-7.25	2.7	1027.6	170.25	39.310401	1.5287	169	Tianjin	238	15167699
890	¤Ñ¬z	2018	2	43.8	0	-0.95	4.6	-5.35	2.75	1024.7	185	39.310401	0.4111	170	Tianjin	64	15167699
891	¤Ñ¬z	2018	3	51.75	1.45	7.65	13.55	2.95	2.95	1019.6	200.55	39.310401	0.8479	171	Tianjin	132	15167699
892	¤Ñ¬z	2018	4	50.33	NA	15.68	21.6	10	3.39	1013.96	214.85	39.310401	1.7856	172	Tianjin	278	15167699
893	¤Ñ¬z	2018	5	51.55	18	22.21	27.65	16.9	2.73	1009.05	242.35	39.310401	3.1345	173	Tianjin	488	15167699
894	¤Ñ¬z	2018	6	58.3	62.9	26.65	32	21.9	2.85	1003.6	252.6	39.310401	2.5693	174	Tianjin	400	15167699
895	¤Ñ¬z	2018	7	78.3	207.7	28.35	32.05	25.35	2.6	1004.15	181.75	39.310401	0.7515	175	Tianjin	117	15167699
896	¤Ñ¬z	2018	8	74.8	164.15	27.8	31.55	24.5	2.2	1006.6	215.05	39.310401	0.2505	176	Tianjin	39	15167699
897	¤Ñ¬z	2018	9	57.25	16.7	21.85	26.65	17.3	2.35	1013.65	227.8	39.310401	0.4753	177	Tianjin	74	15167699
898	¤Ñ¬z	2018	10	49.25	14.9	14.3	20.15	8.9	2.25	1020.4	237.1	39.310401	0.835	178	Tianjin	130	15167699
899	¤Ñ¬z	2018	11	65.35	12.4	7.15	12.3	2.95	1.85	1024.35	166.9	39.310401	2.7941	179	Tianjin	435	15167699
900	¤Ñ¬z	2018	12	42.15	2.85	-1.45	3.25	-5.2	2.4	1030.95	175.75	39.310401	4.8495	180	Tianjin	755	15167699
901	¥_¨Ê	2004	1	40	0.85	-3.7	2.5	-8.5	2.2	1021.25	193.45	40.184914	0.1215	1	Beijing	18	21516298
902	¥_¨Ê	2004	2	37.5	11.4	1.65	8	-3.7	2.65	1014.2	206.05	40.184914	0.108	2	Beijing	16	21516298
903	¥_¨Ê	2004	3	35	0.05	6.85	13	0.9	2.55	1012.65	229.85	40.184914	0.351	3	Beijing	52	21516298
904	¥_¨Ê	2004	4	40.5	27.75	16	22.5	9.55	2.6	1006.15	247.05	40.184914	0.7493	4	Beijing	111	21516298
905	¥_¨Ê	2004	5	46	38.1	19.95	26.4	13.55	2.45	1001.65	249.9	40.184914	1.1881	5	Beijing	176	21516298
906	¥_¨Ê	2004	6	57	114.65	24.55	30.4	19.35	2.15	1001.55	194.2	40.184914	1.5121	6	Beijing	224	21516298
907	¥_¨Ê	2004	7	71.5	172.85	25.4	30.55	21.15	1.85	997.9	194.8	40.184914	0.756	7	Beijing	112	21516298
908	¥_¨Ê	2004	8	70	99.8	24.3	29.35	20.2	1.7	1002.2	188.6	40.184914	0.3645	8	Beijing	54	21516298
909	¥_¨Ê	2004	9	66.5	90.75	20.2	26.4	15.25	1.95	1008.45	194.75	40.184914	0.459	9	Beijing	68	21516298
910	¥_¨Ê	2004	10	59	12.05	12.9	20	7.4	1.95	1016.1	216.7	40.184914	0.891	10	Beijing	132	21516298
911	¥_¨Ê	2004	11	52	10.7	5.3	11.65	0.45	2.2	1017.95	189.45	40.184914	1.1746	11	Beijing	174	21516298
912	¥_¨Ê	2004	12	59	3.7	-1.7	3	-5.35	2.1	1022.3	146.7	40.184914	1.5053	12	Beijing	223	21516298
913	¥_¨Ê	2005	1	43.5	0.75	-4.35	1.6	-8.8	2.35	1020.9	192.6	40.184914	1.1456	13	Beijing	176	21516298
914	¥_¨Ê	2005	2	46	8.7	-3.8	1.15	-7.85	2.5	1022.35	159.25	40.184914	0.2799	14	Beijing	43	21516298
915	¥_¨Ê	2005	3	32.5	0.2	5.25	12.15	-1.15	2.85	1015.55	264.45	40.184914	0.8201	15	Beijing	126	21516298
916	¥_¨Ê	2005	4	35	19.9	15.7	22.55	8.5	2.75	1005.35	247.65	40.184914	1.6533	16	Beijing	254	21516298
917	¥_¨Ê	2005	5	49	88.6	19.4	25.5	13.1	2.7	1002.9	245.8	40.184914	2.6101	17	Beijing	401	21516298
918	¥_¨Ê	2005	6	63.5	95.6	24.85	31.15	19.35	2.05	996	222.95	40.184914	2.3888	18	Beijing	367	21516298
919	¥_¨Ê	2005	7	68.5	95	27.25	32.4	22.7	1.9	998.15	201	40.184914	0.7876	19	Beijing	121	21516298
920	¥_¨Ê	2005	8	76	161.25	25.3	30.15	21.4	1.75	1001.7	170.2	40.184914	0.3905	20	Beijing	60	21516298
921	¥_¨Ê	2005	9	62.5	20.35	21.2	27.05	16.15	1.85	1010	188.6	40.184914	0.4166	21	Beijing	64	21516298
922	¥_¨Ê	2005	10	54	1.55	13.65	20.65	7.6	1.9	1015.4	217.1	40.184914	0.7095	22	Beijing	109	21516298
923	¥_¨Ê	2005	11	46.5	0.2	5.9	13.4	0.45	1.7	1014.95	186.85	40.184914	1.0219	23	Beijing	157	21516298
924	¥_¨Ê	2005	12	37	0.55	-3.8	1.3	-7.9	2.6	1024.2	192.2	40.184914	1.1781	24	Beijing	181	21516298
925	¥_¨Ê	2006	1	53.5	1.1	-2.95	2.55	-7	1.85	1022.5	126.35	40.184914	0.6827	25	Beijing	105	21516298
926	¥_¨Ê	2006	2	42.5	4.1	-1.95	4	-6.9	2.45	1021.85	160.8	40.184914	0.3641	26	Beijing	56	21516298
927	¥_¨Ê	2006	3	29	0.05	7.1	14.4	0.1	2.6	1010.8	265.25	40.184914	0.8062	27	Beijing	124	21516298
928	¥_¨Ê	2006	4	38.5	5.1	13.25	19.15	7.35	2.75	1005.25	210.95	40.184914	1.2028	28	Beijing	185	21516298
929	¥_¨Ê	2006	5	51.5	56.7	20	26.05	14.2	2.2	1004.45	183.15	40.184914	2.0481	29	Beijing	315	21516298
930	¥_¨Ê	2006	6	55	89.1	25.1	31.45	19.35	2.15	997.4	181.6	40.184914	2.4122	30	Beijing	371	21516298
931	¥_¨Ê	2006	7	74.5	147.7	25.4	29.55	22.05	1.8	998.35	129.85	40.184914	0.8062	31	Beijing	124	21516298
932	¥_¨Ê	2006	8	74	112.6	25.8	30.45	22.15	1.65	1002.25	150.15	40.184914	0.2796	32	Beijing	43	21516298
933	¥_¨Ê	2006	9	61	8.9	20.75	27.6	15.3	1.95	1009.85	225.2	40.184914	0.6632	33	Beijing	102	21516298
934	¥_¨Ê	2006	10	62	18.3	15.4	21.35	10.55	1.85	1013.45	183.55	40.184914	0.8713	34	Beijing	134	21516298
935	¥_¨Ê	2006	11	53.5	3.2	5.8	11.8	0.7	1.95	1015.9	182.15	40.184914	1.697	35	Beijing	261	21516298
936	¥_¨Ê	2006	12	51.5	2	-2.35	3.25	-6.5	2	1023.45	161.55	40.184914	1.84	36	Beijing	283	21516298
937	¥_¨Ê	2007	1	44.5	0	-2.85	3.75	-7.6	2.15	1024.1	205	40.184914	1.2144	37	Beijing	192	21516298
938	¥_¨Ê	2007	2	47.5	0	2.55	9.45	-3.05	1.9	1015.65	172.5	40.184914	0.3289	38	Beijing	52	21516298
939	¥_¨Ê	2007	3	58	39.95	5.75	11.15	1.05	2.4	1013.7	183.95	40.184914	0.7211	39	Beijing	114	21516298
940	¥_¨Ê	2007	4	37.5	6.8	14.5	20.7	8	2.5	1009.3	235	40.184914	1.5243	40	Beijing	241	21516298
941	¥_¨Ê	2007	5	40.5	48.05	21.8	28.8	14.9	2.65	1000.3	281.15	40.184914	1.9924	41	Beijing	315	21516298
942	¥_¨Ê	2007	6	58	46.1	25.9	31.5	20.35	2.05	1000.2	161.75	40.184914	2.5806	42	Beijing	408	21516298
943	¥_¨Ê	2007	7	72.5	168.4	26.45	31.2	22.1	1.8	996.9	133.6	40.184914	0.9171	43	Beijing	145	21516298
944	¥_¨Ê	2007	8	71	79.1	26.05	31.4	21.55	1.8	1001.55	223.7	40.184914	0.3858	44	Beijing	61	21516298
945	¥_¨Ê	2007	9	67.5	60.45	21.65	27.85	16.85	1.7	1008.3	198.05	40.184914	0.4807	45	Beijing	76	21516298
946	¥_¨Ê	2007	10	65.5	78.45	12.6	18.65	7.65	1.85	1015.8	175.15	40.184914	0.8855	46	Beijing	140	21516298
947	¥_¨Ê	2007	11	57.5	3.65	4.35	10.55	-0.55	1.9	1020.25	162.9	40.184914	1.5939	47	Beijing	252	21516298
948	¥_¨Ê	2007	12	54	3.35	-0.85	4.5	-5.15	1.9	1020.05	150.95	40.184914	1.6951	48	Beijing	268	21516298
949	¥_¨Ê	2008	1	41.5	0.1	-4.4	1.1	-8.65	2.05	1026.05	175.8	40.184914	1.2921	49	Beijing	211	21516298
950	¥_¨Ê	2008	2	33	0	-1.05	5.85	-6.85	2.3	1022.35	235.7	40.184914	0.3184	50	Beijing	52	21516298
951	¥_¨Ê	2008	3	41	13.25	8.05	14.25	1.9	2.35	1013.05	207.4	40.184914	0.9308	51	Beijing	152	21516298
952	¥_¨Ê	2008	4	53.5	54.6	15.35	21.4	9.45	2.45	1007.05	198.7	40.184914	1.3778	52	Beijing	225	21516298
953	¥_¨Ê	2008	5	51.5	55.7	19.65	25.9	13.4	2.25	1001.4	215	40.184914	2.0637	53	Beijing	337	21516298
954	¥_¨Ê	2008	6	71	110.5	23.15	27.8	18.85	1.9	1000.3	141.9	40.184914	1.286	54	Beijing	210	21516298
955	¥_¨Ê	2008	7	74	98.15	26.7	31.6	22.4	1.8	998.2	183.9	40.184914	0.496	55	Beijing	81	21516298
956	¥_¨Ê	2008	8	74.5	174.75	25.45	30.3	21.4	1.7	1001.25	169.3	40.184914	0.2388	56	Beijing	39	21516298
957	¥_¨Ê	2008	9	72	106.05	20.35	26	15.8	1.7	1008.2	181.3	40.184914	0.4042	57	Beijing	66	21516298
958	¥_¨Ê	2008	10	64.5	26.35	13.35	20.2	7.95	1.75	1013.2	209.95	40.184914	0.4042	58	Beijing	66	21516298
959	¥_¨Ê	2008	11	51.5	0.1	4.65	11.95	-1.15	1.85	1017.75	194.7	40.184914	0.9185	59	Beijing	150	21516298
960	¥_¨Ê	2008	12	45	1	-2.4	3.95	-7.5	2.2	1019.45	184.1	40.184914	0.9063	60	Beijing	148	21516298
961	¥_¨Ê	2009	1	40	0	-4.25	2.6	-9.5	2.05	1022.05	207.2	40.184914	0.40707979	61	Beijing	69	21516298
962	¥_¨Ê	2009	2	52	16.15	0.3	6.35	-4.75	2.05	1015.8	167.75	40.184914	0.241887991	62	Beijing	41	21516298
963	¥_¨Ê	2009	3	42	7.65	6.15	12.9	0.25	2.4	1013.7	228.3	40.184914	0.6667	63	Beijing	113	21516298
964	¥_¨Ê	2009	4	46.5	29.45	15.25	21.75	8.75	2.4	1008.65	248.7	40.184914	1.097345521	64	Beijing	186	21516298
965	¥_¨Ê	2009	5	48	19.25	22.15	28.75	14.55	2.45	1004.25	264.7	40.184914	1.3569	65	Beijing	230	21516298
966	¥_¨Ê	2009	6	49.5	86.85	25.45	32	18.75	2.25	995.45	258.1	40.184914	1.1917	66	Beijing	202	21516298
967	¥_¨Ê	2009	7	70	215.05	26.5	31.4	21.85	1.8	997.35	174.4	40.184914	0.6077	67	Beijing	103	21516298
968	¥_¨Ê	2009	8	74.5	77.95	25	29.9	21.3	1.55	1002.75	170	40.184914	0.2006	68	Beijing	34	21516298
969	¥_¨Ê	2009	9	70.5	39.3	20.35	25.9	15.95	1.7	1008.05	146.95	40.184914	0.3009	69	Beijing	51	21516298
970	¥_¨Ê	2009	10	57.5	10.8	13.75	20.9	7.9	1.75	1011.4	214.6	40.184914	0.3009	70	Beijing	51	21516298
971	¥_¨Ê	2009	11	61.5	20.1	1.15	7.05	-3.5	1.9	1021.1	150.9	40.184914	0.2891	71	Beijing	49	21516298
972	¥_¨Ê	2009	12	45	0	-3.5	2.1	-7.75	2.1	1020.05	157.75	40.184914	0.3776	72	Beijing	64	21516298
973	¥_¨Ê	2010	1	48	9.85	-6.6	-0.7	-11.4	2.15	1021.8	181.05	40.184914	0.433	73	Beijing	76	21516298
974	¥_¨Ê	2010	2	48	2.3	-2.05	3.7	-6.6	2.05	1017.7	131.65	40.184914	0.1595	74	Beijing	28	21516298
975	¥_¨Ê	2010	3	50	25.35	3.25	8.05	-1.35	2.25	1015.9	164.7	40.184914	0.3932	75	Beijing	69	21516298
976	¥_¨Ê	2010	4	46	17.4	10.6	16.25	5.1	2.65	1011.3	200.55	40.184914	0.5527	76	Beijing	97	21516298
977	¥_¨Ê	2010	5	49.5	39.9	21.05	27.55	14.75	2.3	1002	257.45	40.184914	1.1396	77	Beijing	200	21516298
978	¥_¨Ê	2010	6	64.5	71.7	24.35	29.8	19.25	1.8	1002.05	184.05	40.184914	1.071224705	78	Beijing	188	21516298
979	¥_¨Ê	2010	7	70	81.75	28.15	32.75	23.95	1.75	998.3	150.05	40.184914	0.5299	79	Beijing	93	21516298
980	¥_¨Ê	2010	8	69.5	141.55	25.8	31	21.6	1.8	1002.4	200.3	40.184914	0.2678	80	Beijing	47	21516298
981	¥_¨Ê	2010	9	69	74.45	20.4	26.15	15.65	1.85	1008.5	193.1	40.184914	0.3932	81	Beijing	69	21516298
982	¥_¨Ê	2010	10	65	65.2	12.5	18.25	7.7	1.8	1015.2	171.75	40.184914	0.4786	82	Beijing	84	21516298
983	¥_¨Ê	2010	11	51	0	4.4	10.95	-1.2	1.95	1015.25	192.1	40.184914	1.310540862	83	Beijing	230	21516298
984	¥_¨Ê	2010	12	38.5	0	-2.55	3.8	-7.25	2.6	1014.35	201.5	40.184914	2.1197	84	Beijing	372	21516298
985	¥_¨Ê	2011	1	31	0	-6.05	0.05	-11.25	2.35	1026.2	233.45	40.184914	1.5857	85	Beijing	311	21516298
986	¥_¨Ê	2011	2	53	8.85	-0.95	5.45	-6.05	1.9	1018.25	140.35	40.184914	0.4844	86	Beijing	95	21516298
987	¥_¨Ê	2011	3	29	0	6.8	13.6	-0.35	2.45	1016.35	268.9	40.184914	1.7081	87	Beijing	335	21516298
988	¥_¨Ê	2011	4	38	9.85	14.5	21	7.55	2.55	1008	246.05	40.184914	3.2071	88	Beijing	629	21516298
989	¥_¨Ê	2011	5	41.5	21.55	20.55	26.85	13.5	2.45	1002.65	265.3	40.184914	7.587	89	Beijing	1488	21516298
990	¥_¨Ê	2011	6	57	108.05	25.8	31.95	19.75	2.05	997.45	215.7	40.184914	5.16	90	Beijing	1012	21516298
991	¥_¨Ê	2011	7	72.5	300.4	26.75	31.45	22.65	1.65	996.75	145.9	40.184914	1.861051261	91	Beijing	365	21516298
992	¥_¨Ê	2011	8	76	107.55	25.95	30.65	22.05	1.75	1001.4	176.15	40.184914	0.6475	92	Beijing	127	21516298
993	¥_¨Ê	2011	9	66	53.55	19.35	25.15	14.7	1.8	1009.6	205.55	40.184914	1.0249	93	Beijing	201	21516298
994	¥_¨Ê	2011	10	67.5	20.6	13.1	19.45	7.8	1.55	1014.8	165.45	40.184914	1.6724	94	Beijing	328	21516298
995	¥_¨Ê	2011	11	60.5	18.4	6.05	11.5	1.85	1.65	1019.3	138.6	40.184914	2.947089395	95	Beijing	578	21516298
996	¥_¨Ê	2011	12	52.5	2.45	-2.55	2.95	-6.8	1.9	1025.25	176	40.184914	3.4825	96	Beijing	683	21516298
997	¥_¨Ê	2012	1	48	0.55	-5.2	0.65	-9.7	2.1	1023.55	166.35	40.184914	1.2434	97	Beijing	251	21516298
998	¥_¨Ê	2012	2	34	0	-2.9	3.75	-8.65	2.2	1020.3	209.9	40.184914	0.8174	98	Beijing	165	21516298
999	¥_¨Ê	2012	3	45	12.7	4.9	10.85	-0.7	2.35	1016	211.3	40.184914	1.0948	99	Beijing	221	21516298
1000	¥_¨Ê	2012	4	42.5	49.65	15.45	21.55	9	2.35	1004.6	216.55	40.184914	1.565440464	100	Beijing	316	21516298
1001	¥_¨Ê	2012	5	47.5	36.05	21.9	28.6	14.85	2	1003.05	249.35	40.184914	2.8485	101	Beijing	575	21516298
1002	¥_¨Ê	2012	6	63.5	105.7	24.15	29.7	19.1	1.95	997.6	148.9	40.184914	2.3482	102	Beijing	474	21516298
1003	¥_¨Ê	2012	7	71.5	322.65	26.75	31.4	22.55	1.75	996.85	152	40.184914	0.8719	103	Beijing	176	21516298
1004	¥_¨Ê	2012	8	72	57.45	25.35	30.3	20.9	1.7	1002.7	206.9	40.184914	0.386406191	104	Beijing	78	21516298
1005	¥_¨Ê	2012	9	66.5	95.05	19.75	26	14.65	1.85	1008.9	223.45	40.184914	0.7035	105	Beijing	142	21516298
1006	¥_¨Ê	2012	10	60	27.05	13.2	20.5	7.45	1.8	1012.5	223.45	40.184914	0.7381	106	Beijing	149	21516298
1007	¥_¨Ê	2012	11	57.5	79.15	3.15	8.9	-1.6	1.95	1014.75	174.05	40.184914	1.4911	107	Beijing	301	21516298
1008	¥_¨Ê	2012	12	55	8.9	-5.65	-1.45	-9.3	1.95	1021.95	127.05	40.184914	1.6199	108	Beijing	327	21516298
1009	¥_¨Ê	2013	1	64.5	3.3	-6	-0.45	-10.35	1.7	1021.8	143.4	40.184914	0.981	109	Beijing	203	21516298
1010	¥_¨Ê	2013	2	52.5	4.5	-2.35	3.6	-7.5	2.05	1020.3	159.45	40.184914	0.299618315	110	Beijing	62	21516298
1011	¥_¨Ê	2013	3	48.5	8.55	5.2	11.85	-0.3	2.25	1012.3	201.15	40.184914	0.768376002	111	Beijing	159	21516298
1012	¥_¨Ê	2013	4	41.5	9	11.7	18.25	4.65	2.55	1007.85	247.9	40.184914	0.7877	112	Beijing	163	21516298
1013	¥_¨Ê	2013	5	49	12.15	21.15	27.4	14.25	2.05	1002.65	239.95	40.184914	1.4836	113	Beijing	307	21516298
1014	¥_¨Ê	2013	6	73.5	138.05	23.15	27.95	19.1	1.7	999.5	127.9	40.184914	1.1791	114	Beijing	244	21516298
1015	¥_¨Ê	2013	7	73.5	187.8	26.75	31.55	22.5	1.6	995.4	199.65	40.184914	0.5123	115	Beijing	106	21516298
1016	¥_¨Ê	2013	8	72.5	137.05	26.3	31.4	22.05	1.55	998.75	212.35	40.184914	0.3238	116	Beijing	67	21516298
1017	¥_¨Ê	2013	9	73	61.35	19.75	25.3	15.5	1.45	1008.8	163.95	40.184914	0.3334	117	Beijing	69	21516298
1018	¥_¨Ê	2013	10	65	22.2	12.45	19.1	7.05	1.6	1015.75	189.95	40.184914	0.5896	118	Beijing	122	21516298
1019	¥_¨Ê	2013	11	47	0.1	4.8	11.95	-1	1.9	1016.45	195	40.184914	0.952	119	Beijing	197	21516298
1020	¥_¨Ê	2013	12	42	0	-1.45	5.45	-6.85	1.8	1019.6	194.3	40.184914	1.6866	120	Beijing	349	21516298
1021	¥_¨Ê	2014	1	45.5	0	-1.85	4.85	-7.1	1.75	1019.7	173.55	40.184914	1.1207	121	Beijing	237	21516298
1022	¥_¨Ê	2014	2	55	4.5	-1.2	3.6	-5.25	1.7	1022.1	97.55	40.184914	0.3546	122	Beijing	75	21516298
1023	¥_¨Ê	2014	3	38	1.2	8.85	15.9	1.95	2	1013.35	221.1	40.184914	0.9315	123	Beijing	197	21516298
1024	¥_¨Ê	2014	4	44.5	22.2	16.5	23.35	9.5	1.95	1010.1	208.95	40.184914	1.8016	124	Beijing	381	21516298
1025	¥_¨Ê	2014	5	43	34.65	21.15	28.2	14.2	2.15	1001.15	251.6	40.184914	3.6883	125	Beijing	780	21516298
1026	¥_¨Ê	2014	6	60.5	111.7	24.5	30.75	18.75	1.7	999.75	226.4	40.184914	2.9412	126	Beijing	622	21516298
1027	¥_¨Ê	2014	7	63	115.1	27.45	32.4	22.9	1.7	998.25	163.7	40.184914	1.0214	127	Beijing	216	21516298
1028	¥_¨Ê	2014	8	63	101.25	25.6	31.5	20.4	1.55	1002.25	218.4	40.184914	0.4587	128	Beijing	97	21516298
1029	¥_¨Ê	2014	9	69.5	104.7	20	25.35	15.75	1.45	1008.4	146.15	40.184914	0.7471	129	Beijing	158	21516298
1030	¥_¨Ê	2014	10	67	15.95	13.05	18.8	8.2	1.4	1014.25	117.4	40.184914	1.2956	130	Beijing	274	21516298
1031	¥_¨Ê	2014	11	53	0.1	5.05	11.95	-0.55	1.65	1017.4	154.6	40.184914	1.8347	131	Beijing	388	21516298
1032	¥_¨Ê	2014	12	38	0.2	-2.35	4.15	-7.7	2.05	1021.3	202.7	40.184914	2.3312	132	Beijing	493	21516298
1033	¥_¨Ê	2015	1	43	0.4	-2.05	4.4	-6.95	1.85	1021.7	179.55	40.184914	2.1658	133	Beijing	466	21516298
1034	¥_¨Ê	2015	2	42	9.05	0.15	6.7	-5.2	1.9	1018.3	171.95	40.184914	0.488008924	134	Beijing	105	21516298
1035	¥_¨Ê	2015	3	34.5	4.55	7.8	15.1	0.6	2.15	1014.85	235.15	40.184914	1.0457	135	Beijing	225	21516298
1036	¥_¨Ê	2015	4	46	38.9	14.95	21.7	8.1	2.2	1008.95	219.55	40.184914	1.4268	136	Beijing	307	21516298
1037	¥_¨Ê	2015	5	44.5	34.35	20.85	27.05	14.2	2.05	1001.5	260	40.184914	2.5934	137	Beijing	558	21516298
1038	¥_¨Ê	2015	6	57.5	54.1	24.2	30.4	18.55	1.85	998.4	190.85	40.184914	2.4633	138	Beijing	530	21516298
1039	¥_¨Ê	2015	7	64	164.8	26.3	31.9	21.2	1.6	999.25	201.2	40.184914	1.2131	139	Beijing	261	21516298
1040	¥_¨Ê	2015	8	66.5	82.35	25.75	31.4	21	1.5	1001.5	238.05	40.184914	0.4276	140	Beijing	92	21516298
1041	¥_¨Ê	2015	9	71	95.7	20	25.85	15.5	1.5	1009.4	187.4	40.184914	0.66	141	Beijing	142	21516298
1042	¥_¨Ê	2015	10	61	15.3	13.35	19.85	7.75	1.65	1013.65	209.45	40.184914	1.087562744	142	Beijing	234	21516298
1043	¥_¨Ê	2015	11	76.5	37.85	2.95	6.7	-0.05	1.55	1021.3	58.35	40.184914	1.928797174	143	Beijing	415	21516298
1044	¥_¨Ê	2015	12	65	1.8	-0.95	4	-4.95	1.6	1021.85	138.45	40.184914	2.4447	144	Beijing	526	21516298
1045	¥_¨Ê	2016	1	40.75	0.75	-5.7	0.45	-10.25	1.95	1023.65	NA	40.184914	1.208386266	145	Beijing	260	21516298
1046	¥_¨Ê	2016	2	36.1	10.45	-0.05	6.65	-6.35	2.15	1020.4	NA	40.184914	0.33463469	146	Beijing	72	21516298
1047	¥_¨Ê	2016	3	34.56	0	7.96	15.05	1	2.01	1014.41	NA	40.184914	0.785436889	147	Beijing	169	21516298
1048	¥_¨Ê	2016	4	37.3	10.1	16.15	22.7	8.85	2.2	1005.8	NA	40.184914	1.073585668	148	Beijing	231	21516298
1049	¥_¨Ê	2016	5	45.95	38.75	20.65	27.65	13.25	2	1003.6	NA	40.184914	1.947373835	149	Beijing	419	21516298
1050	¥_¨Ê	2016	6	57.5	85.2	25.05	31.15	19.05	1.8	998.8	198	40.184914	1.794026038	150	Beijing	386	21516298
1051	¥_¨Ê	2016	7	71.45	290.7	26.95	31.65	22.95	1.55	998.7	136.5	40.184914	0.757606513	151	Beijing	163	21516298
1052	¥_¨Ê	2016	8	69.5	76.25	26.7	31.65	22	1.5	1001.7	211	40.184914	0.343944061	152	Beijing	74	21516298
1053	¥_¨Ê	2016	9	69.35	91.65	21.05	26.6	16.5	1.45	1007.3	146.5	40.184914	0.506619718	153	Beijing	109	21516298
1054	¥_¨Ê	2016	10	73.5	64.45	12.7	17.5	8.8	1.45	1015	94	40.184914	0.734337237	154	Beijing	158	21516298
1055	¥_¨Ê	2016	11	64.4	13.15	3.4	8.9	-0.9	1.55	1018.45	130	40.184914	1.208403049	155	Beijing	260	21516298
1056	¥_¨Ê	2016	12	56.15	0	-0.85	5.3	-5.45	1.55	1021.2	NA	40.184914	1.487265291	156	Beijing	320	21516298
1057	¥_¨Ê	2017	1	50.77	0.8	-2.71	2.99	-7.04	1.71	1022.56	153.95	40.184914	0.8836	157	Beijing	192	21516298
1058	¥_¨Ê	2017	2	38.35	4.45	1	8.15	-4.7	2	1019.9	174.2	40.184914	0.2899	158	Beijing	63	21516298
1059	¥_¨Ê	2017	3	40.95	11.1	7.8	14.7	1.5	2	1015.15	174.9	40.184914	0.7317	159	Beijing	159	21516298
1060	¥_¨Ê	2017	4	36.73	0	16.62	23.78	8.66	2.03	1005.63	248.8	40.184914	1.192	160	Beijing	259	21516298
1061	¥_¨Ê	2017	5	42.08	26.3	22.61	29.69	14.82	2.06	1003.36	298.85	40.184914	2.7521	161	Beijing	598	21516298
1062	¥_¨Ê	2017	6	51.85	97.1	25.1	31.95	18.4	1.75	1000.55	235	40.184914	2.4667	162	Beijing	536	21516298
1063	¥_¨Ê	2017	7	73.45	179.7	27.45	32	23.35	1.45	998.15	163.95	40.184914	1.307	163	Beijing	284	21516298
1064	¥_¨Ê	2017	8	74.9	262.3	25.44	30.9	21.3	1.44	1000.57	207.1	40.184914	0.3958	164	Beijing	86	21516298
1065	¥_¨Ê	2017	9	65.75	4	21.7	28	16.2	1.35	1005.8	202.7	40.184914	0.81	165	Beijing	176	21516298
1066	¥_¨Ê	2017	10	73.9	62.9	12.1	17.4	7.8	1.25	1017.75	138.85	40.184914	0.9112	166	Beijing	198	21516298
1067	¥_¨Ê	2017	11	46.3	0	2.85	9.65	-2.85	1.75	1018.35	212.85	40.184914	2.0157	167	Beijing	438	21516298
1068	¥_¨Ê	2017	12	42.25	0.9	-2.05	4.35	-7.15	1.75	1021.75	204.05	40.184914	2.973	168	Beijing	646	21516298
1069	¥_¨Ê	2018	1	35.55	0	-4.75	1.1	-9.3	1.95	1021.7	201.5	40.184914	1.511	169	Beijing	328	21516298
1070	¥_¨Ê	2018	2	35.2	0	-2.4	4.65	-8.4	1.95	1018.75	204.7	40.184914	0.304	170	Beijing	66	21516298
1071	¥_¨Ê	2018	3	42.75	3.8	7.6	14.45	1.25	1.75	1013.5	211.75	40.184914	0.7233	171	Beijing	157	21516298
1072	¥_¨Ê	2018	4	50.49	NA	15.12	21.65	8.15	2.14	1008.21	211.35	40.184914	1.3728	172	Beijing	298	21516298
1073	¥_¨Ê	2018	5	51.72	11.95	21.59	27.45	14.95	1.73	1003.26	223.55	40.184914	2.4094	173	Beijing	523	21516298
1074	¥_¨Ê	2018	6	53.85	28.45	26.35	32.6	19.9	1.65	997.8	223.55	40.184914	2.4877	174	Beijing	540	21516298
1075	¥_¨Ê	2018	7	79.1	357.5	27.55	31.95	23.95	1.35	998.75	155.3	40.184914	1.0872	175	Beijing	236	21516298
1076	¥_¨Ê	2018	8	74.35	111.05	27.25	31.85	23.45	1.3	1001.35	194.75	40.184914	0.2257	176	Beijing	49	21516298
1077	¥_¨Ê	2018	9	61.95	27	20.15	26	14.6	1.65	1008.1	212.45	40.184914	0.5712	177	Beijing	124	21516298
1078	¥_¨Ê	2018	10	56.25	5.25	11.75	19.6	5.3	1.45	1014.9	233.7	40.184914	0.9859	178	Beijing	214	21516298
1079	¥_¨Ê	2018	11	57.45	2.3	4.6	11.4	-0.8	1.25	1018.55	166.45	40.184914	2.2067	179	Beijing	479	21516298
1080	¥_¨Ê	2018	12	38.05	0.85	-4	2.5	-9	1.85	1025.3	184.8	40.184914	2.8378	180	Beijing	616	21516298
1081	¥|¤t	2004	1	58.58	7.79	2.55	9.4	-2.56	1.59	815.78	134.96	30.615754	0.0712	1	Sichuan	62	81423401
1082	¥|¤t	2004	2	54.84	11.93	4.69	12.15	-1.04	1.85	815.51	150.73	30.615754	0.0516	2	Sichuan	45	81423401
1083	¥|¤t	2004	3	59.3	35.01	9.73	16.71	4.53	1.88	814.8	151.2	30.615754	0.0953	3	Sichuan	83	81423401
1084	¥|¤t	2004	4	61	53.22	13.28	20.53	7.66	1.85	813.98	183.13	30.615754	0.1412	4	Sichuan	123	81423401
1085	¥|¤t	2004	5	63.49	103.34	15.83	22.31	10.91	1.87	812.84	161.35	30.615754	0.1733	5	Sichuan	151	81423401
1086	¥|¤t	2004	6	73.88	139.23	17.58	23.01	13.81	1.54	812.7	113.08	30.615754	0.1423	6	Sichuan	124	81423401
1087	¥|¤t	2004	7	73.14	157.94	19.37	25.53	15.07	1.47	811.53	165.83	30.615754	0.1125	7	Sichuan	98	81423401
1088	¥|¤t	2004	8	74.6	141.27	20.02	26.13	15.97	1.4	812.12	155.51	30.615754	0.0677	8	Sichuan	59	81423401
1089	¥|¤t	2004	9	77.23	147.15	16.66	22.53	13.04	1.44	816.6	119.04	30.615754	0.0677	9	Sichuan	59	81423401
1090	¥|¤t	2004	10	74.7	56.03	11.53	17.47	7.73	1.35	820.29	129.4	30.615754	0.0987	10	Sichuan	86	81423401
1091	¥|¤t	2004	11	68.6	26.53	7	13.62	2.63	1.37	819.89	140.6	30.615754	0.163	11	Sichuan	142	81423401
1092	¥|¤t	2004	12	63.3	9.05	3.8	10.65	-0.99	1.47	817.94	135.04	30.615754	0.1664	12	Sichuan	145	81423401
1093	¥|¤t	2005	1	59.98	8.44	2.8	9.7	-2.29	1.55	815.05	134.63	30.615754	0.2223	13	Sichuan	182	81423401
1094	¥|¤t	2005	2	59.53	14.02	4.97	11.22	0.29	1.96	813.87	114.3	30.615754	0.0818	14	Sichuan	67	81423401
1095	¥|¤t	2005	3	62.12	33.44	8.36	15.07	3.42	1.83	815.91	142.85	30.615754	0.2443	15	Sichuan	200	81423401
1096	¥|¤t	2005	4	60.33	48.8	13.26	20.39	7.82	1.87	814.7	177.96	30.615754	0.3224	16	Sichuan	264	81423401
1097	¥|¤t	2005	5	63.42	89.1	16.82	23.25	11.92	1.88	811.1	170.95	30.615754	0.2821	17	Sichuan	231	81423401
1098	¥|¤t	2005	6	69.35	134.64	19.5	25.66	15.04	1.64	810.34	148.56	30.615754	0.2675	18	Sichuan	219	81423401
1099	¥|¤t	2005	7	75.19	213.3	20.64	26.47	16.73	1.46	811.11	133.4	30.615754	0.1148	19	Sichuan	94	81423401
1100	¥|¤t	2005	8	78.74	187.15	19.1	24.53	15.69	1.31	812.07	105.54	30.615754	0.0708	20	Sichuan	58	81423401
1101	¥|¤t	2005	9	73.4	103.12	17.98	24.52	13.77	1.47	816.5	154.54	30.615754	0.1197	21	Sichuan	98	81423401
1102	¥|¤t	2005	10	74.72	68.69	12.32	17.97	8.75	1.43	819.73	111.06	30.615754	0.1575	22	Sichuan	129	81423401
1103	¥|¤t	2005	11	67.53	13.98	7.6	14.43	3.05	1.35	817.81	134.49	30.615754	0.193	23	Sichuan	158	81423401
1104	¥|¤t	2005	12	60.51	5.35	2.98	10.23	-1.92	1.29	819.08	134.29	30.615754	0.1551	24	Sichuan	127	81423401
1105	¥|¤t	2006	1	55.35	5.38	3.85	11.88	-1.9	1.59	815.08	153.58	30.615754	0.1376	25	Sichuan	113	81423401
1106	¥|¤t	2006	2	62.35	22.55	5.76	12.71	0.65	1.77	816.74	121.8	30.615754	0.1035	26	Sichuan	85	81423401
1107	¥|¤t	2006	3	58.49	25.41	8.95	16.13	3.48	1.96	814.06	177.04	30.615754	0.1461	27	Sichuan	120	81423401
1108	¥|¤t	2006	4	57.26	37.87	13.2	20.48	7.56	2	812.83	184.8	30.615754	0.2131	28	Sichuan	175	81423401
1109	¥|¤t	2006	5	60.81	98.87	16.28	23.46	10.69	1.87	814.12	193	30.615754	0.2289	29	Sichuan	188	81423401
1110	¥|¤t	2006	6	70.42	134.03	19.18	25.24	14.9	1.59	811.23	140.13	30.615754	0.2557	30	Sichuan	210	81423401
1111	¥|¤t	2006	7	70.12	128.48	21.93	28.6	17.16	1.5	810.04	195.34	30.615754	0.123	31	Sichuan	101	81423401
1112	¥|¤t	2006	8	65.7	75.08	21.5	28.82	16.19	1.55	812.47	206.23	30.615754	0.0597	32	Sichuan	49	81423401
1113	¥|¤t	2006	9	73.26	117.07	17.11	23.22	13.29	1.47	816.23	124.59	30.615754	0.0804	33	Sichuan	66	81423401
1114	¥|¤t	2006	10	73.65	74.1	13.28	19.59	9.35	1.31	819.23	136.52	30.615754	0.1072	34	Sichuan	88	81423401
1115	¥|¤t	2006	11	68.37	22.61	8.15	14.97	3.67	1.39	817.31	138.63	30.615754	0.14	35	Sichuan	115	81423401
1116	¥|¤t	2006	12	65.63	7.23	3.33	10.04	-1.22	1.31	819.28	130.07	30.615754	0.134	36	Sichuan	110	81423401
1117	¥|¤t	2007	1	60.88	11.12	2.15	8.95	-2.74	1.46	818.81	139.36	30.615754	0.1347	37	Sichuan	110	81423401
1118	¥|¤t	2007	2	57.58	9	6.03	13.4	0.47	1.67	814.06	152.09	30.615754	0.0673	38	Sichuan	55	81423401
1119	¥|¤t	2007	3	53.14	14.02	9.84	17.31	3.98	2.05	812.66	176.05	30.615754	0.1249	39	Sichuan	102	81423401
1120	¥|¤t	2007	4	58.7	52.63	12.63	19.61	7.3	1.88	815.38	157.21	30.615754	0.2399	40	Sichuan	196	81423401
1121	¥|¤t	2007	5	60.67	98.38	17.4	24.45	11.88	1.76	813.31	177.64	30.615754	0.2571	41	Sichuan	210	81423401
1122	¥|¤t	2007	6	69.37	118.44	18.68	24.82	14.23	1.6	811.1	156.42	30.615754	0.213	42	Sichuan	174	81423401
1123	¥|¤t	2007	7	75.91	215.21	20.01	25.77	16.3	1.4	809.65	128.62	30.615754	0.1138	43	Sichuan	93	81423401
1124	¥|¤t	2007	8	72.88	130.97	20.63	27.2	16.31	1.41	812.2	178.17	30.615754	0.082	44	Sichuan	67	81423401
1125	¥|¤t	2007	9	74.07	95.82	16.48	22.9	12.37	1.33	815.61	143.54	30.615754	0.0771	45	Sichuan	63	81423401
1126	¥|¤t	2007	10	73.49	51.59	13.06	18.8	9.42	1.44	818.17	113.8	30.615754	0.0992	46	Sichuan	81	81423401
1127	¥|¤t	2007	11	68.51	15.25	7.62	14.24	3.29	1.23	820.08	129.2	30.615754	0.131	47	Sichuan	107	81423401
1128	¥|¤t	2007	12	61.81	6.69	3.96	11.09	-0.9	1.27	816.41	135.26	30.615754	0.1126	48	Sichuan	92	81423401
1129	¥|¤t	2008	1	59.28	11.56	2.58	8.9	-2.15	1.74	815.02	117.95	30.615754	0.1341	49	Sichuan	109	81423401
1130	¥|¤t	2008	2	58.98	15.37	2.26	8.98	-2.77	1.65	816.37	138.09	30.615754	0.0468	50	Sichuan	38	81423401
1131	¥|¤t	2008	3	61.74	32.7	8.93	15.87	3.87	1.69	814.74	159.19	30.615754	0.1181	51	Sichuan	96	81423401
1132	¥|¤t	2008	4	57.7	53.46	13.44	20.54	7.82	1.9	813.31	178.61	30.615754	0.1378	52	Sichuan	112	81423401
1133	¥|¤t	2008	5	63.49	105.53	16.75	23.43	11.77	1.66	812.47	162.54	30.615754	0.1809	53	Sichuan	147	81423401
1134	¥|¤t	2008	6	68	121.93	18.57	25.04	13.77	1.51	811.39	167.14	30.615754	0.112	54	Sichuan	91	81423401
1135	¥|¤t	2008	7	70.53	158.55	20.36	26.91	15.69	1.43	810.41	182.8	30.615754	0.0689	55	Sichuan	56	81423401
1136	¥|¤t	2008	8	77.49	181.74	18.73	24.12	15.41	1.3	812.77	100.97	30.615754	0.0652	56	Sichuan	53	81423401
1137	¥|¤t	2008	9	74.47	111.8	17.78	23.96	13.95	1.4	814.94	133.45	30.615754	0.0898	57	Sichuan	73	81423401
1138	¥|¤t	2008	10	72.79	72.86	13.02	19.02	9.17	1.31	818.79	133.99	30.615754	0.0898	58	Sichuan	73	81423401
1139	¥|¤t	2008	11	65.86	20.1	7.2	14.13	2.59	1.33	819.69	147.22	30.615754	0.0837	59	Sichuan	68	81423401
1140	¥|¤t	2008	12	61.12	2.98	3.64	10.97	-1.41	1.29	818.49	131.96	30.615754	0.08	60	Sichuan	65	81423401
1141	¥|¤t	2009	1	59.65	5.9	2.78	9.69	-2.18	1.43	818.03	125.28	30.615754	0.05010625	61	Sichuan	41	81423401
1142	¥|¤t	2009	2	52.6	5.73	7.49	15.27	1.63	1.85	812.36	149.03	30.615754	0.054994664	62	Sichuan	45	81423401
1143	¥|¤t	2009	3	53.81	16.83	9.39	16.85	3.64	1.92	813.71	179.73	30.615754	0.1161	63	Sichuan	95	81423401
1144	¥|¤t	2009	4	61.95	53.19	13.52	20.4	8.49	1.72	813.2	158.55	30.615754	0.147874542	64	Sichuan	121	81423401
1145	¥|¤t	2009	5	61.09	78.19	16.75	23.22	11.85	1.85	813.09	164.94	30.615754	0.1613	65	Sichuan	132	81423401
1146	¥|¤t	2009	6	69.19	144.9	19.04	25.09	14.87	1.54	810.33	130.67	30.615754	0.1613	66	Sichuan	132	81423401
1147	¥|¤t	2009	7	75	176.41	20.57	26.14	16.96	1.37	810.05	121.44	30.615754	0.121	67	Sichuan	99	81423401
1148	¥|¤t	2009	8	74.47	165.03	19.68	25.77	15.73	1.32	813.2	155.34	30.615754	0.0562	68	Sichuan	46	81423401
1149	¥|¤t	2009	9	70.47	96.91	18.53	25.27	14.07	1.41	815.11	170.77	30.615754	0.0562	69	Sichuan	46	81423401
1150	¥|¤t	2009	10	72.09	47.7	13.32	19.24	9.5	1.28	816.82	132.28	30.615754	0.0403	70	Sichuan	33	81423401
1151	¥|¤t	2009	11	65.05	15.74	6.77	13.83	2.09	1.41	817.52	148.1	30.615754	0.0489	71	Sichuan	40	81423401
1152	¥|¤t	2009	12	61.51	5.63	3.5	10.44	-1.31	1.33	815.71	143.41	30.615754	0.0367	72	Sichuan	30	81423401
1153	¥|¤t	2010	1	53.47	2.48	3.6	11.81	-2.31	1.45	816.24	166.98	30.615754	0.0513	73	Sichuan	42	81423401
1154	¥|¤t	2010	2	50.67	5.65	6.03	13.3	0.39	1.83	811.83	142.21	30.615754	0.033	74	Sichuan	27	81423401
1155	¥|¤t	2010	3	54.07	23.46	9.39	16.69	3.87	1.94	813.88	166.72	30.615754	0.0599	75	Sichuan	49	81423401
1156	¥|¤t	2010	4	61.33	49.28	11.9	18.71	6.8	1.76	814.19	147.76	30.615754	0.1503	76	Sichuan	123	81423401
1157	¥|¤t	2010	5	63.95	81.56	16.81	23.41	11.97	1.79	810.67	167.77	30.615754	0.1894	77	Sichuan	155	81423401
1158	¥|¤t	2010	6	73.14	130.83	18.26	23.82	14.48	1.5	811.1	115.86	30.615754	0.150275031	78	Sichuan	123	81423401
1159	¥|¤t	2010	7	74.74	217.52	21.13	27.1	17.17	1.36	810.52	153.97	30.615754	0.1051	79	Sichuan	86	81423401
1160	¥|¤t	2010	8	74.09	167.76	20.27	26.54	16.24	1.41	812.94	169	30.615754	0.0538	80	Sichuan	44	81423401
1161	¥|¤t	2010	9	76.02	124.53	17.53	23.68	13.75	1.34	814.43	142.25	30.615754	0.0672	81	Sichuan	55	81423401
1162	¥|¤t	2010	10	74.19	55.38	12.34	18.33	8.58	1.28	817.77	126.23	30.615754	0.0525	82	Sichuan	43	81423401
1163	¥|¤t	2010	11	69	17.29	7.68	14.13	3.54	1.29	818.1	131.18	30.615754	0.069639648	83	Sichuan	57	81423401
1164	¥|¤t	2010	12	58.7	6.82	2.87	10.78	-2.46	1.36	815.05	167.08	30.615754	0.1002	84	Sichuan	82	81423401
1165	¥|¤t	2011	1	58.95	12.28	0.6	6.98	-4.08	1.57	815.08	127.27	30.615754	0.0846	85	Sichuan	68	81423401
1166	¥|¤t	2011	2	53.49	7.08	5.51	13.33	-0.43	1.69	812.26	152.47	30.615754	0.0622	86	Sichuan	50	81423401
1167	¥|¤t	2011	3	57.21	24.35	6.99	13.57	2.07	1.82	815.44	147.21	30.615754	0.1318	87	Sichuan	106	81423401
1168	¥|¤t	2011	4	59.07	33.83	13.15	20.23	7.75	1.73	813.81	180.31	30.615754	0.2524	88	Sichuan	203	81423401
1169	¥|¤t	2011	5	60.02	101	16.66	23.9	11.12	1.83	812.03	195.51	30.615754	0.4066	89	Sichuan	327	81423401
1170	¥|¤t	2011	6	67.53	132.17	19.39	25.72	14.77	1.56	809.42	172.84	30.615754	0.3954	90	Sichuan	318	81423401
1171	¥|¤t	2011	7	72.47	165.2	19.98	25.97	15.91	1.42	810.01	152.74	30.615754	0.195229477	91	Sichuan	157	81423401
1172	¥|¤t	2011	8	66.7	87.22	20.36	27.72	15.06	1.41	811.72	234.22	30.615754	0.1144	92	Sichuan	92	81423401
1173	¥|¤t	2011	9	72.65	134.07	17.43	23.38	13.68	1.44	813.66	128.97	30.615754	0.087	93	Sichuan	70	81423401
1174	¥|¤t	2011	10	71.07	42.74	12.51	18.71	8.55	1.3	817.6	133.02	30.615754	0.1567	94	Sichuan	126	81423401
1175	¥|¤t	2011	11	66.02	29.07	8.45	15.42	3.91	1.24	816.77	145.73	30.615754	0.248699971	95	Sichuan	200	81423401
1176	¥|¤t	2011	12	62.49	8.6	3.4	9.86	-1	1.25	817.8	127.7	30.615754	0.342	96	Sichuan	275	81423401
1177	¥|¤t	2012	1	59.86	11.99	2.01	8.35	-2.63	1.53	813.59	129.64	30.615754	0.123	97	Sichuan	99	81423401
1178	¥|¤t	2012	2	54.07	9.48	4.76	11.6	-0.4	1.84	811.69	131.77	30.615754	0.1143	98	Sichuan	92	81423401
1179	¥|¤t	2012	3	55.28	21.81	8.55	15.5	3.31	1.9	812.43	168.63	30.615754	0.1714	99	Sichuan	138	81423401
1180	¥|¤t	2012	4	56.63	34.63	13.25	20.38	7.82	1.81	811.45	180.76	30.615754	0.239751481	100	Sichuan	193	81423401
1181	¥|¤t	2012	5	59.86	84.43	17.73	24.39	12.6	1.84	810.96	179.93	30.615754	0.364	101	Sichuan	293	81423401
1182	¥|¤t	2012	6	75	158.27	18.3	23.67	14.85	1.39	808.93	101.62	30.615754	0.3776	102	Sichuan	304	81423401
1183	¥|¤t	2012	7	77.81	256.1	20.24	25.71	16.87	1.37	808.8	120.96	30.615754	0.1416	103	Sichuan	114	81423401
1184	¥|¤t	2012	8	72.37	135.82	20.5	26.85	16.35	1.34	811.7	181.65	30.615754	0.06583849	104	Sichuan	53	81423401
1185	¥|¤t	2012	9	76.28	140.85	16.31	22	12.76	1.27	815.55	119.06	30.615754	0.0857	105	Sichuan	69	81423401
1186	¥|¤t	2012	10	71.98	55.32	12.47	18.49	8.63	1.32	816.77	135.62	30.615754	0.1093	106	Sichuan	88	81423401
1187	¥|¤t	2012	11	59.49	7.26	7.25	14.63	2.21	1.51	814.87	159.47	30.615754	0.1839	107	Sichuan	148	81423401
1188	¥|¤t	2012	12	56.63	4.33	3.45	10.51	-1.41	1.51	815.21	147.87	30.615754	0.1901	108	Sichuan	153	81423401
1189	¥|¤t	2013	1	53.77	2.96	2.42	10.25	-3.37	1.5	814.98	164.69	30.615754	0.1733	109	Sichuan	140	81423401
1190	¥|¤t	2013	2	50.42	4.86	7.09	15.23	0.92	1.85	813.66	154.87	30.615754	0.059433877	110	Sichuan	48	81423401
1191	¥|¤t	2013	3	50.05	20.38	11.07	18.83	5.16	1.79	813.2	190.58	30.615754	0.141155459	111	Sichuan	114	81423401
1192	¥|¤t	2013	4	58.07	50.07	13.21	20.28	7.85	1.81	811.98	182.17	30.615754	0.2105	112	Sichuan	170	81423401
1193	¥|¤t	2013	5	65.56	112.14	16.23	22.67	11.57	1.69	811.1	167.95	30.615754	0.3417	113	Sichuan	276	81423401
1194	¥|¤t	2013	6	66.02	155.36	20.25	26.79	15.42	1.58	809.34	185.57	30.615754	0.2712	114	Sichuan	219	81423401
1195	¥|¤t	2013	7	74.16	237.4	21.3	27.21	17.48	1.44	808.16	153.18	30.615754	0.1189	115	Sichuan	96	81423401
1196	¥|¤t	2013	8	68.44	121.34	20.74	27.96	15.78	1.43	811.28	213.47	30.615754	0.0731	116	Sichuan	59	81423401
1197	¥|¤t	2013	9	75.74	140.54	16.33	22.11	12.8	1.31	815.18	115.49	30.615754	0.0669	117	Sichuan	54	81423401
1198	¥|¤t	2013	10	72.49	54.6	12.33	18.51	8.48	1.21	818.51	129.31	30.615754	0.0644	118	Sichuan	52	81423401
1199	¥|¤t	2013	11	63.91	14.97	7.5	14.69	2.75	1.32	817.81	154.39	30.615754	0.0929	119	Sichuan	75	81423401
1200	¥|¤t	2013	12	60.42	5.67	2.4	9.71	-2.5	1.23	816.95	146.04	30.615754	0.0867	120	Sichuan	70	81423401
1201	¥|¤t	2014	1	56.37	3.75	3.07	11.07	-2.62	1.52	816.1	165.31	30.615754	0.0604	121	Sichuan	49	81423401
1202	¥|¤t	2014	2	56.12	11.77	4.97	11.89	-0.17	1.86	811.95	130.2	30.615754	0.0469	122	Sichuan	38	81423401
1203	¥|¤t	2014	3	56.44	27.8	9.23	16.34	3.95	1.85	813.56	156.15	30.615754	0.0777	123	Sichuan	63	81423401
1204	¥|¤t	2014	4	57.86	43.58	13.95	20.84	8.59	1.95	812.68	179.33	30.615754	0.1246	124	Sichuan	101	81423401
1205	¥|¤t	2014	5	60.63	63.34	16.69	23.25	11.73	1.88	811.38	173.88	30.615754	0.1998	125	Sichuan	162	81423401
1206	¥|¤t	2014	6	73.02	177.59	18.87	24.33	15.13	1.62	809.86	108.95	30.615754	0.2627	126	Sichuan	213	81423401
1207	¥|¤t	2014	7	72.23	152.47	20.64	26.91	16.33	1.52	810.69	179	30.615754	0.1332	127	Sichuan	108	81423401
1208	¥|¤t	2014	8	76.44	211.72	19.23	24.83	15.74	1.45	812.03	123.46	30.615754	0.0728	128	Sichuan	59	81423401
1209	¥|¤t	2014	9	76.72	142.67	17.68	23.54	14.17	1.47	813.47	127.57	30.615754	0.0752	129	Sichuan	61	81423401
1210	¥|¤t	2014	10	71.51	58.54	13.23	19.8	9.04	1.42	817.34	157.23	30.615754	0.1209	130	Sichuan	98	81423401
1211	¥|¤t	2014	11	65.19	13.96	8.1	14.62	3.71	1.43	816.18	132.45	30.615754	0.148	131	Sichuan	120	81423401
1212	¥|¤t	2014	12	59.14	4.89	3.29	10.34	-1.45	1.42	818.23	139.9	30.615754	0.1715	132	Sichuan	139	81423401
1213	¥|¤t	2015	1	60.49	12.49	3.13	10.42	-1.9	1.59	816.4	139	30.615754	0.1658	133	Sichuan	135	81423401
1214	¥|¤t	2015	2	53.47	6.05	5.73	13.28	-0.11	1.89	813.8	142.38	30.615754	0.08967839	134	Sichuan	73	81423401
1215	¥|¤t	2015	3	52.42	15.89	10.81	18.46	4.96	2.11	813.49	183.82	30.615754	0.1462	135	Sichuan	119	81423401
1216	¥|¤t	2015	4	60.05	55.23	13.33	20.33	8.08	2.04	813.13	177.93	30.615754	0.1929	136	Sichuan	157	81423401
1217	¥|¤t	2015	5	60.35	85.48	17.28	24.21	11.94	1.97	810.89	191.86	30.615754	0.387	137	Sichuan	315	81423401
1218	¥|¤t	2015	6	70.07	166.9	19.82	25.73	15.76	1.79	809.26	141.34	30.615754	0.4459	138	Sichuan	363	81423401
1219	¥|¤t	2015	7	70.44	125.07	19.36	25.91	14.65	1.63	811.24	191.16	30.615754	0.1646	139	Sichuan	134	81423401
1220	¥|¤t	2015	8	75.6	202.21	18.88	24.9	15.01	1.53	812.57	135.9	30.615754	0.0749	140	Sichuan	61	81423401
1221	¥|¤t	2015	9	78.93	153.15	17.37	22.94	14.06	1.53	814.37	104.29	30.615754	0.0921	141	Sichuan	75	81423401
1222	¥|¤t	2015	10	70.6	59.77	13.33	20.03	8.99	1.52	817.98	156.27	30.615754	0.128989464	142	Sichuan	105	81423401
1223	¥|¤t	2015	11	65.12	10.87	9.24	16.27	4.43	1.51	816.19	140.64	30.615754	0.221124796	143	Sichuan	180	81423401
1224	¥|¤t	2015	12	64.44	9.2	3.44	9.76	-0.9	1.52	817.43	123.65	30.615754	0.2506	144	Sichuan	204	81423401
1225	¥|¤t	2016	1	59.58	10.79	2.02	8.61	-2.77	1.72	815.13	NA	30.615754	0.173168889	145	Sichuan	141	81423401
1226	¥|¤t	2016	2	55.64	14.19	4.69	11.81	-0.5	1.87	816.94	133	30.615754	0.065108968	146	Sichuan	53	81423401
1227	¥|¤t	2016	3	56.28	28.25	9.79	16.97	4.29	2.03	813.53	NA	30.615754	0.156028571	147	Sichuan	127	81423401
1228	¥|¤t	2016	4	64.95	62.81	13.4	19.95	8.67	1.94	811.24	NA	30.615754	0.184299363	148	Sichuan	150	81423401
1229	¥|¤t	2016	5	63.22	89.5	16.77	23.65	11.48	1.98	811.21	172	30.615754	0.299771429	149	Sichuan	244	81423401
1230	¥|¤t	2016	6	70.25	163.45	19.38	25.7	14.88	1.74	810.9	145.74	30.615754	0.331661157	150	Sichuan	270	81423401
1231	¥|¤t	2016	7	75.48	190.25	20.75	26.83	16.64	1.63	809.77	148.49	30.615754	0.148631343	151	Sichuan	121	81423401
1232	¥|¤t	2016	8	70.25	88.26	21.53	28.57	16.69	1.64	811.52	198.85	30.615754	0.072473134	152	Sichuan	59	81423401
1233	¥|¤t	2016	9	79.34	147.09	16.62	21.87	13.53	1.47	814.93	74.93	30.615754	0.105608	153	Sichuan	86	81423401
1234	¥|¤t	2016	10	72.89	59.89	13.84	20.08	9.88	1.63	815.42	129.63	30.615754	0.164615126	154	Sichuan	134	81423401
1235	¥|¤t	2016	11	65.82	24.88	8.47	15.55	3.71	1.6	816.97	128.39	30.615754	0.175671366	155	Sichuan	143	81423401
1236	¥|¤t	2016	12	62.98	6.38	4.93	12.24	0.07	1.52	817.52	130.19	30.615754	0.234637978	156	Sichuan	191	81423401
1237	¥|¤t	2017	1	55.63	5.02	4.16	11.61	-1.33	1.75	815.5	141.1	30.615754	0.1816	157	Sichuan	150	81423401
1238	¥|¤t	2017	2	57.55	14.7	5.62	12.77	0.37	1.86	815.45	117.53	30.615754	0.0859	158	Sichuan	71	81423401
1239	¥|¤t	2017	3	60.64	33.2	8.26	14.7	3.64	2.03	812.95	122.27	30.615754	0.1586	159	Sichuan	131	81423401
1240	¥|¤t	2017	4	62.12	68.45	13.13	20.16	7.89	2.03	812.33	164.26	30.615754	0.2602	160	Sichuan	215	81423401
1241	¥|¤t	2017	5	63.3	82.99	16.13	22.81	11.05	1.93	813.45	180.12	30.615754	0.3982	161	Sichuan	329	81423401
1242	¥|¤t	2017	6	72.28	164.17	18.51	24.27	14.54	1.76	810.45	130.04	30.615754	0.4285	162	Sichuan	354	81423401
1243	¥|¤t	2017	7	71.72	149.07	20.87	27.49	16.17	1.7	810.94	200.01	30.615754	0.2021	163	Sichuan	167	81423401
1244	¥|¤t	2017	8	73.81	159.32	21.14	27.49	17.05	1.68	810.86	168.42	30.615754	0.0968	164	Sichuan	80	81423401
1245	¥|¤t	2017	9	77.86	126.87	17.97	23.66	14.53	1.57	813.97	117.4	30.615754	0.0908	165	Sichuan	75	81423401
1246	¥|¤t	2017	10	77.99	81.13	13.36	18.87	10.03	1.59	817.22	103.83	30.615754	0.121	166	Sichuan	100	81423401
1247	¥|¤t	2017	11	67.82	13.23	8.07	14.95	3.6	1.59	817.42	145.69	30.615754	0.2046	167	Sichuan	169	81423401
1248	¥|¤t	2017	12	61.43	2.82	4.36	11.99	-0.64	1.49	818.21	152.59	30.615754	0.2021	168	Sichuan	167	81423401
1249	¥|¤t	2018	1	55.33	8.56	2.95	10.08	-2.15	1.94	812.2	150.48	30.615754	0.1313	169	Sichuan	109	81423401
1250	¥|¤t	2018	2	55	9.05	5.17	12.06	0.06	2.09	813.03	133.41	30.615754	0.0554	170	Sichuan	46	81423401
1251	¥|¤t	2018	3	59.46	38.17	10.13	17.36	4.82	2.07	812.23	177.57	30.615754	0.1084	171	Sichuan	90	81423401
1252	¥|¤t	2018	4	58.28	116.8	13.86	21.27	8.06	2.17	811.87	178.1	30.615754	0.1963	172	Sichuan	163	81423401
1253	¥|¤t	2018	5	64.82	120.2	16.92	23.28	11.98	2.07	810.45	156.78	30.615754	0.3216	173	Sichuan	267	81423401
1254	¥|¤t	2018	6	74.63	168.09	18.91	24.84	14.95	1.76	809	125.77	30.615754	0.3228	174	Sichuan	268	81423401
1255	¥|¤t	2018	7	77.39	217.66	21.02	26.8	17.28	1.74	807.81	137.33	30.615754	0.1722	175	Sichuan	143	81423401
1256	¥|¤t	2018	8	73.47	136.9	20.9	27.55	16.64	1.73	809.8	195.25	30.615754	0.0831	176	Sichuan	69	81423401
1257	¥|¤t	2018	9	78.99	124.62	17.35	22.81	14.11	1.63	813.93	104	30.615754	0.0927	177	Sichuan	77	81423401
1258	¥|¤t	2018	10	75.46	52.28	11.17	16.8	7.66	1.6	817.11	117.17	30.615754	0.165	178	Sichuan	137	81423401
1259	¥|¤t	2018	11	66.63	17.28	6.71	13.65	2.09	1.72	816.21	147.77	30.615754	0.2445	179	Sichuan	203	81423401
1260	¥|¤t	2018	12	62.23	12.4	3.39	10.09	-1.18	1.8	815.61	134.15	30.615754	0.3023	180	Sichuan	251	81423401
1261	¥ÌµÂ	2004	1	55.96	2.6	-6.71	0.42	-11.97	1.76	824.75	202.11	37.820789	0.0421	1	Gansu	11	25898078
1262	¥ÌµÂ	2004	2	44.2	3.64	-1.9	6.16	-8.11	2.36	824.18	226.09	37.820789	0.023	2	Gansu	6	25898078
1263	¥ÌµÂ	2004	3	47.72	7.89	3.63	10.92	-1.94	2.69	823.49	219.28	37.820789	0.0803	3	Gansu	21	25898078
1264	¥ÌµÂ	2004	4	40.24	9.51	11.79	19.88	4.49	2.8	821.74	269.82	37.820789	0.1339	4	Gansu	35	25898078
1265	¥ÌµÂ	2004	5	47.24	36.1	14.02	21.32	7.23	2.77	821.61	269.55	37.820789	0.2525	5	Gansu	66	25898078
1266	¥ÌµÂ	2004	6	54.32	37.13	17.82	24.47	11.56	2.53	820.11	250.99	37.820789	0.352	6	Gansu	92	25898078
1267	¥ÌµÂ	2004	7	59.04	73.69	19.94	26.87	13.66	2.36	818.74	272.29	37.820789	0.2793	7	Gansu	73	25898078
1268	¥ÌµÂ	2004	8	67.92	62.12	18.66	25.13	13.48	2.15	820.33	229.41	37.820789	0.0995	8	Gansu	26	25898078
1269	¥ÌµÂ	2004	9	66.32	51.99	13.95	20.52	8.88	2.07	825.01	191.12	37.820789	0.1416	9	Gansu	37	25898078
1270	¥ÌµÂ	2004	10	62.68	17.95	7.08	14.16	1.83	2.02	828.54	208.32	37.820789	0.1301	10	Gansu	34	25898078
1271	¥ÌµÂ	2004	11	58.08	4.39	0.37	8.4	-5.11	1.92	828.25	220.88	37.820789	0.2448	11	Gansu	64	25898078
1272	¥ÌµÂ	2004	12	59.84	3.09	-3.87	2.92	-8.62	2.02	825.97	189.33	37.820789	0.1645	12	Gansu	43	25898078
1273	¥ÌµÂ	2005	1	55.76	1.52	-6.38	0.7	-11.66	1.94	823.46	197.71	37.820789	0.1086	13	Gansu	28	25898078
1274	¥ÌµÂ	2005	2	53.36	5.42	-4	2.77	-9.08	2.36	822	178.94	37.820789	0.0543	14	Gansu	14	25898078
1275	¥ÌµÂ	2005	3	53	13.8	2.85	9.84	-2.56	2.56	824.53	218.67	37.820789	0.1125	15	Gansu	29	25898078
1276	¥ÌµÂ	2005	4	39.32	13.2	10.42	17.98	3.48	2.64	822.76	259.58	37.820789	0.2211	16	Gansu	57	25898078
1277	¥ÌµÂ	2005	5	52.36	53.7	14.94	21.93	8.58	2.59	819.21	259.85	37.820789	0.2443	17	Gansu	63	25898078
1278	¥ÌµÂ	2005	6	51.44	39.85	19.44	26.5	12.89	2.3	818.06	262.06	37.820789	0.318	18	Gansu	82	25898078
1279	¥ÌµÂ	2005	7	63.8	89.42	20.42	26.65	15.06	2.26	819.08	221.57	37.820789	0.1978	19	Gansu	51	25898078
1280	¥ÌµÂ	2005	8	67.96	52.52	18.61	24.72	13.77	2.31	819.87	206	37.820789	0.1474	20	Gansu	38	25898078
1281	¥ÌµÂ	2005	9	67.24	58.72	15.27	21.58	10.55	2.12	824.85	177.36	37.820789	0.1435	21	Gansu	37	25898078
1282	¥ÌµÂ	2005	10	66.24	33.16	7.14	13.71	2.43	2	828.76	182.53	37.820789	0.2133	22	Gansu	55	25898078
1283	¥ÌµÂ	2005	11	59.04	2.86	1.2	8.08	-3.82	2.01	826.82	198.91	37.820789	0.3762	23	Gansu	97	25898078
1284	¥ÌµÂ	2005	12	52.04	0.72	-7.08	0.57	-12.42	2.04	828.48	220.07	37.820789	0.3335	24	Gansu	86	25898078
1285	¥ÌµÂ	2006	1	61.08	2.94	-5.93	0.95	-11	2.13	823.68	176.8	37.820789	0.081	25	Gansu	21	25898078
1286	¥ÌµÂ	2006	2	62.76	7.96	-2.13	4.44	-6.9	2.26	825.75	176.1	37.820789	0.054	26	Gansu	14	25898078
1287	¥ÌµÂ	2006	3	42.64	6.47	3.16	10.79	-2.88	2.56	823.09	244.58	37.820789	0.1388	27	Gansu	36	25898078
1288	¥ÌµÂ	2006	4	41.64	17.28	9.93	17.75	3.14	2.83	821.02	246.93	37.820789	0.2776	28	Gansu	72	25898078
1289	¥ÌµÂ	2006	5	50.16	48.17	14.62	21.85	7.99	2.74	822.02	275.52	37.820789	0.3084	29	Gansu	80	25898078
1290	¥ÌµÂ	2006	6	50.52	32.38	19.21	26.12	12.64	2.4	819.22	254.85	37.820789	0.4857	30	Gansu	126	25898078
1291	¥ÌµÂ	2006	7	63.56	76.06	21.43	27.69	16.21	2.49	817.94	223.64	37.820789	0.293	31	Gansu	76	25898078
1292	¥ÌµÂ	2006	8	64.68	73.68	20.41	27.02	15.02	2.3	820.21	224.21	37.820789	0.1002	32	Gansu	26	25898078
1293	¥ÌµÂ	2006	9	70.28	47.88	13.65	19.99	8.95	2.09	824.97	181.52	37.820789	0.1503	33	Gansu	39	25898078
1294	¥ÌµÂ	2006	10	63.88	20.36	10.24	17.82	4.75	2.04	827.13	233.02	37.820789	0.1735	34	Gansu	45	25898078
1295	¥ÌµÂ	2006	11	62.16	5.24	2.4	9.78	-2.85	2	825.62	212.13	37.820789	0.3778	35	Gansu	98	25898078
1296	¥ÌµÂ	2006	12	62.68	2.5	-4.64	2.45	-9.66	1.92	827.43	191.54	37.820789	0.4202	36	Gansu	109	25898078
1297	¥ÌµÂ	2007	1	52.56	2.1	-6.74	0.73	-12.33	1.99	828.62	201.66	37.820789	0.1688	37	Gansu	44	25898078
1298	¥ÌµÂ	2007	2	47.36	3.1	0.45	8.94	-5.86	2.21	821.51	211.63	37.820789	0.0576	38	Gansu	15	25898078
1299	¥ÌµÂ	2007	3	60.04	17.05	3.01	9.41	-1.84	2.54	821.68	198.37	37.820789	0.1266	39	Gansu	33	25898078
1300	¥ÌµÂ	2007	4	46.24	21.49	9.02	16.1	3.1	2.84	824.32	230.39	37.820789	0.1804	40	Gansu	47	25898078
1301	¥ÌµÂ	2007	5	43.6	30.45	16.53	24.16	9.32	2.77	821.1	274.1	37.820789	0.307	41	Gansu	80	25898078
1302	¥ÌµÂ	2007	6	57.4	66.11	18.19	24.64	12.2	2.49	818.94	223.85	37.820789	0.3761	42	Gansu	98	25898078
1303	¥ÌµÂ	2007	7	66.4	73.79	19.54	25.91	14.21	2.24	817.82	225.82	37.820789	0.2226	43	Gansu	58	25898078
1304	¥ÌµÂ	2007	8	68.04	68.55	19.84	26.16	14.83	2.29	820.36	211.24	37.820789	0.0729	44	Gansu	19	25898078
1305	¥ÌµÂ	2007	9	72.72	62.27	13.64	19.98	9.01	2.15	823.93	177.34	37.820789	0.1113	45	Gansu	29	25898078
1306	¥ÌµÂ	2007	10	75.36	53.08	6.83	12.3	3.04	1.9	828.18	136.22	37.820789	0.0959	46	Gansu	25	25898078
1307	¥ÌµÂ	2007	11	60.96	1.56	1.81	9.77	-3.56	1.96	827.93	219.65	37.820789	0.1957	47	Gansu	51	25898078
1308	¥ÌµÂ	2007	12	59.64	1.07	-4.05	2.79	-8.84	1.89	825.16	185.86	37.820789	0.1957	48	Gansu	51	25898078
1309	¥ÌµÂ	2008	1	64.08	10.85	-9.72	-3.85	-14.01	1.88	825.23	133.51	37.820789	0.1643	49	Gansu	43	25898078
1310	¥ÌµÂ	2008	2	62.24	3.66	-7.26	-0.21	-12.78	2.13	826.29	204.21	37.820789	0.1337	50	Gansu	35	25898078
1311	¥ÌµÂ	2008	3	49.6	8.76	5.11	12.83	-1.01	2.51	822.91	244.04	37.820789	0.1987	51	Gansu	52	25898078
1312	¥ÌµÂ	2008	4	48.56	19.72	10	17.46	3.54	2.64	821.34	242.74	37.820789	0.256	52	Gansu	67	25898078
1313	¥ÌµÂ	2008	5	43.84	19.03	15.83	23.46	8.72	2.65	820.47	277.8	37.820789	0.405	53	Gansu	106	25898078
1314	¥ÌµÂ	2008	6	53.56	56.64	18.74	25.98	12.16	2.43	818.84	256.63	37.820789	0.3363	54	Gansu	88	25898078
1315	¥ÌµÂ	2008	7	60.88	51.67	20.46	27.4	14.36	2.46	818.08	252.28	37.820789	0.2025	55	Gansu	53	25898078
1316	¥ÌµÂ	2008	8	63.08	54.87	18.28	25.1	12.55	2.32	820.72	238.88	37.820789	0.0764	56	Gansu	20	25898078
1317	¥ÌµÂ	2008	9	72.2	71.02	14.37	20.67	9.61	2.16	823.35	174.97	37.820789	0.1528	57	Gansu	40	25898078
1318	¥ÌµÂ	2008	10	67.32	26.84	8.66	15.77	3.65	2.02	827.03	212.72	37.820789	0.1528	58	Gansu	40	25898078
1319	¥ÌµÂ	2008	11	60.96	4.91	1.1	7.72	-3.61	2.06	828.65	188.94	37.820789	0.1949	59	Gansu	51	25898078
1320	¥ÌµÂ	2008	12	52.6	1.08	-4.6	3.29	-10.15	2.16	826.77	219.39	37.820789	0.2216	60	Gansu	58	25898078
1321	¥ÌµÂ	2009	1	50.72	1.13	-6.28	1.95	-12.28	2.03	826.68	211.86	37.820789	0.110344765	61	Gansu	29	25898078
1322	¥ÌµÂ	2009	2	51.72	4.91	-0.05	7.1	-5.35	2.2	820.65	173.3	37.820789	0.041854911	62	Gansu	11	25898078
1323	¥ÌµÂ	2009	3	48.04	10.45	3.78	11.09	-2	2.42	822.24	221.64	37.820789	0.1522	63	Gansu	40	25898078
1324	¥ÌµÂ	2009	4	43.96	13.46	11.44	18.78	5.11	2.81	820.79	236.3	37.820789	0.76860836	64	Gansu	202	25898078
1325	¥ÌµÂ	2009	5	52.92	36.81	14.17	20.9	8.14	2.62	821.68	233.6	37.820789	0.4109	65	Gansu	108	25898078
1326	¥ÌµÂ	2009	6	47.48	28.75	19.48	26.48	12.54	2.43	818.17	266.52	37.820789	0.5289	66	Gansu	139	25898078
1327	¥ÌµÂ	2009	7	59.32	51.98	20.74	27.32	15.11	2.46	817.57	203.24	37.820789	0.2359	67	Gansu	62	25898078
1328	¥ÌµÂ	2009	8	68	77.91	18.17	24.69	13	2.12	821.59	208.1	37.820789	0.0609	68	Gansu	16	25898078
1329	¥ÌµÂ	2009	9	74.2	38.43	14.53	20.62	10.13	2.08	823.7	151.82	37.820789	0.1065	69	Gansu	28	25898078
1330	¥ÌµÂ	2009	10	63.8	20.77	8.93	15.92	3.75	2.01	826.5	211.04	37.820789	0.1065	70	Gansu	28	25898078
1331	¥ÌµÂ	2009	11	65.76	11.58	-1.18	6.16	-6.18	2.04	827.02	187.3	37.820789	0.0989	71	Gansu	26	25898078
1332	¥ÌµÂ	2009	12	62.08	1.94	-5.12	2.02	-10.2	2.09	824.76	201.56	37.820789	0.0647	72	Gansu	17	25898078
1333	¥ÌµÂ	2010	1	52.64	0.61	-4.52	3.43	-10.29	2.16	824.8	215.17	37.820789	0.0987	73	Gansu	26	25898078
1334	¥ÌµÂ	2010	2	54.52	3.08	-2.01	5.57	-7.72	2.27	820.55	186.54	37.820789	0.0417	74	Gansu	11	25898078
1335	¥ÌµÂ	2010	3	51.64	12.37	2.67	10.2	-2.78	2.88	823.41	201.39	37.820789	0.0721	75	Gansu	19	25898078
1336	¥ÌµÂ	2010	4	47.24	20.81	7.71	15.05	1.47	2.96	823.24	232.53	37.820789	0.11	76	Gansu	29	25898078
1337	¥ÌµÂ	2010	5	52.48	51.02	14.48	21.34	8.59	2.78	819.76	228.09	37.820789	0.1783	77	Gansu	47	25898078
1338	¥ÌµÂ	2010	6	57.72	38.15	18.75	24.95	12.95	2.53	819.28	239.54	37.820789	0.25043038	78	Gansu	66	25898078
1339	¥ÌµÂ	2010	7	64	53.2	21.73	28.11	16.23	2.46	818.6	236.28	37.820789	0.1062	79	Gansu	28	25898078
1340	¥ÌµÂ	2010	8	63.64	60.55	19.56	26.05	14.31	2.3	821.66	227.58	37.820789	0.0569	80	Gansu	15	25898078
1341	¥ÌµÂ	2010	9	73.76	55.22	14.94	20.83	10.78	2.19	823.53	165.39	37.820789	0.0569	81	Gansu	15	25898078
1342	¥ÌµÂ	2010	10	69.84	29.89	8.04	14.97	3.04	1.99	827.09	199.79	37.820789	0.1062	82	Gansu	28	25898078
1343	¥ÌµÂ	2010	11	56.8	1	1.63	9.93	-4.02	2.12	827.42	237.72	37.820789	0.132803989	83	Gansu	35	25898078
1344	¥ÌµÂ	2010	12	49.44	2	-5.54	2.62	-11.3	2.29	824.8	219.46	37.820789	0.1518	84	Gansu	40	25898078
1345	¥ÌµÂ	2011	1	59.68	3.21	-10.7	-4.24	-15.53	2.09	826.42	187.13	37.820789	0.1095	85	Gansu	28	25898078
1346	¥ÌµÂ	2011	2	53.92	2.88	-1.58	5.85	-7.22	2.42	820.77	176.5	37.820789	0.0391	86	Gansu	10	25898078
1347	¥ÌµÂ	2011	3	45.76	6.1	0.04	7.44	-5.82	2.63	825.94	237.48	37.820789	0.1173	87	Gansu	30	25898078
1348	¥ÌµÂ	2011	4	40.68	7.19	11.08	18.53	4.26	2.86	822.85	260.61	37.820789	0.1681	88	Gansu	43	25898078
1349	¥ÌµÂ	2011	5	51.12	37.14	14.34	21.4	8.08	2.63	821.56	240.58	37.820789	0.2581	89	Gansu	66	25898078
1350	¥ÌµÂ	2011	6	55.04	37.27	19.45	26.2	13.32	2.5	817.69	234.7	37.820789	0.3089	90	Gansu	79	25898078
1351	¥ÌµÂ	2011	7	59.76	68.9	20.23	27.04	14.3	2.18	818.57	248.08	37.820789	0.261972454	91	Gansu	67	25898078
1352	¥ÌµÂ	2011	8	63.8	66.93	19.66	26.42	14.03	2.33	820.1	247.85	37.820789	0.129	92	Gansu	33	25898078
1353	¥ÌµÂ	2011	9	73.68	80.26	13.17	18.55	9.26	2.02	824.04	148.68	37.820789	0.1603	93	Gansu	41	25898078
1354	¥ÌµÂ	2011	10	65.96	21.54	8.36	15.08	3.53	2.08	826.57	189.28	37.820789	0.2659	94	Gansu	68	25898078
1355	¥ÌµÂ	2011	11	71.12	20.81	2.92	9.07	-1.26	1.96	826.02	160.11	37.820789	0.453564249	95	Gansu	116	25898078
1356	¥ÌµÂ	2011	12	63.36	1.92	-5.46	0.92	-9.99	1.82	828.4	186.93	37.820789	0.5044	96	Gansu	129	25898078
1357	¥ÌµÂ	2012	1	62.36	6.26	-8.48	-1.93	-13.42	1.86	824.67	187.42	37.820789	0.2028	97	Gansu	52	25898078
1358	¥ÌµÂ	2012	2	53.56	2.73	-4.73	1.79	-9.56	2.12	822.31	178.64	37.820789	0.078	98	Gansu	20	25898078
1359	¥ÌµÂ	2012	3	52.4	11.88	2.74	9.44	-2.48	2.57	822.22	210.73	37.820789	0.1911	99	Gansu	49	25898078
1360	¥ÌµÂ	2012	4	43.12	20.17	10.32	17.71	3.94	2.7	820.76	254.22	37.820789	0.21059286	100	Gansu	54	25898078
1361	¥ÌµÂ	2012	5	55.04	51.38	14.91	21.61	8.92	2.5	820.95	234.34	37.820789	0.468	101	Gansu	120	25898078
1362	¥ÌµÂ	2012	6	54.8	54.96	19	25.49	12.98	2.36	817.63	255.8	37.820789	0.9672	102	Gansu	248	25898078
1363	¥ÌµÂ	2012	7	66.24	93.34	20.51	26.52	15.7	2.2	817.82	206.72	37.820789	0.585	103	Gansu	150	25898078
1364	¥ÌµÂ	2012	8	64.32	66.31	19.76	26.04	14.81	2.31	820.76	221.12	37.820789	0.136495372	104	Gansu	35	25898078
1365	¥ÌµÂ	2012	9	65.92	54.34	13.59	20.29	8.59	2.06	824.95	211.57	37.820789	0.234	105	Gansu	60	25898078
1366	¥ÌµÂ	2012	10	59.04	16.13	7.92	15.28	2.67	2.04	826.55	211.88	37.820789	0.4056	106	Gansu	104	25898078
1367	¥ÌµÂ	2012	11	54.08	5.62	-0.67	6.9	-5.86	2.29	824.68	200.76	37.820789	0.7449	107	Gansu	191	25898078
1368	¥ÌµÂ	2012	12	55.52	2.76	-5.61	1.43	-10.67	2.3	824.44	185.61	37.820789	0.5031	108	Gansu	129	25898078
1369	¥ÌµÂ	2013	1	48.24	1.08	-6.08	2.34	-12.15	1.95	824.84	212.31	37.820789	0.1668	109	Gansu	43	25898078
1370	¥ÌµÂ	2013	2	45.76	4.92	-1.41	6.48	-7.11	2.28	823.57	194.06	37.820789	0.042676175	110	Gansu	11	25898078
1371	¥ÌµÂ	2013	3	30.84	1.22	7.12	15.64	0.2	2.57	822.38	260.98	37.820789	0.190102961	111	Gansu	49	25898078
1372	¥ÌµÂ	2013	4	37.08	20.17	10.42	18.25	3.46	2.77	821.48	265.68	37.820789	0.3143	112	Gansu	81	25898078
1373	¥ÌµÂ	2013	5	49.56	55.35	15.28	22.15	9.06	2.51	820.69	243.15	37.820789	0.547	113	Gansu	141	25898078
1374	¥ÌµÂ	2013	6	57.76	57.18	18.97	25.33	13.2	2.57	818.14	234.78	37.820789	0.9078	114	Gansu	234	25898078
1375	¥ÌµÂ	2013	7	69.04	137.36	19.69	25.32	15.19	2.14	817.66	179.86	37.820789	0.6207	115	Gansu	160	25898078
1376	¥ÌµÂ	2013	8	63.32	53.76	20.34	27.14	14.82	2.33	819.65	260.09	37.820789	0.2017	116	Gansu	52	25898078
1377	¥ÌµÂ	2013	9	65	57.2	14.4	21.1	9.49	2.09	824.24	190.2	37.820789	0.2095	117	Gansu	54	25898078
1378	¥ÌµÂ	2013	10	57.72	14.54	9.23	16.84	3.66	2.01	827.58	221.65	37.820789	0.3337	118	Gansu	86	25898078
1379	¥ÌµÂ	2013	11	55.6	6.7	0.62	7.7	-4.3	2.01	828.28	191.07	37.820789	0.5354	119	Gansu	138	25898078
1380	¥ÌµÂ	2013	12	53.48	0.89	-5.3	2.44	-10.72	1.81	827.15	209.04	37.820789	0.4384	120	Gansu	113	25898078
1381	¥ÌµÂ	2014	1	37.64	0.22	-4.49	4.44	-10.95	2	825.26	224.33	37.820789	0.2091	121	Gansu	54	25898078
1382	¥ÌµÂ	2014	2	57.6	9.18	-3.46	2.88	-8.08	2.13	822.08	151.2	37.820789	0.0736	122	Gansu	19	25898078
1383	¥ÌµÂ	2014	3	42.68	5.5	4.57	12.37	-1.57	2.41	823.1	249.14	37.820789	0.1588	123	Gansu	41	25898078
1384	¥ÌµÂ	2014	4	54.8	51.26	10.02	16.88	4.26	2.56	822.54	208.3	37.820789	0.2556	124	Gansu	66	25898078
1385	¥ÌµÂ	2014	5	42.52	21.86	14.25	21.48	7.51	2.68	820.99	264.85	37.820789	0.4105	125	Gansu	106	25898078
1386	¥ÌµÂ	2014	6	56.92	54.87	18.47	24.87	13	2.46	819.48	213.99	37.820789	0.608	126	Gansu	157	25898078
1387	¥ÌµÂ	2014	7	60.04	59.1	20.63	27.21	14.78	2.33	819.15	263.76	37.820789	0.364	127	Gansu	94	25898078
1388	¥ÌµÂ	2014	8	65.36	64.19	18.13	24.65	12.89	2.24	821.59	224.74	37.820789	0.1278	128	Gansu	33	25898078
1389	¥ÌµÂ	2014	9	69.56	88.88	14.65	20.94	10.12	2.06	823.23	170.1	37.820789	0.2053	129	Gansu	53	25898078
1390	¥ÌµÂ	2014	10	66.48	29.22	9.28	16.28	4.4	2	826.73	196.83	37.820789	0.3524	130	Gansu	91	25898078
1391	¥ÌµÂ	2014	11	63.96	5.12	1.04	7.29	-3.31	1.98	826.42	171.02	37.820789	0.4918	131	Gansu	127	25898078
1392	¥ÌµÂ	2014	12	51.24	1.78	-5.86	1.65	-11.2	2.1	828.69	208.88	37.820789	0.3137	132	Gansu	81	25898078
1393	¥ÌµÂ	2015	1	51.68	3.28	-4.43	3.42	-9.97	2.03	825.79	199.56	37.820789	0.1197	133	Gansu	31	25898078
1394	¥ÌµÂ	2015	2	49.76	2.75	-1.76	5.58	-7.25	2.34	823.71	192.62	37.820789	0.077196829	134	Gansu	20	25898078
1395	¥ÌµÂ	2015	3	46.08	10.42	4.38	11.88	-1.46	2.35	823.36	224.36	37.820789	0.1853	135	Gansu	48	25898078
1396	¥ÌµÂ	2015	4	50.28	32.24	10.04	17.41	3.84	2.64	822.92	232.08	37.820789	0.22	136	Gansu	57	25898078
1397	¥ÌµÂ	2015	5	50	41.11	14.86	22.16	8.5	2.53	820.62	254.72	37.820789	0.4748	137	Gansu	123	25898078
1398	¥ÌµÂ	2015	6	57.88	49.18	18.1	24.2	12.79	2.4	819.17	203.2	37.820789	0.7064	138	Gansu	183	25898078
1399	¥ÌµÂ	2015	7	56.6	43.31	20.2	27.52	13.81	2.34	819.59	281.59	37.820789	0.3898	139	Gansu	101	25898078
1400	¥ÌµÂ	2015	8	54.72	39.9	19.32	26.83	13.01	2.24	821.53	273.89	37.820789	0.1969	140	Gansu	51	25898078
1401	¥ÌµÂ	2015	9	69.76	54.97	14.2	20.26	9.61	2.24	824.43	168.64	37.820789	0.3628	141	Gansu	94	25898078
1402	¥ÌµÂ	2015	10	57.48	19.46	8.8	16.53	3.24	2.07	827.88	216.92	37.820789	0.45546129	142	Gansu	118	25898078
1403	¥ÌµÂ	2015	11	68.28	12.13	3.06	9.54	-1.29	1.96	825.11	167.06	37.820789	0.710210825	143	Gansu	184	25898078
1404	¥ÌµÂ	2015	12	59.2	4.34	-4.36	2.84	-9.42	1.9	827.49	200.32	37.820789	0.7141	144	Gansu	185	25898078
1405	¥ÌµÂ	2016	1	55.85	3.56	-7.36	-0.1	-12.6	2.05	825.66	NA	37.820789	0.432464516	145	Gansu	112	25898078
1406	¥ÌµÂ	2016	2	44.47	4.02	-3.38	4.59	-9.47	2.39	827.54	209.28	37.820789	0.131234609	146	Gansu	34	25898078
1407	¥ÌµÂ	2016	3	48.38	14.96	4.68	12.22	-1.12	2.56	822.79	212.22	37.820789	0.204602083	147	Gansu	53	25898078
1408	¥ÌµÂ	2016	4	47.43	22.25	11.21	18.36	5.04	2.5	820.4	196.24	37.820789	0.223859649	148	Gansu	58	25898078
1409	¥ÌµÂ	2016	5	51.67	51.78	13.82	21.14	7.45	2.71	820.74	232.56	37.820789	0.690969106	149	Gansu	179	25898078
1410	¥ÌµÂ	2016	6	52.33	48.42	19.18	26.23	12.82	2.46	819.57	240.68	37.820789	1.042229508	150	Gansu	270	25898078
1411	¥ÌµÂ	2016	7	59.91	68.96	21.4	28.06	15.57	2.51	817.78	249.99	37.820789	0.640661386	151	Gansu	166	25898078
1412	¥ÌµÂ	2016	8	65.24	57.31	21.37	27.44	16.59	2.48	820.23	208.64	37.820789	0.150516832	152	Gansu	39	25898078
1413	¥ÌµÂ	2016	9	63.59	41.3	15.33	22.34	10.06	2.07	824.02	170.32	37.820789	0.316485106	153	Gansu	82	25898078
1414	¥ÌµÂ	2016	10	67.98	34.57	8.52	14.93	4.06	2.19	825.31	155.8	37.820789	0.501779387	154	Gansu	130	25898078
1415	¥ÌµÂ	2016	11	52.36	1.08	1.65	9.51	-3.74	2.17	826.34	195.92	37.820789	0.609854947	155	Gansu	158	25898078
1416	¥ÌµÂ	2016	12	54	0.84	-2.27	5.63	-7.83	2.04	826.14	190.72	37.820789	0.571256533	156	Gansu	148	25898078
1417	¥ÌµÂ	2017	1	47.07	1.19	-4.71	2.99	-10.37	2.13	824.83	189.45	37.820789	0.2567	157	Gansu	67	25898078
1418	¥ÌµÂ	2017	2	47.81	6.78	-1.06	6.75	-6.95	2.33	824.26	168.3	37.820789	0.1149	158	Gansu	30	25898078
1419	¥ÌµÂ	2017	3	53	19.48	2.45	8.9	-2.63	2.47	822.48	180.02	37.820789	0.1916	159	Gansu	50	25898078
1420	¥ÌµÂ	2017	4	50.78	23.86	9.95	16.93	3.97	2.59	820.23	214.18	37.820789	0.3142	160	Gansu	82	25898078
1421	¥ÌµÂ	2017	5	46.35	42.32	14.87	22.14	8.12	2.63	822.1	264.35	37.820789	0.6743	161	Gansu	176	25898078
1422	¥ÌµÂ	2017	6	55.76	59.6	18.47	24.95	12.54	2.32	818.79	244.2	37.820789	0.9962	162	Gansu	260	25898078
1423	¥ÌµÂ	2017	7	55.58	55.16	22.33	29.22	16.1	2.51	818.19	280.24	37.820789	0.6667	163	Gansu	174	25898078
1424	¥ÌµÂ	2017	8	68.03	107.59	18.86	24.72	14.24	2.2	820.19	186.25	37.820789	0.1992	164	Gansu	52	25898078
1425	¥ÌµÂ	2017	9	65.6	36.26	15.42	21.89	10.58	2.09	822.73	179.86	37.820789	0.3985	165	Gansu	104	25898078
1426	¥ÌµÂ	2017	10	71.08	44.12	7.78	13.87	3.56	2.12	826.79	156.38	37.820789	0.4138	166	Gansu	108	25898078
1427	¥ÌµÂ	2017	11	53.84	1.15	1.52	9.13	-3.7	2.07	826.44	206.1	37.820789	0.8008	167	Gansu	209	25898078
1428	¥ÌµÂ	2017	12	48.2	0.25	-4.52	3.69	-10.36	2.02	827.64	213.6	37.820789	0.5824	168	Gansu	152	25898078
1429	¥ÌµÂ	2018	1	56.49	6.64	-7.58	-0.8	-12.6	2.24	823.11	172.46	37.820789	0.2209	169	Gansu	58	25898078
1430	¥ÌµÂ	2018	2	47.31	3.78	-4.28	3.99	-10.68	2.25	823.66	207.56	37.820789	0.0876	170	Gansu	23	25898078
1431	¥ÌµÂ	2018	3	43.73	7.63	6.93	15.32	0.14	2.6	821.08	239.08	37.820789	0.2133	171	Gansu	56	25898078
1432	¥ÌµÂ	2018	4	45.58	NA	10.55	18.13	3.72	2.74	821.78	222.8	37.820789	0.3885	172	Gansu	102	25898078
1433	¥ÌµÂ	2018	5	49.44	46.56	15.32	22.2	8.54	2.74	819.96	253.46	37.820789	0.9902	173	Gansu	260	25898078
1434	¥ÌµÂ	2018	6	55.35	64.28	19.35	26.04	13.34	2.39	817.99	225.03	37.820789	1.2797	174	Gansu	336	25898078
1435	¥ÌµÂ	2018	7	68.34	117.41	20.96	26.98	16.1	2.44	816.46	210.11	37.820789	0.7312	175	Gansu	192	25898078
1436	¥ÌµÂ	2018	8	71.36	106.04	20.33	26.28	15.92	2.27	819.34	206.08	37.820789	0.1942	176	Gansu	51	25898078
1437	¥ÌµÂ	2018	9	68.88	58.2	13.66	19.66	9.31	2.16	824.43	166.45	37.820789	0.278	177	Gansu	73	25898078
1438	¥ÌµÂ	2018	10	59.5	9.58	7.21	14.78	1.72	2.1	826.76	218.8	37.820789	0.4799	178	Gansu	126	25898078
1439	¥ÌµÂ	2018	11	60.61	14.9	0.54	7.69	-4.35	2.13	825.75	180.47	37.820789	0.6436	179	Gansu	169	25898078
1440	¥ÌµÂ	2018	12	58.97	2.93	-7.01	-0.26	-11.69	2.07	826.21	170.64	37.820789	0.6246	180	Gansu	164	25898078
1441	¦NªL	2004	1	66.85	1.87	-14.16	-7.01	-19.65	1.77	984.93	177.39	43.664405	0.0488	1	Jilin	13	27524068
1442	¦NªL	2004	2	65.37	24.49	-8.54	-2.09	-14.53	2.56	978.15	162.96	43.664405	0.0675	2	Jilin	18	27524068
1443	¦NªL	2004	3	51.48	18.81	-2.04	4.32	-8.04	3.15	978.4	241.73	43.664405	0.394	3	Jilin	105	27524068
1444	¦NªL	2004	4	44.89	12.3	8.38	14.97	1.53	3.11	974.27	249.59	43.664405	0.469	4	Jilin	125	27524068
1445	¦NªL	2004	5	55.22	64.69	14.76	21.06	8.64	3.11	969.49	224.71	43.664405	0.2326	5	Jilin	62	27524068
1446	¦NªL	2004	6	59.22	64.39	21.47	28.05	14.96	2.15	972.72	266.59	43.664405	0.1801	6	Jilin	48	27524068
1447	¦NªL	2004	7	81.15	186.71	21.8	26.44	17.87	1.94	969.65	169.16	43.664405	0.1201	7	Jilin	32	27524068
1448	¦NªL	2004	8	76.15	72.81	20.74	26.99	15.27	1.76	973.26	257.56	43.664405	0.0488	8	Jilin	13	27524068
1449	¦NªL	2004	9	72.37	60.27	15.79	22.81	9.96	1.96	978.52	223.19	43.664405	0.075	9	Jilin	20	27524068
1450	¦NªL	2004	10	60.15	14.11	7.98	16.06	1.32	2.16	983.45	231.37	43.664405	0.1651	10	Jilin	44	27524068
1451	¦NªL	2004	11	70.37	36.02	-0.78	4.7	-5.13	2.18	984.04	147.09	43.664405	0.1726	11	Jilin	46	27524068
1452	¦NªL	2004	12	72.74	22.32	-13.61	-7.06	-19.08	1.67	987.78	147.01	43.664405	0.1238	12	Jilin	33	27524068
1453	¦NªL	2005	1	70.89	5.99	-15.56	-9.13	-21.11	2.14	983.1	161.87	43.664405	0.0591	13	Jilin	16	27524068
1454	¦NªL	2005	2	63.93	6.39	-15.11	-8.4	-21.24	2.16	985.74	193.5	43.664405	0.0369	14	Jilin	10	27524068
1455	¦NªL	2005	3	51.37	3.17	-3.75	2.27	-9.63	3.3	979.37	244.58	43.664405	0.0738	15	Jilin	20	27524068
1456	¦NªL	2005	4	52.52	48.34	8.01	14.51	1.79	3.63	971.54	205	43.664405	0.1477	16	Jilin	40	27524068
1457	¦NªL	2005	5	58	83.71	13.32	19.28	7.76	2.98	971.46	210.96	43.664405	0.144	17	Jilin	39	27524068
1458	¦NªL	2005	6	75.37	155.05	19.9	25.19	15.63	2.32	966.89	164.86	43.664405	0.2178	18	Jilin	59	27524068
1459	¦NªL	2005	7	81.59	173.21	22.16	26.76	18.59	2.01	968.49	146.99	43.664405	0.1661	19	Jilin	45	27524068
1460	¦NªL	2005	8	79.78	166.74	21.5	26.63	17.36	1.71	972.21	170.5	43.664405	0.0849	20	Jilin	23	27524068
1461	¦NªL	2005	9	71.81	39.21	15.74	22.99	9.58	1.79	979.3	220.74	43.664405	0.1255	21	Jilin	34	27524068
1462	¦NªL	2005	10	59.22	29.83	7.59	15.16	1.14	2.62	981.4	223.95	43.664405	0.2104	22	Jilin	57	27524068
1463	¦NªL	2005	11	58.44	6.69	-1.14	4.96	-6.29	2.42	980.16	183.44	43.664405	0.4983	23	Jilin	135	27524068
1464	¦NªL	2005	12	68.19	7.81	-16.37	-10.49	-21.39	2.05	985.44	157.72	43.664405	0.4688	24	Jilin	127	27524068
1465	¦NªL	2006	1	66.48	6.02	-15.85	-8.33	-21.89	1.74	986.89	171.58	43.664405	0.1362	25	Jilin	37	27524068
1466	¦NªL	2006	2	56.7	10.71	-11.04	-4.63	-17.06	2.93	984.57	171.5	43.664405	0.0773	26	Jilin	21	27524068
1467	¦NªL	2006	3	52.74	10.21	-2.21	3.85	-8.05	3.17	974.88	215.71	43.664405	0.1657	27	Jilin	45	27524068
1468	¦NªL	2006	4	53	40.17	5.29	11.16	-0.36	3.01	971.95	195.82	43.664405	0.3019	28	Jilin	82	27524068
1469	¦NªL	2006	5	52.22	41.74	15.54	22.39	8.67	2.74	973.38	255.07	43.664405	0.3461	29	Jilin	94	27524068
1470	¦NªL	2006	6	71.07	136.15	18.85	24.56	14.09	2.4	967.96	188.4	43.664405	0.3424	30	Jilin	93	27524068
1471	¦NªL	2006	7	72.78	100.73	22.23	27.72	17.21	2.14	968.14	234.07	43.664405	0.2614	31	Jilin	71	27524068
1472	¦NªL	2006	8	76.81	145.6	22.2	27.64	17.63	1.8	972.22	206.88	43.664405	0.1546	32	Jilin	42	27524068
1473	¦NªL	2006	9	70.48	30.58	15.14	23.06	8.77	1.79	978.46	233.95	43.664405	0.313	33	Jilin	85	27524068
1474	¦NªL	2006	10	63.56	38.1	8.41	15.77	2.08	2.14	981.17	204.31	43.664405	0.4934	34	Jilin	134	27524068
1475	¦NªL	2006	11	60.89	14.88	-3	3.14	-8.32	2.49	980.6	175.59	43.664405	1.1046	35	Jilin	300	27524068
1476	¦NªL	2006	12	64.59	2.87	-10.73	-4.59	-15.9	2.02	986.9	149.63	43.664405	0.7658	36	Jilin	208	27524068
1477	¦NªL	2007	1	68.67	7.96	-12.12	-4.76	-17.88	1.7	986.63	163.98	43.664405	0.3011	37	Jilin	82	27524068
1478	¦NªL	2007	2	58.37	9.2	-5.21	1.74	-11.41	2.59	980.11	185.84	43.664405	0.1028	38	Jilin	28	27524068
1479	¦NªL	2007	3	57.07	41.33	-2.54	3.11	-7.92	2.92	978.32	202.97	43.664405	0.2203	39	Jilin	60	27524068
1480	¦NªL	2007	4	55.3	24.74	6.46	12.52	0.68	2.76	975.4	209.44	43.664405	0.5031	40	Jilin	137	27524068
1481	¦NªL	2007	5	55.63	66.74	14.63	20.97	8.55	2.75	967.9	217.91	43.664405	0.9585	41	Jilin	261	27524068
1482	¦NªL	2007	6	54.89	37.23	22.07	28.63	15.6	2.6	969.95	271.34	43.664405	1.2523	42	Jilin	341	27524068
1483	¦NªL	2007	7	72.15	124.24	21.69	27.33	16.77	2	967.56	218.13	43.664405	0.6794	43	Jilin	185	27524068
1484	¦NªL	2007	8	74.44	144.11	21.87	27.21	17.34	2.03	970.79	210.87	43.664405	0.3158	44	Jilin	86	27524068
1485	¦NªL	2007	9	71.59	81	15.91	22.51	10.43	1.7	977.27	198.5	43.664405	0.415	45	Jilin	113	27524068
1486	¦NªL	2007	10	59.07	22.94	6.84	14.19	0.49	2.21	981.64	213.74	43.664405	0.8116	46	Jilin	221	27524068
1487	¦NªL	2007	11	60.48	9.59	-3.2	2.67	-8.24	2.41	984.19	173.17	43.664405	1.3845	47	Jilin	377	27524068
1488	¦NªL	2007	12	68.19	8.99	-9.67	-4.08	-14.32	1.84	982.46	137.28	43.664405	1.3368	48	Jilin	364	27524068
1489	¦NªL	2008	1	60.19	0.73	-16.61	-9.01	-22.54	1.86	988.49	210.49	43.664405	0.4359	49	Jilin	119	27524068
1490	¦NªL	2008	2	52.04	1.58	-10.58	-2.77	-17.37	2.35	984.21	217.19	43.664405	0.2564	50	Jilin	70	27524068
1491	¦NªL	2008	3	56.07	20.94	1.71	8.27	-4.05	2.51	977.83	179.81	43.664405	0.7326	51	Jilin	200	27524068
1492	¦NªL	2008	4	47.7	27.02	10.51	17.88	3.46	3.2	974.14	208.4	43.664405	0.7656	52	Jilin	209	27524068
1493	¦NªL	2008	5	60.89	84.86	13.49	19.53	7.8	2.72	970.04	204.2	43.664405	1.1612	53	Jilin	317	27524068
1494	¦NªL	2008	6	65.81	81.7	20.01	26.24	14.29	2.15	971.55	221.47	43.664405	1.011	54	Jilin	276	27524068
1495	¦NªL	2008	7	78.96	170.54	22.81	27.62	18.84	2.07	968.63	180.82	43.664405	0.4835	55	Jilin	132	27524068
1496	¦NªL	2008	8	77.67	128.27	21.13	26.84	16.44	1.77	971.68	215.27	43.664405	0.2527	56	Jilin	69	27524068
1497	¦NªL	2008	9	65.89	30.72	15.25	22.56	8.86	2.17	976.17	251	43.664405	0.6447	57	Jilin	176	27524068
1498	¦NªL	2008	10	60.52	21.13	8.39	15.36	2.34	2.42	979.23	188.13	43.664405	0.6447	58	Jilin	176	27524068
1499	¦NªL	2008	11	61.74	11.61	-2.82	3.02	-7.92	2.47	981.73	163.49	43.664405	0.8315	59	Jilin	227	27524068
1500	¦NªL	2008	12	58.7	7.23	-10.57	-4.47	-15.98	2.8	981.75	150.66	43.664405	0.7253	60	Jilin	198	27524068
1501	¦NªL	2009	1	64.3	8.43	-14.2	-7.57	-19.76	2.13	985.07	157.39	43.664405	0.288954463	61	Jilin	79	27524068
1502	¦NªL	2009	2	56.93	22.69	-9.82	-2.74	-16.41	2.4	980.77	173.77	43.664405	0.120702497	62	Jilin	33	27524068
1503	¦NªL	2009	3	53.93	9.47	-2.7	3.63	-8.44	3	978.85	214.47	43.664405	0.267	63	Jilin	73	27524068
1504	¦NªL	2009	4	51.41	50.86	8.58	15.62	1.92	2.83	975.57	203.83	43.664405	0.544990064	64	Jilin	149	27524068
1505	¦NªL	2009	5	47.19	28.78	16.88	24.22	9.47	2.86	972.56	264.01	43.664405	0.6986	65	Jilin	191	27524068
1506	¦NªL	2009	6	72.48	129.9	17.72	23.11	13.11	2.47	965.58	176.33	43.664405	0.662	66	Jilin	181	27524068
1507	¦NªL	2009	7	77.52	112.29	21.14	26.33	16.78	1.91	967.74	206.73	43.664405	0.406	67	Jilin	111	27524068
1508	¦NªL	2009	8	71.48	82.17	21.44	27.83	15.93	1.94	972.27	248.27	43.664405	0.2341	68	Jilin	64	27524068
1509	¦NªL	2009	9	68.19	39.03	14.81	22.05	8.52	1.99	976.8	223.92	43.664405	0.395	69	Jilin	108	27524068
1510	¦NªL	2009	10	62.52	52.34	7.25	14.38	1.04	2.08	978.44	206.79	43.664405	0.3219	70	Jilin	88	27524068
1511	¦NªL	2009	11	65.7	14.1	-5.68	0.11	-10.64	2.51	985.51	158.08	43.664405	0.1975	71	Jilin	54	27524068
1512	¦NªL	2009	12	68.78	12.77	-14.61	-8.35	-20.06	1.9	983.44	139.2	43.664405	0.2012	72	Jilin	55	27524068
1513	¦NªL	2010	1	64.74	4.05	-15.91	-9.46	-21.48	2.15	983.91	166.19	43.664405	0.0949	73	Jilin	26	27524068
1514	¦NªL	2010	2	59.81	16.65	-12.7	-6.34	-18.76	2.2	983.18	175.6	43.664405	0.0657	74	Jilin	18	27524068
1515	¦NªL	2010	3	60.07	33.64	-5.99	-0.21	-12.05	2.64	980.66	198.24	43.664405	0.157	75	Jilin	43	27524068
1516	¦NªL	2010	4	58.37	53.54	3.73	8.88	-0.99	3.09	976.83	172.26	43.664405	0.1825	76	Jilin	50	27524068
1517	¦NªL	2010	5	62.7	91.55	15.02	21.15	9.32	2.77	971.1	195.53	43.664405	0.3979	77	Jilin	109	27524068
1518	¦NªL	2010	6	59.52	42.45	22.49	29.21	15.96	2.02	972.13	271.36	43.664405	0.361372216	78	Jilin	99	27524068
1519	¦NªL	2010	7	81.63	258.03	22.39	27.06	18.73	1.8	969.35	151.86	43.664405	0.365	79	Jilin	100	27524068
1520	¦NªL	2010	8	80.22	187.23	21.29	26.35	17.04	1.71	972.85	183.54	43.664405	0.2081	80	Jilin	57	27524068
1521	¦NªL	2010	9	72.48	52.98	15.7	22.13	10.51	1.7	977.39	196.47	43.664405	0.2154	81	Jilin	59	27524068
1522	¦NªL	2010	10	67	41.99	6.18	12.75	0.99	2.13	981.93	181.76	43.664405	0.292	82	Jilin	80	27524068
1523	¦NªL	2010	11	68.81	33.44	-3.04	2.25	-7.82	2.49	979.99	148.48	43.664405	0.784798246	83	Jilin	215	27524068
1524	¦NªL	2010	12	70.15	20.71	-13.83	-8.49	-18.79	2.26	977.16	122.93	43.664405	0.8651	84	Jilin	237	27524068
1525	¦NªL	2011	1	66.93	1.64	-19.21	-12.65	-24.64	1.8	986.98	191.7	43.664405	0.426	85	Jilin	117	27524068
1526	¦NªL	2011	2	64.15	5.99	-9.83	-2.94	-16.13	2.06	983.44	183.58	43.664405	0.1602	86	Jilin	44	27524068
1527	¦NªL	2011	3	56.11	3.42	-2.76	2.99	-8.4	2.69	979.73	244.45	43.664405	0.3605	87	Jilin	99	27524068
1528	¦NªL	2011	4	47.85	21.12	6.79	13.59	0.3	3.09	973.74	227.81	43.664405	0.6482	88	Jilin	178	27524068
1529	¦NªL	2011	5	60.3	78.73	13.9	20.19	8.17	2.74	970.5	213.35	43.664405	1.3072	89	Jilin	359	27524068
1530	¦NªL	2011	6	68.52	76.5	19.63	25.37	14.36	2.42	968.19	212.19	43.664405	1.8789	90	Jilin	516	27524068
1531	¦NªL	2011	7	76.52	108.47	23.27	28.44	18.95	1.88	968.25	193.73	43.664405	1.070544865	91	Jilin	294	27524068
1532	¦NªL	2011	8	78.81	124.56	21.9	27.56	17.23	1.52	971.99	220.46	43.664405	0.4515	92	Jilin	124	27524068
1533	¦NªL	2011	9	66.33	27.97	14.25	21.69	7.77	1.9	977.37	235.97	43.664405	1.0705	93	Jilin	294	27524068
1534	¦NªL	2011	10	62.07	20.65	7.92	15.27	1.66	2.19	980.75	200.88	43.664405	2.2758	94	Jilin	625	27524068
1535	¦NªL	2011	11	68.33	27.18	-2.91	3.35	-8.16	1.84	985.7	148.67	43.664405	3.604895973	95	Jilin	990	27524068
1536	¦NªL	2011	12	61.15	1.44	-14.56	-7.74	-20.19	1.88	988.02	179.12	43.664405	3.208	96	Jilin	881	27524068
1537	¦NªL	2012	1	62.15	1.06	-17.87	-10.43	-23.74	1.57	987.15	176.86	43.664405	0.9602	97	Jilin	264	27524068
1538	¦NªL	2012	2	52.85	7	-12.76	-5.93	-19.29	2.51	982.32	203.46	43.664405	0.5819	98	Jilin	160	27524068
1539	¦NªL	2012	3	57.59	22.27	-3.52	2.43	-9.36	2.89	979.29	210.14	43.664405	0.8111	99	Jilin	223	27524068
1540	¦NªL	2012	4	48.7	46.07	7.78	14.37	1.28	3.29	971.79	221.73	43.664405	0.851091813	100	Jilin	234	27524068
1541	¦NªL	2012	5	53.52	39.12	15.54	22.41	8.79	2.44	972.17	259.51	43.664405	1.5785	101	Jilin	434	27524068
1542	¦NªL	2012	6	75.48	145.36	19.16	24.71	14.63	2.06	969.11	179.28	43.664405	1.5567	102	Jilin	428	27524068
1543	¦NªL	2012	7	78.67	156.65	22.44	27.34	18.14	1.91	967.7	196.71	43.664405	0.6874	103	Jilin	189	27524068
1544	¦NªL	2012	8	78.74	139.24	21.07	26.7	16.37	1.64	972.65	211.05	43.664405	0.247325826	104	Jilin	68	27524068
1545	¦NªL	2012	9	78.85	93.26	15.57	21.62	10.88	1.69	976.84	174	43.664405	0.4292	105	Jilin	118	27524068
1546	¦NªL	2012	10	66.56	44.61	6.43	13.14	0.63	2.07	979.23	200.62	43.664405	0.6765	106	Jilin	186	27524068
1547	¦NªL	2012	11	75.41	40.64	-4.2	0.41	-8.35	2.11	979.26	105.17	43.664405	1.0439	107	Jilin	287	27524068
1548	¦NªL	2012	12	68.19	12.38	-17.09	-11.11	-22.38	1.91	984.26	148.31	43.664405	0.782	108	Jilin	215	27524068
1549	¦NªL	2013	1	68.56	5.1	-17.46	-10.76	-23.21	1.72	985.27	146.49	43.664405	0.3781	109	Jilin	104	27524068
1550	¦NªL	2013	2	62.37	18.09	-13.66	-6.95	-20	2.39	983.51	180.01	43.664405	0.08362417	110	Jilin	23	27524068
1551	¦NªL	2013	3	58.7	18.41	-4.12	1.58	-9.56	3.15	976.49	221.8	43.664405	0.258144176	111	Jilin	71	27524068
1552	¦NªL	2013	4	59.52	40.33	3.75	9.17	-1.09	2.86	972.37	190.47	43.664405	0.3272	112	Jilin	90	27524068
1553	¦NªL	2013	5	57.56	56.27	16.27	23.03	9.72	2.94	969.9	242.12	43.664405	0.5708	113	Jilin	157	27524068
1554	¦NªL	2013	6	68.22	101.58	20.32	26.19	15.13	2.31	969.44	216.64	43.664405	0.7417	114	Jilin	204	27524068
1555	¦NªL	2013	7	80.04	229.71	22.64	27.27	18.78	2.06	965.06	187.38	43.664405	0.3454	115	Jilin	95	27524068
1556	¦NªL	2013	8	80	175.57	21.68	26.76	17.61	2.1	967.81	192.97	43.664405	0.1963	116	Jilin	54	27524068
1557	¦NªL	2013	9	70.11	41.12	15.06	22.06	9.04	1.99	977.12	228.98	43.664405	0.3127	117	Jilin	86	27524068
1558	¦NªL	2013	10	67.15	44.19	7.23	14.4	1.39	2.03	981.95	183.77	43.664405	0.4763	118	Jilin	131	27524068
1559	¦NªL	2013	11	67.78	41.34	-1.74	3.33	-6.07	2.62	978.07	135.93	43.664405	0.8762	119	Jilin	241	27524068
1560	¦NªL	2013	12	70.48	7.55	-12.13	-6.12	-17.23	1.77	981.81	144.85	43.664405	1.098	120	Jilin	302	27524068
1561	¦NªL	2014	1	60.78	5.16	-13.99	-6.76	-20.1	2.26	983.44	178.72	43.664405	0.4289	121	Jilin	118	27524068
1562	¦NªL	2014	2	58.3	2.76	-11.29	-3.93	-17.8	1.89	987.48	179.89	43.664405	0.2581	122	Jilin	71	27524068
1563	¦NªL	2014	3	53.96	17.01	0.09	6.44	-5.99	2.25	979.17	225.9	43.664405	0.5161	123	Jilin	142	27524068
1564	¦NªL	2014	4	42.44	10.34	9.8	17.43	2	2.6	977.33	250.98	43.664405	0.8505	124	Jilin	234	27524068
1565	¦NªL	2014	5	64.15	96.1	14.09	20.26	8.37	2.63	968.63	186.44	43.664405	1.6501	125	Jilin	454	27524068
1566	¦NªL	2014	6	70.15	121.43	20.63	26.43	15.69	1.98	968.7	207.94	43.664405	2.0827	126	Jilin	573	27524068
1567	¦NªL	2014	7	75.41	112.86	22.42	27.94	17.59	2.17	967.98	221.8	43.664405	0.9777	127	Jilin	269	27524068
1568	¦NªL	2014	8	74.52	73.25	21.41	27.82	16.09	1.69	971.71	243.47	43.664405	0.4652	128	Jilin	128	27524068
1569	¦NªL	2014	9	69.3	49.33	14.58	22.22	8.2	1.89	976.6	239.35	43.664405	0.6942	129	Jilin	191	27524068
1570	¦NªL	2014	10	56.81	26.57	7.53	15.08	1.12	2.41	981.13	186.47	43.664405	1.3812	130	Jilin	380	27524068
1571	¦NªL	2014	11	57.63	8.88	-0.88	5.84	-6.4	2.34	981.1	175.5	43.664405	2.3262	131	Jilin	640	27524068
1572	¦NªL	2014	12	67	11.34	-13.89	-8.41	-18.92	2.41	981.62	136.45	43.664405	2.0463	132	Jilin	563	27524068
1573	¦NªL	2015	1	65.81	6.15	-13.34	-6.48	-19.12	2.02	984.6	153.1	43.664405	0.8102	133	Jilin	223	27524068
1574	¦NªL	2015	2	63.07	16.09	-8.93	-1.81	-15.16	2.39	981.03	170.13	43.664405	0.247058927	134	Jilin	68	27524068
1575	¦NªL	2015	3	54	15.86	-0.8	5.67	-6.86	3.01	979.19	222.97	43.664405	0.5486	135	Jilin	151	27524068
1576	¦NªL	2015	4	46.89	32.49	8.87	15.99	1.85	3.11	975.16	234.24	43.664405	0.7121	136	Jilin	196	27524068
1577	¦NªL	2015	5	53.7	71.3	15.03	21.67	8.7	3.43	967.35	232.32	43.664405	1.2208	137	Jilin	336	27524068
1578	¦NªL	2015	6	69.52	99.4	19.76	25.96	14.45	2.41	967.92	219.72	43.664405	1.5187	138	Jilin	418	27524068
1579	¦NªL	2015	7	72.81	104.17	22.63	28.39	17.53	1.93	969.03	241.68	43.664405	0.9301	139	Jilin	256	27524068
1580	¦NªL	2015	8	81.85	150.53	21.24	26.6	17.28	1.93	970.67	178.33	43.664405	0.4396	140	Jilin	121	27524068
1581	¦NªL	2015	9	73.3	31.24	15.51	22.88	9.53	1.83	977.3	220.97	43.664405	0.476	141	Jilin	131	27524068
1582	¦NªL	2015	10	58.7	32.89	6.83	13.95	0.62	2.66	978.17	206.11	43.664405	0.646713074	142	Jilin	178	27524068
1583	¦NªL	2015	11	69.56	28.47	-3.91	1	-8.06	2.12	987.57	104.36	43.664405	1.002768586	143	Jilin	276	27524068
1584	¦NªL	2015	12	73.7	17.96	-10.89	-5.07	-16.13	1.96	984.81	128.02	43.664405	1.0573	144	Jilin	291	27524068
1585	¦NªL	2016	1	62.62	3.65	-16.8	-10.42	-22.18	2.17	984.97	NA	43.664405	0.519545291	145	Jilin	143	27524068
1586	¦NªL	2016	2	58.92	13.96	-10	-3.24	-16.31	2.52	981.99	183.72	43.664405	0.192560634	146	Jilin	53	27524068
1587	¦NªL	2016	3	54.21	14.78	0.43	6.71	-5.56	2.91	979.17	195.01	43.664405	0.457772185	147	Jilin	126	27524068
1588	¦NªL	2016	4	48.93	43.4	8.2	14.43	1.96	3.31	972.39	193.73	43.664405	0.468678061	148	Jilin	129	27524068
1589	¦NªL	2016	5	57.92	123.85	15.55	22.23	9.22	3.38	969.49	208.26	43.664405	1.075466667	149	Jilin	296	27524068
1590	¦NªL	2016	6	70.58	126.18	19.43	25.38	14.09	2.32	968.13	197.22	43.664405	1.409702392	150	Jilin	388	27524068
1591	¦NªL	2016	7	77.45	131.79	22.94	28.2	18.41	1.98	969.63	180.6	43.664405	0.686675391	151	Jilin	189	27524068
1592	¦NªL	2016	8	77.08	130.8	22.02	27.71	17.19	1.93	969.97	NA	43.664405	0.250691016	152	Jilin	69	27524068
1593	¦NªL	2016	9	80.63	95.17	15.96	22.09	11.4	1.84	976.01	NA	43.664405	0.305221374	153	Jilin	84	27524068
1594	¦NªL	2016	10	67.99	43.91	5.68	12.03	0.23	2.37	981.53	NA	43.664405	0.519550391	154	Jilin	143	27524068
1595	¦NªL	2016	11	71.24	23.98	-5.85	-0.67	-10.86	2.28	983.52	NA	43.664405	0.759342878	155	Jilin	209	27524068
1596	¦NªL	2016	12	72.17	18.69	-10.54	-4.55	-15.91	2.18	984.46	NA	43.664405	1.035467562	156	Jilin	285	27524068
1597	¦NªL	2017	1	66.25	7.93	-13.69	-7.03	-19.41	2.2	984.46	154.82	43.664405	0.4244	157	Jilin	116	27524068
1598	¦NªL	2017	2	62.52	15.24	-9.23	-2.57	-15.35	2.55	981.75	146.01	43.664405	0.2415	158	Jilin	66	27524068
1599	¦NªL	2017	3	56.47	4.59	-0.62	5.72	-6.54	2.26	979.36	193.04	43.664405	0.4976	159	Jilin	136	27524068
1600	¦NªL	2017	4	46.53	27.99	9.16	16.31	2.16	3.16	970.91	232.26	43.664405	0.7025	160	Jilin	192	27524068
1601	¦NªL	2017	5	54.97	80.96	15.52	22.45	8.74	3.23	970.52	256.81	43.664405	1.116	161	Jilin	305	27524068
1602	¦NªL	2017	6	66.62	49.06	19.16	25.3	13.32	2.28	969.29	215.94	43.664405	1.7307	162	Jilin	473	27524068
1603	¦NªL	2017	7	75.38	187.13	23.8	29.39	18.94	2.19	968.34	234.21	43.664405	0.6769	163	Jilin	185	27524068
1604	¦NªL	2017	8	78.87	156.53	21.27	26.61	17.07	2.15	969.93	194	43.664405	0.2195	164	Jilin	60	27524068
1605	¦NªL	2017	9	69.56	37.54	15.14	22.33	8.79	2.33	973.95	223.29	43.664405	0.4574	165	Jilin	125	27524068
1606	¦NªL	2017	10	57.82	15.69	6.55	13.93	0.01	2.34	983.5	195.46	43.664405	0.9477	166	Jilin	259	27524068
1607	¦NªL	2017	11	59.67	19.5	-4.24	1.29	-9.23	3.01	980.44	150.84	43.664405	1.749	167	Jilin	478	27524068
1608	¦NªL	2017	12	63.58	6.71	-13.46	-7.39	-18.86	2.18	983.37	148.41	43.664405	2.2905	168	Jilin	626	27524068
1609	¦NªL	2018	1	61.96	6.29	-16.72	-10.09	-22.47	2.2	982.81	179.49	43.664405	1.1297	169	Jilin	307	27524068
1610	¦NªL	2018	2	56.45	9.35	-13.34	-6.4	-19.85	2.4	981.77	178.17	43.664405	0.3202	170	Jilin	87	27524068
1611	¦NªL	2018	3	55.3	24.11	-0.94	6.29	-7.74	2.82	979.8	223.46	43.664405	0.471	171	Jilin	128	27524068
1612	¦NªL	2018	4	44.22	26.68	9.64	16.38	2.84	3.46	973.87	194.07	43.664405	0.7433	172	Jilin	202	27524068
1613	¦NªL	2018	5	56.16	77.6	15.54	22.01	8.87	2.76	971.2	216.14	43.664405	1.8032	173	Jilin	490	27524068
1614	¦NªL	2018	6	69.49	118.73	20.37	26.06	15.42	2.58	967.38	195.33	43.664405	1.6781	174	Jilin	456	27524068
1615	¦NªL	2018	7	79.24	116.09	24.6	29.43	20.55	2.33	969.84	184.51	43.664405	0.9163	175	Jilin	249	27524068
1616	¦NªL	2018	8	81.91	217.97	21.6	26.59	17.65	1.87	971.23	161.7	43.664405	0.1914	176	Jilin	52	27524068
1617	¦NªL	2018	9	76.09	70.21	14.6	21.31	9.19	2.08	974.95	192.94	43.664405	0.2981	177	Jilin	81	27524068
1618	¦NªL	2018	10	66.28	41.07	6.87	14.03	1.01	2.21	978.99	192.1	43.664405	0.6514	178	Jilin	177	27524068
1619	¦NªL	2018	11	63.66	20.2	-1.97	4.46	-7.39	2.2	983.58	170.15	43.664405	1.1629	179	Jilin	316	27524068
1620	¦NªL	2018	12	55.54	6.62	-11.64	-5.55	-16.71	2.5	986.38	174.87	43.664405	1.6192	180	Jilin	440	27524068
1621	¦wÀ²	2004	1	72.29	48.32	2.5	6.83	-0.84	2.08	1009.09	127.34	31.825786	0.0202	1	Anhui	13	60829135
1622	¦wÀ²	2004	2	61.06	45.82	7.89	14.11	3.19	2.62	1004.39	178.84	31.825786	0.0357	2	Anhui	23	60829135
1623	¦wÀ²	2004	3	67	42.7	9.91	15.18	5.59	2.82	1003.04	171.91	31.825786	0.0481	3	Anhui	31	60829135
1624	¦wÀ²	2004	4	67.35	89.28	17.08	23.28	12.04	2.78	996.28	199.16	31.825786	0.0574	4	Anhui	37	60829135
1625	¦wÀ²	2004	5	72.94	154.26	20.78	26.17	16.21	2.51	992.26	181.61	31.825786	0.0605	5	Anhui	39	60829135
1626	¦wÀ²	2004	6	75.41	181.4	24.28	29.03	20.22	2.18	990.77	182.31	31.825786	0.045	6	Anhui	29	60829135
1627	¦wÀ²	2004	7	76.41	160.11	28.08	32.99	24.18	2.25	988.18	231.15	31.825786	0.0124	7	Anhui	8	60829135
1628	¦wÀ²	2004	8	81.88	144.02	26.37	30.81	23.28	2.34	989.48	168.39	31.825786	0.0109	8	Anhui	7	60829135
1629	¦wÀ²	2004	9	77.65	67.05	22.26	27.3	18.5	2.14	997.24	166.06	31.825786	0.0155	9	Anhui	10	60829135
1630	¦wÀ²	2004	10	67.35	5.49	16.48	22.58	11.85	1.96	1004.91	188.86	31.825786	0.0155	10	Anhui	10	60829135
1631	¦wÀ²	2004	11	71.65	55.87	11.69	17.94	7.18	2.09	1006.54	174.9	31.825786	0.0404	11	Anhui	26	60829135
1632	¦wÀ²	2004	12	75	36.3	5.38	9.62	2.32	2.42	1009.19	104.78	31.825786	0.0497	12	Anhui	32	60829135
1633	¦wÀ²	2005	1	69.35	31.02	1.09	5.59	-2.26	1.97	1008.89	133.45	31.825786	0.0477	13	Anhui	29	60829135
1634	¦wÀ²	2005	2	77.94	81.79	2.33	5.63	-0.29	2.6	1008.01	84.47	31.825786	0.0279	14	Anhui	17	60829135
1635	¦wÀ²	2005	3	62.53	54.39	8.56	14.59	3.79	2.55	1004.96	183.88	31.825786	0.0477	15	Anhui	29	60829135
1636	¦wÀ²	2005	4	65.47	90.14	18.13	24.55	12.69	2.59	996.81	222.67	31.825786	0.0822	16	Anhui	50	60829135
1637	¦wÀ²	2005	5	71.29	95.25	21.05	25.98	16.58	2.62	991.81	179.04	31.825786	0.0575	17	Anhui	35	60829135
1638	¦wÀ²	2005	6	66.59	94.75	27.04	32.39	22.36	2.3	986.69	216.4	31.825786	0.0608	18	Anhui	37	60829135
1639	¦wÀ²	2005	7	80.29	279.79	27.62	31.81	24.52	2.71	988.14	168.97	31.825786	0.023	19	Anhui	14	60829135
1640	¦wÀ²	2005	8	83.12	199.91	25.64	29.39	22.98	2.42	989.74	133.78	31.825786	0.0181	20	Anhui	11	60829135
1641	¦wÀ²	2005	9	82.24	153.01	23.55	27.97	20.41	2.25	996.91	131.57	31.825786	0.0115	21	Anhui	7	60829135
1642	¦wÀ²	2005	10	72.82	36.95	16.62	21.74	12.84	2.12	1004.44	156.56	31.825786	0.0181	22	Anhui	11	60829135
1643	¦wÀ²	2005	11	74	59.04	12.63	17.62	9.04	1.96	1004.2	129.16	31.825786	0.023	23	Anhui	14	60829135
1644	¦wÀ²	2005	12	60.88	14.76	3.01	8.21	-0.79	2.29	1011.38	162.54	31.825786	0.0312	24	Anhui	19	60829135
1645	¦wÀ²	2006	1	82.12	85.96	2.89	6.59	0.21	2.32	1008.39	94.49	31.825786	0.0131	25	Anhui	8	60829135
1646	¦wÀ²	2006	2	76.65	63.69	4.04	8.02	1.15	2.74	1009.96	95.21	31.825786	0.0098	26	Anhui	6	60829135
1647	¦wÀ²	2006	3	63.47	18.3	11.01	17.41	5.9	2.42	1000.84	191.95	31.825786	0.0605	27	Anhui	37	60829135
1648	¦wÀ²	2006	4	70.82	114.38	16.71	22.33	11.98	2.68	995.02	181.45	31.825786	0.0425	28	Anhui	26	60829135
1649	¦wÀ²	2006	5	70.59	120.79	20.92	26.25	16.46	2.58	994.51	189.84	31.825786	0.0343	29	Anhui	21	60829135
1650	¦wÀ²	2006	6	71.94	115.72	25.94	31	21.65	2.39	988.41	189.14	31.825786	0.0359	30	Anhui	22	60829135
1651	¦wÀ²	2006	7	83.12	266.08	27.78	31.62	25	2.43	986.3	137.66	31.825786	0.0163	31	Anhui	10	60829135
1652	¦wÀ²	2006	8	78.59	95.78	27.91	32.68	24.32	2.06	990.2	214.07	31.825786	0.0114	32	Anhui	7	60829135
1653	¦wÀ²	2006	9	78.47	104.81	21.3	26.06	17.79	2.01	998.06	137.73	31.825786	0.0033	33	Anhui	2	60829135
1654	¦wÀ²	2006	10	75.53	8.7	19.55	24.91	15.68	1.61	1001.86	148.13	31.825786	0.0098	34	Anhui	6	60829135
1655	¦wÀ²	2006	11	73.24	98.32	12.14	16.96	8.44	2.13	1003.58	121.12	31.825786	0.0212	35	Anhui	13	60829135
1656	¦wÀ²	2006	12	73.06	22.24	4.46	9.28	0.9	1.95	1011.14	142.38	31.825786	0.0408	36	Anhui	25	60829135
1657	¦wÀ²	2007	1	72.47	33.54	2.59	7.24	-0.82	2.14	1011.92	122.52	31.825786	0.054	37	Anhui	33	60829135
1658	¦wÀ²	2007	2	73.76	60.4	8.31	13.81	4.25	2.49	1003.31	134.21	31.825786	0.0245	38	Anhui	15	60829135
1659	¦wÀ²	2007	3	72.76	103.12	10.85	15.74	6.89	2.72	1001.15	143.88	31.825786	0.0556	39	Anhui	34	60829135
1660	¦wÀ²	2007	4	66.35	98.28	15.76	21.37	10.89	2.54	999.45	195.89	31.825786	0.0606	40	Anhui	37	60829135
1661	¦wÀ²	2007	5	66.06	64.92	23.01	29.01	17.79	2.56	991.53	221.22	31.825786	0.1162	41	Anhui	71	60829135
1662	¦wÀ²	2007	6	78.41	124.5	24.58	28.91	21.17	2.32	989.45	133.52	31.825786	0.0589	42	Anhui	36	60829135
1663	¦wÀ²	2007	7	82.76	289.47	27.06	31.18	23.94	2.24	987.02	147.96	31.825786	0.0311	43	Anhui	19	60829135
1664	¦wÀ²	2007	8	82.24	184.74	27.51	31.8	24.41	2.24	988.74	175.56	31.825786	0.0131	44	Anhui	8	60829135
1665	¦wÀ²	2007	9	79.76	100.27	22.54	27.18	19.12	2.04	995.59	135.09	31.825786	0.0115	45	Anhui	7	60829135
1666	¦wÀ²	2007	10	75.12	46.98	17.38	22.24	13.78	2.12	1003.34	148.42	31.825786	0.0213	46	Anhui	13	60829135
1667	¦wÀ²	2007	11	70.29	22.31	10.29	16.06	5.95	1.95	1007.91	166.85	31.825786	0.0524	47	Anhui	32	60829135
1668	¦wÀ²	2007	12	79.12	34.45	5.66	9.51	2.85	2.13	1007.42	87.95	31.825786	0.0589	48	Anhui	36	60829135
1669	¦wÀ²	2008	1	77.35	88.24	0.46	3.98	-2.11	2.15	1011.47	69.79	31.825786	0.0801	49	Anhui	49	60829135
1670	¦wÀ²	2008	2	66.76	18.54	2.15	7.66	-2.08	2.21	1010.8	185.16	31.825786	0.0229	50	Anhui	14	60829135
1671	¦wÀ²	2008	3	64.76	34.05	11.4	17.3	6.59	2.61	1001.8	184.34	31.825786	0.0654	51	Anhui	40	60829135
1672	¦wÀ²	2008	4	71.06	101.19	15.92	21.04	11.54	2.59	997.28	152.58	31.825786	0.0621	52	Anhui	38	60829135
1673	¦wÀ²	2008	5	67.18	98.81	22.15	27.93	17.01	2.38	991.75	238.26	31.825786	0.1357	53	Anhui	83	60829135
1674	¦wÀ²	2008	6	80.06	190.25	23.5	27.55	20.28	2.28	989.34	99.58	31.825786	0.0752	54	Anhui	46	60829135
1675	¦wÀ²	2008	7	82.53	235.06	27.37	31.79	24.21	2.41	987.08	163.05	31.825786	0.036	55	Anhui	22	60829135
1676	¦wÀ²	2008	8	84.71	253.79	26.18	30.46	23.15	2.1	989.76	165.22	31.825786	0.0163	56	Anhui	10	60829135
1677	¦wÀ²	2008	9	81.53	40.86	23.11	27.49	19.97	2.23	995.97	124.68	31.825786	0.0131	57	Anhui	8	60829135
1678	¦wÀ²	2008	10	78.12	55.64	17.89	22.64	14.42	1.77	1002.19	126.34	31.825786	0.0131	58	Anhui	8	60829135
1679	¦wÀ²	2008	11	71.71	46.89	10.39	15.68	6.48	1.88	1007.27	152.17	31.825786	0.0229	59	Anhui	14	60829135
1680	¦wÀ²	2008	12	59.94	12.16	4.93	10.86	0.51	2.35	1008.55	163.29	31.825786	0.0605	60	Anhui	37	60829135
1681	¦wÀ²	2009	1	64	20.11	1.92	7.25	-2.04	2.15	1010.96	143.31	31.825786	0.024449984	61	Anhui	15	60829135
1682	¦wÀ²	2009	2	81.35	114.52	7.34	11.12	4.51	2.65	1002.65	60.21	31.825786	0.01466999	62	Anhui	9	60829135
1683	¦wÀ²	2009	3	72.47	74.35	9.76	15.01	5.74	2.68	1002.37	133.98	31.825786	0.0456	63	Anhui	28	60829135
1684	¦wÀ²	2009	4	66.76	76.14	16.39	22.1	11.36	2.36	998.35	201.21	31.825786	0.076609949	64	Anhui	47	60829135
1685	¦wÀ²	2009	5	67.65	115.42	20.88	26.85	15.84	2.24	995.59	204.41	31.825786	0.0652	65	Anhui	40	60829135
1686	¦wÀ²	2009	6	73.41	194.25	25.96	31.29	21.65	2.16	986.76	187.74	31.825786	0.0342	66	Anhui	21	60829135
1687	¦wÀ²	2009	7	81.06	210.85	27.35	31.6	24.07	2.12	987.48	176.92	31.825786	0.0228	67	Anhui	14	60829135
1688	¦wÀ²	2009	8	85.65	180.89	26.31	30.39	23.53	2.26	990.56	126.66	31.825786	0.0147	68	Anhui	9	60829135
1689	¦wÀ²	2009	9	82.82	69.86	22.68	26.79	19.84	1.96	996.51	103.31	31.825786	0.0261	69	Anhui	16	60829135
1690	¦wÀ²	2009	10	65.29	11.38	18.94	25.12	14.25	1.8	1000.61	181.89	31.825786	0.0179	70	Anhui	11	60829135
1691	¦wÀ²	2009	11	77.65	107.56	7.21	12.04	3.81	2.29	1008.25	110.84	31.825786	0.0163	71	Anhui	10	60829135
1692	¦wÀ²	2009	12	74.06	50.32	3.66	7.79	0.53	2.06	1008.24	117.87	31.825786	0.013	72	Anhui	8	60829135
1693	¦wÀ²	2010	1	67.65	26.68	3.16	8.15	-0.56	2.15	1008.74	117.38	31.825786	0.0179	73	Anhui	11	60829135
1694	¦wÀ²	2010	2	78.65	94.19	5.66	9.91	2.48	2.47	1003.57	85.28	31.825786	0.0065	74	Anhui	4	60829135
1695	¦wÀ²	2010	3	71.18	144.09	8.51	13.41	4.68	3.04	1003.46	138.4	31.825786	0.0179	75	Anhui	11	60829135
1696	¦wÀ²	2010	4	69.94	152.26	12.88	17.79	8.68	2.67	1000.82	160.35	31.825786	0.0212	76	Anhui	13	60829135
1697	¦wÀ²	2010	5	70.76	93.56	20.65	25.6	16.35	2.25	992.72	172.41	31.825786	0.0082	77	Anhui	5	60829135
1698	¦wÀ²	2010	6	72.12	84.31	24.41	29.09	20.4	2.06	990.79	170.74	31.825786	0.014679485	78	Anhui	9	60829135
1699	¦wÀ²	2010	7	81.41	273.64	27.31	31.38	24.42	1.98	988.57	139.22	31.825786	0.0065	79	Anhui	4	60829135
1700	¦wÀ²	2010	8	76.88	141.59	27.94	32.47	24.44	2.01	991.27	223.1	31.825786	0.0098	80	Anhui	6	60829135
1701	¦wÀ²	2010	9	82.59	166.82	23.08	27.28	20.27	1.93	995.82	112.86	31.825786	0.0179	81	Anhui	11	60829135
1702	¦wÀ²	2010	10	72	49.43	16.09	21.42	12.22	1.96	1003.19	160.13	31.825786	0.0163	82	Anhui	10	60829135
1703	¦wÀ²	2010	11	63.18	7.34	11.24	17.82	6.39	1.81	1005.03	189.06	31.825786	0.014679485	83	Anhui	9	60829135
1704	¦wÀ²	2010	12	55.88	27.18	5.64	11.81	1.18	2.61	1003.71	188.42	31.825786	0.0391	84	Anhui	24	60829135
1705	¦wÀ²	2011	1	55.88	17.26	-0.87	3.65	-4.43	1.99	1013.38	145.69	31.825786	0.0303	85	Anhui	18	60829135
1706	¦wÀ²	2011	2	66.94	28.82	4.63	10.26	0.49	2.22	1004.64	121.24	31.825786	0.0252	86	Anhui	15	60829135
1707	¦wÀ²	2011	3	56.94	42.76	8.85	14.64	3.77	2.12	1006.32	199.74	31.825786	0.0521	87	Anhui	31	60829135
1708	¦wÀ²	2011	4	56.29	27.39	16.58	22.89	11.03	2.49	997.93	220.88	31.825786	0.1025	88	Anhui	61	60829135
1709	¦wÀ²	2011	5	62.35	70.5	21.03	26.76	16.03	2.31	993.58	208.57	31.825786	0.1748	89	Anhui	104	60829135
1710	¦wÀ²	2011	6	75.71	295.42	24.57	29.22	20.92	2.09	988	130.57	31.825786	0.1244	90	Anhui	74	60829135
1711	¦wÀ²	2011	7	78.59	192.16	27.35	31.65	24.08	1.98	986.86	164.18	31.825786	0.068907478	91	Anhui	41	60829135
1712	¦wÀ²	2011	8	83.53	226.31	25.99	29.86	23.36	1.95	989.88	121.75	31.825786	0.0235	92	Anhui	14	60829135
1713	¦wÀ²	2011	9	78.29	59.98	21.5	25.87	18.44	1.94	996.82	117.9	31.825786	0.0185	93	Anhui	11	60829135
1714	¦wÀ²	2011	10	74.29	49.26	16.53	21.44	12.89	1.94	1003.45	149.42	31.825786	0.0437	94	Anhui	26	60829135
1715	¦wÀ²	2011	11	77.71	53.02	12.88	17.51	9.52	2.03	1005.14	115.12	31.825786	0.08403351	95	Anhui	50	60829135
1716	¦wÀ²	2011	12	68.53	17.21	3.09	7.89	-0.49	1.86	1012.42	145.91	31.825786	0.1294	96	Anhui	77	60829135
1717	¦wÀ²	2012	1	73.41	32.11	2.01	5.58	-0.74	1.85	1010.04	87.58	31.825786	0.0586	97	Anhui	35	60829135
1718	¦wÀ²	2012	2	68.24	63.57	2.74	6.45	-0.19	2.08	1007.37	94.59	31.825786	0.062	98	Anhui	37	60829135
1719	¦wÀ²	2012	3	71.12	122.8	8.69	13.5	4.87	2.34	1003.32	122.96	31.825786	0.0754	99	Anhui	45	60829135
1720	¦wÀ²	2012	4	68	70.45	17.44	23.22	12.42	2.25	994.91	188.43	31.825786	0.117292192	100	Anhui	70	60829135
1721	¦wÀ²	2012	5	72.12	104.08	21.58	26.72	17.18	1.96	993.15	189.3	31.825786	0.129	101	Anhui	77	60829135
1722	¦wÀ²	2012	6	71.59	97.41	25.39	30.19	21.41	2.03	987.06	155.51	31.825786	0.067	102	Anhui	40	60829135
1723	¦wÀ²	2012	7	73.82	171.41	28.93	33.34	25.12	2.12	986.58	233.12	31.825786	0.0469	103	Anhui	28	60829135
1724	¦wÀ²	2012	8	79.88	247.09	26.6	30.73	23.68	2.36	989.09	161.44	31.825786	0.016756027	104	Anhui	10	60829135
1725	¦wÀ²	2012	9	75.24	101.8	21.43	26.36	17.7	1.92	997.52	174.52	31.825786	0.0201	105	Anhui	12	60829135
1726	¦wÀ²	2012	10	66.59	43.09	17.33	22.96	13	1.75	1001.68	169.14	31.825786	0.0251	106	Anhui	15	60829135
1727	¦wÀ²	2012	11	68.94	48.68	9.21	14.06	5.31	2.08	1003.75	154.39	31.825786	0.0536	107	Anhui	32	60829135
1728	¦wÀ²	2012	12	70.18	71.65	2.68	6.38	-0.22	2.3	1008.71	118.45	31.825786	0.0687	108	Anhui	41	60829135
1729	¦wÀ²	2013	1	72.94	20.39	2.04	6.95	-1.44	1.83	1009.22	118	31.825786	0.0401	109	Anhui	24	60829135
1730	¦wÀ²	2013	2	78	73.38	5.21	9.34	2.02	2.27	1006.95	87.16	31.825786	0.018370076	110	Anhui	11	60829135
1731	¦wÀ²	2013	3	63.94	66.51	11.05	17.24	6.46	2.84	1001.06	168.94	31.825786	0.080160331	111	Anhui	48	60829135
1732	¦wÀ²	2013	4	58.29	53.82	15.61	21.89	10.06	2.63	996.92	212.11	31.825786	0.0651	112	Anhui	39	60829135
1733	¦wÀ²	2013	5	73.12	167.42	21.39	26.55	16.99	2.19	992.09	170.47	31.825786	0.0802	113	Anhui	48	60829135
1734	¦wÀ²	2013	6	76.53	174.55	24.61	29.06	20.96	2.27	989.06	165.22	31.825786	0.0818	114	Anhui	49	60829135
1735	¦wÀ²	2013	7	72.94	165.81	29.28	33.63	25.73	2.49	986.58	235.94	31.825786	0.0384	115	Anhui	23	60829135
1736	¦wÀ²	2013	8	70.65	115.69	29.51	34.53	25.6	2.31	988.24	235.1	31.825786	0.02	116	Anhui	12	60829135
1737	¦wÀ²	2013	9	77.06	123.45	22.5	27.29	18.92	1.86	997.21	159.62	31.825786	0.0251	117	Anhui	15	60829135
1738	¦wÀ²	2013	10	69.47	29.08	17.12	23.07	12.47	1.96	1003.29	195.18	31.825786	0.0434	118	Anhui	26	60829135
1739	¦wÀ²	2013	11	70.35	29.82	10.54	16.25	6.35	1.88	1005.85	160.96	31.825786	0.0468	119	Anhui	28	60829135
1740	¦wÀ²	2013	12	64.59	18.71	3.23	9.32	-1.16	1.76	1008.74	151.19	31.825786	0.0902	120	Anhui	54	60829135
1741	¦wÀ²	2014	1	66.59	20.35	4.62	10.91	0.04	2.15	1007.86	155.9	31.825786	0.0614	121	Anhui	37	60829135
1742	¦wÀ²	2014	2	82.94	101.26	3.83	7.32	1.26	2.44	1007.17	69.97	31.825786	0.0216	122	Anhui	13	60829135
1743	¦wÀ²	2014	3	70.71	67.28	11.46	17.16	6.84	2.48	1002.61	168.16	31.825786	0.0381	123	Anhui	23	60829135
1744	¦wÀ²	2014	4	78.06	144.25	15.92	20.65	11.92	2.15	998.73	147.57	31.825786	0.0929	124	Anhui	56	60829135
1745	¦wÀ²	2014	5	68.47	98.44	21.72	27.1	16.74	2.35	992.95	201.14	31.825786	0.1128	125	Anhui	68	60829135
1746	¦wÀ²	2014	6	77.41	144.16	24.44	28.94	20.77	1.92	988.51	133.19	31.825786	0.1144	126	Anhui	69	60829135
1747	¦wÀ²	2014	7	82.35	249.72	26.69	31.21	23.18	1.94	988.59	172.2	31.825786	0.0779	127	Anhui	47	60829135
1748	¦wÀ²	2014	8	86.53	178.5	24.69	28.62	22.05	1.73	991.2	108.54	31.825786	0.0365	128	Anhui	22	60829135
1749	¦wÀ²	2014	9	87.41	140.84	22.19	26.07	19.58	2.11	995.46	86.11	31.825786	0.0431	129	Anhui	26	60829135
1750	¦wÀ²	2014	10	76.29	58.91	17.75	23.26	13.56	2.07	1002.19	187.75	31.825786	0.0464	130	Anhui	28	60829135
1751	¦wÀ²	2014	11	79.71	92.73	10.88	15.35	7.45	1.97	1005.49	110.52	31.825786	0.0995	131	Anhui	60	60829135
1752	¦wÀ²	2014	12	61.35	4.53	3.52	9.38	-0.88	2.24	1010.86	190.2	31.825786	0.1658	132	Anhui	100	60829135
1753	¦wÀ²	2015	1	71.24	33.18	4.08	9.41	0.21	2.22	1009.15	121.09	31.825786	0.2581	133	Anhui	157	60829135
1754	¦wÀ²	2015	2	73.88	73.62	5.55	10.41	1.74	2.39	1005.96	118.04	31.825786	0.105212965	134	Anhui	64	60829135
1755	¦wÀ²	2015	3	76.18	82.2	10.28	15.15	6.19	2.46	1003.62	142.66	31.825786	0.1233	135	Anhui	75	60829135
1756	¦wÀ²	2015	4	75.41	128.35	15.16	20.72	10.35	2.51	998.25	186.09	31.825786	0.171	136	Anhui	104	60829135
1757	¦wÀ²	2015	5	77.94	143.65	21.12	25.96	16.96	2.28	991.81	158.69	31.825786	0.2959	137	Anhui	180	60829135
1758	¦wÀ²	2015	6	80.24	325.48	23.94	28.18	20.51	2.29	988.38	110.34	31.825786	0.1693	138	Anhui	103	60829135
1759	¦wÀ²	2015	7	83.24	184.15	25.65	29.64	22.56	2.21	988.31	151.26	31.825786	0.0937	139	Anhui	57	60829135
1760	¦wÀ²	2015	8	81.71	146.86	26.02	30.59	22.51	2.12	990.27	196.16	31.825786	0.0444	140	Anhui	27	60829135
1761	¦wÀ²	2015	9	79.29	58.97	22.14	27.07	18.45	2.01	996.64	164.18	31.825786	0.0559	141	Anhui	34	60829135
1762	¦wÀ²	2015	10	74.35	53.12	17.32	23.01	12.89	2.07	1002.19	171.66	31.825786	0.118364586	142	Anhui	72	60829135
1763	¦wÀ²	2015	11	86.65	121.08	9.95	13.51	7.25	2.2	1006.32	63.86	31.825786	0.164395258	143	Anhui	100	60829135
1764	¦wÀ²	2015	12	75.88	26.2	5.08	9.28	1.85	2.05	1010.02	110.28	31.825786	0.1693	144	Anhui	103	60829135
1765	¦wÀ²	2016	1	77.31	56.48	2.18	6.04	-0.76	2.25	1009.82	NA	31.825786	0.174258599	145	Anhui	106	60829135
1766	¦wÀ²	2016	2	64.17	22.46	5.64	11.95	0.79	2.32	1008.55	155.56	31.825786	0.055894388	146	Anhui	34	60829135
1767	¦wÀ²	2016	3	68.06	49.35	10.81	16.36	6.26	2.48	1003.39	136.38	31.825786	0.134808	147	Anhui	82	60829135
1768	¦wÀ²	2016	4	79.89	191.24	17.01	22.2	12.84	2.31	994.98	137.03	31.825786	0.154557692	148	Anhui	94	60829135
1769	¦wÀ²	2016	5	78.8	174.33	19.84	24.81	15.74	2.4	993.74	138.15	31.825786	0.174252222	149	Anhui	106	60829135
1770	¦wÀ²	2016	6	84.28	264.16	23.95	28.35	20.45	2.11	989.45	126.47	31.825786	0.139713592	150	Anhui	85	60829135
1771	¦wÀ²	2016	7	84.35	318.96	27.69	31.81	24.51	2.11	987.89	171.59	31.825786	0.088768421	151	Anhui	54	60829135
1772	¦wÀ²	2016	8	78.25	69.46	27.94	32.87	24.18	2.15	988.99	214.2	31.825786	0.04767193	152	Anhui	29	60829135
1773	¦wÀ²	2016	9	76.58	154.08	23.18	28.49	19.1	2.2	994.95	130	31.825786	0.037814706	153	Anhui	23	60829135
1774	¦wÀ²	2016	10	88.56	239.54	17.18	20.04	15.09	2.22	1001.25	38.35	31.825786	0.080553677	154	Anhui	49	60829135
1775	¦wÀ²	2016	11	83.53	66.33	10.33	14.72	7.09	2.16	1005.99	101.67	31.825786	0.118364586	155	Anhui	72	60829135
1776	¦wÀ²	2016	12	79.14	60.13	6.19	11.19	2.61	2.21	1008.6	121.88	31.825786	0.131516207	156	Anhui	80	60829135
1777	¦wÀ²	2017	1	76.62	61.22	4.5	8.74	1.32	2.25	1009.02	114.27	31.825786	0.134	157	Anhui	83	60829135
1778	¦wÀ²	2017	2	71.32	35.67	5.79	11.82	1.41	2.34	1007.84	118.55	31.825786	0.0629	158	Anhui	39	60829135
1779	¦wÀ²	2017	3	70.42	89.52	9.72	14.86	5.45	2.43	1003.16	122.53	31.825786	0.1388	159	Anhui	86	60829135
1780	¦wÀ²	2017	4	70.31	104.85	17.13	22.8	12.13	2.36	996.34	199.98	31.825786	0.1775	160	Anhui	110	60829135
1781	¦wÀ²	2017	5	71.26	103.22	22.1	27.72	17.11	2.21	994	214.96	31.825786	0.3325	161	Anhui	206	60829135
1782	¦wÀ²	2017	6	78.28	159.59	24.38	28.85	20.7	2.22	989.74	144.58	31.825786	0.326	162	Anhui	202	60829135
1783	¦wÀ²	2017	7	78.24	122.23	29.26	33.78	25.55	2.31	988.44	228.71	31.825786	0.1178	163	Anhui	73	60829135
1784	¦wÀ²	2017	8	84.48	247.44	27.05	31.32	24.05	2.13	988.8	160.13	31.825786	0.0662	164	Anhui	41	60829135
1785	¦wÀ²	2017	9	86.33	176.94	22.42	26.36	19.45	1.91	995.1	109.66	31.825786	0.071	165	Anhui	44	60829135
1786	¦wÀ²	2017	10	82.54	118.12	15.91	20.28	12.71	2.15	1004.13	115.91	31.825786	0.1017	166	Anhui	63	60829135
1787	¦wÀ²	2017	11	71.07	24.03	11.11	16.36	6.88	2.1	1005.98	140.46	31.825786	0.1775	167	Anhui	110	60829135
1788	¦wÀ²	2017	12	67.96	16.64	4.62	10.15	0.45	2.07	1009.91	144.51	31.825786	0.2744	168	Anhui	170	60829135
1789	¦wÀ²	2018	1	79.39	84.82	1.12	4.84	-1.85	2.41	1008.42	89.6	31.825786	0.1903	169	Anhui	119	60829135
1790	¦wÀ²	2018	2	70.41	45.58	4.11	9.35	0.05	2.39	1006.65	130.86	31.825786	0.0655	170	Anhui	41	60829135
1791	¦wÀ²	2018	3	76.41	102.64	11.84	17.6	7.21	2.56	1001.13	157.72	31.825786	0.1071	171	Anhui	67	60829135
1792	¦wÀ²	2018	4	72.08	NA	17.23	23.03	12.05	2.61	997.21	177.36	31.825786	0.1727	172	Anhui	108	60829135
1793	¦wÀ²	2018	5	80.96	214.29	21.71	26.08	18.05	2.3	992.87	132.44	31.825786	0.3006	173	Anhui	188	60829135
1794	¦wÀ²	2018	6	75.52	122.93	25.45	30.42	21.04	2.24	988.48	198.13	31.825786	0.2542	174	Anhui	159	60829135
1795	¦wÀ²	2018	7	81.46	182.66	28.46	33.04	24.99	2.29	986.97	214.69	31.825786	0.1583	175	Anhui	99	60829135
1796	¦wÀ²	2018	8	82.3	246.81	27.94	32.15	24.72	2.41	986.92	204.44	31.825786	0.0592	176	Anhui	37	60829135
1797	¦wÀ²	2018	9	79.34	79.26	23.06	27.82	19.56	2.04	996.21	157.93	31.825786	0.1087	177	Anhui	68	60829135
1798	¦wÀ²	2018	10	68.59	12.99	16.36	22.26	11.54	2.01	1003.1	196.73	31.825786	0.1343	178	Anhui	84	60829135
1799	¦wÀ²	2018	11	82.26	76.84	11.26	16.02	7.69	2.06	1005.44	116.56	31.825786	0.2686	179	Anhui	168	60829135
1800	¦wÀ²	2018	12	80.69	115.75	4.49	7.75	1.94	2.25	1010.8	65.73	31.825786	0.3214	180	Anhui	201	60829135
1801	¦¿¦è	2004	1	73.72	56.56	5.69	9.25	3.11	1.59	1000.18	67.38	27.613663	0	1	Jiangxi	0	45454545
1802	¦¿¦è	2004	2	69.83	109.37	10.63	16.73	6.41	1.64	996.42	126.68	27.613663	0	2	Jiangxi	0	45454545
1803	¦¿¦è	2004	3	73.67	126.82	11.6	16.3	8.36	1.81	994.5	91.31	27.613663	0	3	Jiangxi	0	45454545
1804	¦¿¦è	2004	4	72	200.99	19.48	25.33	15.19	1.93	988.72	146.95	27.613663	0.0047	4	Jiangxi	2	45454545
1805	¦¿¦è	2004	5	72.94	266.83	22.82	28.22	18.76	1.74	985.35	164.54	27.613663	0	5	Jiangxi	0	45454545
1806	¦¿¦è	2004	6	75.5	172.07	25.25	30.04	21.71	1.56	983.66	139.19	27.613663	0.0023	6	Jiangxi	1	45454545
1807	¦¿¦è	2004	7	72.83	125.76	28.44	33.71	24.55	1.87	982.31	235.78	27.613663	0	7	Jiangxi	0	45454545
1808	¦¿¦è	2004	8	78.44	186.14	27.79	32.94	24.35	1.87	980.98	189.55	27.613663	0.0023	8	Jiangxi	1	45454545
1809	¦¿¦è	2004	9	78.78	79.86	24	29.27	20.36	1.67	988.83	165.11	27.613663	0.0023	9	Jiangxi	1	45454545
1810	¦¿¦è	2004	10	65.94	3.62	18.72	25.27	13.89	1.69	996.02	215.48	27.613663	0.0023	10	Jiangxi	1	45454545
1811	¦¿¦è	2004	11	74.72	71.99	14.68	20.48	10.72	1.52	998.26	149.33	27.613663	0.007	11	Jiangxi	3	45454545
1812	¦¿¦è	2004	12	75.83	53.04	8.46	13.82	4.74	1.71	999.8	140.91	27.613663	0.0047	12	Jiangxi	2	45454545
1813	¦¿¦è	2005	1	81.22	81.41	3.91	7.09	1.78	1.56	999.87	53.43	27.613663	0	13	Jiangxi	0	45454545
1814	¦¿¦è	2005	2	84.72	185.09	5.47	8.38	3.43	1.9	998.02	34.78	27.613663	0	14	Jiangxi	0	45454545
1815	¦¿¦è	2005	3	76.06	126.02	10.79	15.65	7.41	1.73	996.91	77.78	27.613663	0.007	15	Jiangxi	3	45454545
1816	¦¿¦è	2005	4	72.78	111.73	19.84	25.76	15.33	1.75	990.17	163.57	27.613663	0.007	16	Jiangxi	3	45454545
1817	¦¿¦è	2005	5	83.06	343.27	22.91	27.13	20.09	1.8	984.04	100.12	27.613663	0.0023	17	Jiangxi	1	45454545
1818	¦¿¦è	2005	6	78.28	255.41	26.74	31.23	23.46	1.71	980.31	149.76	27.613663	0	18	Jiangxi	0	45454545
1819	¦¿¦è	2005	7	71.5	116.34	29.24	34.27	25.34	2.17	981.98	239.65	27.613663	0	19	Jiangxi	0	45454545
1820	¦¿¦è	2005	8	75.89	103.21	27.47	32.16	24.11	1.92	982.16	177.81	27.613663	0	20	Jiangxi	0	45454545
1821	¦¿¦è	2005	9	77.17	146.85	26.16	31.35	22.61	1.75	987.87	173.22	27.613663	0	21	Jiangxi	0	45454545
1822	¦¿¦è	2005	10	74.5	62.93	19.26	24.2	15.86	1.86	995.16	142.95	27.613663	0.0023	22	Jiangxi	1	45454545
1823	¦¿¦è	2005	11	79.83	126.6	15.46	19.79	12.53	1.58	995.84	88.91	27.613663	0	23	Jiangxi	0	45454545
1824	¦¿¦è	2005	12	66.61	36.82	6.67	11.19	3.43	1.62	1002.49	125.23	27.613663	0.007	24	Jiangxi	3	45454545
1825	¦¿¦è	2006	1	79.72	64.53	6.93	11.02	4.16	1.65	998.33	75.54	27.613663	0	25	Jiangxi	0	45454545
1826	¦¿¦è	2006	2	83.44	124.76	7.38	11.24	4.92	1.98	1000.09	36.79	27.613663	0	26	Jiangxi	0	45454545
1827	¦¿¦è	2006	3	79	124.41	12.44	17.24	9.11	1.49	993.31	93.41	27.613663	0.0023	27	Jiangxi	1	45454545
1828	¦¿¦è	2006	4	77.89	252.27	19.06	24.2	15.29	1.91	987.89	121.42	27.613663	0.007	28	Jiangxi	3	45454545
1829	¦¿¦è	2006	5	78.11	267.98	22.12	26.44	18.99	1.76	987.38	117.03	27.613663	0.0046	29	Jiangxi	2	45454545
1830	¦¿¦è	2006	6	81.39	316.68	25.51	29.96	22.36	1.58	982.37	140.53	27.613663	0.0023	30	Jiangxi	1	45454545
1831	¦¿¦è	2006	7	75.28	204.77	28.93	33.36	25.57	2	979.31	200.61	27.613663	0.0046	31	Jiangxi	2	45454545
1832	¦¿¦è	2006	8	73.56	113.52	28.47	33.96	24.53	1.63	982.65	246.01	27.613663	0.0046	32	Jiangxi	2	45454545
1833	¦¿¦è	2006	9	75.17	80.07	23.24	28.4	19.56	1.7	988.86	168.35	27.613663	0	33	Jiangxi	0	45454545
1834	¦¿¦è	2006	10	76.28	38.98	21.43	26.18	18.29	1.48	993.36	118.24	27.613663	0.0116	34	Jiangxi	5	45454545
1835	¦¿¦è	2006	11	75.61	122.21	14.56	19.07	11.37	1.51	995.19	102.56	27.613663	0.0023	35	Jiangxi	1	45454545
1836	¦¿¦è	2006	12	72.61	26.62	7.74	13.06	4.19	1.53	1001.73	134.29	27.613663	0.007	36	Jiangxi	3	45454545
1837	¦¿¦è	2007	1	77.39	65.33	5.54	9.34	2.86	1.63	1002.98	90.36	27.613663	0.0023	37	Jiangxi	1	45454545
1838	¦¿¦è	2007	2	75.89	100.18	12.05	17.68	8.35	1.66	994.74	108.28	27.613663	0.0046	38	Jiangxi	2	45454545
1839	¦¿¦è	2007	3	80.78	147.89	13.49	17.75	10.47	1.86	992.77	83.66	27.613663	0	39	Jiangxi	0	45454545
1840	¦¿¦è	2007	4	75.22	175.82	16.89	22.13	13.12	1.82	991.88	126.02	27.613663	0	40	Jiangxi	0	45454545
1841	¦¿¦è	2007	5	71.78	93.84	24.12	29.83	19.72	1.68	985.45	178.64	27.613663	0.0069	41	Jiangxi	3	45454545
1842	¦¿¦è	2007	6	82.22	246.23	25.85	30.24	23.04	1.64	982.07	111.1	27.613663	0.0046	42	Jiangxi	2	45454545
1843	¦¿¦è	2007	7	69.39	75.62	29.74	35.02	25.68	2.02	981.21	251.34	27.613663	0	43	Jiangxi	0	45454545
1844	¦¿¦è	2007	8	76.83	199.05	27.98	32.96	24.67	1.78	980.89	186.08	27.613663	0.0046	44	Jiangxi	2	45454545
1845	¦¿¦è	2007	9	79.61	90.28	23.77	28.01	20.84	1.76	986.82	119.96	27.613663	0	45	Jiangxi	0	45454545
1846	¦¿¦è	2007	10	69.06	9.23	20.18	25.43	16.43	1.9	993.89	171.7	27.613663	0.0046	46	Jiangxi	2	45454545
1847	¦¿¦è	2007	11	64.39	13.15	13.34	19.46	8.89	1.78	998.31	183.13	27.613663	0	47	Jiangxi	0	45454545
1848	¦¿¦è	2007	12	77.39	60.04	9.08	12.93	6.52	1.58	998.18	74.44	27.613663	0.0046	48	Jiangxi	2	45454545
1849	¦¿¦è	2008	1	79.83	83.05	3.97	7.51	1.61	1.82	1001.04	66.23	27.613663	0	49	Jiangxi	0	45454545
1850	¦¿¦è	2008	2	71.28	74.21	5.11	9.69	1.91	1.62	1001.52	102.21	27.613663	0.0023	50	Jiangxi	1	45454545
1851	¦¿¦è	2008	3	72.56	143.96	14.35	19.99	10.38	1.64	993.23	134.85	27.613663	0.0046	51	Jiangxi	2	45454545
1852	¦¿¦è	2008	4	77.44	166.18	18.52	22.98	15.22	1.66	989.51	113.76	27.613663	0.0069	52	Jiangxi	3	45454545
1853	¦¿¦è	2008	5	71.06	153.46	23.23	28.44	19.29	1.7	984.79	167.08	27.613663	0.0023	53	Jiangxi	1	45454545
1854	¦¿¦è	2008	6	81.06	312.39	25.2	29.2	22.34	1.62	982.05	111.23	27.613663	0.0046	54	Jiangxi	2	45454545
1855	¦¿¦è	2008	7	72.67	204.74	28.8	33.91	25.03	1.97	980.62	235.89	27.613663	0.0023	55	Jiangxi	1	45454545
1856	¦¿¦è	2008	8	75.17	121.24	28.23	33.12	24.69	1.58	982.61	195.37	27.613663	0.0069	56	Jiangxi	3	45454545
1857	¦¿¦è	2008	9	76	49.61	26.03	30.93	22.69	1.74	986.8	175.31	27.613663	0.0023	57	Jiangxi	1	45454545
1858	¦¿¦è	2008	10	75.39	66.69	20.75	25.64	17.35	1.54	993.63	141.08	27.613663	0.0023	58	Jiangxi	1	45454545
1859	¦¿¦è	2008	11	73.56	115.86	13.01	17.94	9.66	1.62	998.81	143.87	27.613663	0.0023	59	Jiangxi	1	45454545
1860	¦¿¦è	2008	12	65.28	12.45	8.21	14.45	4.04	1.62	1000.01	153.37	27.613663	0.0114	60	Jiangxi	5	45454545
1861	¦¿¦è	2009	1	66.83	30.84	5.06	10.07	1.66	1.52	1002.17	119.58	27.613663	0	61	Jiangxi	0	45454545
1862	¦¿¦è	2009	2	80.67	71.41	12.07	16.92	9.06	1.92	992.96	80.09	27.613663	0.004545464	62	Jiangxi	2	45454545
1863	¦¿¦è	2009	3	80.11	196.41	12.14	16.74	8.85	1.72	993.56	84.58	27.613663	0.0023	63	Jiangxi	1	45454545
1864	¦¿¦è	2009	4	71.5	176.08	18.3	23.38	14.69	1.82	990.07	130.92	27.613663	0.002272732	64	Jiangxi	1	45454545
1865	¦¿¦è	2009	5	72.17	177.49	22.64	27.74	18.67	1.65	987.77	155.02	27.613663	0	65	Jiangxi	0	45454545
1866	¦¿¦è	2009	6	74.78	158.95	26.56	31.49	22.98	1.62	980.57	157.03	27.613663	0.0068	66	Jiangxi	3	45454545
1867	¦¿¦è	2009	7	72.44	206.37	28.63	33.42	24.88	1.75	981.14	218.87	27.613663	0.0045	67	Jiangxi	2	45454545
1868	¦¿¦è	2009	8	76.61	135.59	28.25	33.33	24.93	1.78	982.31	191.89	27.613663	0.0023	68	Jiangxi	1	45454545
1869	¦¿¦è	2009	9	75.78	53.84	26.23	31.12	22.88	1.75	987.08	169.62	27.613663	0.0023	69	Jiangxi	1	45454545
1870	¦¿¦è	2009	10	63.78	7.37	21.08	26.89	16.75	1.62	992.07	197.52	27.613663	0.0023	70	Jiangxi	1	45454545
1871	¦¿¦è	2009	11	73.78	111.91	11.1	16.29	7.52	1.89	998.64	120.21	27.613663	0	71	Jiangxi	0	45454545
1872	¦¿¦è	2009	12	77.5	63.38	7.48	11.63	4.57	1.51	999.24	94.83	27.613663	0.0023	72	Jiangxi	1	45454545
1873	¦¿¦è	2010	1	82.67	98.64	7.09	11.19	4.32	1.58	999.54	60.36	27.613663	0	73	Jiangxi	0	45454545
1874	¦¿¦è	2010	2	81.89	111.98	9.68	14.21	6.69	1.88	994.46	74.83	27.613663	0	74	Jiangxi	0	45454545
1875	¦¿¦è	2010	3	74.44	213.11	12.62	17.93	8.78	2.01	994.55	117.46	27.613663	0.0023	75	Jiangxi	1	45454545
1876	¦¿¦è	2010	4	80.06	323.22	15.36	19.83	12.13	1.81	992.33	84.5	27.613663	0.0045	76	Jiangxi	2	45454545
1877	¦¿¦è	2010	5	79.06	327.44	22.29	26.83	18.86	1.64	985.14	113.36	27.613663	0.0045	77	Jiangxi	2	45454545
1878	¦¿¦è	2010	6	81.89	356.42	24.01	27.83	21.32	1.47	983.83	85.2	27.613663	0.011281183	78	Jiangxi	5	45454545
1879	¦¿¦è	2010	7	73.5	202.76	28.99	33.92	25.48	1.82	982.67	213.28	27.613663	0.0045	79	Jiangxi	2	45454545
1880	¦¿¦è	2010	8	71.33	127.83	29.02	34.36	25.11	1.66	984.57	253.89	27.613663	0.0023	80	Jiangxi	1	45454545
1881	¦¿¦è	2010	9	79.44	125.36	25.57	29.91	22.69	1.72	986.91	142.21	27.613663	0.009	81	Jiangxi	4	45454545
1882	¦¿¦è	2010	10	74.56	68.42	18.21	22.38	15.23	1.89	993.88	121.76	27.613663	0.0045	82	Jiangxi	2	45454545
1883	¦¿¦è	2010	11	71.56	24.39	13.86	19.68	9.87	1.43	996.91	156.61	27.613663	0.004512473	83	Jiangxi	2	45454545
1884	¦¿¦è	2010	12	72.72	130.91	8.58	14.37	4.61	1.63	995.86	155.38	27.613663	0.0113	84	Jiangxi	5	45454545
1885	¦¿¦è	2011	1	70.94	42.3	2.16	4.91	0.18	1.78	1003.58	54.17	27.613663	0.0067	85	Jiangxi	3	45454545
1886	¦¿¦è	2011	2	75.33	52.92	8.83	14.46	5.25	1.57	995.33	107.37	27.613663	0.0067	86	Jiangxi	3	45454545
1887	¦¿¦è	2011	3	71.28	82.93	10.74	15.57	7.29	1.64	998.04	98.63	27.613663	0.009	87	Jiangxi	4	45454545
1888	¦¿¦è	2011	4	67.67	75.43	18.98	24.92	14.59	1.73	990.52	151.74	27.613663	0.0135	88	Jiangxi	6	45454545
1889	¦¿¦è	2011	5	73.5	139.78	21.93	27.09	17.93	1.76	986.39	155.57	27.613663	0.0157	89	Jiangxi	7	45454545
1890	¦¿¦è	2011	6	82.28	368.78	25.73	29.97	22.89	1.59	981.38	104.97	27.613663	0.0045	90	Jiangxi	2	45454545
1891	¦¿¦è	2011	7	72.94	120.78	29.02	33.84	25.37	1.67	980.32	229.99	27.613663	0.011218886	91	Jiangxi	5	45454545
1892	¦¿¦è	2011	8	74.39	134.85	27.94	33.1	24.41	1.69	982.75	204.78	27.613663	0.009	92	Jiangxi	4	45454545
1893	¦¿¦è	2011	9	75.83	75.26	24.28	28.98	21.17	1.79	987.46	143.11	27.613663	0.0112	93	Jiangxi	5	45454545
1894	¦¿¦è	2011	10	76.28	87.39	18.79	23.31	15.63	1.61	994.47	123.37	27.613663	0.0067	94	Jiangxi	3	45454545
1895	¦¿¦è	2011	11	76.61	66.23	16.68	22.47	12.78	1.53	995.65	170.76	27.613663	0.017950218	95	Jiangxi	8	45454545
1896	¦¿¦è	2011	12	67	25.97	6.89	11.55	3.64	1.63	1002.73	118.54	27.613663	0.009	96	Jiangxi	4	45454545
1897	¦¿¦è	2012	1	83.89	111.98	4.65	6.87	3.09	1.58	1000.3	22.58	27.613663	0.0045	97	Jiangxi	2	45454545
1898	¦¿¦è	2012	2	80.33	106.16	5.98	9.19	3.81	1.9	997.16	41.28	27.613663	0	98	Jiangxi	0	45454545
1899	¦¿¦è	2012	3	81.33	225.42	11.51	15.89	8.47	1.71	994.3	88.39	27.613663	0.0022	99	Jiangxi	1	45454545
1900	¦¿¦è	2012	4	78.94	261.11	18.98	23.88	15.61	1.62	987.92	115.32	27.613663	0.002227963	100	Jiangxi	1	45454545
1901	¦¿¦è	2012	5	82.94	271.21	22.8	27	19.89	1.62	985.08	107.52	27.613663	0.0067	101	Jiangxi	3	45454545
1902	¦¿¦è	2012	6	84.17	296.15	25.54	29.76	22.73	1.42	979.82	106.05	27.613663	0.0156	102	Jiangxi	7	45454545
1903	¦¿¦è	2012	7	71.11	129.71	29.42	34.21	25.58	1.9	980.77	263.96	27.613663	0.0022	103	Jiangxi	1	45454545
1904	¦¿¦è	2012	8	77.56	232.39	27.83	32.66	24.52	1.89	980.82	206.58	27.613663	0	104	Jiangxi	0	45454545
1905	¦¿¦è	2012	9	77.56	145.68	23.39	28.28	19.99	1.62	989.26	165.47	27.613663	0.0045	105	Jiangxi	2	45454545
1906	¦¿¦è	2012	10	69.5	51.88	20.2	25.88	16.13	1.51	993.17	173.75	27.613663	0.0134	106	Jiangxi	6	45454545
1907	¦¿¦è	2012	11	81.83	188.11	12.58	16.88	9.58	1.49	995.12	103.28	27.613663	0.0067	107	Jiangxi	3	45454545
1908	¦¿¦è	2012	12	81.22	123.52	6.98	10.94	4.31	1.77	999.1	90.09	27.613663	0.0045	108	Jiangxi	2	45454545
1909	¦¿¦è	2013	1	80.06	24.62	6.08	10.6	3.06	1.48	1000.29	92.76	27.613663	0.0067	109	Jiangxi	3	45454545
1910	¦¿¦è	2013	2	86.83	84.19	9.61	13.43	7.17	1.77	1001.49	40.86	27.613663	0.006660893	110	Jiangxi	3	45454545
1911	¦¿¦è	2013	3	77.39	169.95	14.64	20.61	10.47	1.86	992.71	125.27	27.613663	0.002220298	111	Jiangxi	1	45454545
1912	¦¿¦è	2013	4	77.06	186.62	17.46	22.53	13.89	1.69	989.41	103.4	27.613663	0.0089	112	Jiangxi	4	45454545
1913	¦¿¦è	2013	5	80.44	254.56	23.27	27.96	19.92	1.54	984.96	132.45	27.613663	0.0111	113	Jiangxi	5	45454545
1914	¦¿¦è	2013	6	81.17	261.3	26.23	30.67	23.02	1.74	982	151.78	27.613663	0.0089	114	Jiangxi	4	45454545
1915	¦¿¦è	2013	7	69	83.19	29.57	34.33	25.62	2.22	982.08	272.75	27.613663	0.0178	115	Jiangxi	8	45454545
1916	¦¿¦è	2013	8	69.17	110.41	29.67	34.87	25.75	1.97	981.58	229.98	27.613663	0.0155	116	Jiangxi	7	45454545
1917	¦¿¦è	2013	9	74.89	59.99	24.71	29.67	21.22	1.82	988.18	162.87	27.613663	0.0222	117	Jiangxi	10	45454545
1918	¦¿¦è	2013	10	66	27.63	19.67	25.38	15.47	1.77	994.14	185.64	27.613663	0.0222	118	Jiangxi	10	45454545
1919	¦¿¦è	2013	11	73.22	93.44	14.21	20.03	10.17	1.54	997.55	157.18	27.613663	0.0222	119	Jiangxi	10	45454545
1920	¦¿¦è	2013	12	65.67	82.38	6.9	12.68	2.87	1.47	1000.14	167.38	27.613663	0.0622	120	Jiangxi	28	45454545
1921	¦¿¦è	2014	1	66.67	19.54	7.95	14.44	3.47	1.47	999.49	162.18	27.613663	0.0332	121	Jiangxi	15	45454545
1922	¦¿¦è	2014	2	81.94	120.47	7.39	11.36	4.77	1.75	996.86	64.76	27.613663	0.0133	122	Jiangxi	6	45454545
1923	¦¿¦è	2014	3	82.44	224.18	13.18	17.59	10.14	1.68	994.44	86.64	27.613663	0.0155	123	Jiangxi	7	45454545
1924	¦¿¦è	2014	4	80.61	137.74	19.13	23.68	15.98	1.72	990.17	105.23	27.613663	0.0287	124	Jiangxi	13	45454545
1925	¦¿¦è	2014	5	81.11	349.28	22.27	26.69	19.11	1.7	985.93	108.19	27.613663	0.0155	125	Jiangxi	7	45454545
1926	¦¿¦è	2014	6	81.72	291.24	25.82	30.05	22.85	1.62	980.86	117.86	27.613663	0.0155	126	Jiangxi	7	45454545
1927	¦¿¦è	2014	7	79.94	238.74	28.27	33.5	24.73	1.63	981.66	210.82	27.613663	0.0354	127	Jiangxi	16	45454545
1928	¦¿¦è	2014	8	83.5	174.76	26.79	31.54	23.88	1.56	983.39	163.69	27.613663	0.0155	128	Jiangxi	7	45454545
1929	¦¿¦è	2014	9	79.89	61.76	25.99	30.92	22.67	1.82	986.72	169.58	27.613663	0.0155	129	Jiangxi	7	45454545
1930	¦¿¦è	2014	10	69.78	27.59	20.87	26.86	16.44	1.74	993.48	217.19	27.613663	0.0022	130	Jiangxi	1	45454545
1931	¦¿¦è	2014	11	79.22	87.01	14.52	18.49	11.91	1.68	996.47	88.24	27.613663	0.0221	131	Jiangxi	10	45454545
1932	¦¿¦è	2014	12	63.5	22.79	7.08	12.31	3.37	1.65	1002.33	159.56	27.613663	0.0265	132	Jiangxi	12	45454545
1933	¦¿¦è	2015	1	73.56	45.14	8	12.96	4.53	1.64	999.99	112.32	27.613663	0.0242	133	Jiangxi	11	45454545
1934	¦¿¦è	2015	2	78.67	111.29	9.48	14.03	6.33	1.72	996.81	82.99	27.613663	0.006604787	134	Jiangxi	3	45454545
1935	¦¿¦è	2015	3	84	178.87	12.79	16.66	10.04	1.68	995.03	69.32	27.613663	0.0088	135	Jiangxi	4	45454545
1936	¦¿¦è	2015	4	75.11	145.78	18.31	23.46	14.37	1.92	990.41	131.33	27.613663	0.0176	136	Jiangxi	8	45454545
1937	¦¿¦è	2015	5	84.11	356.32	23.01	27.28	20.06	1.67	984.36	88.26	27.613663	0.011	137	Jiangxi	5	45454545
1938	¦¿¦è	2015	6	82	328.39	26.49	30.82	23.48	1.83	981.87	143.42	27.613663	0.0132	138	Jiangxi	6	45454545
1939	¦¿¦è	2015	7	81.67	196.83	26.43	30.66	23.52	1.8	980.94	142.82	27.613663	0.0088	139	Jiangxi	4	45454545
1940	¦¿¦è	2015	8	79	190.41	26.97	31.71	23.66	1.64	982.69	178.62	27.613663	0.011	140	Jiangxi	5	45454545
1941	¦¿¦è	2015	9	81.22	132.76	23.85	28.29	20.84	1.6	987.99	134.73	27.613663	0.0044	141	Jiangxi	2	45454545
1942	¦¿¦è	2015	10	76.72	103.27	20.08	25.18	16.44	1.6	993.54	161.93	27.613663	0.011007978	142	Jiangxi	5	45454545
1943	¦¿¦è	2015	11	88.72	215.2	14.08	17.42	11.91	1.51	997.09	51.31	27.613663	0.015411169	143	Jiangxi	7	45454545
1944	¦¿¦è	2015	12	82.56	150.31	8.31	11.25	6.32	1.53	1001.09	57	27.613663	0.0132	144	Jiangxi	6	45454545
1945	¦¿¦è	2016	1	84.59	139.98	6.33	9.26	4.44	1.67	1000.25	NA	27.613663	0.0088	145	Jiangxi	4	45454545
1946	¦¿¦è	2016	2	71.58	67.28	8.41	14.04	4.36	1.64	1000.65	128.28	27.613663	0	146	Jiangxi	0	45454545
1947	¦¿¦è	2016	3	77.28	159.28	12.77	17.58	9.18	1.69	994.64	88.29	27.613663	0.0132	147	Jiangxi	6	45454545
1948	¦¿¦è	2016	4	86.24	294.06	19.24	23.48	16.39	1.67	987.21	57.32	27.613663	0.0154	148	Jiangxi	7	45454545
1949	¦¿¦è	2016	5	83.23	311.72	22.15	26.76	18.76	1.67	986.12	106.11	27.613663	0.0132	149	Jiangxi	6	45454545
1950	¦¿¦è	2016	6	81.28	324.84	26.36	31.01	22.94	1.72	982.83	154.52	27.613663	0.0088	150	Jiangxi	4	45454545
1951	¦¿¦è	2016	7	76.84	222.57	28.98	33.68	25.46	1.81	981.73	196.59	27.613663	0.011	151	Jiangxi	5	45454545
1952	¦¿¦è	2016	8	75.97	111.34	28.57	33.67	25.16	1.68	980.88	202.37	27.613663	0.0044	152	Jiangxi	2	45454545
1953	¦¿¦è	2016	9	77.72	178.05	24.51	29.16	21.17	1.78	985.86	123.18	27.613663	0.0044	153	Jiangxi	2	45454545
1954	¦¿¦è	2016	10	86.28	92.19	20.81	24.19	18.67	1.81	991.26	48.72	27.613663	0	154	Jiangxi	0	45454545
1955	¦¿¦è	2016	11	87.4	137.64	13.68	17.72	11.07	1.64	996.87	70.78	27.613663	0.011007978	155	Jiangxi	5	45454545
1956	¦¿¦è	2016	12	78.77	39.33	9.81	14.91	6.41	1.54	999.59	128.33	27.613663	0.011007978	156	Jiangxi	5	45454545
1957	¦¿¦è	2017	1	78.64	51.04	8.98	13.35	6.13	1.65	999.23	89.55	27.613663	0.0152	157	Jiangxi	7	45454545
1958	¦¿¦è	2017	2	73.75	51.16	9.42	14.84	5.69	1.73	998.75	92.98	27.613663	0.0087	158	Jiangxi	4	45454545
1959	¦¿¦è	2017	3	83.69	290.86	11.78	15.55	9.27	1.62	994.32	56.67	27.613663	0.024	159	Jiangxi	11	45454545
1960	¦¿¦è	2017	4	75.99	159.23	18.65	24.19	14.4	1.72	989.18	145.74	27.613663	0.024	160	Jiangxi	11	45454545
1961	¦¿¦è	2017	5	74.98	142.01	23.12	28.47	18.91	1.55	986.88	171.31	27.613663	0.0327	161	Jiangxi	15	45454545
1962	¦¿¦è	2017	6	89.21	468.6	24.18	27.81	21.87	1.59	982.59	59.99	27.613663	0.0174	162	Jiangxi	8	45454545
1963	¦¿¦è	2017	7	74.88	157.38	29.17	34.11	25.28	1.86	982.63	235.46	27.613663	0.0065	163	Jiangxi	3	45454545
1964	¦¿¦è	2017	8	79.89	215.29	28.59	33.66	25.11	1.77	982.02	217.48	27.613663	0.0087	164	Jiangxi	4	45454545
1965	¦¿¦è	2017	9	79.91	75.08	26.09	30.97	22.74	1.66	986.58	166.24	27.613663	0.0022	165	Jiangxi	1	45454545
1966	¦¿¦è	2017	10	79.09	68.95	19.43	23.77	16.37	2.04	993.89	136.75	27.613663	0	166	Jiangxi	0	45454545
1967	¦¿¦è	2017	11	80.67	107.27	13.86	17.84	11.01	1.63	996.87	79.41	27.613663	0.0152	167	Jiangxi	7	45454545
1968	¦¿¦è	2017	12	71.81	32.18	8.02	12.85	4.54	1.59	1001.02	135.32	27.613663	0.0174	168	Jiangxi	8	45454545
1969	¦¿¦è	2018	1	81.12	95.32	5.68	9.51	3.15	1.81	998.2	70.85	27.613663	0.0498	169	Jiangxi	23	45454545
1970	¦¿¦è	2018	2	71.4	44.37	7.96	13.04	4.39	1.73	997.71	116.02	27.613663	0.013	170	Jiangxi	6	45454545
1971	¦¿¦è	2018	3	79.1	137.64	14.48	20.33	10.47	1.81	992.63	134.26	27.613663	0.013	171	Jiangxi	6	45454545
1972	¦¿¦è	2018	4	76.36	NA	19.3	24.62	15.27	1.82	989.68	113.88	27.613663	0.013	172	Jiangxi	6	45454545
1973	¦¿¦è	2018	5	79.92	204.37	24.76	29.58	21.42	1.97	985.41	141.29	27.613663	0.0346	173	Jiangxi	16	45454545
1974	¦¿¦è	2018	6	81.28	242.04	25.64	29.97	22.44	1.66	981.49	143.07	27.613663	0.013	174	Jiangxi	6	45454545
1975	¦¿¦è	2018	7	76.99	168.48	28.99	34.18	25.14	1.75	979.7	237.4	27.613663	0.013	175	Jiangxi	6	45454545
1976	¦¿¦è	2018	8	79.12	165.36	28.17	33.38	24.79	1.83	978.87	208.59	27.613663	0.0065	176	Jiangxi	3	45454545
1977	¦¿¦è	2018	9	76.67	98.58	25.49	30.51	22.06	1.84	987.24	168.47	27.613663	0.0043	177	Jiangxi	2	45454545
1978	¦¿¦è	2018	10	73.19	85.63	18.15	23.25	14.41	1.64	994.44	164.01	27.613663	0.0173	178	Jiangxi	8	45454545
1979	¦¿¦è	2018	11	85.21	136.83	13.83	18.2	10.97	1.55	996.34	98.51	27.613663	0.0173	179	Jiangxi	8	45454545
1980	¦¿¦è	2018	12	87.43	108.34	7.7	10.59	5.82	1.86	1000.46	35.53	27.613663	0.0173	180	Jiangxi	8	45454545
1981	¦¿Ä¬	2004	1	70.58	45.01	2.25	6.39	-0.9	2.24	1025.51	144.71	32.973388	0.0542	1	Jiangsu	41	79598804
1982	¦¿Ä¬	2004	2	63.75	24.25	7.05	12.72	2.79	2.69	1020.67	181.31	32.973388	0.0528	2	Jiangsu	40	79598804
1983	¦¿Ä¬	2004	3	66.08	30.27	9.27	14.43	5.06	2.84	1019.58	185.04	32.973388	0.0846	3	Jiangsu	64	79598804
1984	¦¿Ä¬	2004	4	66.75	64.26	15.83	21.66	10.98	3.04	1012.35	208.69	32.973388	0.1242	4	Jiangsu	94	79598804
1985	¦¿Ä¬	2004	5	73.33	97.25	20.2	25.19	16	2.64	1007.69	186.22	32.973388	0.1599	5	Jiangsu	121	79598804
1986	¦¿Ä¬	2004	6	74.33	147.4	24.37	28.69	20.66	2.44	1006.52	183.94	32.973388	0.1718	6	Jiangsu	130	79598804
1987	¦¿Ä¬	2004	7	77.25	143.34	28.69	33.09	25.17	2.4	1003.32	227.85	32.973388	0.0489	7	Jiangsu	37	79598804
1988	¦¿Ä¬	2004	8	80.83	91.54	27.39	31.28	24.44	2.67	1004.82	208.38	32.973388	0.0225	8	Jiangsu	17	79598804
1989	¦¿Ä¬	2004	9	78.33	62.27	23	27.19	19.57	2.33	1012.68	186.1	32.973388	0.0344	9	Jiangsu	26	79598804
1990	¦¿Ä¬	2004	10	69	9.07	17.35	22.49	13.01	2.12	1020.57	215.08	32.973388	0.0595	10	Jiangsu	45	79598804
1991	¦¿Ä¬	2004	11	74.33	67.92	12.32	17.53	8.33	2.2	1022.38	186.9	32.973388	0.1083	11	Jiangsu	82	79598804
1992	¦¿Ä¬	2004	12	75.92	36.52	6.22	9.93	3.36	2.65	1025.27	122.59	32.973388	0.1559	12	Jiangsu	118	79598804
1993	¦¿Ä¬	2005	1	69.67	29.09	1.13	5.17	-2.02	2.15	1025.32	153.54	32.973388	0.1448	13	Jiangsu	108	79598804
1994	¦¿Ä¬	2005	2	74.58	68.41	2.19	5.22	-0.24	2.98	1024.73	109.86	32.973388	0.0429	14	Jiangsu	32	79598804
1995	¦¿Ä¬	2005	3	63.25	36.94	7.82	13.46	3.42	2.87	1021.19	207.64	32.973388	0.1006	15	Jiangsu	75	79598804
1996	¦¿Ä¬	2005	4	65.83	56.09	17.05	23.18	11.83	2.94	1012.8	239.29	32.973388	0.1823	16	Jiangsu	136	79598804
1997	¦¿Ä¬	2005	5	69.17	51.42	20.37	25.19	16	3.31	1008.1	220.73	32.973388	0.1797	17	Jiangsu	134	79598804
1998	¦¿Ä¬	2005	6	68.08	86.47	26.72	31.78	22.27	2.7	1002.24	231.46	32.973388	0.1663	18	Jiangsu	124	79598804
1999	¦¿Ä¬	2005	7	81	256.57	27.89	31.59	25.09	2.8	1003.63	164.79	32.973388	0.0563	19	Jiangsu	42	79598804
[truncated: 3,581 more rows]
