# Supplementary material for: Exposure to air pollution and scarlet fever resurgence in China: a six-year surveillance study
Source: Nat Commun. 2020 Aug 25;11:4229. doi: 10.1038/s41467-020-17987-8 (PMC7447791; doi:10.1038/s41467-020-17987-8)
Supplement: Supplementary file 4 — Source Data [file 41467_2020_17987_MOESM4_ESM.zip › SUPPLEMENT 8/Supplement 8.xlsx]

## Sheet: Sheet1
Supplement 8: Spatiotemporal distribution of six air pollutants in China, 2013-2018	Name of province	PM2.5(μg/m³)	PM10(μg/m³)	SO2(μg/m³)	NO2(μg/m³)	O3(μg/m³)	CO(mg/m³)
	Beijing	73	104.514	13.9444	49.7222	96.6389	1.18333
	Tianjin	72.25	118.195	30.4167	48.8193	89.3194	1.46533
	Hebei	78.1528	140.681	41.2778	47.3056	95.3194	1.44583
	Shanxi	63.1528	118.306	57.9444	37.9722	87.8889	1.67067
	Inner Mongolia	39.8194	95.6806	30.2639	28.5	87.0833	1.06528
	Liaoning	50.7361	86.6944	37.75	33	89.5278	1.15278
	Jilin	50.875	86.625	25.2361	32.4444	85.7778	0.973611
	Heilongjiang	44.375	72	22.5972	29.3611	67	0.788889
	Shanghai	47.3056	68.1111	15.3194	43.875	103.597	0.798333
	Jiangsu	57.2639	93.9167	22.25	37.6944	99.3194	0.961111
	Zhejiang	45.2222	71.3611	16.4028	36.0835	94.1528	0.839
	Anhui	61.9306	92.7083	19.9167	33.8333	80.3333	0.948611
	Fujian	30.0833	54.1667	10.9444	29.1111	80.8333	0.784722
	Jiangxi	49	80.3056	27.3333	28.4306	80.3333	1.02917
	Shandong	66.4583	122.139	39.2639	39.1389	102.528	1.14861
	Henan	78.1944	133.292	34.8194	42.4028	92.4306	1.58472
	Hubei	66.8333	103.486	24.2083	37.2917	89.9167	1.19306
	Hunan	56.3889	85.5278	21.6389	30.1944	79.7361	1.14167
	Guangdong	36.1528	56.5694	14.2778	29.6111	88.6528	0.956944
	Guangxi	43.0694	67.2639	16.625	24.7917	81.625	1.03472
	Hainan	19.7361	36.7083	4.55556	13.6944	69.6944	0.655556
	Chongqing	53.3333	83.6528	17.5417	42.7778	70.2639	1.03183
	Sichuan	54.7639	88.4583	19.1111	35.8473	82.6528	0.954333
	Guizhou	37.4306	61.4306	19.8333	24.875	70.0417	0.781944
	Yunnan	29.2917	54.0278	17.0278	22.3472	78.4722	0.968
	Xizang	22.4722	53.3889	9.90279	16.25	93.0694	0.897333
	Shaanxi	65.0556	119.486	25.3333	41.8335	85.6667	1.475
	Gansu	45.7361	110.778	27.9306	30.625	89.6944	0.983333
	Qinghai	44.7222	97.5694	27.2361	26.9028	86.3333	1.11806
	Ningxia	45.8333	110.931	46.9583	32.0278	89.2222	0.972222
	Xinjiang	60.9583	145.347	17.0278	35.861	78.9028	1.35417
