# Supplementary material for: Exposure to air pollution and scarlet fever resurgence in China: a six-year surveillance study
Source: Nat Commun. 2020 Aug 25;11:4229. doi: 10.1038/s41467-020-17987-8 (PMC7447791; doi:10.1038/s41467-020-17987-8)
Supplement: Supplementary file 4 — Source Data [file 41467_2020_17987_MOESM4_ESM.zip › SUPPLEMENT 9/Supplement 9.xlsx]

## Sheet: Sheet1
Supplement 9: Time series plot of the monthly mean air pollution concentrations at high and low degrees of latitude of China, 2013-2018	Year-month	L_SO2(μg/m³)	L_NO2(μg/m³)	L_PM10(μg/m³)	L_CO(mg/m³)	L_O3(μg/m³)	L_PM2.5(μg/m³)	H_SO2(μg/m³)	H_NO2(μg/m³)	H_PM10(μg/m³)	H_CO(mg/m³)	H_O3(μg/m³)	H_PM2.5(μg/m³)	GB_SO2(μg/m³)	GB_NO2(μg/m³)	GB_PM10(μg/m³)	GB_CO(mg/m³)	GB_O3(μg/m³)	GB_PM2.5(μg/m³)
	2013-01-01	42.125	58.0625	142	1.59375	39.5625	104.188	120.4	69.0667	235.533	3.13333	25.6	168.8	60	40	70	4	160	35
	2013-02-01	23.375	33.0625	82.1875	1.2	64.0625	64.3125	72	44.6667	164.133	2.16667	54.8	108.2	60	40	70	4	160	35
	2013-03-01	28.1875	41.8125	114.875	1.11875	83.5	66.75	50.8667	46.2	189	1.68	66.4667	81.3333	60	40	70	4	160	35
	2013-04-01	25.375	40.5625	96.625	1.05625	93.3125	55.75	32.8667	39.8667	144	1.26	84.6667	59.7333	60	40	70	4	160	35
	2013-05-01	19.125	34.8125	75	0.9375	97.9375	45.1875	30.8667	41.2	129.2	1.16	100.533	61.4667	60	40	70	4	160	35
	2013-06-01	17.4375	30.1875	64	0.85625	99.5625	38.75	23.8	37.2	113.8	1.12667	109.2	61.7333	60	40	70	4	160	35
	2013-07-01	17.125	26.3125	54.8125	0.7875	93.4375	27.9375	18.1333	36.2	98	1.04	101.267	50.2667	60	40	70	4	160	35
Notice: H represents high latitude area and L represents low latitude area. For example, H_SO2 represent SO2 concentration in high latitude area and L_SO2 represent SO2 concentration in low latitude area.	2013-08-01	18.6875	28.625	63.9375	0.8375	100.375	33.375	22.8	34.2	100.8	1.05333	105.4	50.3333	60	40	70	4	160	35
	2013-09-01	19.1875	33.0625	70	0.89375	91.25	42.8125	28.2667	42.6	113	1.20667	83.2667	56.1333	60	40	70	4	160	35
	2013-10-01	25.3125	41.875	106.188	1.00625	98.875	70	41.6667	55.2	155.133	1.51333	66.4667	89.0667	60	40	70	4	160	35
	2013-11-01	28.625	46.9375	107.312	1.1375	61.25	66.4375	67.0667	52.9333	146.6	1.76	36.9333	82.2	60	40	70	4	160	35
	2013-12-01	43.6875	53.625	146.938	1.475	45.9375	107.188	95.1333	60.3333	166	2.23333	20.1333	108.4	60	40	70	4	160	35
	2014-01-01	38.0625	44.8125	140.875	1.45625	65.125	101.438	90.0667	53.9333	160.6	2.12667	40.3333	99.9333	60	40	70	4	160	35
	2014-02-01	23.3125	29.0625	79.75	1.14375	61.5	57.5625	70.6667	44.6667	149.8	1.81333	57.8	97.9333	60	40	70	4	160	35
	2014-03-01	25.625	35.1875	89.9375	1.08125	74	54.6875	52.9333	45.9333	149.733	1.48667	78.6667	71.9333	60	40	70	4	160	35
GB=GB= National Standard of the People's Republic of China	2014-04-01	20.8125	31.75	79.3125	1.0375	87.4375	46.5	31.6	39.2667	153.933	1.19333	98.7333	64.5333	60	40	70	4	160	35
	2014-05-01	19.8125	30.1875	91.375	0.99375	95.625	49.625	27.4667	35.2	129.733	1.03333	112.067	51.4	60	40	70	4	160	35
	2014-06-01	17.125	25.875	70.875	0.94375	96.4375	44.25	22.5333	32.1333	88.2667	1.03333	120.533	45.3333	60	40	70	4	160	35
	2014-07-01	16.125	23.4375	59.3125	0.83125	90.1875	33.6875	20.8	30.9333	93	1	124.133	50.4	60	40	70	4	160	35
	2014-08-01	15.5	24.1875	56.125	0.83125	88.375	32.3125	21.6667	33.1333	85.0667	1.01333	113.533	43.7333	60	40	70	4	160	35
	2014-09-01	16.25	24.9375	59.5625	0.86875	85.125	34.875	22.2	35.6667	87.3333	1.06667	85.4	43.2	60	40	70	4	160	35
	2014-10-01	20.4375	33.25	90.125	0.975	98.125	54.625	29.8667	46.4	134.267	1.27333	70.4	75.8	60	40	70	4	160	35
	2014-11-01	21.8125	36.4375	81.8125	1.03125	61.5	51.6875	54	49.6	132.667	1.58	47.9333	79.2667	60	40	70	4	160	35
	2014-12-01	31	41.9375	97.4375	1.14375	55.625	61.375	74.5333	47	125.6	1.75333	42.8667	71.4	60	40	70	4	160	35
	2015-01-01	28	39.5	108.938	1.3	60.4375	74	68.9333	47.2	134.667	1.88	47.4667	83.4667	60	40	70	4	160	35
	2015-02-01	18.625	28.375	86.5625	1.175	69.25	59	51.4667	35.8667	128.533	1.5	65.4667	70.6	60	40	70	4	160	35
	2015-03-01	17.5	28.3125	69	1.01875	74.625	42.6875	36.2667	34.2	133.8	1.23333	82.2667	59.5333	60	40	70	4	160	35
	2015-04-01	18.5	28.625	70.1875	0.925	97.5625	40.3125	22.1333	29.2	114.667	0.986667	100.867	51.4	60	40	70	4	160	35
	2015-05-01	15.5625	24.3125	64.0625	0.86875	97.125	37.5625	18.8667	25.9333	97.6667	0.866667	118.4	43.7333	60	40	70	4	160	35
	2015-06-01	13.3125	20.625	50.3125	0.75625	85.6875	28.5	15.9333	24.8	80.7333	0.873333	123.4	41.4	60	40	70	4	160	35
	2015-07-01	13.4375	20.8125	51.9375	0.7375	93.875	30.125	14.1333	23.5333	77.3333	0.82	123.933	40.8	60	40	70	4	160	35
	2015-08-01	14	20.8125	52.125	0.76875	95.5	30.3125	14.2667	23.9333	74.2	0.873333	112.133	36.5333	60	40	70	4	160	35
	2015-09-01	14.1875	22.375	52.375	0.83125	92.5	31.625	15.6	27.8667	67.9333	0.893333	93.8667	35.3333	60	40	70	4	160	35
	2015-10-01	17.8125	30.25	73.75	0.8875	94.875	44.125	21.7333	36.3333	95.6667	1.04667	78.1333	50.2667	60	40	70	4	160	35
	2015-11-01	16.4375	29.8125	59.8125	1.05	55.5625	37.625	37.5333	40.7333	112.067	1.52667	47.3333	73.4667	60	40	70	4	160	35
	2015-12-01	19.8125	35.5625	82.0625	1.1	50.3125	54.375	53.6667	48.4667	140.733	1.92	42.4	94.7333	60	40	70	4	160	35
	2016-01-01	18.375	34.5	79.25	1.1125	53.8125	54.3125	51.8	41.9333	116.2	1.64	50.5333	73.2667	60	40	70	4	160	35
	2016-02-01	16.25	27.3125	78.25	0.95	77.5	51.4375	41.6	31.7333	106.4	1.36667	69.7333	56.3333	60	40	70	4	160	35
	2016-03-01	17.375	33.875	79	0.9375	86.5625	49.1875	33.1333	36.6	138.933	1.18667	87.8667	63.8667	60	40	70	4	160	35
	2016-04-01	14.3125	29.4375	64.6875	0.88125	91.375	37.25	19.7333	30.3333	107.333	0.92	107.667	45.3333	60	40	70	4	160	35
	2016-05-01	12.9375	24.3125	61.4375	0.80625	101.25	34.75	16.8667	27	95.9333	0.826667	125.733	41.2667	60	40	70	4	160	35
	2016-06-01	12	21.25	45.0625	0.76875	93.1875	25.875	14.8667	25.1333	69.4667	0.853333	134.133	35.8667	60	40	70	4	160	35
	2016-07-01	11.875	19.375	43.625	0.71875	89.75	23.9375	11.1333	22.4	65	0.86	121.533	36.4	60	40	70	4	160	35
	2016-08-01	12.625	19.9375	46.25	0.74375	99	25.75	12	23.4	58.5333	0.873333	108.267	30.4667	60	40	70	4	160	35
	2016-09-01	14.125	24.4375	57.9375	0.80625	99.875	35.125	15.6	31	69	0.946667	104.2	36.0667	60	40	70	4	160	35
	2016-10-01	14.625	24.9375	52.4375	0.81875	71.0625	29.8125	18.2	35.7333	83.8667	1.06667	69.8667	45.2667	60	40	70	4	160	35
	2016-11-01	15.4375	33.8125	68.625	0.95	59.25	41.6875	38.0667	45.6	132.6	1.48	53.2	73.8667	60	40	70	4	160	35
	2016-12-01	18.4375	40.6875	93	1.1125	63.4375	60.8125	49.7333	52.2	140.467	1.89333	47	93.8667	60	40	70	4	160	35
	2017-01-01	16.1875	33.375	86.875	1.08125	65.9375	60.25	49.8667	47.2667	144.4	1.86	56	92.3333	60	40	70	4	160	35
	2017-02-01	15	31.375	74.625	0.96875	80.6875	51.125	40.6	41.3333	116.8	1.40667	78	69.3333	60	40	70	4	160	35
	2017-03-01	14.4375	33.75	68.0625	0.875	83.5	41.125	28.1333	38.3333	99	1.06667	95.6667	53.9333	60	40	70	4	160	35
	2017-04-01	13.9375	30.3125	67	0.85625	106.562	36.3125	18.9333	33.7333	102.4	0.906667	110.467	43.5333	60	40	70	4	160	35
	2017-05-01	12.5	26.3125	63.3125	0.78125	119.062	33	15.1333	28.2667	119.867	0.786667	137.867	43.1333	60	40	70	4	160	35
	2017-06-01	10.25	22.5625	45.4375	0.75	97.9375	25.5	13.6667	27.8667	73.7333	0.806667	147.933	33.7333	60	40	70	4	160	35
	2017-07-01	10.5625	20.5625	44.3125	0.70625	100.188	22.75	11.0667	23.8667	67.4667	0.833333	140	33.6	60	40	70	4	160	35
	2017-08-01	10.0625	20.0625	41.5	0.7375	98.5	21.75	11.4667	24.4	57.2	0.833333	118.2	28.2	60	40	70	4	160	35
	2017-09-01	10.9375	23.4375	47.0625	0.78125	93.6875	25.9375	14.8	32.1333	76.8	0.906667	111.8	35.4	60	40	70	4	160	35
	2017-10-01	11.5	25.8125	50.9375	0.8	84.9375	29.625	15.4667	37.2	84	1.00667	71.8667	46.6667	60	40	70	4	160	35
	2017-11-01	14.3125	37.25	75.4375	0.925	71.375	45.8125	24.2667	41.7333	99.4667	1.10667	60.3333	51.7333	60	40	70	4	160	35
	2017-12-01	17.0625	43.125	94.375	1.05	66.5	61.25	32.7333	45.4	111.933	1.39333	53.0667	63.8667	60	40	70	4	160	35
	2018-01-01	13.875	37.1875	79	1.05	61.25	54.5	30.5333	41.2	107.267	1.32667	59.6667	63.1333	60	40	70	4	160	35
	2018-02-01	12.375	28.9375	78.125	0.91875	80.6875	50.9375	27.7333	32.7333	104.733	1.17333	82.6	57.2667	60	40	70	4	160	35
	2018-03-01	11.8125	31.5	64.1875	0.84375	93.75	39.1875	20.2	36.8	131	1.04667	103	60.9333	60	40	70	4	160	35
	2018-04-01	11.625	28.75	75.875	0.8	110.688	36.875	14.2667	29.9333	133.2	0.786667	120.467	47.8	60	40	70	4	160	35
	2018-05-01	9.9375	23.625	56	0.73125	110.188	29.375	12.0667	27.4	104	0.72	134.8	39.2667	60	40	70	4	160	35
	2018-06-01	9.375	21.25	43.3125	0.7125	112.312	24.125	11.2667	25.1333	68.6	0.74	154.733	31.2667	60	40	70	4	160	35
	2018-07-01	9	18.1875	38	0.675	94.0625	19.625	8.46667	20.3333	57.9333	0.746667	126.533	30	60	40	70	4	160	35
	2018-08-01	8.875	18.9375	40.25	0.725	104.625	21.5	9.53333	22	55.4	0.786667	122.8	26.4667	60	40	70	4	160	35
	2018-09-01	9.625	22.3125	45.3125	0.75625	99.9375	24.4375	10.9333	28.6667	59.0667	0.74	101.933	26.2	60	40	70	4	160	35
	2018-10-01	11.375	30.25	59.0625	0.76875	101.312	33.25	14.3333	39.5333	81	0.846667	88.8	38.1333	60	40	70	4	160	35
	2018-11-01	10.8125	34.1875	64.0625	0.88125	72	39.9375	19.8	45.5333	118.933	1.16667	60.4667	61	60	40	70	4	160	35
	2018-12-01	10.875	33.875	66.6875	0.95625	50.9375	42.5625	23.6667	42.9333	117.6	1.2	52.4667	58.1333	60	40	70	4	160	35
