# Supplementary material for: Exposure to air pollution and scarlet fever resurgence in China: a six-year surveillance study
Source: Nat Commun. 2020 Aug 25;11:4229. doi: 10.1038/s41467-020-17987-8 (PMC7447791; doi:10.1038/s41467-020-17987-8)
Supplement: Supplementary file 4 — Source Data [file 41467_2020_17987_MOESM4_ESM.zip › TABLE 1/TABLE1.R]

#---------------------------------------------------------------------
#                         TABLE 1 
#---------------------------------------------------------------------
# LOAD THE DATA
data2 <- read.csv("E:/Scarlet fever R_code & Data_20200429/TABLE 1/weather_2004-2018.csv",header=T)
#write.csv(data2,"E:/Scarlet fever R_code & Data_20200429/TABLE 1/weather_2004-2018.csv",row.names = FALSE)
data2 <- data2[with(data2, order(Name,year, Month)), ]

#USING Kalman Smoothing TO IMPUTE MISSING VALUES
data2$sunlight_new<-with(data2,ave(sun,Name,FUN=imputeTS::na_kalman))
data2$rain_new<-with(data2,ave(rain,Name,FUN=imputeTS::na_kalman))
data2$humi_new<-with(data2,ave(humi,Name,FUN=imputeTS::na_kalman))
data2$windspeed_new<-with(data2,ave(windspeed,Name,FUN=imputeTS::na_kalman))
data2$meantemp_new<-with(data2,ave(meantemp,Name,FUN=imputeTS::na_kalman))

Weather<-c("meantemp","humi" ,"pressure","rain","windspeed","sun","sunlight_new","rain_new","windspeed_new","humi_new","meantemp_new")

#TABLE 1
#weather conditions
psych::describe(data2[,Weather],quant=c(.25,.75))

#No. of scarlet fever cases
sumd0 <- as.data.frame(data2 %>% group_by(year,Month) %>% summarise_each(list(~ sum(., na.rm = TRUE)),number))
psych::describe(sumd0[,"number"],quant=c(.25,.75))
