# Supplementary material for: Exposure to air pollution and scarlet fever resurgence in China: a six-year surveillance study
Source: Nat Commun. 2020 Aug 25;11:4229. doi: 10.1038/s41467-020-17987-8 (PMC7447791; doi:10.1038/s41467-020-17987-8)
Supplement: Supplementary file 4 — Source Data [file 41467_2020_17987_MOESM4_ESM.zip › TABLE 2/TABLE2.R]

#---------------------------------------------------------------------
#                         TABLE 2 
#---------------------------------------------------------------------
# LOAD THE DATA
data1 <- read.csv("E:/Scarlet fever R_code & Data_20200429/TABLE 2/scarletfrver_2013-2018_newpopu_me.csv",header=T)
#write.csv(data1,"E:/Scarlet fever R_code & Data_20200429/TABLE 2/scarletfrver_2013-2018_newpopu_me.csv",row.names = FALSE)
data1$sunlight_new<-with(data1,ave(sunlight,province,FUN=imputeTS::na_kalman))
data1$rain_new<-with(data1,ave(rain,province,FUN=imputeTS::na_kalman))

var<-c("PM2_5" , "PM10","SO2","NO2", "O3_8h","CO","meantemp","humi" ,"airpresssure","rain","windspeed","sunlight","sunlight_new","rain_new")

#TABLE 2 
#air pollution concentrations and weather conditions
psych::describe(data1[,var],quant=c(.25,.75))
#No. of scarlet fever cases 
sumd0 <- as.data.frame(data1 %>% group_by(year,month) %>% summarise_each(list(~ sum(., na.rm = TRUE)),number))
psych::describe(sumd0[,"number"],quant=c(.25,.75))
